# Supplementary material for: The origin and impeded dissemination of the DNA phosphorothioation system in prokaryotes
Source: Nat Commun. 2021 Nov 4;12:6382. doi: 10.1038/s41467-021-26636-7 (PMC8569181; doi:10.1038/s41467-021-26636-7)
Supplement: Supplementary file 3 — Dataset 1 [file 41467_2021_26636_MOESM3_ESM.xlsx]

## Sheet: dnd gene identification
Assembly ID	Organism	Gene ID	dnd gene	Gene start	Gene end	Gene length (bp)	Identity (%)	E value	Score
GCA_001995825.2	Ralstonia solanacearum (b-proteobacteria)	CP065150.1_100	dndA	133011	134246	1236	33.2	1.8e-48	188
GCA_001995825.2	Ralstonia solanacearum (b-proteobacteria)	CP065150.1_668	dndA	776745	777959	1215	88.6	4.2e-215	741.5
GCA_001995825.2	Ralstonia solanacearum (b-proteobacteria)	CP065150.1_669	dndA	777987	778508	522	48.9	6.7e-29	121.7
GCA_001995825.2	Ralstonia solanacearum (b-proteobacteria)	CP065150.1_1748	dndA	2084326	2085513	1188	28.2	1e-32	135.6
GCA_001995825.2	Ralstonia solanacearum (b-proteobacteria)	CP065150.1_1869	dndA	2223410	2224621	1212	28.6	8.2e-38	152.5
GCA_001995825.2	Ralstonia solanacearum (b-proteobacteria)	CP065150.1_2631	dndA	3052924	3053769	846	24.6	1.4e-15	78.2
GCA_002920045.2	Mycobacterium tuberculosis 1821ADB35 (high GC Gram+)	CP065036.1_101	dndF	103496	105151	1656	82.7	1.3e-267	916.4
GCA_002920045.2	Mycobacterium tuberculosis 1821ADB35 (high GC Gram+)	CP065036.1_102	dndG	105156	106478	1323	88.2	1.2e-228	786.6
GCA_002920045.2	Mycobacterium tuberculosis 1821ADB35 (high GC Gram+)	CP065036.1_103	dndH	106459	111540	5082	82.4	0	2830
GCA_002920045.2	Mycobacterium tuberculosis 1821ADB35 (high GC Gram+)	CP065036.1_106	dndE	113268	113621	354	89.4	5.7e-56	211.1
GCA_002920045.2	Mycobacterium tuberculosis 1821ADB35 (high GC Gram+)	CP065036.1_107	dndD	113621	115621	2001	84.2	0	1093.6
GCA_002920045.2	Mycobacterium tuberculosis 1821ADB35 (high GC Gram+)	CP065036.1_108	dndC	115611	117245	1635	96.5	0	1077.8
GCA_002920045.2	Mycobacterium tuberculosis 1821ADB35 (high GC Gram+)	CP065036.1_109	dndB	117242	118327	1086	83.3	1.2e-178	620.2
GCA_002920045.2	Mycobacterium tuberculosis 1821ADB35 (high GC Gram+)	CP065036.1_302	dndA	318974	320464	1491	28.3	1.8e-55	211.5
GCA_002920045.2	Mycobacterium tuberculosis 1821ADB35 (high GC Gram+)	CP065036.1_778	dndA	882022	882516	495	51.1	7.5e-30	124.8
GCA_002920045.2	Mycobacterium tuberculosis 1821ADB35 (high GC Gram+)	CP065036.1_779	dndA	882772	883986	1215	92.6	1.9e-220	759.2
GCA_002920045.2	Mycobacterium tuberculosis 1821ADB35 (high GC Gram+)	CP065036.1_938	dndE	1060796	1062775	1980	27.9	1.4e-26	115.9
GCA_002920045.2	Mycobacterium tuberculosis 1821ADB35 (high GC Gram+)	CP065036.1_1988	dndA	2250189	2251466	1278	40.4	1.8e-83	304.3
GCA_002920045.2	Mycobacterium tuberculosis 1821ADB35 (high GC Gram+)	CP065036.1_2076	dndA	2345369	2346592	1224	31.8	2.2e-38	154.5
GCA_002920045.2	Mycobacterium tuberculosis 1821ADB35 (high GC Gram+)	CP065036.1_2543	dndE	2849427	2850809	1383	29	3.3e-43	170.6
GCA_002920045.2	Mycobacterium tuberculosis 1821ADB35 (high GC Gram+)	CP065036.1_2602	dndA	2915275	2916255	981	29.1	1.5e-13	71.6
GCA_002920045.2	Mycobacterium tuberculosis 1821ADB35 (high GC Gram+)	CP065036.1_2639	dndE	2975622	2976830	1209	28.2	1.2e-15	79
GCA_002920045.2	Mycobacterium tuberculosis 1821ADB35 (high GC Gram+)	CP065036.1_2698	dndA	3036947	3038152	1206	27.3	4.2e-34	140.2
GCA_002920045.2	Mycobacterium tuberculosis 1821ADB35 (high GC Gram+)	CP065036.1_2902	dndA	3281189	3282763	1575	28.2	7.2e-34	139.8
GCA_002920045.2	Mycobacterium tuberculosis 1821ADB35 (high GC Gram+)	CP065036.1_3777	dndA	4244951	4245784	834	30.9	1.5e-22	101.3
GCA_002921235.2	Escherichia coli (E. coli)	CP065030.1_536	dndA	603702	605192	1491	28.9	2.4e-55	211.1
GCA_002921235.2	Escherichia coli (E. coli)	CP065030.1_918	dndA	1014079	1015284	1206	28.3	3.6e-33	137.1
GCA_002921235.2	Escherichia coli (E. coli)	CP065030.1_983	dndE	1082999	1084207	1209	28.6	3e-16	80.9
GCA_002921235.2	Escherichia coli (E. coli)	CP065030.1_1021	dndA	1143770	1144750	981	28.4	9.7e-13	68.9
GCA_002921235.2	Escherichia coli (E. coli)	CP065030.1_1088	dndE	1218397	1219836	1440	29.2	1.6e-43	171.8
GCA_002921235.2	Escherichia coli (E. coli)	CP065030.1_2426	dndA	2728407	2729684	1278	41.4	1.1e-85	311.6
GCA_002921235.2	Escherichia coli (E. coli)	CP065030.1_2499	dndA	2805573	2806796	1224	27.7	1.5e-39	158.3
GCA_002921235.2	Escherichia coli (E. coli)	CP065030.1_2920	dndE	3260815	3262794	1980	26.2	7.6e-25	110.2
GCA_002921235.2	Escherichia coli (E. coli)	CP065030.1_3059	dndA	3414428	3415642	1215	92.1	5.6e-220	757.7
GCA_002921235.2	Escherichia coli (E. coli)	CP065030.1_3060	dndA	3415911	3416405	495	51.1	7.5e-30	124.8
GCA_002921235.2	Escherichia coli (E. coli)	CP065030.1_3347	dndE	3752699	3754033	1335	24	4.8e-23	103.6
GCA_002921235.2	Escherichia coli (E. coli)	CP065030.1_3375	dndA	3790790	3792364	1575	26.8	7.4e-31	129.8
GCA_002921235.2	Escherichia coli (E. coli)	CP065030.1_4141	dndA	4651882	4652715	834	30.5	1.7e-21	97.8
GCA_003048595.2	Bordetella pertussis (b-proteobacteria)	CP049270.1_208	dndA	224189	225379	1191	86.9	7.2e-204	704.1
GCA_003048595.2	Bordetella pertussis (b-proteobacteria)	CP049270.1_302	dndA	309230	310042	813	43.3	4.2e-54	206.1
GCA_003048595.2	Bordetella pertussis (b-proteobacteria)	CP049270.1_494	dndA	497627	498952	1326	28.3	5e-20	93.6
GCA_003048595.2	Bordetella pertussis (b-proteobacteria)	CP049270.1_497	dndA	500099	500881	783	30.5	1.1e-27	118.2
GCA_003048595.2	Bordetella pertussis (b-proteobacteria)	CP049270.1_782	dndH	792752	794794	2043	31.1	7.9e-41	163.3
GCA_003048595.2	Bordetella pertussis (b-proteobacteria)	CP049270.1_1320	dndA	1336676	1337881	1206	30.1	4.8e-30	126.7
GCA_003048595.2	Bordetella pertussis (b-proteobacteria)	CP049270.1_1332	dndA	1348260	1349537	1278	26.1	4.8e-12	67
GCA_003048595.2	Bordetella pertussis (b-proteobacteria)	CP049270.1_1335	dndA	1350948	1352279	1332	23.6	4.8e-15	77
GCA_003048615.2	Lacticaseibacillus paracasei (firmicutes)	CP049263.1_532	dndA	525939	527270	1332	25.2	7.4e-16	79.7
GCA_003048615.2	Lacticaseibacillus paracasei (firmicutes)	CP049263.1_535	dndA	528769	529551	783	31	1.1e-27	118.2
GCA_003048615.2	Lacticaseibacillus paracasei (firmicutes)	CP049263.1_538	dndA	530589	531911	1323	23.4	9e-14	72.8
GCA_003048615.2	Lacticaseibacillus paracasei (firmicutes)	CP049263.1_550	dndA	542265	543473	1209	29.7	2.6e-31	131
GCA_003048615.2	Lacticaseibacillus paracasei (firmicutes)	CP049263.1_1638	dndA	1692025	1692771	747	42.8	2.3e-43	170.2
GCA_003048615.2	Lacticaseibacillus paracasei (firmicutes)	CP049263.1_1724	dndA	1770263	1771453	1191	87.1	3e-202	698.7
GCA_003048675.2	Salmonella enterica subsp. enterica serovar Senftenberg (enterobacteria)	CP060707.1_138	dndA	132977	134167	1191	87.6	4.7e-203	701.4
GCA_003048675.2	Salmonella enterica subsp. enterica serovar Senftenberg (enterobacteria)	CP060707.1_338	dndA	336956	337861	906	45.8	2.5e-63	236.9
GCA_003048675.2	Salmonella enterica subsp. enterica serovar Senftenberg (enterobacteria)	CP060707.1_425	dndA	423283	424608	1326	25.1	1e-12	69.3
GCA_003048675.2	Salmonella enterica subsp. enterica serovar Senftenberg (enterobacteria)	CP060707.1_428	dndA	425640	426422	783	31	5.5e-27	115.9
GCA_003048675.2	Salmonella enterica subsp. enterica serovar Senftenberg (enterobacteria)	CP060707.1_483	dndA	474496	475926	1431	24.9	7e-28	119.8
GCA_003048675.2	Salmonella enterica subsp. enterica serovar Senftenberg (enterobacteria)	CP060707.1_498	dndA	489030	490238	1209	29.4	3.3e-31	130.6
GCA_003048685.2	Burkholderia cenocepacia (b-proteobacteria)	CP049266.1_121	dndA	117447	118637	1191	87.4	4.7e-203	701.4
GCA_003048685.2	Burkholderia cenocepacia (b-proteobacteria)	CP049266.1_263	dndA	274534	275439	906	45.4	4.7e-62	232.6
GCA_003048685.2	Burkholderia cenocepacia (b-proteobacteria)	CP049266.1_350	dndA	359131	360456	1326	25.1	3.4e-13	70.9
GCA_003048685.2	Burkholderia cenocepacia (b-proteobacteria)	CP049266.1_353	dndA	361488	362270	783	31.4	8.5e-28	118.6
GCA_003048685.2	Burkholderia cenocepacia (b-proteobacteria)	CP049266.1_438	dndA	455563	456771	1209	29.9	2.6e-31	131
GCA_003048685.2	Burkholderia cenocepacia (b-proteobacteria)	CP049266.1_539	dndA	568181	569509	1329	25.8	1.4e-27	118.6
GCA_003048695.2	Bordetella pertussis (b-proteobacteria)	CP049274.1_246	dndA	271637	272827	1191	87.4	1.9e-204	706.1
GCA_003048695.2	Bordetella pertussis (b-proteobacteria)	CP049274.1_337	dndA	354894	355706	813	43	7.2e-54	205.3
GCA_003048695.2	Bordetella pertussis (b-proteobacteria)	CP049274.1_580	dndA	599842	601167	1326	27.5	3.2e-19	90.9
GCA_003048695.2	Bordetella pertussis (b-proteobacteria)	CP049274.1_583	dndA	602326	603108	783	30.5	3.2e-27	116.7
GCA_003048695.2	Bordetella pertussis (b-proteobacteria)	CP049274.1_847	dndH	869515	871488	1974	29.4	1.1e-39	159.5
GCA_003048695.2	Bordetella pertussis (b-proteobacteria)	CP049274.1_1420	dndA	1435042	1436250	1209	30.1	4.8e-30	126.7
GCA_003048695.2	Bordetella pertussis (b-proteobacteria)	CP049274.1_1435	dndA	1449294	1450625	1332	24.2	1.8e-17	85.1
GCA_003048775.2	Cystobacter fuscus (d-proteobacteria)	CP049272.1_251	dndA	271740	272930	1191	86.9	5.5e-204	704.5
GCA_003048775.2	Cystobacter fuscus (d-proteobacteria)	CP049272.1_339	dndA	352217	353029	813	43	7.2e-54	205.3
GCA_003048775.2	Cystobacter fuscus (d-proteobacteria)	CP049272.1_541	dndA	557840	559168	1329	27.2	6.7e-17	83.2
GCA_003048775.2	Cystobacter fuscus (d-proteobacteria)	CP049272.1_544	dndA	560315	561097	783	30.1	6.5e-28	119
GCA_003048775.2	Cystobacter fuscus (d-proteobacteria)	CP049272.1_814	dndH	832988	834958	1971	30.5	8.4e-40	159.8
GCA_003048775.2	Cystobacter fuscus (d-proteobacteria)	CP049272.1_1327	dndA	1365777	1366982	1206	29.8	2.4e-29	124.4
GCA_003048775.2	Cystobacter fuscus (d-proteobacteria)	CP049272.1_1339	dndA	1377361	1378638	1278	22.8	1.3e-12	68.9
GCA_003048775.2	Cystobacter fuscus (d-proteobacteria)	CP049272.1_1342	dndA	1380050	1381381	1332	23.8	2.2e-15	78.2
GCA_003048835.2	Erythrobacter flavus (a-proteobacteria)	CP060705.1_122	dndA	116878	118068	1191	87.4	2.1e-203	702.6
GCA_003048835.2	Erythrobacter flavus (a-proteobacteria)	CP060705.1_249	dndA	263632	264378	747	41.6	2.3e-43	170.2
GCA_003048835.2	Erythrobacter flavus (a-proteobacteria)	CP060705.1_336	dndA	349066	350391	1326	25.8	3.2e-11	64.3
GCA_003048835.2	Erythrobacter flavus (a-proteobacteria)	CP060705.1_339	dndA	351426	352208	783	31.4	1.1e-27	118.2
GCA_003048835.2	Erythrobacter flavus (a-proteobacteria)	CP060705.1_446	dndA	462776	463984	1209	29.4	2e-31	131.3
GCA_003048835.2	Erythrobacter flavus (a-proteobacteria)	CP060705.1_547	dndA	575737	577065	1329	29	1.1e-14	75.9
GCA_003048875.2	Weissella confusa (firmicutes)	CP049264.1_123	dndA	118403	119593	1191	87.1	2.3e-202	699.1
GCA_003048875.2	Weissella confusa (firmicutes)	CP049264.1_273	dndA	281843	282589	747	42.8	2.3e-43	170.2
GCA_003048875.2	Weissella confusa (firmicutes)	CP049264.1_357	dndA	368646	369971	1326	26.2	4.5e-13	70.5
GCA_003048875.2	Weissella confusa (firmicutes)	CP049264.1_360	dndA	371009	371791	783	31	1.1e-27	118.2
GCA_003048875.2	Weissella confusa (firmicutes)	CP049264.1_419	dndA	422104	423432	1329	25.1	3.2e-27	117.5
GCA_003048875.2	Weissella confusa (firmicutes)	CP049264.1_433	dndA	435623	436831	1209	29.7	2e-31	131.3
GCA_003990515.2	Campylobacter ureolyticus (e-proteobacteria)	CP065031.1_812	dndA	923679	925253	1575	28.4	3.8e-35	144.1
GCA_003990515.2	Campylobacter ureolyticus (e-proteobacteria)	CP065031.1_838	dndE	959395	960729	1335	24.2	7.4e-24	106.3
GCA_003990515.2	Campylobacter ureolyticus (e-proteobacteria)	CP065031.1_1125	dndA	1301148	1301642	495	51.1	7.5e-30	124.8
GCA_003990515.2	Campylobacter ureolyticus (e-proteobacteria)	CP065031.1_1126	dndA	1301894	1303108	1215	91.1	1.5e-217	749.6
GCA_003990515.2	Campylobacter ureolyticus (e-proteobacteria)	CP065031.1_1258	dndE	1451162	1453141	1980	27	5.3e-26	114
GCA_003990515.2	Campylobacter ureolyticus (e-proteobacteria)	CP065031.1_1642	dndA	1864048	1865271	1224	27.2	2.2e-38	154.5
GCA_003990515.2	Campylobacter ureolyticus (e-proteobacteria)	CP065031.1_1716	dndA	1938816	1940093	1278	41.6	2.9e-86	313.5
GCA_003990515.2	Campylobacter ureolyticus (e-proteobacteria)	CP065031.1_3000	dndE	3476654	3478036	1383	29.2	3e-44	174.1
GCA_003990515.2	Campylobacter ureolyticus (e-proteobacteria)	CP065031.1_3064	dndA	3550930	3551910	981	28.7	1.3e-12	68.6
GCA_003990515.2	Campylobacter ureolyticus (e-proteobacteria)	CP065031.1_3104	dndE	3611684	3612892	1209	28.2	8.8e-16	79.3
GCA_003990515.2	Campylobacter ureolyticus (e-proteobacteria)	CP065031.1_3173	dndA	3683061	3684266	1206	28.3	2.1e-33	137.9
GCA_003990515.2	Campylobacter ureolyticus (e-proteobacteria)	CP065031.1_3764	dndA	4331639	4333129	1491	28.1	3.1e-55	210.7
GCA_003990515.2	Campylobacter ureolyticus (e-proteobacteria)	CP065031.1_4253	dndA	4869433	4870266	834	30.9	5.7e-22	99.4
GCA_011751945.2	Salmonella enterica subsp. enterica serovar Enteritidis str. EC20122022 (enterobacteria)	CP064951.1_478	dndA	623588	624868	1281	27.4	2.1e-31	131.3
GCA_011751945.2	Salmonella enterica subsp. enterica serovar Enteritidis str. EC20122022 (enterobacteria)	CP064951.1_689	dndA	872747	874009	1263	37.6	1.6e-81	297.7
GCA_011751945.2	Salmonella enterica subsp. enterica serovar Enteritidis str. EC20122022 (enterobacteria)	CP064951.1_856	dndA	1064945	1066177	1233	38.3	4.1e-69	256.5
GCA_012241395.2	Buchnera aphidicola str. APS (Acyrthosiphon pisum) (enterobacteria)	CP064931.1_404	dndA	443017	443481	465	28	2.1e-13	70.1
GCA_012241395.2	Buchnera aphidicola str. APS (Acyrthosiphon pisum) (enterobacteria)	CP064931.1_911	dndA	981828	982166	339	41.7	3.7e-20	92
GCA_012241395.2	Buchnera aphidicola str. APS (Acyrthosiphon pisum) (enterobacteria)	CP064931.1_1026	dndA	1107957	1108445	489	34.3	2.6e-11	63.2
GCA_012241395.2	Buchnera aphidicola str. APS (Acyrthosiphon pisum) (enterobacteria)	CP064931.1_1557	dndA	1648908	1650164	1257	67.2	4.2e-162	565.5
GCA_012241395.2	Buchnera aphidicola str. APS (Acyrthosiphon pisum) (enterobacteria)	CP064931.1_1562	dndA	1654139	1655305	1167	92.5	1.8e-199	689.5
GCA_012241395.2	Buchnera aphidicola str. APS (Acyrthosiphon pisum) (enterobacteria)	CP064931.1_1567	dndA	1659373	1660614	1242	31.9	3.9e-43	170.2
GCA_012241395.2	Buchnera aphidicola str. APS (Acyrthosiphon pisum) (enterobacteria)	CP064931.1_1845	dndE	1961572	1963056	1485	47.2	3.6e-120	426.4
GCA_012241395.2	Buchnera aphidicola str. APS (Acyrthosiphon pisum) (enterobacteria)	CP064931.1_2756	dndA	2896810	2897256	447	31.7	1e-14	74.3
GCA_012241395.2	Buchnera aphidicola str. APS (Acyrthosiphon pisum) (enterobacteria)	CP064931.1_3118	dndA	3262719	3263201	483	33.6	2.4e-12	66.6
GCA_012241395.2	Buchnera aphidicola str. APS (Acyrthosiphon pisum) (enterobacteria)	CP064931.1_3357	dndA	3514906	3516408	1503	30.8	9.8e-49	189.1
GCA_012241395.2	Buchnera aphidicola str. APS (Acyrthosiphon pisum) (enterobacteria)	CP064931.1_4167	dndA	4371378	4372205	828	28.8	1.3e-15	78.2
GCA_012241395.2	Buchnera aphidicola str. APS (Acyrthosiphon pisum) (enterobacteria)	CP064932.1_327	dndA	364903	366099	1197	99.7	3e-218	751.9
GCA_012241395.2	Buchnera aphidicola str. APS (Acyrthosiphon pisum) (enterobacteria)	CP064935.1_501	dndE	521562	522926	1365	29.6	3.2e-22	100.9
GCA_015024285.2	Advenella mimigardefordensis DPN7 (b-proteobacteria)	CP065034.1_268	dndA	293402	293647	246	36.8	8.6e-11	60.5
GCA_015024285.2	Advenella mimigardefordensis DPN7 (b-proteobacteria)	CP065034.1_552	dndA	576162	577733	1572	26.5	1.4e-29	125.6
GCA_015024285.2	Advenella mimigardefordensis DPN7 (b-proteobacteria)	CP065034.1_574	dndA	595582	597069	1488	27.8	5e-53	203.4
GCA_015024285.2	Advenella mimigardefordensis DPN7 (b-proteobacteria)	CP065034.1_881	dndA	917598	918803	1206	31.2	1.2e-33	138.7
GCA_015024285.2	Advenella mimigardefordensis DPN7 (b-proteobacteria)	CP065034.1_1153	dndA	1215527	1216018	492	47.3	1.2e-27	117.5
GCA_015024285.2	Advenella mimigardefordensis DPN7 (b-proteobacteria)	CP065034.1_1154	dndA	1216197	1217411	1215	96.5	3.6e-227	781.6
GCA_015024285.2	Advenella mimigardefordensis DPN7 (b-proteobacteria)	CP065034.1_1908	dndA	2063323	2064543	1221	28.9	6.1e-33	136.3
GCA_015024285.2	Advenella mimigardefordensis DPN7 (b-proteobacteria)	CP065034.1_2057	dndA	2209794	2211068	1275	39.2	1.2e-82	301.6
GCA_015024285.2	Advenella mimigardefordensis DPN7 (b-proteobacteria)	CP065034.1_2719	dndA	2903386	2904429	1044	48.2	1.4e-73	271.2
GCA_015024285.2	Advenella mimigardefordensis DPN7 (b-proteobacteria)	CP065034.1_4636	dndA	5005008	5005844	837	29.1	7.7e-19	89
GCA_015034565.1	Corynebacterium ulcerans (high GC Gram+)	CP063237.1_619	dndA	651639	652838	1200	30.3	2.6e-36	147.5
GCA_015034565.1	Corynebacterium ulcerans (high GC Gram+)	CP063237.1_781	dndA	826257	827504	1248	31	2.9e-38	154.1
GCA_015034565.1	Corynebacterium ulcerans (high GC Gram+)	CP063237.1_1593	dndA	1695346	1696380	1035	43.4	2.3e-73	270.4
GCA_015034565.1	Corynebacterium ulcerans (high GC Gram+)	CP063237.1_2019	dndA	2156188	2157369	1182	100	1.3e-221	763.1
GCA_015034565.1	Corynebacterium ulcerans (high GC Gram+)	CP063237.1_2038	dndA	2185817	2187067	1251	27.1	4.2e-13	70.5
GCA_015034565.1	Corynebacterium ulcerans (high GC Gram+)	CP063237.1_2379	dndA	2564409	2565686	1278	28.8	4.6e-15	77
GCA_015034565.1	Corynebacterium ulcerans (high GC Gram+)	CP063237.1_2700	dndA	2972468	2972992	525	37.9	8.8e-13	68.2
GCA_015034565.1	Corynebacterium ulcerans (high GC Gram+)	CP063237.1_2929	dndD	3170601	3173225	2625	19.9	4.9e-19	91.3
GCA_015034565.1	Corynebacterium ulcerans (high GC Gram+)	CP063237.1_3131	dndA	3375983	3377116	1134	27.4	8e-19	89.4
GCA_015034565.1	Corynebacterium ulcerans (high GC Gram+)	CP063237.1_3826	dndA	4141298	4142503	1206	31.9	1.3e-38	155.2
GCA_015034565.1	Corynebacterium ulcerans (high GC Gram+)	CP063237.1_3981	dndA	4313171	4314385	1215	100	4.4e-233	801.2
GCA_015034565.1	Corynebacterium ulcerans (high GC Gram+)	CP063237.1_3982	dndA	4314415	4314906	492	51.5	5.7e-30	125.2
GCA_015034565.1	Corynebacterium ulcerans (high GC Gram+)	CP063237.1_4316	dndA	4673738	4674976	1239	50.1	2.8e-118	419.9
GCA_015034605.1	Myxococcus xanthus (d-proteobacteria)	CP063234.1_132	dndA	175694	176959	1266	28.3	7.8e-39	156
GCA_015034605.1	Myxococcus xanthus (d-proteobacteria)	CP063234.1_700	dndA	778064	779293	1230	98.8	2.4e-226	778.9
GCA_015034605.1	Myxococcus xanthus (d-proteobacteria)	CP063234.1_1854	dndE	2001216	2002556	1341	31.3	1.4e-59	224.9
GCA_015034605.1	Myxococcus xanthus (d-proteobacteria)	CP063234.1_2419	dndA	2615553	2616878	1326	33.9	1.9e-59	224.6
GCA_015034605.1	Myxococcus xanthus (d-proteobacteria)	CP063234.1_2621	dndA	2850926	2851381	456	33.1	1.2e-13	70.9
GCA_015034605.1	Myxococcus xanthus (d-proteobacteria)	CP063234.1_2627	dndE	2854604	2855917	1314	26.9	1.2e-37	152.1
GCA_015034605.1	Myxococcus xanthus (d-proteobacteria)	CP063234.1_2695	dndA	2918344	2919546	1203	86.5	6.6e-197	681
GCA_015034605.1	Myxococcus xanthus (d-proteobacteria)	CP063234.1_2795	dndE	3035661	3037010	1350	43.1	4.9e-108	386
GCA_015034605.1	Myxococcus xanthus (d-proteobacteria)	CP063234.1_3582	dndA	3872477	3873742	1266	25.9	1.6e-12	68.6
GCA_015034605.1	Myxococcus xanthus (d-proteobacteria)	CP063234.1_4699	dndA	5007952	5009133	1182	70.2	2.3e-149	523.1
GCA_015034605.1	Myxococcus xanthus (d-proteobacteria)	CP063234.1_5600	dndA	6001850	6003406	1557	29.3	3.4e-12	67.8
GCA_015034605.1	Myxococcus xanthus (d-proteobacteria)	CP063234.1_5751	dndA	6180165	6181454	1290	40.6	4.6e-79	289.7
GCA_015040095.1	Escherichia coli (E. coli)	CP053544.1_455	dndE	473478	475526	2049	27.3	2.3e-24	108.6
GCA_015040095.1	Escherichia coli (E. coli)	CP053544.1_681	dndA	709197	710531	1335	29.4	2.7e-26	114.4
GCA_015040095.1	Escherichia coli (E. coli)	CP053544.1_955	dndE	978813	979484	672	42.2	1.3e-40	161
GCA_015040095.1	Escherichia coli (E. coli)	CP053544.1_1463	dndA	1524985	1526211	1227	80.9	6.3e-187	647.9
GCA_015040095.1	Escherichia coli (E. coli)	CP053544.1_1590	dndA	1650223	1651632	1410	34.2	8e-61	229.2
GCA_015040095.1	Escherichia coli (E. coli)	CP053544.1_1697	dndA	1763054	1764217	1164	79.2	1.8e-167	583.2
GCA_015040095.1	Escherichia coli (E. coli)	CP053544.1_2323	dndA	2433232	2434470	1239	25.8	2.2e-14	74.7
GCA_015040095.1	Escherichia coli (E. coli)	CP053544.1_2736	dndA	2893172	2894509	1338	39.1	3.6e-79	290
GCA_015040095.1	Escherichia coli (E. coli)	CP053544.1_2991	dndA	3192408	3193733	1326	29.1	4.9e-36	146.7
GCA_015040095.1	Escherichia coli (E. coli)	CP053544.1_3310	dndA	3577831	3578709	879	34.6	5.8e-17	82.8
GCA_015040095.1	Escherichia coli (E. coli)	CP053544.1_3772	dndA	4091253	4092134	882	27.4	6.2e-19	89.4
GCA_015040095.1	Escherichia coli (E. coli)	CP053546.1_128	dndA	122272	123507	1236	28.1	8.7e-27	115.9
GCA_015040335.1	Nocardia nova SH22a (high GC Gram+)	CP053549.1_534	dndA	570362	571606	1245	25.8	3.5e-15	77.4
GCA_015040335.1	Nocardia nova SH22a (high GC Gram+)	CP053549.1_1243	dndA	1317388	1318266	879	27.9	1.5e-17	84.7
GCA_015040335.1	Nocardia nova SH22a (high GC Gram+)	CP053549.1_1530	dndA	1627364	1628755	1392	30.3	9.8e-11	62.8
GCA_015040335.1	Nocardia nova SH22a (high GC Gram+)	CP053549.1_1751	dndA	1877199	1878062	864	36	1.1e-17	85.1
GCA_015040335.1	Nocardia nova SH22a (high GC Gram+)	CP053549.1_2088	dndA	2250192	2251517	1326	29	3e-33	137.5
GCA_015040335.1	Nocardia nova SH22a (high GC Gram+)	CP053549.1_2206	dndA	2405615	2406988	1374	23.1	6.7e-20	93.2
GCA_015040335.1	Nocardia nova SH22a (high GC Gram+)	CP053549.1_2367	dndA	2575028	2576338	1311	39.1	8.5e-81	295.4
GCA_015040335.1	Nocardia nova SH22a (high GC Gram+)	CP053549.1_2398	dndA	2617342	2618508	1167	84	4.6e-179	621.7
GCA_015040335.1	Nocardia nova SH22a (high GC Gram+)	CP053549.1_2515	dndA	2741824	2743230	1407	35.2	1.4e-60	228.4
GCA_015040335.1	Nocardia nova SH22a (high GC Gram+)	CP053549.1_2591	dndA	2836151	2837314	1164	83.3	3.8e-181	628.6
GCA_015040335.1	Nocardia nova SH22a (high GC Gram+)	CP053549.1_3658	dndE	3986130	3988178	2049	24.5	3.9e-24	107.8
GCA_015040615.1	Acidithiobacillus caldus ATCC 51756 (proteobacteria)	CP060402.1_315	dndE	347518	348192	675	42.5	1.1e-39	157.9
GCA_015040615.1	Acidithiobacillus caldus ATCC 51756 (proteobacteria)	CP060402.1_899	dndA	983184	984290	1107	31.5	1.1e-12	68.9
GCA_015040615.1	Acidithiobacillus caldus ATCC 51756 (proteobacteria)	CP060402.1_947	dndA	1026033	1027187	1155	75.1	1.2e-147	517.3
GCA_015040615.1	Acidithiobacillus caldus ATCC 51756 (proteobacteria)	CP060402.1_1133	dndA	1235706	1237004	1299	34	2.3e-38	154.5
GCA_015040615.1	Acidithiobacillus caldus ATCC 51756 (proteobacteria)	CP060402.1_1183	dndA	1288180	1289514	1335	32.4	3.8e-20	94
GCA_015040615.1	Acidithiobacillus caldus ATCC 51756 (proteobacteria)	CP060402.1_1392	dndA	1504761	1505915	1155	75.5	6.9e-151	528.1
GCA_015040615.1	Acidithiobacillus caldus ATCC 51756 (proteobacteria)	CP060402.1_1997	dndA	2118554	2119888	1335	39.7	1.2e-74	275
GCA_015040615.1	Acidithiobacillus caldus ATCC 51756 (proteobacteria)	CP060402.1_2112	dndA	2237951	2238472	522	33.1	1.4e-13	70.9
GCA_015040615.1	Acidithiobacillus caldus ATCC 51756 (proteobacteria)	CP060402.1_2547	dndA	2688851	2690110	1260	29	1.9e-13	71.6
GCA_015040615.1	Acidithiobacillus caldus ATCC 51756 (proteobacteria)	CP060402.1_2879	dndA	3048436	3049671	1236	25.6	2.2e-14	74.7
GCA_015535655.1	Enterobacter ludwigii (enterobacteria)	CP046592.1_331	dndA	328309	329841	1533	27.5	7.5e-36	146.4
GCA_015535655.1	Enterobacter ludwigii (enterobacteria)	CP046592.1_346	dndA	341779	342888	1110	26.9	1.7e-21	98.2
GCA_015535655.1	Enterobacter ludwigii (enterobacteria)	CP046592.1_758	dndE	785093	785788	696	45.9	3.6e-54	206.1
GCA_015535655.1	Enterobacter ludwigii (enterobacteria)	CP046592.1_764	dndE	791085	791738	654	36.1	1e-34	141.4
GCA_015535655.1	Enterobacter ludwigii (enterobacteria)	CP046592.1_1299	dndA	1330229	1331722	1494	29.1	5e-53	203.4
GCA_015535655.1	Enterobacter ludwigii (enterobacteria)	CP046592.1_1759	dndH	1771237	1773600	2364	32.7	1.4e-41	166
GCA_015535655.1	Enterobacter ludwigii (enterobacteria)	CP046592.1_2696	dndA	2703832	2704971	1140	99.7	2.7e-216	745.3
GCA_015535655.1	Enterobacter ludwigii (enterobacteria)	CP046592.1_2697	dndA	2704990	2705409	420	33.3	2.2e-14	73.2
GCA_015535655.1	Enterobacter ludwigii (enterobacteria)	CP046592.1_2734	dndA	2742999	2744186	1188	98.2	9e-231	793.5
GCA_015535655.1	Enterobacter ludwigii (enterobacteria)	CP046592.1_2908	dndA	2920376	2921521	1146	98.4	4.5e-211	728
GCA_015535655.1	Enterobacter ludwigii (enterobacteria)	CP046592.1_2917	dndA	2930032	2931300	1269	38.4	5.9e-79	289.3
GCA_015535655.1	Enterobacter ludwigii (enterobacteria)	CP046592.1_3172	dndA	3203956	3204192	237	46.3	5.8e-12	64.3
GCA_015535655.1	Enterobacter ludwigii (enterobacteria)	CP046592.1_3220	dndA	3250912	3252132	1221	29.9	1.2e-44	175.3
GCA_015535655.1	Enterobacter ludwigii (enterobacteria)	CP046592.1_3407	dndA	3437546	3438889	1344	25.8	1e-12	69.3
GCA_015535655.1	Enterobacter ludwigii (enterobacteria)	CP046592.1_3631	dndA	3668074	3668862	789	30.3	1e-28	121.7
GCA_015535655.1	Enterobacter ludwigii (enterobacteria)	CP046592.1_3807	dndA	3842012	3843250	1239	28.2	5.6e-34	139.8
GCA_015535655.1	Enterobacter ludwigii (enterobacteria)	CP046592.1_3877	dndE	3913508	3914656	1149	26.3	6.9e-18	86.3
GCA_015697605.1	Mycobacterium tuberculosis (high GC Gram+)	CP060241.1_1476	dndA	1652624	1653871	1248	31.3	5.9e-39	156.4
GCA_015697605.1	Mycobacterium tuberculosis (high GC Gram+)	CP060241.1_2310	dndA	2540127	2541161	1035	43.4	2.3e-73	270.4
GCA_015697605.1	Mycobacterium tuberculosis (high GC Gram+)	CP060241.1_2742	dndA	3010610	3011791	1182	99.7	2.2e-221	762.3
GCA_015697605.1	Mycobacterium tuberculosis (high GC Gram+)	CP060241.1_2759	dndA	3038050	3039300	1251	27.1	5.5e-13	70.1
GCA_015697605.1	Mycobacterium tuberculosis (high GC Gram+)	CP060241.1_3106	dndA	3427378	3428661	1284	27.6	1e-14	75.9
GCA_015697605.1	Mycobacterium tuberculosis (high GC Gram+)	CP060241.1_3407	dndA	3806063	3806587	525	37.9	8.8e-13	68.2
GCA_015697605.1	Mycobacterium tuberculosis (high GC Gram+)	CP060241.1_3499	dndD	3917485	3920151	2667	20.9	4.5e-28	121.3
GCA_015697605.1	Mycobacterium tuberculosis (high GC Gram+)	CP060241.1_3762	dndA	4161615	4162748	1134	27.1	1.4e-18	88.6
GCA_015697605.1	Mycobacterium tuberculosis (high GC Gram+)	CP060241.1_4458	dndA	4924122	4925327	1206	32.2	3.3e-39	157.1
GCA_015697605.1	Mycobacterium tuberculosis (high GC Gram+)	CP060241.1_4608	dndA	5091229	5092443	1215	100	4.4e-233	801.2
GCA_015697605.1	Mycobacterium tuberculosis (high GC Gram+)	CP060241.1_4609	dndA	5092473	5092964	492	51.5	5.7e-30	125.2
GCA_015697605.1	Mycobacterium tuberculosis (high GC Gram+)	CP060241.1_4933	dndA	5439961	5441199	1239	50.1	2.8e-118	419.9
GCA_015697605.1	Mycobacterium tuberculosis (high GC Gram+)	CP060241.1_5077	dndA	5606130	5607329	1200	30.3	3.4e-36	147.1
GCA_015708295.1	Vibrio anguillarum (g-proteobacteria)	CP062795.1_1231	dndA	1360860	1362110	1251	28.6	3.4e-39	157.1
GCA_015708295.1	Vibrio anguillarum (g-proteobacteria)	CP062795.1_1750	dndA	1921845	1922888	1044	47.3	1.5e-75	277.7
GCA_015708295.1	Vibrio anguillarum (g-proteobacteria)	CP062795.1_1824	dndA	1999698	2000918	1221	26.5	2.3e-40	161
GCA_015708295.1	Vibrio anguillarum (g-proteobacteria)	CP062795.1_1899	dndA	2067015	2068289	1275	39.3	2e-82	300.8
GCA_015708295.1	Vibrio anguillarum (g-proteobacteria)	CP062795.1_3006	dndA	3260957	3262171	1215	96	5.2e-226	777.7
GCA_015708295.1	Vibrio anguillarum (g-proteobacteria)	CP062795.1_3007	dndA	3262352	3262846	495	48.1	4.1e-28	119
GCA_015708295.1	Vibrio anguillarum (g-proteobacteria)	CP062795.1_3377	dndA	3656421	3657626	1206	29	3.6e-33	137.1
GCA_015708295.1	Vibrio anguillarum (g-proteobacteria)	CP062795.1_3659	dndA	3963418	3964989	1572	27	1.5e-31	132.1
GCA_015708295.1	Vibrio anguillarum (g-proteobacteria)	CP062795.1_4446	dndA	4818039	4818875	837	28.3	1.2e-19	91.7
GCA_015708605.1	Escherichia coli (E. coli)	CP045847.1_991	dndA	1273363	1274649	1287	40	1.5e-77	284.6
GCA_015708605.1	Escherichia coli (E. coli)	CP045847.1_1074	dndA	1358267	1359523	1257	27.1	3.5e-39	157.1
GCA_015708605.1	Escherichia coli (E. coli)	CP045847.1_1153	dndA	1458119	1459525	1407	32.5	7.4e-14	73.2
GCA_015708605.1	Escherichia coli (E. coli)	CP045847.1_1304	dndA	1637132	1638505	1374	32.3	2.4e-49	191
GCA_015708605.1	Escherichia coli (E. coli)	CP045847.1_1315	dndA	1650403	1651770	1368	79.2	7e-195	674.5
GCA_015708605.1	Escherichia coli (E. coli)	CP045847.1_1853	dndA	2307071	2308513	1443	30.4	2e-14	75.1
GCA_015708605.1	Escherichia coli (E. coli)	CP045847.1_2394	dndB	2940547	2941851	1305	99.8	2.9e-238	818.5
GCA_015708605.1	Escherichia coli (E. coli)	CP045847.1_2399	dndA	2948170	2949489	1320	100	1.2e-244	839.7
GCA_015708605.1	Escherichia coli (E. coli)	CP045847.1_4035	dndA	4878671	4879867	1197	27.4	1.3e-22	102.1
GCA_015708605.1	Escherichia coli (E. coli)	CP045847.1_4227	dndA	5111217	5112380	1164	86.2	2.3e-186	646
GCA_015708605.1	Escherichia coli (E. coli)	CP045847.1_4974	dndE	6071723	6073162	1440	34.8	4.7e-64	240
GCA_015708605.1	Escherichia coli (E. coli)	CP045847.1_4976	dndE	6074993	6076426	1434	33.3	1.2e-64	241.9
GCA_015708605.1	Escherichia coli (E. coli)	CP045847.1_5323	dndA	6503390	6504424	1035	27.4	7.1e-14	72.8
GCA_015708605.1	Escherichia coli (E. coli)	CP045847.1_5492	dndA	6740555	6742048	1494	27.8	1.1e-18	89.4
GCA_015708605.1	Escherichia coli (E. coli)	CP045850.1_97	dndE	94409	95086	678	42.5	4e-26	112.8
GCA_015708605.1	Escherichia coli (E. coli)	CP045850.1_1461	dndE	1748070	1749053	984	34.1	3.7e-44	173.3
GCA_015708605.1	Escherichia coli (E. coli)	CP045850.1_1478	dndA	1766347	1767780	1434	32.9	4e-39	157.1
GCA_015708635.1	Pseudomonas stutzeri (g-proteobacteria)	CP051754.1_395	dndA	495744	496964	1221	46.5	8.1e-102	365.2
GCA_015708635.1	Pseudomonas stutzeri (g-proteobacteria)	CP051754.1_786	dndA	937398	938687	1290	35.9	1.8e-67	251.1
GCA_015708635.1	Pseudomonas stutzeri (g-proteobacteria)	CP051754.1_824	dndA	977146	977574	429	27.5	1.9e-13	70.1
GCA_015708635.1	Pseudomonas stutzeri (g-proteobacteria)	CP051754.1_1079	dndA	1246352	1247149	798	31.2	1.1e-27	118.2
GCA_015708635.1	Pseudomonas stutzeri (g-proteobacteria)	CP051754.1_1269	dndA	1450574	1451719	1146	61.1	5.8e-134	471.9
GCA_015708635.1	Pseudomonas stutzeri (g-proteobacteria)	CP051754.1_1410	dndA	1601851	1603035	1185	82.5	6.1e-195	674.5
GCA_015708635.1	Pseudomonas stutzeri (g-proteobacteria)	CP051754.1_1411	dndA	1603060	1603479	420	39.7	7.1e-21	94.7
GCA_015708635.1	Pseudomonas stutzeri (g-proteobacteria)	CP051754.1_1801	dndA	2015868	2017355	1488	28	3.2e-52	200.7
GCA_015708635.1	Pseudomonas stutzeri (g-proteobacteria)	CP051754.1_2178	dndA	2424795	2425955	1161	31.2	5.3e-42	166.4
GCA_015708635.1	Pseudomonas stutzeri (g-proteobacteria)	CP051755.1_79	dndA	68969	70129	1161	26.5	1.8e-37	151.4
GCA_015708655.1	Salmonella enterica (enterobacteria)	CP054277.1_187	dndA	184386	185612	1227	28.3	1.4e-29	125.2
GCA_015708655.1	Salmonella enterica (enterobacteria)	CP054277.1_223	dndA	218994	220268	1275	40.9	1.2e-82	301.6
GCA_015708655.1	Salmonella enterica (enterobacteria)	CP054277.1_691	dndA	751434	752477	1044	49.2	3e-81	296.6
GCA_015708655.1	Salmonella enterica (enterobacteria)	CP054277.1_998	dndA	1068407	1069249	843	28.9	6.2e-16	79.3
GCA_015708655.1	Salmonella enterica (enterobacteria)	CP054277.1_1590	dndA	1706322	1706861	540	30.7	5.3e-13	68.9
GCA_015708655.1	Salmonella enterica (enterobacteria)	CP054277.1_1693	dndA	1824536	1825750	1215	94.6	1.2e-222	766.5
GCA_015708655.1	Salmonella enterica (enterobacteria)	CP054277.1_1694	dndA	1825805	1826299	495	50.4	4.4e-30	125.6
GCA_015708655.1	Salmonella enterica (enterobacteria)	CP054277.1_1893	dndA	2040113	2041318	1206	28.5	1e-32	135.6
GCA_015708655.1	Salmonella enterica (enterobacteria)	CP054277.1_1954	dndA	2112094	2113326	1233	30.3	3.2e-45	177.2
GCA_015708655.1	Salmonella enterica (enterobacteria)	CP054277.1_2219	dndA	2409424	2410911	1488	27.7	1.1e-52	202.2
GCA_015708675.1	Salmonella enterica subsp. enterica serovar Enteritidis (enterobacteria)	CP061801.1_1815	dndA	1932370	1933413	1044	46.6	9.5e-75	275
GCA_015708675.1	Salmonella enterica subsp. enterica serovar Enteritidis (enterobacteria)	CP061801.1_1896	dndA	2016733	2017953	1221	29.7	2e-36	147.9
GCA_015708675.1	Salmonella enterica subsp. enterica serovar Enteritidis (enterobacteria)	CP061801.1_1943	dndA	2059730	2061004	1275	39.8	1.4e-83	304.7
GCA_015708675.1	Salmonella enterica subsp. enterica serovar Enteritidis (enterobacteria)	CP061801.1_2847	dndE	3025243	3026601	1359	25.7	2.4e-25	111.3
GCA_015708675.1	Salmonella enterica subsp. enterica serovar Enteritidis (enterobacteria)	CP061801.1_3216	dndA	3412943	3414157	1215	99	6.8e-234	803.9
GCA_015708675.1	Salmonella enterica subsp. enterica serovar Enteritidis (enterobacteria)	CP061801.1_3217	dndA	3414342	3414833	492	48.1	4.1e-28	119
GCA_015708675.1	Salmonella enterica subsp. enterica serovar Enteritidis (enterobacteria)	CP061801.1_3504	dndA	3723735	3724940	1206	29.2	1.8e-32	134.8
GCA_015708675.1	Salmonella enterica subsp. enterica serovar Enteritidis (enterobacteria)	CP061801.1_3823	dndA	4075463	4076950	1488	28.7	2.6e-54	207.6
GCA_015708675.1	Salmonella enterica subsp. enterica serovar Enteritidis (enterobacteria)	CP061801.1_4364	dndA	4649370	4650206	837	28.3	3.5e-19	90.1
GCA_015709185.1	Vibrio mimicus (g-proteobacteria)	CP045590.1_197	dndA	197256	198518	1263	36.4	7.4e-66	245.7
GCA_015709185.1	Vibrio mimicus (g-proteobacteria)	CP045590.1_1361	dndA	1332460	1333617	1158	99.5	1.8e-220	759.2
GCA_015709185.1	Vibrio mimicus (g-proteobacteria)	CP045590.1_1406	dndA	1372401	1373561	1161	95.6	4e-215	741.5
GCA_015709185.1	Vibrio mimicus (g-proteobacteria)	CP045590.1_1595	dndA	1562223	1563461	1239	30.5	4.8e-49	189.9
GCA_902379005.2	Mycolicibacterium rhodesiae NBB3 (high GC Gram+)	LR698844.1_252	dndA	271981	273126	1146	99.5	2.1e-216	745.7
GCA_902379005.2	Mycolicibacterium rhodesiae NBB3 (high GC Gram+)	LR698844.1_460	dndA	483847	485103	1257	34.9	1.6e-68	254.6
GCA_902379005.2	Mycolicibacterium rhodesiae NBB3 (high GC Gram+)	LR698844.1_1516	dndA	1579379	1580641	1263	42.4	1.1e-88	321.6
GCA_902379005.2	Mycolicibacterium rhodesiae NBB3 (high GC Gram+)	LR698844.1_1698	dndA	1769573	1770718	1146	99.7	2.1e-216	745.7
GCA_902379005.2	Mycolicibacterium rhodesiae NBB3 (high GC Gram+)	LR698844.1_1881	dndA	1959130	1960365	1236	31.2	1.4e-45	178.3
GCA_902379005.2	Mycolicibacterium rhodesiae NBB3 (high GC Gram+)	LR698844.1_2003	dndA	2082899	2083921	1023	44	1.4e-67	251.1
GCA_902379005.2	Mycolicibacterium rhodesiae NBB3 (high GC Gram+)	LR698844.1_2004	dndA	2083937	2085085	1149	29.5	3.1e-34	140.6
GCA_902459825.2	Escherichia coli (E. coli)	LR699570.1_69	dndA	66579	68018	1440	24.1	1.6e-11	65.5
GCA_902459825.2	Escherichia coli (E. coli)	LR699570.1_1349	dndA	1442549	1443034	486	35.8	2.2e-13	70.1
GCA_902459825.2	Escherichia coli (E. coli)	LR699570.1_1539	dndA	1653241	1654494	1254	32.9	8e-36	146
GCA_902459825.2	Escherichia coli (E. coli)	LR699570.1_1756	dndA	1905105	1906370	1266	40.6	8.5e-78	285.4
GCA_902459825.2	Escherichia coli (E. coli)	LR699570.1_1798	dndA	1943404	1944729	1326	26.3	6.3e-15	76.6
GCA_902459825.2	Escherichia coli (E. coli)	LR699570.1_2985	dndA	3177289	3178119	831	28	3.3e-22	100.1
GCA_902459825.2	Escherichia coli (E. coli)	LR699570.1_3117	dndA	3353239	3354420	1182	87	1.9e-188	652.9
GCA_902459825.2	Escherichia coli (E. coli)	LR699570.1_3800	dndA	4095695	4096867	1173	32.4	6.5e-24	106.3
GCA_902459825.2	Escherichia coli (E. coli)	LR699570.1_3885	dndA	4177008	4178204	1197	60	3.7e-131	462.6
GCF_000003215.1	Clostridioides difficile QCD-66c26 (firmicutes)	NZ_CM000441.1_693	dndA	780072	781169	1098	23.5	7.8e-11	62.8
GCF_000003215.1	Clostridioides difficile QCD-66c26 (firmicutes)	NZ_CM000441.1_706	dndA	798328	799479	1152	99.5	2.2e-218	752.3
GCF_000003215.1	Clostridioides difficile QCD-66c26 (firmicutes)	NZ_CM000441.1_1150	dndA	1289285	1289731	447	35.9	4.4e-21	95.5
GCF_000003215.1	Clostridioides difficile QCD-66c26 (firmicutes)	NZ_CM000441.1_1151	dndA	1289749	1290942	1194	100	1.5e-230	792.7
GCF_000003215.1	Clostridioides difficile QCD-66c26 (firmicutes)	NZ_CM000441.1_1196	dndH	1336878	1339289	2412	31.5	3.8e-42	167.9
GCF_000003215.1	Clostridioides difficile QCD-66c26 (firmicutes)	NZ_CM000441.1_1404	dndA	1566246	1567454	1209	29.7	4.1e-37	150.2
GCF_000003215.1	Clostridioides difficile QCD-66c26 (firmicutes)	NZ_CM000441.1_2409	dndA	2656491	2657441	951	50.5	8.9e-80	291.6
GCF_000003215.1	Clostridioides difficile QCD-66c26 (firmicutes)	NZ_CM000441.1_2500	dndA	2763915	2764949	1035	24.7	7.3e-11	62.8
GCF_000003215.1	Clostridioides difficile QCD-66c26 (firmicutes)	NZ_CM000441.1_2797	dndA	3137529	3138692	1164	31.4	5.5e-47	183
GCF_000003215.1	Clostridioides difficile QCD-66c26 (firmicutes)	NZ_CM000441.1_2868	dndA	3218962	3220122	1161	29.9	5.1e-45	176.4
GCF_000003215.1	Clostridioides difficile QCD-66c26 (firmicutes)	NZ_CM000441.1_2897	dndA	3253819	3255093	1275	31.6	3e-54	207.2
GCF_000003215.1	Clostridioides difficile QCD-66c26 (firmicutes)	NZ_CM000441.1_3229	dndA	3651104	3651937	834	30.2	4.1e-28	119.8
GCF_000003215.1	Clostridioides difficile QCD-66c26 (firmicutes)	NZ_CM000441.1_3632	dndA	4072623	4073765	1143	35.1	8.5e-61	228.8
GCF_000003645.1	Bacillus cereus m1293 (firmicutes)	NZ_CM000714.1_467	dndA	475374	476180	807	25.3	9.1e-25	108.6
GCF_000003645.1	Bacillus cereus m1293 (firmicutes)	NZ_CM000714.1_837	dndF	863147	865513	2367	99.4	0	1531.9
GCF_000003645.1	Bacillus cereus m1293 (firmicutes)	NZ_CM000714.1_838	dndG	865517	866905	1389	99.6	2.2e-265	908.7
GCF_000003645.1	Bacillus cereus m1293 (firmicutes)	NZ_CM000714.1_839	dndH	866886	871979	5094	90.5	0	3015.3
GCF_000003645.1	Bacillus cereus m1293 (firmicutes)	NZ_CM000714.1_3246	dndA	3162274	3163071	798	27.9	3.1e-25	110.2
GCF_000003645.1	Bacillus cereus m1293 (firmicutes)	NZ_CM000714.1_3418	dndH	3343504	3345885	2382	31.8	5.4e-41	164.1
GCF_000003645.1	Bacillus cereus m1293 (firmicutes)	NZ_CM000714.1_4003	dndA	3902032	3902448	417	35.1	3.7e-14	72.4
GCF_000003645.1	Bacillus cereus m1293 (firmicutes)	NZ_CM000714.1_4004	dndA	3902484	3903629	1146	97.6	8.7e-215	740.3
GCF_000003645.1	Bacillus cereus m1293 (firmicutes)	NZ_CM000714.1_4112	dndA	4003892	4005034	1143	94.5	2.6e-211	728.8
GCF_000003645.1	Bacillus cereus m1293 (firmicutes)	NZ_CM000714.1_4371	dndA	4257372	4258628	1257	38	1.4e-77	284.6
GCF_000003645.1	Bacillus cereus m1293 (firmicutes)	NZ_CM000714.1_4381	dndA	4266859	4268001	1143	100	3.9e-215	741.5
GCF_000003645.1	Bacillus cereus m1293 (firmicutes)	NZ_CM000714.1_4624	dndA	4497980	4499200	1221	31.8	1.6e-44	174.9
GCF_000003645.1	Bacillus cereus m1293 (firmicutes)	NZ_CM000714.1_4651	dndA	4519578	4519814	237	49.3	2.3e-13	68.9
GCF_000003645.1	Bacillus cereus m1293 (firmicutes)	NZ_CM000714.1_4760	dndA	4623782	4625041	1260	35.9	2.8e-73	270.4
GCF_000003925.1	Bacillus mycoides DSM 2048 (firmicutes)	NZ_CM000742.1_596	dndA	630884	631690	807	25.6	6.3e-26	112.5
GCF_000003925.1	Bacillus mycoides DSM 2048 (firmicutes)	NZ_CM000742.1_3997	dndA	3924666	3925082	417	35.1	4.9e-14	72
GCF_000003925.1	Bacillus mycoides DSM 2048 (firmicutes)	NZ_CM000742.1_3998	dndA	3925118	3926263	1146	95.8	6.9e-212	730.7
GCF_000003925.1	Bacillus mycoides DSM 2048 (firmicutes)	NZ_CM000742.1_4101	dndA	4026870	4028012	1143	91.1	5.9e-203	701
GCF_000003925.1	Bacillus mycoides DSM 2048 (firmicutes)	NZ_CM000742.1_4232	dndA	4149108	4150250	1143	96.8	4.9e-210	724.5
GCF_000003925.1	Bacillus mycoides DSM 2048 (firmicutes)	NZ_CM000742.1_4241	dndA	4158224	4159480	1257	38	1.7e-78	287.7
GCF_000003925.1	Bacillus mycoides DSM 2048 (firmicutes)	NZ_CM000742.1_4511	dndA	4401896	4402132	237	49.3	2.3e-13	68.9
GCF_000003925.1	Bacillus mycoides DSM 2048 (firmicutes)	NZ_CM000742.1_4542	dndA	4427063	4428283	1221	32.3	1.8e-45	177.9
GCF_000003925.1	Bacillus mycoides DSM 2048 (firmicutes)	NZ_CM000742.1_4626	dndA	4503161	4504423	1263	35.7	2.8e-73	270.4
GCF_000003925.1	Bacillus mycoides DSM 2048 (firmicutes)	NZ_CM000742.1_5146	dndH	5069089	5070255	1167	28.7	1.6e-22	101.7
GCF_000003955.1	Bacillus cereus AH1273 (firmicutes)	NZ_CM000741.1_499	dndA	508303	509109	807	24.9	9.1e-25	108.6
GCF_000003955.1	Bacillus cereus AH1273 (firmicutes)	NZ_CM000741.1_817	dndF	853946	855649	1704	38.3	3.4e-114	406.8
GCF_000003955.1	Bacillus cereus AH1273 (firmicutes)	NZ_CM000741.1_818	dndG	855649	857025	1377	38.7	1.7e-95	344.4
GCF_000003955.1	Bacillus cereus AH1273 (firmicutes)	NZ_CM000741.1_819	dndH	857006	862342	5337	40.7	0	1322.8
GCF_000003955.1	Bacillus cereus AH1273 (firmicutes)	NZ_CM000741.1_860	dndA	899957	900463	507	30.1	8e-11	61.6
GCF_000003955.1	Bacillus cereus AH1273 (firmicutes)	NZ_CM000741.1_3493	dndH	3405924	3408314	2391	32	8.3e-42	166.8
GCF_000003955.1	Bacillus cereus AH1273 (firmicutes)	NZ_CM000741.1_4124	dndA	3991051	3991467	417	35.1	4.9e-14	72
GCF_000003955.1	Bacillus cereus AH1273 (firmicutes)	NZ_CM000741.1_4125	dndA	3991503	3992648	1146	96.9	1.4e-212	733
GCF_000003955.1	Bacillus cereus AH1273 (firmicutes)	NZ_CM000741.1_4153	dndA	4018188	4019330	1143	90.8	9e-204	703.7
GCF_000003955.1	Bacillus cereus AH1273 (firmicutes)	NZ_CM000741.1_4371	dndA	4224968	4226110	1143	98.2	6.9e-212	730.7
GCF_000003955.1	Bacillus cereus AH1273 (firmicutes)	NZ_CM000741.1_4382	dndA	4234260	4235516	1257	37.8	1.9e-77	284.3
GCF_000003955.1	Bacillus cereus AH1273 (firmicutes)	NZ_CM000741.1_4405	dndH	4253171	4254796	1626	34.3	7.6e-47	183
GCF_000003955.1	Bacillus cereus AH1273 (firmicutes)	NZ_CM000741.1_4697	dndA	4513187	4513423	237	49.3	2.3e-13	68.9
GCF_000003955.1	Bacillus cereus AH1273 (firmicutes)	NZ_CM000741.1_4722	dndA	4531710	4532930	1221	32.3	1.1e-45	178.7
GCF_000003955.1	Bacillus cereus AH1273 (firmicutes)	NZ_CM000741.1_4795	dndA	4602432	4603694	1263	35.9	2.8e-73	270.4
GCF_000003955.1	Bacillus cereus AH1273 (firmicutes)	NZ_CM000741.1_5276	dndA	5078589	5079386	798	28.8	4.3e-27	116.3
GCF_000005825.2	Bacillus pseudofirmus OF4 (firmicutes)	NC_013791.2_454	dndA	482452	483729	1278	27.1	1.8e-11	65.1
GCF_000005825.2	Bacillus pseudofirmus OF4 (firmicutes)	NC_013791.2_495	dndA	534206	535372	1167	99.7	7.5e-222	763.8
GCF_000005825.2	Bacillus pseudofirmus OF4 (firmicutes)	NC_013791.2_757	dndA	803783	804202	420	36.2	2.6e-15	76.3
GCF_000005825.2	Bacillus pseudofirmus OF4 (firmicutes)	NC_013791.2_758	dndA	804225	805388	1164	100	3.7e-221	761.5
GCF_000005825.2	Bacillus pseudofirmus OF4 (firmicutes)	NC_013791.2_1694	dndA	1693930	1695045	1116	100	9.1e-217	746.9
GCF_000005825.2	Bacillus pseudofirmus OF4 (firmicutes)	NC_013791.2_2225	dndA	2191576	2192538	963	52.9	1.3e-89	324.3
GCF_000005825.2	Bacillus pseudofirmus OF4 (firmicutes)	NC_013791.2_2577	dndA	2542208	2543002	795	28.2	6.6e-28	119
GCF_000005825.2	Bacillus pseudofirmus OF4 (firmicutes)	NC_013791.2_3012	dndA	2984768	2985910	1143	100	3.4e-211	728.4
GCF_000005825.2	Bacillus pseudofirmus OF4 (firmicutes)	NC_013791.2_3055	dndA	3035354	3036598	1245	30.3	5.9e-39	156.4
GCF_000005825.2	Bacillus pseudofirmus OF4 (firmicutes)	NC_013791.2_3075	dndH	3058437	3061217	2781	27.4	2.1e-36	149.1
GCF_000005825.2	Bacillus pseudofirmus OF4 (firmicutes)	NC_013791.2_3266	dndA	3233072	3233311	240	47.7	1.5e-12	66.2
GCF_000005825.2	Bacillus pseudofirmus OF4 (firmicutes)	NC_013791.2_3298	dndA	3262215	3263435	1221	29.8	3.4e-47	183.7
GCF_000005825.2	Bacillus pseudofirmus OF4 (firmicutes)	NC_013791.2_3851	dndA	3848525	3849673	1149	32	1.1e-44	175.3
GCF_000005825.2	Bacillus pseudofirmus OF4 (firmicutes)	NC_013792.1_162	dndC	161174	162979	1806	99.8	0	1209.9
GCF_000005845.2	Escherichia coli str. K-12 substr. MG1655 (E. coli)	NC_000913.3_1615	dndA	1715948	1717222	1275	39.8	3e-83	303.5
GCF_000005845.2	Escherichia coli str. K-12 substr. MG1655 (E. coli)	NC_000913.3_1657	dndA	1759303	1760523	1221	29.7	1.1e-42	168.7
GCF_000005845.2	Escherichia coli str. K-12 substr. MG1655 (E. coli)	NC_000913.3_1742	dndA	1846965	1848008	1044	46.1	8.6e-76	278.5
GCF_000005845.2	Escherichia coli str. K-12 substr. MG1655 (E. coli)	NC_000913.3_2497	dndA	2660317	2661531	1215	94.6	1.4e-223	769.6
GCF_000005845.2	Escherichia coli str. K-12 substr. MG1655 (E. coli)	NC_000913.3_2498	dndA	2661643	2662131	489	48.1	3.1e-28	119.4
GCF_000005845.2	Escherichia coli str. K-12 substr. MG1655 (E. coli)	NC_000913.3_2762	dndA	2943337	2944542	1206	27.7	7.9e-33	136
GCF_000005845.2	Escherichia coli str. K-12 substr. MG1655 (E. coli)	NC_000913.3_3031	dndA	3241827	3243314	1488	27.7	8.5e-53	202.6
GCF_000005845.2	Escherichia coli str. K-12 substr. MG1655 (E. coli)	NC_000913.3_3063	dndA	3275282	3276853	1572	26.2	1.8e-29	125.2
GCF_000005845.2	Escherichia coli str. K-12 substr. MG1655 (E. coli)	NC_000913.3_3816	dndA	4086016	4086849	834	29.4	2.8e-21	97.1
GCF_000006605.1	Corynebacterium jeikeium K411 (high GC Gram+)	NC_007164.1_878	dndA	1023111	1024397	1287	41.1	1.6e-76	281.2
GCF_000006605.1	Corynebacterium jeikeium K411 (high GC Gram+)	NC_007164.1_1002	dndA	1159838	1161091	1254	27.3	6.7e-35	142.9
GCF_000006605.1	Corynebacterium jeikeium K411 (high GC Gram+)	NC_007164.1_1341	dndA	1565098	1566357	1260	99.8	4.9e-227	781.2
GCF_000006605.1	Corynebacterium jeikeium K411 (high GC Gram+)	NC_007164.1_2056	dndA	2385465	2386823	1359	37.3	5.4e-70	259.6
GCF_000006625.1	Ureaplasma parvum serovar 3 str. ATCC 700970 (mycoplasmas)	NC_002162.1_238	dndA	152602	153837	1236	31.5	8.1e-49	189.1
GCF_000006625.1	Ureaplasma parvum serovar 3 str. ATCC 700970 (mycoplasmas)	NC_002162.1_877	dndA	514561	515301	741	30.6	8.9e-19	88.6
GCF_000006645.1	Yersinia pestis KIM10+ (enterobacteria)	NC_004088.1_980	dndA	1131804	1132793	990	28.2	3.1e-11	63.9
GCF_000006645.1	Yersinia pestis KIM10+ (enterobacteria)	NC_004088.1_1310	dndA	1479438	1479995	558	50.4	2.5e-29	123.2
GCF_000006645.1	Yersinia pestis KIM10+ (enterobacteria)	NC_004088.1_1311	dndA	1480049	1481278	1230	89.1	2.8e-211	728.8
GCF_000006645.1	Yersinia pestis KIM10+ (enterobacteria)	NC_004088.1_1878	dndA	2136628	2137848	1221	30.3	8.6e-35	142.5
GCF_000006645.1	Yersinia pestis KIM10+ (enterobacteria)	NC_004088.1_1907	dndA	2165860	2167134	1275	39.9	2e-82	300.8
GCF_000006645.1	Yersinia pestis KIM10+ (enterobacteria)	NC_004088.1_2097	dndA	2385180	2386226	1047	46	5e-76	279.3
GCF_000006645.1	Yersinia pestis KIM10+ (enterobacteria)	NC_004088.1_2120	dndA	2413020	2414219	1200	100	1.1e-228	786.6
GCF_000006645.1	Yersinia pestis KIM10+ (enterobacteria)	NC_004088.1_3084	dndA	3467438	3468694	1257	27.3	4.1e-32	133.7
GCF_000006645.1	Yersinia pestis KIM10+ (enterobacteria)	NC_004088.1_3503	dndA	3993172	3994662	1491	27.5	8.5e-53	202.6
GCF_000006645.1	Yersinia pestis KIM10+ (enterobacteria)	NC_004088.1_3971	dndA	4525693	4526517	825	28.3	2.6e-19	90.5
GCF_000006665.1	Escherichia coli O157:H7 str. EDL933 (E. coli)	NC_002655.2_2388	dndA	2390867	2392141	1275	39.8	3e-83	303.5
GCF_000006665.1	Escherichia coli O157:H7 str. EDL933 (E. coli)	NC_002655.2_2430	dndA	2434210	2435430	1221	29.7	4.2e-42	166.8
GCF_000006665.1	Escherichia coli O157:H7 str. EDL933 (E. coli)	NC_002655.2_2514	dndA	2521680	2522723	1044	46.4	2.3e-76	280.4
GCF_000006665.1	Escherichia coli O157:H7 str. EDL933 (E. coli)	NC_002655.2_3421	dndA	3450809	3452023	1215	94.6	1.4e-223	769.6
GCF_000006665.1	Escherichia coli O157:H7 str. EDL933 (E. coli)	NC_002655.2_3422	dndA	3452135	3452623	489	48.1	3.1e-28	119.4
GCF_000006665.1	Escherichia coli O157:H7 str. EDL933 (E. coli)	NC_002655.2_3694	dndA	3733035	3734240	1206	27.7	3.6e-33	137.1
GCF_000006665.1	Escherichia coli O157:H7 str. EDL933 (E. coli)	NC_002655.2_3985	dndA	4048674	4050161	1488	27.9	2e-54	208
GCF_000006665.1	Escherichia coli O157:H7 str. EDL933 (E. coli)	NC_002655.2_4018	dndA	4081733	4083304	1572	26.1	2e-28	121.7
GCF_000006665.1	Escherichia coli O157:H7 str. EDL933 (E. coli)	NC_002655.2_4844	dndA	4953416	4954249	834	29.4	2.8e-21	97.1
GCF_000006685.1	Chlamydia muridarum str. Nigg (agent of mouse pneumonitis)	NC_002620.2_56	dndA	68470	69672	1203	30.1	1.5e-39	158.3
GCF_000006685.1	Chlamydia muridarum str. Nigg (agent of mouse pneumonitis)	NC_002620.2_90	dndA	112525	113679	1155	84.6	3.2e-188	652.1
GCF_000006685.1	Chlamydia muridarum str. Nigg (agent of mouse pneumonitis)	NC_002620.2_315	dndA	393060	394298	1239	37.5	9.5e-74	271.9
GCF_000006685.1	Chlamydia muridarum str. Nigg (agent of mouse pneumonitis)	NC_002620.2_507	dndA	639872	640996	1125	86.1	1.3e-183	636.7
GCF_000006725.1	Xylella fastidiosa 9a5c (g-proteobacteria)	NC_002488.3_145	dndA	170444	171700	1257	29.5	7.7e-31	129.4
GCF_000006725.1	Xylella fastidiosa 9a5c (g-proteobacteria)	NC_002488.3_1315	dndA	1417749	1418999	1251	28.9	1.7e-38	154.8
GCF_000006725.1	Xylella fastidiosa 9a5c (g-proteobacteria)	NC_002488.3_1319	dndA	1422706	1423167	462	31.1	2.4e-14	73.2
GCF_000006745.1	Vibrio cholerae O1 biovar El Tor str. N16961 (g-proteobacteria)	NC_002505.1_424	dndA	494478	495758	1281	37.4	1.2e-68	255
GCF_000006745.1	Vibrio cholerae O1 biovar El Tor str. N16961 (g-proteobacteria)	NC_002505.1_582	dndA	672030	673217	1188	27.7	8.6e-32	132.5
GCF_000006745.1	Vibrio cholerae O1 biovar El Tor str. N16961 (g-proteobacteria)	NC_002505.1_687	dndA	800608	801174	567	51.1	8.6e-30	124.8
GCF_000006745.1	Vibrio cholerae O1 biovar El Tor str. N16961 (g-proteobacteria)	NC_002505.1_688	dndA	801201	802415	1215	88.1	3.4e-209	721.8
GCF_000006745.1	Vibrio cholerae O1 biovar El Tor str. N16961 (g-proteobacteria)	NC_002505.1_1095	dndA	1257690	1258931	1242	32.3	2e-47	184.5
GCF_000006745.1	Vibrio cholerae O1 biovar El Tor str. N16961 (g-proteobacteria)	NC_002505.1_1411	dndA	1631948	1632781	834	25.7	2.6e-14	73.9
GCF_000006745.1	Vibrio cholerae O1 biovar El Tor str. N16961 (g-proteobacteria)	NC_002505.1_2159	dndA	2460254	2461465	1212	28.1	3.8e-35	143.7
GCF_000006765.1	Pseudomonas aeruginosa PAO1 (g-proteobacteria)	NC_002516.2_680	dndA	720357	721556	1200	30.3	3.4e-36	147.1
GCF_000006765.1	Pseudomonas aeruginosa PAO1 (g-proteobacteria)	NC_002516.2_832	dndA	891142	892389	1248	30.8	3.2e-37	150.6
GCF_000006765.1	Pseudomonas aeruginosa PAO1 (g-proteobacteria)	NC_002516.2_1672	dndA	1787250	1788284	1035	43.4	2.3e-73	270.4
GCF_000006765.1	Pseudomonas aeruginosa PAO1 (g-proteobacteria)	NC_002516.2_2106	dndA	2259478	2260659	1182	100	1.3e-221	763.1
GCF_000006765.1	Pseudomonas aeruginosa PAO1 (g-proteobacteria)	NC_002516.2_2125	dndA	2289085	2290335	1251	27.1	4.2e-13	70.5
GCF_000006765.1	Pseudomonas aeruginosa PAO1 (g-proteobacteria)	NC_002516.2_2447	dndA	2649995	2651278	1284	27.6	1e-14	75.9
GCF_000006765.1	Pseudomonas aeruginosa PAO1 (g-proteobacteria)	NC_002516.2_2750	dndA	3046421	3046945	525	37.9	8.8e-13	68.2
GCF_000006765.1	Pseudomonas aeruginosa PAO1 (g-proteobacteria)	NC_002516.2_3033	dndA	3317524	3318657	1134	25.1	6.8e-18	86.3
GCF_000006765.1	Pseudomonas aeruginosa PAO1 (g-proteobacteria)	NC_002516.2_3749	dndA	4105874	4107079	1206	31.9	2.2e-38	154.5
GCF_000006765.1	Pseudomonas aeruginosa PAO1 (g-proteobacteria)	NC_002516.2_3897	dndA	4270921	4272135	1215	100	4.4e-233	801.2
GCF_000006765.1	Pseudomonas aeruginosa PAO1 (g-proteobacteria)	NC_002516.2_3898	dndA	4272165	4272656	492	51.5	5.7e-30	125.2
GCF_000006765.1	Pseudomonas aeruginosa PAO1 (g-proteobacteria)	NC_002516.2_4227	dndA	4627947	4629185	1239	49.9	8.2e-118	418.3
GCF_000006785.2	Streptococcus pyogenes M1 GAS (firmicutes)	NC_002737.2_79	dndA	89661	90917	1257	37.4	3.9e-75	276.6
GCF_000006785.2	Streptococcus pyogenes M1 GAS (firmicutes)	NC_002737.2_233	dndA	250738	251964	1227	29.3	4.6e-44	173.3
GCF_000006785.2	Streptococcus pyogenes M1 GAS (firmicutes)	NC_002737.2_351	dndH	375221	377626	2406	32.5	2.4e-44	175.3
GCF_000006785.2	Streptococcus pyogenes M1 GAS (firmicutes)	NC_002737.2_641	dndA	672472	673614	1143	100	3e-191	662.1
GCF_000006785.2	Streptococcus pyogenes M1 GAS (firmicutes)	NC_002737.2_899	dndA	918617	919744	1128	100	6.4e-218	750.7
GCF_000006825.1	Pasteurella multocida subsp. multocida str. Pm70 (g-proteobacteria)	NC_002663.1_325	dndA	373566	374030	465	46.9	9.2e-30	124.4
GCF_000006825.1	Pasteurella multocida subsp. multocida str. Pm70 (g-proteobacteria)	NC_002663.1_326	dndA	374078	375292	1215	85.2	6.6e-205	707.6
GCF_000006825.1	Pasteurella multocida subsp. multocida str. Pm70 (g-proteobacteria)	NC_002663.1_418	dndA	479567	480388	822	24.9	3.5e-16	80.1
GCF_000006825.1	Pasteurella multocida subsp. multocida str. Pm70 (g-proteobacteria)	NC_002663.1_764	dndA	889740	890927	1188	28.2	4.4e-36	146.7
GCF_000006825.1	Pasteurella multocida subsp. multocida str. Pm70 (g-proteobacteria)	NC_002663.1_799	dndA	934368	935468	1101	44.6	1.5e-78	287.7
GCF_000006825.1	Pasteurella multocida subsp. multocida str. Pm70 (g-proteobacteria)	NC_002663.1_892	dndA	1037141	1038340	1200	28.2	2.7e-33	137.5
GCF_000006845.1	Neisseria gonorrhoeae FA 1090 (b-proteobacteria)	NC_002946.2_59	dndA	66922	68217	1296	41.4	5.3e-83	302.8
GCF_000006845.1	Neisseria gonorrhoeae FA 1090 (b-proteobacteria)	NC_002946.2_581	dndH	575462	577900	2439	29	2.1e-40	162.2
GCF_000006845.1	Neisseria gonorrhoeae FA 1090 (b-proteobacteria)	NC_002946.2_627	dndA	623952	625166	1215	87	8.1e-203	700.7
GCF_000006845.1	Neisseria gonorrhoeae FA 1090 (b-proteobacteria)	NC_002946.2_628	dndA	625195	625641	447	49.6	1.5e-29	123.6
GCF_000006845.1	Neisseria gonorrhoeae FA 1090 (b-proteobacteria)	NC_002946.2_1338	dndA	1341491	1341919	429	33.6	8.2e-17	81.3
GCF_000006865.1	Lactococcus lactis subsp. lactis Il1403 (firmicutes)	NC_002662.1_408	dndA	390031	391290	1260	38.5	2.2e-78	287.3
GCF_000006865.1	Lactococcus lactis subsp. lactis Il1403 (firmicutes)	NC_002662.1_568	dndA	522216	523361	1146	100	2.1e-216	745.7
GCF_000006865.1	Lactococcus lactis subsp. lactis Il1403 (firmicutes)	NC_002662.1_1881	dndA	1848841	1850058	1218	31.4	3.8e-51	196.8
GCF_000006865.1	Lactococcus lactis subsp. lactis Il1403 (firmicutes)	NC_002662.1_1951	dndA	1927931	1928905	975	99.7	4e-184	638.3
GCF_000006885.1	Streptococcus pneumoniae TIGR4 (firmicutes)	NC_003028.3_813	dndA	815592	816818	1227	31.1	7.3e-50	192.6
GCF_000006885.1	Streptococcus pneumoniae TIGR4 (firmicutes)	NC_003028.3_821	dndH	826390	828693	2304	33.7	1.8e-46	182.2
GCF_000006885.1	Streptococcus pneumoniae TIGR4 (firmicutes)	NC_003028.3_823	dndA	829304	830446	1143	100	1.8e-215	742.7
GCF_000006885.1	Streptococcus pneumoniae TIGR4 (firmicutes)	NC_003028.3_1031	dndA	1027582	1028697	1116	99.2	4.4e-211	728
GCF_000006885.1	Streptococcus pneumoniae TIGR4 (firmicutes)	NC_003028.3_1985	dndA	2009308	2010564	1257	38.8	1.1e-80	295
GCF_000006905.1	Caulobacter vibrioides CB15 (a-proteobacteria)	NC_002696.2_59	dndA	61191	61763	573	35.2	4.1e-11	62.8
GCF_000006905.1	Caulobacter vibrioides CB15 (a-proteobacteria)	NC_002696.2_566	dndE	619672	621255	1584	25.2	5.4e-21	97.1
GCF_000006905.1	Caulobacter vibrioides CB15 (a-proteobacteria)	NC_002696.2_801	dndE	904704	905561	858	30.3	2.6e-22	100.5
GCF_000006905.1	Caulobacter vibrioides CB15 (a-proteobacteria)	NC_002696.2_913	dndA	1024344	1024751	408	39.4	2.1e-14	73.2
GCF_000006905.1	Caulobacter vibrioides CB15 (a-proteobacteria)	NC_002696.2_928	dndA	1042096	1043400	1305	26.8	2.5e-16	81.3
GCF_000006905.1	Caulobacter vibrioides CB15 (a-proteobacteria)	NC_002696.2_1235	dndA	1399664	1400482	819	26.6	9.9e-11	62
GCF_000006905.1	Caulobacter vibrioides CB15 (a-proteobacteria)	NC_002696.2_1477	dndA	1644650	1646158	1509	31.2	3.2e-55	210.7
GCF_000006905.1	Caulobacter vibrioides CB15 (a-proteobacteria)	NC_002696.2_1840	dndA	2052961	2054187	1227	29.6	1.4e-40	161.8
GCF_000006905.1	Caulobacter vibrioides CB15 (a-proteobacteria)	NC_002696.2_1845	dndA	2057809	2058948	1140	100	7.1e-209	720.7
GCF_000006905.1	Caulobacter vibrioides CB15 (a-proteobacteria)	NC_002696.2_1846	dndA	2058945	2059421	477	48.7	9.4e-30	124.4
GCF_000006905.1	Caulobacter vibrioides CB15 (a-proteobacteria)	NC_002696.2_1849	dndA	2062305	2063564	1260	62.1	1.2e-143	504.2
GCF_000006905.1	Caulobacter vibrioides CB15 (a-proteobacteria)	NC_002696.2_2482	dndE	2722553	2723839	1287	32.2	4.9e-49	189.9
GCF_000006905.1	Caulobacter vibrioides CB15 (a-proteobacteria)	NC_002696.2_2567	dndA	2814449	2815672	1224	23.6	1.6e-12	68.6
GCF_000006905.1	Caulobacter vibrioides CB15 (a-proteobacteria)	NC_002696.2_2586	dndA	2842565	2842996	432	38.2	1.8e-11	63.5
GCF_000006925.2	Shigella flexneri 2a str. 301 (enterobacteria)	NC_004337.2_1569	dndA	1494745	1495788	1044	46.1	6.6e-76	278.9
GCF_000006925.2	Shigella flexneri 2a str. 301 (enterobacteria)	NC_004337.2_1796	dndA	1692714	1693988	1275	37.4	4e-75	276.6
GCF_000006925.2	Shigella flexneri 2a str. 301 (enterobacteria)	NC_004337.2_1851	dndA	1740880	1741707	828	30.9	2.5e-30	127.1
GCF_000006925.2	Shigella flexneri 2a str. 301 (enterobacteria)	NC_004337.2_2803	dndA	2645351	2646565	1215	94.6	1.4e-223	769.6
GCF_000006925.2	Shigella flexneri 2a str. 301 (enterobacteria)	NC_004337.2_2804	dndA	2646677	2647165	489	48.1	3.1e-28	119.4
GCF_000006925.2	Shigella flexneri 2a str. 301 (enterobacteria)	NC_004337.2_3064	dndA	2903771	2904976	1206	27.5	5.1e-32	133.3
GCF_000006925.2	Shigella flexneri 2a str. 301 (enterobacteria)	NC_004337.2_3382	dndA	3232260	3233747	1488	27.2	6.5e-53	203
GCF_000006925.2	Shigella flexneri 2a str. 301 (enterobacteria)	NC_004337.2_3418	dndA	3266775	3268346	1572	25.9	1e-27	119.4
GCF_000006925.2	Shigella flexneri 2a str. 301 (enterobacteria)	NC_004337.2_4252	dndA	4101425	4102258	834	29	6.3e-21	95.9
GCF_000006945.2	Salmonella enterica subsp. enterica serovar Typhimurium str. LT2 (enterobacteria)	NC_003197.2_642	dndA	712227	713477	1251	28.6	3.4e-39	157.1
GCF_000006945.2	Salmonella enterica subsp. enterica serovar Typhimurium str. LT2 (enterobacteria)	NC_003197.2_1293	dndA	1375600	1376643	1044	47.6	5e-76	279.3
GCF_000006945.2	Salmonella enterica subsp. enterica serovar Typhimurium str. LT2 (enterobacteria)	NC_003197.2_1369	dndA	1456176	1457396	1221	26.5	2.3e-40	161
GCF_000006945.2	Salmonella enterica subsp. enterica serovar Typhimurium str. LT2 (enterobacteria)	NC_003197.2_1444	dndA	1523478	1524752	1275	39.3	2e-82	300.8
GCF_000006945.2	Salmonella enterica subsp. enterica serovar Typhimurium str. LT2 (enterobacteria)	NC_003197.2_2515	dndA	2681537	2682751	1215	96	5.2e-226	777.7
GCF_000006945.2	Salmonella enterica subsp. enterica serovar Typhimurium str. LT2 (enterobacteria)	NC_003197.2_2516	dndA	2682932	2683426	495	48.1	4.1e-28	119
GCF_000006945.2	Salmonella enterica subsp. enterica serovar Typhimurium str. LT2 (enterobacteria)	NC_003197.2_2946	dndA	3135962	3137167	1206	29	3.6e-33	137.1
GCF_000006945.2	Salmonella enterica subsp. enterica serovar Typhimurium str. LT2 (enterobacteria)	NC_003197.2_3210	dndA	3418676	3420247	1572	26.8	5.7e-31	130.2
GCF_000006945.2	Salmonella enterica subsp. enterica serovar Typhimurium str. LT2 (enterobacteria)	NC_003197.2_3979	dndA	4248016	4248852	837	28.3	1.6e-19	91.3
GCF_000006965.1	Sinorhizobium meliloti 1021 (a-proteobacteria)	NC_003047.1_19	dndA	16722	18257	1536	32.6	2.6e-57	217.6
GCF_000006965.1	Sinorhizobium meliloti 1021 (a-proteobacteria)	NC_003047.1_574	dndA	633648	634103	456	29.9	8.2e-15	74.7
GCF_000006965.1	Sinorhizobium meliloti 1021 (a-proteobacteria)	NC_003047.1_737	dndA	806545	807009	465	31.2	1.5e-11	63.9
GCF_000006965.1	Sinorhizobium meliloti 1021 (a-proteobacteria)	NC_003047.1_1641	dndE	1745595	1747082	1488	25.1	9.2e-23	102.8
GCF_000006965.1	Sinorhizobium meliloti 1021 (a-proteobacteria)	NC_003047.1_1642	dndE	1747158	1748696	1539	30.8	1.9e-63	238
GCF_000006965.1	Sinorhizobium meliloti 1021 (a-proteobacteria)	NC_003047.1_1743	dndA	1846535	1848034	1500	29.4	5.4e-15	77
GCF_000006965.1	Sinorhizobium meliloti 1021 (a-proteobacteria)	NC_003047.1_1770	dndA	1875012	1876256	1245	29.3	5.7e-42	166.4
GCF_000006965.1	Sinorhizobium meliloti 1021 (a-proteobacteria)	NC_003047.1_1774	dndA	1880026	1881192	1167	89.4	2.8e-192	665.6
GCF_000006965.1	Sinorhizobium meliloti 1021 (a-proteobacteria)	NC_003047.1_1777	dndA	1883772	1885025	1254	65.9	1e-160	560.8
GCF_000006965.1	Sinorhizobium meliloti 1021 (a-proteobacteria)	NC_003047.1_1833	dndE	1940239	1941762	1524	24.2	9.7e-20	92.8
GCF_000006965.1	Sinorhizobium meliloti 1021 (a-proteobacteria)	NC_003047.1_2009	dndA	2135496	2136638	1143	28	2.8e-11	64.3
GCF_000006965.1	Sinorhizobium meliloti 1021 (a-proteobacteria)	NC_003047.1_2250	dndA	2381048	2381386	339	43.3	1.4e-19	90.1
GCF_000006965.1	Sinorhizobium meliloti 1021 (a-proteobacteria)	NC_003047.1_3067	dndA	3262153	3263025	873	29.5	7e-15	75.9
GCF_000006965.1	Sinorhizobium meliloti 1021 (a-proteobacteria)	NC_003037.1_19	dndA	17865	18914	1050	45.3	1.2e-72	268.1
GCF_000006965.1	Sinorhizobium meliloti 1021 (a-proteobacteria)	NC_003037.1_338	dndE	325226	325801	576	36.4	2.8e-20	93.2
GCF_000006965.1	Sinorhizobium meliloti 1021 (a-proteobacteria)	NC_003037.1_339	dndE	325807	326667	861	35.5	8.2e-40	158.7
GCF_000006965.1	Sinorhizobium meliloti 1021 (a-proteobacteria)	NC_003037.1_590	dndE	579986	581353	1368	30.8	1.7e-52	201.4
GCF_000006965.1	Sinorhizobium meliloti 1021 (a-proteobacteria)	NC_003078.1_1119	dndA	1230297	1230830	534	29.1	9.6e-15	74.7
GCF_000006965.1	Sinorhizobium meliloti 1021 (a-proteobacteria)	NC_003078.1_1489	dndH	1607754	1609643	1890	30.8	8.9e-39	156.4
GCF_000006985.1	Chlorobaculum tepidum TLS (green sulfur bacteria)	NC_002932.3_473	dndA	532364	532774	411	29.4	3.8e-11	62.4
GCF_000006985.1	Chlorobaculum tepidum TLS (green sulfur bacteria)	NC_002932.3_506	dndA	570484	571704	1221	29.4	7.3e-34	139.4
GCF_000006985.1	Chlorobaculum tepidum TLS (green sulfur bacteria)	NC_002932.3_1478	dndA	1612574	1613032	459	32.6	1.7e-12	67
GCF_000006985.1	Chlorobaculum tepidum TLS (green sulfur bacteria)	NC_002932.3_1745	dndA	1892106	1893308	1203	100	9.7e-233	800
GCF_000007025.1	Rickettsia conorii str. Malish 7 (a-proteobacteria)	NC_003103.1_761	dndA	702078	703310	1233	95.9	4.6e-230	791.2
GCF_000007025.1	Rickettsia conorii str. Malish 7 (a-proteobacteria)	NC_003103.1_762	dndA	703413	704531	1119	82.8	8.9e-172	597.4
GCF_000007025.1	Rickettsia conorii str. Malish 7 (a-proteobacteria)	NC_003103.1_763	dndA	704528	704947	420	40.8	5.8e-23	101.7
GCF_000007025.1	Rickettsia conorii str. Malish 7 (a-proteobacteria)	NC_003103.1_852	dndA	777919	779154	1236	53.4	4.8e-126	445.7
GCF_000007025.1	Rickettsia conorii str. Malish 7 (a-proteobacteria)	NC_003103.1_1050	dndA	942771	943343	573	40.7	1.3e-12	67.8
GCF_000007045.1	Streptococcus pneumoniae R6 (firmicutes)	NC_003098.1_761	dndA	767190	768416	1227	31.1	1.4e-48	188.3
GCF_000007045.1	Streptococcus pneumoniae R6 (firmicutes)	NC_003098.1_769	dndH	778069	780372	2304	33.7	1.8e-46	182.2
GCF_000007045.1	Streptococcus pneumoniae R6 (firmicutes)	NC_003098.1_771	dndA	780923	782125	1203	100	3.6e-227	781.6
GCF_000007045.1	Streptococcus pneumoniae R6 (firmicutes)	NC_003098.1_977	dndA	984159	985274	1116	100	1.4e-212	733
GCF_000007045.1	Streptococcus pneumoniae R6 (firmicutes)	NC_003098.1_1857	dndA	1888643	1889899	1257	38.8	1.1e-80	295
GCF_000007085.1	Caldanaerobacter subterraneus subsp. tengcongensis MB4 (firmicutes)	NC_003869.1_256	dndA	279529	280569	1041	31.9	8.7e-12	65.9
GCF_000007085.1	Caldanaerobacter subterraneus subsp. tengcongensis MB4 (firmicutes)	NC_003869.1_1197	dndA	1243736	1244185	450	40.6	7.6e-21	94.7
GCF_000007085.1	Caldanaerobacter subterraneus subsp. tengcongensis MB4 (firmicutes)	NC_003869.1_1332	dndH	1360871	1363000	2130	33.5	8.7e-43	169.9
GCF_000007085.1	Caldanaerobacter subterraneus subsp. tengcongensis MB4 (firmicutes)	NC_003869.1_1602	dndA	1613571	1614722	1152	100	4.7e-216	744.6
GCF_000007085.1	Caldanaerobacter subterraneus subsp. tengcongensis MB4 (firmicutes)	NC_003869.1_1802	dndA	1817611	1818528	918	47.2	5.6e-79	288.9
GCF_000007085.1	Caldanaerobacter subterraneus subsp. tengcongensis MB4 (firmicutes)	NC_003869.1_2359	dndA	2354795	2355949	1155	100	5.3e-220	757.7
GCF_000007085.1	Caldanaerobacter subterraneus subsp. tengcongensis MB4 (firmicutes)	NC_003869.1_2549	dndA	2567800	2569023	1224	32.5	9.1e-53	202.2
GCF_000007085.1	Caldanaerobacter subterraneus subsp. tengcongensis MB4 (firmicutes)	NC_003869.1_2557	dndA	2575412	2576632	1221	46.7	1.9e-103	370.5
GCF_000007085.1	Caldanaerobacter subterraneus subsp. tengcongensis MB4 (firmicutes)	NC_003869.1_2662	dndA	2678449	2679591	1143	34.2	3.5e-54	206.8
GCF_000007105.1	Zymomonas mobilis subsp. mobilis ZM4 = ATCC 31821 (a-proteobacteria)	NC_006526.2_96	dndA	104017	104454	438	32.5	1.3e-12	67.4
GCF_000007105.1	Zymomonas mobilis subsp. mobilis ZM4 = ATCC 31821 (a-proteobacteria)	NC_006526.2_358	dndA	423125	423532	408	31.8	3.1e-13	69.3
GCF_000007105.1	Zymomonas mobilis subsp. mobilis ZM4 = ATCC 31821 (a-proteobacteria)	NC_006526.2_362	dndA	426880	428103	1224	29.3	5.9e-44	172.9
GCF_000007105.1	Zymomonas mobilis subsp. mobilis ZM4 = ATCC 31821 (a-proteobacteria)	NC_006526.2_749	dndA	867380	868495	1116	96.2	2.7e-200	692.2
GCF_000007105.1	Zymomonas mobilis subsp. mobilis ZM4 = ATCC 31821 (a-proteobacteria)	NC_006526.2_895	dndA	1038143	1039189	1047	98	2e-194	672.5
GCF_000007105.1	Zymomonas mobilis subsp. mobilis ZM4 = ATCC 31821 (a-proteobacteria)	NC_006526.2_1390	dndA	1644422	1644868	447	39.6	1.5e-16	80.5
GCF_000007105.1	Zymomonas mobilis subsp. mobilis ZM4 = ATCC 31821 (a-proteobacteria)	NC_006526.2_1427	dndA	1685173	1686402	1230	59.8	7.1e-138	485
GCF_000007105.1	Zymomonas mobilis subsp. mobilis ZM4 = ATCC 31821 (a-proteobacteria)	NC_006526.2_1484	dndH	1750629	1753037	2409	27.7	5.3e-36	147.5
GCF_000007105.1	Zymomonas mobilis subsp. mobilis ZM4 = ATCC 31821 (a-proteobacteria)	NC_006526.2_1600	dndA	1875840	1876997	1158	100	4.5e-219	754.6
GCF_000007125.1	Brucella melitensis bv. 1 str. 16M (a-proteobacteria)	NC_003317.1_1026	dndA	1076814	1078058	1245	28.9	7.1e-45	176
GCF_000007125.1	Brucella melitensis bv. 1 str. 16M (a-proteobacteria)	NC_003317.1_1030	dndA	1081958	1083136	1179	99.5	3.3e-217	748.4
GCF_000007125.1	Brucella melitensis bv. 1 str. 16M (a-proteobacteria)	NC_003317.1_1034	dndA	1085693	1086946	1254	65.4	1.8e-160	560.1
GCF_000007125.1	Brucella melitensis bv. 1 str. 16M (a-proteobacteria)	NC_003318.1_177	dndA	187471	187971	501	34.1	1.3e-13	70.9
GCF_000007125.1	Brucella melitensis bv. 1 str. 16M (a-proteobacteria)	NC_003318.1_475	dndA	508140	509441	1302	35.4	2.4e-59	224.2
GCF_000007125.1	Brucella melitensis bv. 1 str. 16M (a-proteobacteria)	NC_003318.1_575	dndA	621767	622111	345	41.1	1.4e-19	90.1
GCF_000007125.1	Brucella melitensis bv. 1 str. 16M (a-proteobacteria)	NC_003318.1_696	dndA	748504	748965	462	30.8	8.6e-12	64.7
GCF_000007145.1	Xanthomonas campestris pv. campestris str. ATCC 33913 (g-proteobacteria)	NC_003902.1_148	dndE	188216	189052	837	41.6	4.5e-27	116.3
GCF_000007145.1	Xanthomonas campestris pv. campestris str. ATCC 33913 (g-proteobacteria)	NC_003902.1_160	dndE	202470	203585	1116	39.1	5.1e-34	139.8
GCF_000007145.1	Xanthomonas campestris pv. campestris str. ATCC 33913 (g-proteobacteria)	NC_003902.1_172	dndA	217349	218530	1182	24.8	9.5e-15	75.9
GCF_000007145.1	Xanthomonas campestris pv. campestris str. ATCC 33913 (g-proteobacteria)	NC_003902.1_403	dndA	475198	476493	1296	28.9	2.5e-16	81.3
GCF_000007145.1	Xanthomonas campestris pv. campestris str. ATCC 33913 (g-proteobacteria)	NC_003902.1_1212	dndA	1418552	1419808	1257	27	1.6e-12	68.6
GCF_000007145.1	Xanthomonas campestris pv. campestris str. ATCC 33913 (g-proteobacteria)	NC_003902.1_1559	dndA	1815010	1816281	1272	24	9e-11	62.8
GCF_000007145.1	Xanthomonas campestris pv. campestris str. ATCC 33913 (g-proteobacteria)	NC_003902.1_2280	dndE	2666405	2668075	1671	27.2	4.2e-16	80.9
GCF_000007145.1	Xanthomonas campestris pv. campestris str. ATCC 33913 (g-proteobacteria)	NC_003902.1_2369	dndA	2769747	2770592	846	33.2	9.5e-25	108.6
GCF_000007145.1	Xanthomonas campestris pv. campestris str. ATCC 33913 (g-proteobacteria)	NC_003902.1_2777	dndA	3274120	3274737	618	30.5	6.7e-12	65.5
GCF_000007145.1	Xanthomonas campestris pv. campestris str. ATCC 33913 (g-proteobacteria)	NC_003902.1_2781	dndA	3278398	3279639	1242	28	2.5e-37	151
GCF_000007145.1	Xanthomonas campestris pv. campestris str. ATCC 33913 (g-proteobacteria)	NC_003902.1_3271	dndA	3849372	3850916	1545	26.9	1.6e-33	138.7
GCF_000007145.1	Xanthomonas campestris pv. campestris str. ATCC 33913 (g-proteobacteria)	NC_003902.1_3880	dndA	4563621	4564832	1212	28.3	4.1e-29	123.6
GCF_000007165.1	Xanthomonas citri pv. citri str. 306 (g-proteobacteria)	NC_003919.1_175	dndE	210097	211215	1119	39.4	3.2e-36	147.1
GCF_000007165.1	Xanthomonas citri pv. citri str. 306 (g-proteobacteria)	NC_003919.1_667	dndE	783450	784841	1392	26.2	2.3e-15	78.2
GCF_000007165.1	Xanthomonas citri pv. citri str. 306 (g-proteobacteria)	NC_003919.1_2386	dndE	2767248	2768918	1671	28.1	2.6e-18	88.2
GCF_000007165.1	Xanthomonas citri pv. citri str. 306 (g-proteobacteria)	NC_003919.1_2500	dndA	2896912	2897757	846	31.7	6.2e-24	105.9
GCF_000007165.1	Xanthomonas citri pv. citri str. 306 (g-proteobacteria)	NC_003919.1_2950	dndA	3438758	3439216	459	32.8	1.7e-15	77
GCF_000007165.1	Xanthomonas citri pv. citri str. 306 (g-proteobacteria)	NC_003919.1_2954	dndA	3442873	3444117	1245	30.4	6.5e-38	152.9
GCF_000007165.1	Xanthomonas citri pv. citri str. 306 (g-proteobacteria)	NC_003919.1_3893	dndA	4582318	4583529	1212	30.5	1.3e-30	128.6
GCF_000007205.1	Chlamydia pneumoniae TW-183 (chlamydias)	NC_005043.1_348	dndA	402879	404117	1239	37.7	8.3e-70	258.8
GCF_000007205.1	Chlamydia pneumoniae TW-183 (chlamydias)	NC_005043.1_383	dndA	440738	441853	1116	100	3.9e-212	731.5
GCF_000007205.1	Chlamydia pneumoniae TW-183 (chlamydias)	NC_005043.1_673	dndA	767506	768726	1221	29.4	6.6e-43	169.5
GCF_000007205.1	Chlamydia pneumoniae TW-183 (chlamydias)	NC_005043.1_844	dndA	977042	978196	1155	100	2e-222	765.8
GCF_000007245.1	Xylella fastidiosa Temecula1 (g-proteobacteria)	NC_004556.1_137	dndA	169277	170533	1257	28.4	7.7e-31	129.4
GCF_000007245.1	Xylella fastidiosa Temecula1 (g-proteobacteria)	NC_004556.1_756	dndA	845468	846718	1251	26.5	5.2e-35	143.3
GCF_000007245.1	Xylella fastidiosa Temecula1 (g-proteobacteria)	NC_004556.1_760	dndA	850435	850896	462	29.1	3.5e-13	69.3
GCF_000007245.1	Xylella fastidiosa Temecula1 (g-proteobacteria)	NC_004556.1_1685	dndE	1727481	1729115	1635	25.5	4e-11	64.3
GCF_000007265.1	Streptococcus agalactiae 2603V/R (firmicutes)	NC_004116.1_140	dndA	153056	154288	1233	30.4	2e-47	184.5
GCF_000007265.1	Streptococcus agalactiae 2603V/R (firmicutes)	NC_004116.1_156	dndA	175097	176356	1260	37.6	6.5e-78	285.8
GCF_000007265.1	Streptococcus agalactiae 2603V/R (firmicutes)	NC_004116.1_1066	dndA	1106099	1107214	1116	100	6.5e-215	740.7
GCF_000007265.1	Streptococcus agalactiae 2603V/R (firmicutes)	NC_004116.1_1336	dndA	1382366	1383511	1146	100	2.1e-216	745.7
GCF_000007285.1	Streptococcus pyogenes MGAS8232 (firmicutes)	NC_003485.1_81	dndA	90320	91576	1257	37.6	4.2e-77	283.1
GCF_000007285.1	Streptococcus pyogenes MGAS8232 (firmicutes)	NC_003485.1_223	dndA	244383	245609	1227	29.6	3.5e-44	173.7
GCF_000007285.1	Streptococcus pyogenes MGAS8232 (firmicutes)	NC_003485.1_721	dndA	712354	713496	1143	99.5	5.7e-190	657.9
GCF_000007285.1	Streptococcus pyogenes MGAS8232 (firmicutes)	NC_003485.1_897	dndA	898490	899617	1128	100	6.4e-218	750.7
GCF_000007365.1	Buchnera aphidicola str. Sg (Schizaphis graminum) (enterobacteria)	NC_004061.1_116	dndA	126368	127636	1269	34.8	3e-67	250.4
GCF_000007365.1	Buchnera aphidicola str. Sg (Schizaphis graminum) (enterobacteria)	NC_004061.1_594	dndA	634610	635824	1215	85.6	5.1e-205	708
GCF_000007405.1	Shigella flexneri 2a str. 2457T (enterobacteria)	NC_004741.1_1595	dndA	1533119	1534162	1044	46.1	6.6e-76	278.9
GCF_000007405.1	Shigella flexneri 2a str. 2457T (enterobacteria)	NC_004741.1_1828	dndA	1732304	1733578	1275	39.8	2.3e-83	303.9
GCF_000007405.1	Shigella flexneri 2a str. 2457T (enterobacteria)	NC_004741.1_1880	dndA	1779175	1780395	1221	29.7	2.5e-42	167.5
GCF_000007405.1	Shigella flexneri 2a str. 2457T (enterobacteria)	NC_004741.1_2795	dndA	2638939	2640153	1215	94.6	1.4e-223	769.6
GCF_000007405.1	Shigella flexneri 2a str. 2457T (enterobacteria)	NC_004741.1_2796	dndA	2640265	2640753	489	48.1	3.1e-28	119.4
GCF_000007405.1	Shigella flexneri 2a str. 2457T (enterobacteria)	NC_004741.1_3056	dndA	2898463	2899668	1206	27.7	4.6e-33	136.7
GCF_000007405.1	Shigella flexneri 2a str. 2457T (enterobacteria)	NC_004741.1_3366	dndA	3220915	3222402	1488	27.2	6.5e-53	203
GCF_000007405.1	Shigella flexneri 2a str. 2457T (enterobacteria)	NC_004741.1_3404	dndA	3257894	3259465	1572	25.9	1e-27	119.4
GCF_000007405.1	Shigella flexneri 2a str. 2457T (enterobacteria)	NC_004741.1_3799	dndA	3670960	3671793	834	29	6.3e-21	95.9
GCF_000007425.1	Streptococcus pyogenes MGAS315 (firmicutes)	NC_004070.1_80	dndA	90428	91684	1257	37.6	3.2e-77	283.5
GCF_000007425.1	Streptococcus pyogenes MGAS315 (firmicutes)	NC_004070.1_219	dndA	242569	243795	1227	29.3	6e-44	172.9
GCF_000007425.1	Streptococcus pyogenes MGAS315 (firmicutes)	NC_004070.1_333	dndH	362580	364985	2406	30.3	1.3e-42	169.5
GCF_000007425.1	Streptococcus pyogenes MGAS315 (firmicutes)	NC_004070.1_562	dndA	603696	604838	1143	99.2	1.1e-188	653.7
GCF_000007425.1	Streptococcus pyogenes MGAS315 (firmicutes)	NC_004070.1_800	dndA	834441	835568	1128	100	6.4e-218	750.7
GCF_000007445.1	Escherichia coli CFT073 (E. coli)	NC_004431.1_1809	dndA	1876477	1877751	1275	40	6.1e-84	305.8
GCF_000007445.1	Escherichia coli CFT073 (E. coli)	NC_004431.1_1850	dndA	1915443	1916663	1221	29.7	5.5e-42	166.4
GCF_000007445.1	Escherichia coli CFT073 (E. coli)	NC_004431.1_1936	dndA	2004194	2005237	1044	46.4	2.3e-76	280.4
GCF_000007445.1	Escherichia coli CFT073 (E. coli)	NC_004431.1_2743	dndA	2928498	2929712	1215	94.6	1.4e-223	769.6
GCF_000007445.1	Escherichia coli CFT073 (E. coli)	NC_004431.1_2744	dndA	2929824	2930312	489	48.1	3.1e-28	119.4
GCF_000007445.1	Escherichia coli CFT073 (E. coli)	NC_004431.1_3038	dndA	3218203	3219408	1206	28	2.1e-33	137.9
GCF_000007445.1	Escherichia coli CFT073 (E. coli)	NC_004431.1_3456	dndA	3681823	3683310	1488	27.6	2.2e-53	204.5
GCF_000007445.1	Escherichia coli CFT073 (E. coli)	NC_004431.1_3486	dndA	3712601	3714172	1572	26.3	2.4e-29	124.8
GCF_000007445.1	Escherichia coli CFT073 (E. coli)	NC_004431.1_4337	dndA	4609528	4610361	834	30	6.3e-21	95.9
GCF_000007465.2	Streptococcus mutans UA159 (firmicutes)	NC_004350.2_211	dndA	237881	239110	1230	29.8	2.9e-46	180.6
GCF_000007465.2	Streptococcus mutans UA159 (firmicutes)	NC_004350.2_738	dndA	791892	793034	1143	100	6.2e-213	734.2
GCF_000007465.2	Streptococcus mutans UA159 (firmicutes)	NC_004350.2_927	dndA	997298	998416	1119	99.7	1.4e-212	733
GCF_000007465.2	Streptococcus mutans UA159 (firmicutes)	NC_004350.2_1435	dndH	1554073	1556436	2364	29	2.2e-42	168.7
GCF_000007465.2	Streptococcus mutans UA159 (firmicutes)	NC_004350.2_1746	dndA	1867018	1868274	1257	38.1	4.9e-78	286.2
GCF_000007485.1	Tropheryma whipplei str. Twist (high GC Gram+)	NC_004572.3_216	dndA	210623	212038	1416	38.6	7.8e-64	239.2
GCF_000007485.1	Tropheryma whipplei str. Twist (high GC Gram+)	NC_004572.3_516	dndA	507438	508586	1149	100	2.2e-218	752.3
GCF_000007505.1	Brucella suis 1330 (a-proteobacteria)	NC_004310.3_846	dndA	898790	900043	1254	65.4	1.8e-160	560.1
GCF_000007505.1	Brucella suis 1330 (a-proteobacteria)	NC_004310.3_850	dndA	902600	903778	1179	99.5	3.3e-217	748.4
GCF_000007505.1	Brucella suis 1330 (a-proteobacteria)	NC_004310.3_854	dndA	907678	908922	1245	28.9	7.1e-45	176
GCF_000007505.1	Brucella suis 1330 (a-proteobacteria)	NC_004311.2_518	dndA	541004	541465	462	30.8	6.6e-12	65.1
GCF_000007505.1	Brucella suis 1330 (a-proteobacteria)	NC_004311.2_641	dndA	675721	676065	345	42	3.8e-20	92
GCF_000007505.1	Brucella suis 1330 (a-proteobacteria)	NC_004311.2_743	dndA	789031	790575	1545	31.3	1.4e-61	231.9
GCF_000007505.1	Brucella suis 1330 (a-proteobacteria)	NC_004311.2_1038	dndA	1111416	1111916	501	33.3	2.9e-13	69.7
GCF_000007525.1	Bifidobacterium longum NCC2705 (high GC Gram+)	NC_004307.2_222	dndA	281552	282799	1248	87.7	3.7e-211	728.4
GCF_000007525.1	Bifidobacterium longum NCC2705 (high GC Gram+)	NC_004307.2_556	dndA	652491	653765	1275	28	1.1e-29	125.6
GCF_000007525.1	Bifidobacterium longum NCC2705 (high GC Gram+)	NC_004307.2_746	dndA	879587	880909	1323	37.1	5.6e-72	266.2
GCF_000007545.1	Salmonella enterica subsp. enterica serovar Typhi str. Ty2 (enterobacteria)	NC_004631.1_315	dndA	357394	357888	495	48.1	4.1e-28	119
GCF_000007545.1	Salmonella enterica subsp. enterica serovar Typhi str. Ty2 (enterobacteria)	NC_004631.1_316	dndA	358069	359283	1215	95.8	8.9e-226	776.9
GCF_000007545.1	Salmonella enterica subsp. enterica serovar Typhi str. Ty2 (enterobacteria)	NC_004631.1_1171	dndA	1243487	1244530	1044	47.6	2.9e-76	280
GCF_000007545.1	Salmonella enterica subsp. enterica serovar Typhi str. Ty2 (enterobacteria)	NC_004631.1_1237	dndA	1310867	1312087	1221	26.5	2.3e-40	161
GCF_000007545.1	Salmonella enterica subsp. enterica serovar Typhi str. Ty2 (enterobacteria)	NC_004631.1_1313	dndA	1377893	1379167	1275	39.3	2e-82	300.8
GCF_000007545.1	Salmonella enterica subsp. enterica serovar Typhi str. Ty2 (enterobacteria)	NC_004631.1_1927	dndB	1968517	1969581	1065	74.2	2e-152	533.1
GCF_000007545.1	Salmonella enterica subsp. enterica serovar Typhi str. Ty2 (enterobacteria)	NC_004631.1_2219	dndA	2282848	2284098	1251	28.4	1.7e-38	154.8
GCF_000007545.1	Salmonella enterica subsp. enterica serovar Typhi str. Ty2 (enterobacteria)	NC_004631.1_2885	dndA	2977389	2978594	1206	29	4.6e-33	136.7
GCF_000007545.1	Salmonella enterica subsp. enterica serovar Typhi str. Ty2 (enterobacteria)	NC_004631.1_3163	dndA	3261322	3262893	1572	26.3	2.5e-31	131.3
GCF_000007545.1	Salmonella enterica subsp. enterica serovar Typhi str. Ty2 (enterobacteria)	NC_004631.1_3562	dndA	3682160	3682996	837	28.4	2.7e-19	90.5
GCF_000007565.2	Pseudomonas putida KT2440 (g-proteobacteria)	NC_002947.4_262	dndA	312381	313166	786	23.2	9.5e-11	62
GCF_000007565.2	Pseudomonas putida KT2440 (g-proteobacteria)	NC_002947.4_444	dndA	522934	524133	1200	31.4	3.7e-38	153.7
GCF_000007565.2	Pseudomonas putida KT2440 (g-proteobacteria)	NC_002947.4_843	dndA	961380	962414	1035	42	1e-73	271.6
GCF_000007565.2	Pseudomonas putida KT2440 (g-proteobacteria)	NC_002947.4_861	dndA	977957	978505	549	51.9	2.9e-30	126.3
GCF_000007565.2	Pseudomonas putida KT2440 (g-proteobacteria)	NC_002947.4_862	dndA	978551	979765	1215	86.6	9e-210	723.8
GCF_000007565.2	Pseudomonas putida KT2440 (g-proteobacteria)	NC_002947.4_1548	dndA	1735318	1736523	1206	29.2	3.1e-37	150.6
GCF_000007565.2	Pseudomonas putida KT2440 (g-proteobacteria)	NC_002947.4_2489	dndA	2781148	2782302	1155	100	2.6e-214	738.8
GCF_000007565.2	Pseudomonas putida KT2440 (g-proteobacteria)	NC_002947.4_2895	dndA	3234906	3236447	1542	31.9	5.9e-57	216.5
GCF_000007565.2	Pseudomonas putida KT2440 (g-proteobacteria)	NC_002947.4_3697	dndA	4091392	4092945	1554	27.1	9.9e-36	146
GCF_000007565.2	Pseudomonas putida KT2440 (g-proteobacteria)	NC_002947.4_4094	dndD	4489218	4491863	2646	19.9	3.6e-22	101.7
GCF_000007565.2	Pseudomonas putida KT2440 (g-proteobacteria)	NC_002947.4_4465	dndA	4942566	4943729	1164	99.2	3.2e-212	731.9
GCF_000007585.1	Porphyromonas gingivalis W83 (CFB group bacteria)	NC_002950.2_240	dndA	295803	297095	1293	38.6	5.3e-83	302.8
GCF_000007585.1	Porphyromonas gingivalis W83 (CFB group bacteria)	NC_002950.2_650	dndA	784523	785737	1215	30.2	2.2e-43	171
GCF_000007585.1	Porphyromonas gingivalis W83 (CFB group bacteria)	NC_002950.2_1573	dndA	1837420	1838550	1131	26.4	4e-26	113.6
GCF_000007585.1	Porphyromonas gingivalis W83 (CFB group bacteria)	NC_002950.2_1575	dndA	1838755	1839801	1047	43.4	8.6e-76	278.5
GCF_000007605.1	Chlamydia caviae GPIC (chlamydias)	NC_003361.3_53	dndA	67997	69217	1221	28.4	1.7e-38	154.8
GCF_000007605.1	Chlamydia caviae GPIC (chlamydias)	NC_003361.3_400	dndA	451093	452208	1116	83.3	1.2e-179	623.6
GCF_000007605.1	Chlamydia caviae GPIC (chlamydias)	NC_003361.3_430	dndA	485409	486647	1239	36.1	2.2e-70	260.8
GCF_000007605.1	Chlamydia caviae GPIC (chlamydias)	NC_003361.3_869	dndH	1026516	1028933	2418	30.3	3.2e-41	164.9
GCF_000007605.1	Chlamydia caviae GPIC (chlamydias)	NC_003361.3_887	dndA	1045466	1046623	1158	88.8	5.6e-201	694.5
GCF_000007625.1	Clostridium tetani E88 (firmicutes)	NC_004557.1_658	dndA	718281	719351	1071	23.9	1.9e-14	74.7
GCF_000007625.1	Clostridium tetani E88 (firmicutes)	NC_004557.1_1023	dndA	1118697	1119131	435	36.8	1.4e-19	90.5
GCF_000007625.1	Clostridium tetani E88 (firmicutes)	NC_004557.1_1024	dndA	1119134	1120336	1203	100	3e-234	805.1
GCF_000007625.1	Clostridium tetani E88 (firmicutes)	NC_004557.1_1365	dndA	1448369	1448806	438	29.5	1.3e-14	73.9
GCF_000007625.1	Clostridium tetani E88 (firmicutes)	NC_004557.1_1378	dndA	1459918	1461210	1293	38.2	1.1e-77	285
GCF_000007625.1	Clostridium tetani E88 (firmicutes)	NC_004557.1_1494	dndA	1574978	1576114	1137	100	2.3e-215	742.3
GCF_000007625.1	Clostridium tetani E88 (firmicutes)	NC_004557.1_2507	dndA	2584461	2585684	1224	47.6	1.3e-107	384.4
GCF_000007645.1	Staphylococcus epidermidis ATCC 12228 (firmicutes)	NC_004461.1_562	dndA	595110	596351	1242	26.3	1.6e-33	138.3
GCF_000007645.1	Staphylococcus epidermidis ATCC 12228 (firmicutes)	NC_004461.1_583	dndA	616953	617195	243	46.6	3.1e-13	68.6
GCF_000007645.1	Staphylococcus epidermidis ATCC 12228 (firmicutes)	NC_004461.1_1232	dndA	1333843	1334985	1143	81.1	1.6e-179	623.2
GCF_000007645.1	Staphylococcus epidermidis ATCC 12228 (firmicutes)	NC_004461.1_1235	dndA	1336752	1337174	423	35.4	6.2e-17	81.6
GCF_000007645.1	Staphylococcus epidermidis ATCC 12228 (firmicutes)	NC_004461.1_1315	dndA	1428401	1429540	1140	99.7	2.1e-213	735.7
GCF_000007645.1	Staphylococcus epidermidis ATCC 12228 (firmicutes)	NC_004461.1_1327	dndA	1442715	1443980	1266	38.7	4.8e-81	296.2
GCF_000007665.1	Leifsonia xyli subsp. xyli str. CTCB07 (high GC Gram+)	NC_006087.1_678	dndA	624196	625524	1329	37.4	8.6e-73	268.9
GCF_000007665.1	Leifsonia xyli subsp. xyli str. CTCB07 (high GC Gram+)	NC_006087.1_1061	dndA	971489	973009	1521	31.7	3.1e-34	141
GCF_000007665.1	Leifsonia xyli subsp. xyli str. CTCB07 (high GC Gram+)	NC_006087.1_1577	dndA	1487453	1488631	1179	100	3.5e-203	701.8
GCF_000007665.1	Leifsonia xyli subsp. xyli str. CTCB07 (high GC Gram+)	NC_006087.1_1811	dndA	1721061	1722206	1146	100	3.3e-190	658.7
GCF_000007685.1	Leptospira interrogans serovar Copenhageni str. Fiocruz L1-130 (bacteria)	NC_005823.1_607	dndA	772839	774080	1242	30.6	9.6e-42	165.6
GCF_000007685.1	Leptospira interrogans serovar Copenhageni str. Fiocruz L1-130 (bacteria)	NC_005823.1_1592	dndA	2029268	2029579	312	99	3.6e-54	204.9
GCF_000007685.1	Leptospira interrogans serovar Copenhageni str. Fiocruz L1-130 (bacteria)	NC_005823.1_1593	dndA	2029651	2030391	741	99.6	6.6e-139	487.6
GCF_000007685.1	Leptospira interrogans serovar Copenhageni str. Fiocruz L1-130 (bacteria)	NC_005823.1_1622	dndA	2063977	2065194	1218	28.8	1.5e-34	141.7
GCF_000007685.1	Leptospira interrogans serovar Copenhageni str. Fiocruz L1-130 (bacteria)	NC_005824.1_210	dndA	262066	263217	1152	25.6	2.3e-21	97.8
GCF_000007705.1	Chromobacterium violaceum ATCC 12472 (b-proteobacteria)	NC_005085.1_1062	dndA	1139619	1140836	1218	81.5	7.1e-199	687.6
GCF_000007705.1	Chromobacterium violaceum ATCC 12472 (b-proteobacteria)	NC_005085.1_1063	dndA	1140868	1141362	495	50.4	2.4e-28	119.8
GCF_000007705.1	Chromobacterium violaceum ATCC 12472 (b-proteobacteria)	NC_005085.1_1567	dndA	1759734	1760510	777	29.8	1.3e-15	78.2
GCF_000007705.1	Chromobacterium violaceum ATCC 12472 (b-proteobacteria)	NC_005085.1_2977	dndA	3349453	3350727	1275	40.3	1.2e-82	301.6
GCF_000007725.1	Buchnera aphidicola str. Bp (Baizongia pistaciae) (enterobacteria)	NC_004545.1_108	dndA	125590	126864	1275	37.1	3.1e-72	266.9
GCF_000007725.1	Buchnera aphidicola str. Bp (Baizongia pistaciae) (enterobacteria)	NC_004545.1_516	dndA	609579	610793	1215	100	1.4e-234	806.2
GCF_000007745.1	[Mannheimia] succiniciproducens MBEL55E (g-proteobacteria)	NC_006300.1_480	dndA	494473	495960	1488	28.1	3.3e-57	217.2
GCF_000007745.1	[Mannheimia] succiniciproducens MBEL55E (g-proteobacteria)	NC_006300.1_624	dndA	647788	649341	1554	26.3	5.4e-34	140.2
GCF_000007745.1	[Mannheimia] succiniciproducens MBEL55E (g-proteobacteria)	NC_006300.1_801	dndA	870491	871336	846	27.5	3e-18	87
GCF_000007745.1	[Mannheimia] succiniciproducens MBEL55E (g-proteobacteria)	NC_006300.1_1102	dndA	1230528	1231715	1188	27.1	1.3e-35	145.2
GCF_000007745.1	[Mannheimia] succiniciproducens MBEL55E (g-proteobacteria)	NC_006300.1_1109	dndA	1240893	1241873	981	44.8	4.4e-66	246.1
GCF_000007745.1	[Mannheimia] succiniciproducens MBEL55E (g-proteobacteria)	NC_006300.1_1138	dndA	1270770	1271969	1200	30.6	2.6e-36	147.5
GCF_000007745.1	[Mannheimia] succiniciproducens MBEL55E (g-proteobacteria)	NC_006300.1_1540	dndA	1711476	1712690	1215	83.5	8.4e-200	690.6
GCF_000007745.1	[Mannheimia] succiniciproducens MBEL55E (g-proteobacteria)	NC_006300.1_1541	dndA	1712737	1713189	453	46.2	3.4e-29	122.5
GCF_000007765.2	Coxiella burnetii RSA 493 (g-proteobacteria)	NC_002971.4_171	dndA	163701	164900	1200	28.7	7.6e-36	146
GCF_000007765.2	Coxiella burnetii RSA 493 (g-proteobacteria)	NC_002971.4_1084	dndA	1070714	1071904	1191	100	1.1e-228	786.6
GCF_000007765.2	Coxiella burnetii RSA 493 (g-proteobacteria)	NC_002971.4_1133	dndA	1123943	1125085	1143	100	1.8e-215	742.7
GCF_000007765.2	Coxiella burnetii RSA 493 (g-proteobacteria)	NC_002971.4_1308	dndA	1306487	1307704	1218	30.2	3.1e-45	177.2
GCF_000007785.1	Enterococcus faecalis V583 (firmicutes)	NC_004668.1_347	dndA	338954	340099	1146	100	2.5e-217	748.8
GCF_000007785.1	Enterococcus faecalis V583 (firmicutes)	NC_004668.1_591	dndA	587436	588692	1257	34.9	1.6e-68	254.6
GCF_000007785.1	Enterococcus faecalis V583 (firmicutes)	NC_004668.1_1644	dndA	1685850	1687112	1263	42.4	1.1e-88	321.6
GCF_000007785.1	Enterococcus faecalis V583 (firmicutes)	NC_004668.1_1953	dndA	1992537	1993682	1146	100	7.1e-217	747.3
GCF_000007785.1	Enterococcus faecalis V583 (firmicutes)	NC_004668.1_2197	dndC	2255995	2256822	828	25	4.5e-11	63.2
GCF_000007785.1	Enterococcus faecalis V583 (firmicutes)	NC_004668.1_2249	dndA	2315855	2317090	1236	31.5	8.4e-46	179.1
GCF_000007785.1	Enterococcus faecalis V583 (firmicutes)	NC_004668.1_2413	dndA	2481426	2482448	1023	44	1.1e-67	251.5
GCF_000007785.1	Enterococcus faecalis V583 (firmicutes)	NC_004668.1_2414	dndA	2482464	2483612	1149	29.4	2e-33	137.9
GCF_000007805.1	Pseudomonas syringae pv. tomato str. DC3000 (g-proteobacteria)	NC_004578.1_280	dndA	298850	300004	1155	94.5	5e-202	698
GCF_000007805.1	Pseudomonas syringae pv. tomato str. DC3000 (g-proteobacteria)	NC_004578.1_623	dndA	665010	666221	1212	31.1	6.3e-38	152.9
GCF_000007805.1	Pseudomonas syringae pv. tomato str. DC3000 (g-proteobacteria)	NC_004578.1_811	dndA	859077	860111	1035	46.9	7.9e-74	271.9
GCF_000007805.1	Pseudomonas syringae pv. tomato str. DC3000 (g-proteobacteria)	NC_004578.1_1453	dndA	1562477	1562968	492	51.9	2.6e-30	126.3
GCF_000007805.1	Pseudomonas syringae pv. tomato str. DC3000 (g-proteobacteria)	NC_004578.1_1454	dndA	1563013	1564227	1215	87.1	2.6e-209	722.2
GCF_000007805.1	Pseudomonas syringae pv. tomato str. DC3000 (g-proteobacteria)	NC_004578.1_1558	dndA	1684163	1685368	1206	28.8	1.4e-37	151.8
GCF_000007805.1	Pseudomonas syringae pv. tomato str. DC3000 (g-proteobacteria)	NC_004578.1_2177	dndA	2364968	2366251	1284	27.9	1.1e-16	82.4
GCF_000007805.1	Pseudomonas syringae pv. tomato str. DC3000 (g-proteobacteria)	NC_004578.1_3482	dndA	3878597	3879778	1182	84.4	1.6e-187	649.8
GCF_000007805.1	Pseudomonas syringae pv. tomato str. DC3000 (g-proteobacteria)	NC_004578.1_4012	dndE	4468247	4469845	1599	28.2	2.2e-14	75.1
GCF_000007805.1	Pseudomonas syringae pv. tomato str. DC3000 (g-proteobacteria)	NC_004578.1_4615	dndA	5136020	5137573	1554	28.1	6.2e-38	153.3
GCF_000007805.1	Pseudomonas syringae pv. tomato str. DC3000 (g-proteobacteria)	NC_004578.1_5449	dndB	6098758	6099795	1038	27	1.7e-12	68.2
GCF_000007825.1	Bacillus cereus ATCC 14579 (firmicutes)	NC_004722.1_520	dndA	574736	575542	807	24.9	9.1e-25	108.6
GCF_000007825.1	Bacillus cereus ATCC 14579 (firmicutes)	NC_004722.1_3573	dndA	3538981	3539778	798	28.3	8.1e-26	112.1
GCF_000007825.1	Bacillus cereus ATCC 14579 (firmicutes)	NC_004722.1_3807	dndH	3766458	3768839	2382	32.3	1.8e-41	165.6
GCF_000007825.1	Bacillus cereus ATCC 14579 (firmicutes)	NC_004722.1_4415	dndA	4330527	4331588	1062	95.4	5.6e-192	664.5
GCF_000007825.1	Bacillus cereus ATCC 14579 (firmicutes)	NC_004722.1_4416	dndA	4331624	4332040	417	35.1	3.7e-14	72.4
GCF_000007825.1	Bacillus cereus ATCC 14579 (firmicutes)	NC_004722.1_4447	dndA	4365987	4367129	1143	100	5.1e-223	767.7
GCF_000007825.1	Bacillus cereus ATCC 14579 (firmicutes)	NC_004722.1_4679	dndA	4588702	4589928	1227	98.9	2.5e-212	732.3
GCF_000007825.1	Bacillus cereus ATCC 14579 (firmicutes)	NC_004722.1_4689	dndA	4598285	4599541	1257	37.8	1.1e-77	285
GCF_000007825.1	Bacillus cereus ATCC 14579 (firmicutes)	NC_004722.1_4969	dndA	4867135	4867371	237	49.3	2.3e-13	68.9
GCF_000007825.1	Bacillus cereus ATCC 14579 (firmicutes)	NC_004722.1_4995	dndA	4887341	4888561	1221	31.6	3.5e-44	173.7
GCF_000007825.1	Bacillus cereus ATCC 14579 (firmicutes)	NC_004722.1_5082	dndA	4969365	4970627	1263	35.7	1.4e-72	268.1
GCF_000007845.1	Bacillus anthracis str. Ames (firmicutes)	NC_003997.3_581	dndA	597528	598334	807	24.3	4.5e-24	106.3
GCF_000007845.1	Bacillus anthracis str. Ames (firmicutes)	NC_003997.3_942	dndA	970905	971411	507	30.6	4.7e-11	62.4
GCF_000007845.1	Bacillus anthracis str. Ames (firmicutes)	NC_003997.3_2643	dndA	2566075	2567361	1287	23	1.3e-12	68.9
GCF_000007845.1	Bacillus anthracis str. Ames (firmicutes)	NC_003997.3_3463	dndA	3331669	3332466	798	27.9	1.8e-25	110.9
GCF_000007845.1	Bacillus anthracis str. Ames (firmicutes)	NC_003997.3_3752	dndH	3605502	3607883	2382	31.8	5.4e-41	164.1
GCF_000007845.1	Bacillus anthracis str. Ames (firmicutes)	NC_003997.3_3884	dndH	3747152	3748333	1182	27.5	3e-16	80.9
GCF_000007845.1	Bacillus anthracis str. Ames (firmicutes)	NC_003997.3_4419	dndA	4202313	4203458	1146	100	1.5e-219	756.1
GCF_000007845.1	Bacillus anthracis str. Ames (firmicutes)	NC_003997.3_4420	dndA	4203494	4203910	417	35.1	3.7e-14	72.4
GCF_000007845.1	Bacillus anthracis str. Ames (firmicutes)	NC_003997.3_4454	dndA	4239001	4240140	1140	95.5	1.7e-210	726.1
GCF_000007845.1	Bacillus anthracis str. Ames (firmicutes)	NC_003997.3_4678	dndA	4451512	4452654	1143	100	3.9e-215	741.5
GCF_000007845.1	Bacillus anthracis str. Ames (firmicutes)	NC_003997.3_4689	dndA	4460881	4462137	1257	38	1.4e-77	284.6
GCF_000007845.1	Bacillus anthracis str. Ames (firmicutes)	NC_003997.3_4955	dndA	4710737	4710973	237	49.3	2.3e-13	68.9
GCF_000007845.1	Bacillus anthracis str. Ames (firmicutes)	NC_003997.3_4983	dndA	4732621	4733841	1221	31.8	1.2e-44	175.3
GCF_000007845.1	Bacillus anthracis str. Ames (firmicutes)	NC_003997.3_5073	dndA	4817448	4818707	1260	35.7	3.7e-73	270
GCF_000007865.1	Mycobacterium avium subsp. paratuberculosis K-10 (high GC Gram+)	NC_002944.2_83	dndA	90341	91777	1437	25.3	5.8e-14	73.6
GCF_000007865.1	Mycobacterium avium subsp. paratuberculosis K-10 (high GC Gram+)	NC_002944.2_253	dndA	265500	266696	1197	58	1.4e-127	450.7
GCF_000007865.1	Mycobacterium avium subsp. paratuberculosis K-10 (high GC Gram+)	NC_002944.2_312	dndA	322465	323610	1146	29.9	8.3e-24	105.9
GCF_000007865.1	Mycobacterium avium subsp. paratuberculosis K-10 (high GC Gram+)	NC_002944.2_381	dndA	391091	392206	1116	45.3	6.4e-69	255.8
GCF_000007865.1	Mycobacterium avium subsp. paratuberculosis K-10 (high GC Gram+)	NC_002944.2_1231	dndA	1250585	1251832	1248	28.8	6.5e-38	152.9
GCF_000007865.1	Mycobacterium avium subsp. paratuberculosis K-10 (high GC Gram+)	NC_002944.2_1447	dndA	1509305	1510570	1266	38.8	6.3e-73	269.2
GCF_000007865.1	Mycobacterium avium subsp. paratuberculosis K-10 (high GC Gram+)	NC_002944.2_2209	dndA	2347936	2349948	2013	30.5	7.7e-49	189.9
GCF_000007865.1	Mycobacterium avium subsp. paratuberculosis K-10 (high GC Gram+)	NC_002944.2_2588	dndA	2786872	2787351	480	34.8	2.1e-13	70.1
GCF_000007865.1	Mycobacterium avium subsp. paratuberculosis K-10 (high GC Gram+)	NC_002944.2_3097	dndA	3301833	3302651	819	29.5	7.3e-22	99
GCF_000007865.1	Mycobacterium avium subsp. paratuberculosis K-10 (high GC Gram+)	NC_002944.2_3191	dndA	3401720	3402898	1179	88.2	3.3e-193	668.7
GCF_000007885.1	Yersinia pestis biovar Microtus str. 91001 (enterobacteria)	NC_005810.1_734	dndA	811559	812548	990	28.2	3.1e-11	63.9
GCF_000007885.1	Yersinia pestis biovar Microtus str. 91001 (enterobacteria)	NC_005810.1_1939	dndA	2155100	2156299	1200	100	1.1e-228	786.6
GCF_000007885.1	Yersinia pestis biovar Microtus str. 91001 (enterobacteria)	NC_005810.1_1962	dndA	2183092	2184138	1047	46	5e-76	279.3
GCF_000007885.1	Yersinia pestis biovar Microtus str. 91001 (enterobacteria)	NC_005810.1_2150	dndA	2398334	2399608	1275	39.9	2e-82	300.8
GCF_000007885.1	Yersinia pestis biovar Microtus str. 91001 (enterobacteria)	NC_005810.1_2182	dndA	2432917	2434137	1221	30.3	8.6e-35	142.5
GCF_000007885.1	Yersinia pestis biovar Microtus str. 91001 (enterobacteria)	NC_005810.1_2547	dndA	2832136	2832630	495	50.4	1.3e-29	124
GCF_000007885.1	Yersinia pestis biovar Microtus str. 91001 (enterobacteria)	NC_005810.1_2548	dndA	2832684	2833913	1230	89.1	2.8e-211	728.8
GCF_000007885.1	Yersinia pestis biovar Microtus str. 91001 (enterobacteria)	NC_005810.1_2813	dndA	3133769	3135025	1257	27.3	4.1e-32	133.7
GCF_000007885.1	Yersinia pestis biovar Microtus str. 91001 (enterobacteria)	NC_005810.1_2887	dndA	3218693	3220183	1491	27.5	8.5e-53	202.6
GCF_000007885.1	Yersinia pestis biovar Microtus str. 91001 (enterobacteria)	NC_005810.1_3943	dndA	4519991	4520815	825	28.3	2.6e-19	90.5
GCF_000007905.1	Helicobacter hepaticus ATCC 51449 (e-proteobacteria)	NC_004917.1_219	dndA	215394	216173	780	30.8	5.9e-29	122.5
GCF_000007905.1	Helicobacter hepaticus ATCC 51449 (e-proteobacteria)	NC_004917.1_553	dndA	541609	542775	1167	100	1.9e-225	775.8
GCF_000007905.1	Helicobacter hepaticus ATCC 51449 (e-proteobacteria)	NC_004917.1_805	dndA	807146	808348	1203	31.1	3.4e-36	147.1
GCF_000007905.1	Helicobacter hepaticus ATCC 51449 (e-proteobacteria)	NC_004917.1_1620	dndA	1613968	1615164	1197	29.3	1.1e-31	132.1
GCF_000007905.1	Helicobacter hepaticus ATCC 51449 (e-proteobacteria)	NC_004917.1_1664	dndA	1658852	1659787	936	41.7	2.5e-58	220.3
GCF_000007905.1	Helicobacter hepaticus ATCC 51449 (e-proteobacteria)	NC_004917.1_1668	dndA	1663628	1665055	1428	24.7	2.2e-13	71.6
GCF_000007905.1	Helicobacter hepaticus ATCC 51449 (e-proteobacteria)	NC_004917.1_1794	dndA	1788093	1788368	276	44.6	6.1e-13	67.8
GCF_000007925.1	Prochlorococcus marinus subsp. marinus str. CCMP1375 (cyanobacteria)	NC_005042.1_85	dndA	93897	95150	1254	31.9	6.5e-46	179.5
GCF_000007925.1	Prochlorococcus marinus subsp. marinus str. CCMP1375 (cyanobacteria)	NC_005042.1_198	dndA	191738	192901	1164	100	2e-219	755.7
GCF_000007925.1	Prochlorococcus marinus subsp. marinus str. CCMP1375 (cyanobacteria)	NC_005042.1_409	dndA	396275	397468	1194	26.8	1.9e-23	104.8
GCF_000007925.1	Prochlorococcus marinus subsp. marinus str. CCMP1375 (cyanobacteria)	NC_005042.1_413	dndA	398766	399011	246	44.9	5.4e-13	67.8
GCF_000007925.1	Prochlorococcus marinus subsp. marinus str. CCMP1375 (cyanobacteria)	NC_005042.1_956	dndA	866191	867378	1188	100	1.9e-228	785.8
GCF_000007925.1	Prochlorococcus marinus subsp. marinus str. CCMP1375 (cyanobacteria)	NC_005042.1_1046	dndA	951036	952175	1140	27	1.9e-12	68.2
GCF_000007925.1	Prochlorococcus marinus subsp. marinus str. CCMP1375 (cyanobacteria)	NC_005042.1_1421	dndA	1309332	1310582	1251	29.5	3.5e-31	130.6
GCF_000007945.1	[Haemophilus] ducreyi 35000HP (g-proteobacteria)	NC_002940.2_378	dndA	364820	366022	1203	29.3	2e-28	121.3
GCF_000007945.1	[Haemophilus] ducreyi 35000HP (g-proteobacteria)	NC_002940.2_466	dndA	445959	446930	972	43.9	8e-68	251.9
GCF_000007945.1	[Haemophilus] ducreyi 35000HP (g-proteobacteria)	NC_002940.2_561	dndA	548683	549873	1191	28	3.2e-34	140.6
GCF_000007945.1	[Haemophilus] ducreyi 35000HP (g-proteobacteria)	NC_002940.2_887	dndA	861222	861674	453	47.7	1.7e-28	120.2
GCF_000007945.1	[Haemophilus] ducreyi 35000HP (g-proteobacteria)	NC_002940.2_888	dndA	861728	862948	1221	92.6	2.4e-223	768.8
GCF_000007945.1	[Haemophilus] ducreyi 35000HP (g-proteobacteria)	NC_002940.2_917	dndA	887768	888442	675	24.7	2.8e-11	63.5
GCF_000007985.2	Geobacter sulfurreducens PCA (d-proteobacteria)	NC_002939.5_527	dndA	566811	567275	465	35.5	2.5e-19	89.7
GCF_000007985.2	Geobacter sulfurreducens PCA (d-proteobacteria)	NC_002939.5_595	dndA	642306	643250	945	48	1.6e-73	270.8
GCF_000007985.2	Geobacter sulfurreducens PCA (d-proteobacteria)	NC_002939.5_768	dndA	840069	841505	1437	29.7	8.9e-23	102.8
GCF_000007985.2	Geobacter sulfurreducens PCA (d-proteobacteria)	NC_002939.5_1118	dndA	1222611	1223822	1212	34.7	1.6e-41	164.9
GCF_000007985.2	Geobacter sulfurreducens PCA (d-proteobacteria)	NC_002939.5_1322	dndA	1472569	1473030	462	29.6	1.3e-12	67.4
GCF_000007985.2	Geobacter sulfurreducens PCA (d-proteobacteria)	NC_002939.5_1619	dndA	1797956	1798369	414	28.8	6.3e-14	71.6
GCF_000007985.2	Geobacter sulfurreducens PCA (d-proteobacteria)	NC_002939.5_1847	dndA	2044081	2045223	1143	35.4	7e-47	182.6
GCF_000007985.2	Geobacter sulfurreducens PCA (d-proteobacteria)	NC_002939.5_1988	dndA	2203779	2204954	1176	100	9.2e-228	783.5
GCF_000007985.2	Geobacter sulfurreducens PCA (d-proteobacteria)	NC_002939.5_2540	dndA	2832255	2833439	1185	100	1e-226	780
GCF_000007985.2	Geobacter sulfurreducens PCA (d-proteobacteria)	NC_002939.5_2541	dndA	2833436	2833873	438	43.2	4.9e-25	108.6
GCF_000007985.2	Geobacter sulfurreducens PCA (d-proteobacteria)	NC_002939.5_2746	dndA	3064886	3066022	1137	100	1.7e-215	742.7
GCF_000008005.1	Bacillus cereus ATCC 10987 (firmicutes)	NC_003909.8_625	dndA	671348	672154	807	24.5	2.6e-24	107.1
GCF_000008005.1	Bacillus cereus ATCC 10987 (firmicutes)	NC_003909.8_1013	dndA	1087741	1088247	507	31.3	2.7e-11	63.2
GCF_000008005.1	Bacillus cereus ATCC 10987 (firmicutes)	NC_003909.8_3352	dndA	3337226	3338023	798	28.3	1.4e-25	111.3
GCF_000008005.1	Bacillus cereus ATCC 10987 (firmicutes)	NC_003909.8_3582	dndH	3578272	3580653	2382	31.8	7e-41	163.7
GCF_000008005.1	Bacillus cereus ATCC 10987 (firmicutes)	NC_003909.8_4199	dndA	4149349	4150494	1146	97.9	1.8e-215	742.7
GCF_000008005.1	Bacillus cereus ATCC 10987 (firmicutes)	NC_003909.8_4200	dndA	4150530	4150946	417	35.1	3.7e-14	72.4
GCF_000008005.1	Bacillus cereus ATCC 10987 (firmicutes)	NC_003909.8_4234	dndA	4186236	4187378	1143	95.3	1.4e-212	733
GCF_000008005.1	Bacillus cereus ATCC 10987 (firmicutes)	NC_003909.8_4485	dndA	4428569	4429711	1143	100	3.9e-215	741.5
GCF_000008005.1	Bacillus cereus ATCC 10987 (firmicutes)	NC_003909.8_4495	dndA	4437943	4439199	1257	37.8	2.5e-77	283.9
GCF_000008005.1	Bacillus cereus ATCC 10987 (firmicutes)	NC_003909.8_4766	dndA	4699495	4699731	237	49.3	2.3e-13	68.9
GCF_000008005.1	Bacillus cereus ATCC 10987 (firmicutes)	NC_003909.8_4798	dndA	4725330	4726550	1221	31.8	1.6e-44	174.9
GCF_000008005.1	Bacillus cereus ATCC 10987 (firmicutes)	NC_003909.8_4884	dndA	4809289	4810548	1260	35.9	2.8e-73	270.4
GCF_000008005.1	Bacillus cereus ATCC 10987 (firmicutes)	NC_005707.1_94	dndC	95735	97507	1773	91.4	0	1103.6
GCF_000008025.1	Wolbachia endosymbiont of Drosophila melanogaster (a-proteobacteria)	NC_002978.6_116	dndH	112139	114253	2115	30.9	3.4e-39	157.9
GCF_000008025.1	Wolbachia endosymbiont of Drosophila melanogaster (a-proteobacteria)	NC_002978.6_690	dndA	679799	680935	1137	83.6	3.5e-184	638.6
GCF_000008025.1	Wolbachia endosymbiont of Drosophila melanogaster (a-proteobacteria)	NC_002978.6_969	dndA	953984	955231	1248	90.1	4.7e-222	764.6
GCF_000008025.1	Wolbachia endosymbiont of Drosophila melanogaster (a-proteobacteria)	NC_002978.6_1045	dndA	1032676	1033251	576	33.3	2.8e-12	66.6
GCF_000008025.1	Wolbachia endosymbiont of Drosophila melanogaster (a-proteobacteria)	NC_002978.6_1083	dndA	1069860	1071110	1251	51.5	1.9e-122	433.7
GCF_000008045.1	Rickettsia typhi str. Wilmington (a-proteobacteria)	NC_006142.1_480	dndA	603542	604774	1233	89.5	8.2e-219	753.8
GCF_000008045.1	Rickettsia typhi str. Wilmington (a-proteobacteria)	NC_006142.1_481	dndA	604841	605977	1137	100	5.8e-211	727.6
GCF_000008045.1	Rickettsia typhi str. Wilmington (a-proteobacteria)	NC_006142.1_544	dndA	695583	696818	1236	52.9	4.2e-122	432.6
GCF_000008045.1	Rickettsia typhi str. Wilmington (a-proteobacteria)	NC_006142.1_659	dndA	835303	835875	573	38	2.4e-11	63.5
GCF_000008065.1	Lactobacillus johnsonii NCC 533 (firmicutes)	NC_005362.1_185	dndA	207705	208967	1263	35.9	3e-67	250.4
GCF_000008065.1	Lactobacillus johnsonii NCC 533 (firmicutes)	NC_005362.1_699	dndH	727235	729658	2424	30.9	3.5e-40	161.4
GCF_000008065.1	Lactobacillus johnsonii NCC 533 (firmicutes)	NC_005362.1_822	dndA	850983	852137	1155	100	3.1e-220	758.4
GCF_000008065.1	Lactobacillus johnsonii NCC 533 (firmicutes)	NC_005362.1_855	dndA	885321	886475	1155	100	7e-220	757.3
GCF_000008065.1	Lactobacillus johnsonii NCC 533 (firmicutes)	NC_005362.1_1017	dndA	1059339	1060577	1239	32	1.2e-44	175.3
GCF_000008105.1	Salmonella enterica subsp. enterica serovar Choleraesuis str. SC-B67 (enterobacteria)	NC_006905.1_723	dndA	755159	755605	447	36.9	4.4e-13	68.9
GCF_000008105.1	Salmonella enterica subsp. enterica serovar Choleraesuis str. SC-B67 (enterobacteria)	NC_006905.1_724	dndA	755611	756018	408	28.2	1.1e-15	77.4
GCF_000008105.1	Salmonella enterica subsp. enterica serovar Choleraesuis str. SC-B67 (enterobacteria)	NC_006905.1_1376	dndA	1416595	1417638	1044	47.6	5e-76	279.3
GCF_000008105.1	Salmonella enterica subsp. enterica serovar Choleraesuis str. SC-B67 (enterobacteria)	NC_006905.1_1450	dndA	1493607	1494827	1221	26.5	3e-40	160.6
GCF_000008105.1	Salmonella enterica subsp. enterica serovar Choleraesuis str. SC-B67 (enterobacteria)	NC_006905.1_1526	dndA	1561172	1562446	1275	39.3	2e-82	300.8
GCF_000008105.1	Salmonella enterica subsp. enterica serovar Choleraesuis str. SC-B67 (enterobacteria)	NC_006905.1_2630	dndA	2702144	2703358	1215	96	5.2e-226	777.7
GCF_000008105.1	Salmonella enterica subsp. enterica serovar Choleraesuis str. SC-B67 (enterobacteria)	NC_006905.1_2631	dndA	2703539	2704033	495	48.1	4.1e-28	119
GCF_000008105.1	Salmonella enterica subsp. enterica serovar Choleraesuis str. SC-B67 (enterobacteria)	NC_006905.1_3019	dndA	3095649	3096854	1206	29	2.1e-33	137.9
GCF_000008105.1	Salmonella enterica subsp. enterica serovar Choleraesuis str. SC-B67 (enterobacteria)	NC_006905.1_3289	dndA	3380484	3381623	1140	31.3	4.5e-30	126.7
GCF_000008105.1	Salmonella enterica subsp. enterica serovar Choleraesuis str. SC-B67 (enterobacteria)	NC_006905.1_4049	dndA	4181048	4181884	837	28.3	1.2e-19	91.7
GCF_000008105.1	Salmonella enterica subsp. enterica serovar Choleraesuis str. SC-B67 (enterobacteria)	NC_006905.1_4477	dndD	4655773	4657860	2088	22	4.2e-13	71.2
GCF_000008125.1	Thermus thermophilus HB27 (bacteria)	NC_005835.1_86	dndA	76497	76946	450	33.1	3.9e-17	82.4
GCF_000008125.1	Thermus thermophilus HB27 (bacteria)	NC_005835.1_87	dndA	76962	78086	1125	85.7	7.8e-176	610.9
GCF_000008125.1	Thermus thermophilus HB27 (bacteria)	NC_005835.1_1033	dndA	1008870	1010168	1299	27.4	3.4e-29	124
GCF_000008125.1	Thermus thermophilus HB27 (bacteria)	NC_005835.1_1374	dndA	1303436	1304650	1215	30.2	3e-40	160.6
GCF_000008125.1	Thermus thermophilus HB27 (bacteria)	NC_005835.1_1814	dndA	1722052	1723113	1062	29.4	2.8e-13	70.9
GCF_000008145.1	Brucella abortus bv. 1 str. 9-941 (a-proteobacteria)	NC_006932.1_892	dndA	920481	921734	1254	65.4	1.8e-160	560.1
GCF_000008145.1	Brucella abortus bv. 1 str. 9-941 (a-proteobacteria)	NC_006932.1_896	dndA	924291	925469	1179	99.5	3.3e-217	748.4
GCF_000008145.1	Brucella abortus bv. 1 str. 9-941 (a-proteobacteria)	NC_006932.1_900	dndA	929369	930613	1245	28.9	7.1e-45	176
GCF_000008145.1	Brucella abortus bv. 1 str. 9-941 (a-proteobacteria)	NC_006933.1_412	dndA	426602	428146	1545	31.3	8e-62	232.6
GCF_000008145.1	Brucella abortus bv. 1 str. 9-941 (a-proteobacteria)	NC_006933.1_514	dndA	541111	541455	345	41.1	1.4e-19	90.1
GCF_000008145.1	Brucella abortus bv. 1 str. 9-941 (a-proteobacteria)	NC_006933.1_636	dndA	675596	676057	462	30.8	8.6e-12	64.7
GCF_000008145.1	Brucella abortus bv. 1 str. 9-941 (a-proteobacteria)	NC_006933.1_1003	dndA	1066528	1067028	501	34.1	1.3e-13	70.9
GCF_000008165.1	Bacillus anthracis str. Sterne (firmicutes)	NC_005945.1_580	dndA	597571	598377	807	24.3	4.5e-24	106.3
GCF_000008165.1	Bacillus anthracis str. Sterne (firmicutes)	NC_005945.1_941	dndA	970800	971306	507	30.6	4.7e-11	62.4
GCF_000008165.1	Bacillus anthracis str. Sterne (firmicutes)	NC_005945.1_2641	dndA	2566535	2567821	1287	23	1.3e-12	68.9
GCF_000008165.1	Bacillus anthracis str. Sterne (firmicutes)	NC_005945.1_3462	dndA	3332363	3333160	798	27.9	1.8e-25	110.9
GCF_000008165.1	Bacillus anthracis str. Sterne (firmicutes)	NC_005945.1_3750	dndH	3606197	3608578	2382	31.8	5.4e-41	164.1
GCF_000008165.1	Bacillus anthracis str. Sterne (firmicutes)	NC_005945.1_3882	dndH	3747652	3748833	1182	27.5	3e-16	80.9
GCF_000008165.1	Bacillus anthracis str. Sterne (firmicutes)	NC_005945.1_4416	dndA	4202812	4203957	1146	100	1.5e-219	756.1
GCF_000008165.1	Bacillus anthracis str. Sterne (firmicutes)	NC_005945.1_4417	dndA	4203993	4204409	417	35.1	3.7e-14	72.4
GCF_000008165.1	Bacillus anthracis str. Sterne (firmicutes)	NC_005945.1_4451	dndA	4239500	4240639	1140	95.5	1.7e-210	726.1
GCF_000008165.1	Bacillus anthracis str. Sterne (firmicutes)	NC_005945.1_4675	dndA	4452201	4453343	1143	100	3.9e-215	741.5
GCF_000008165.1	Bacillus anthracis str. Sterne (firmicutes)	NC_005945.1_4686	dndA	4461570	4462826	1257	38	1.4e-77	284.6
GCF_000008165.1	Bacillus anthracis str. Sterne (firmicutes)	NC_005945.1_4951	dndA	4712072	4712308	237	49.3	2.3e-13	68.9
GCF_000008165.1	Bacillus anthracis str. Sterne (firmicutes)	NC_005945.1_4979	dndA	4733956	4735176	1221	31.8	1.6e-44	174.9
GCF_000008165.1	Bacillus anthracis str. Sterne (firmicutes)	NC_005945.1_5069	dndA	4818783	4820042	1260	35.7	3.7e-73	270
GCF_000008185.1	Treponema denticola ATCC 35405 (spirochetes)	NC_002967.9_101	dndA	122634	123776	1143	100	9.3e-217	746.9
GCF_000008185.1	Treponema denticola ATCC 35405 (spirochetes)	NC_002967.9_643	dndA	716485	717633	1149	29.4	1.2e-35	145.2
GCF_000008185.1	Treponema denticola ATCC 35405 (spirochetes)	NC_002967.9_815	dndA	881968	883188	1221	45.3	6.4e-99	355.5
GCF_000008185.1	Treponema denticola ATCC 35405 (spirochetes)	NC_002967.9_1911	dndA	2080542	2081744	1203	27.2	3.8e-35	143.7
GCF_000008185.1	Treponema denticola ATCC 35405 (spirochetes)	NC_002967.9_2283	dndA	2486123	2487289	1167	29.5	8.8e-37	149.1
GCF_000008185.1	Treponema denticola ATCC 35405 (spirochetes)	NC_002967.9_2284	dndA	2487286	2488059	774	38.5	2.1e-47	183.7
GCF_000008205.1	Mycoplasma hyopneumoniae J (mycoplasmas)	NC_007295.1_106	dndA	69913	70425	513	36.9	1.9e-23	103.6
GCF_000008205.1	Mycoplasma hyopneumoniae J (mycoplasmas)	NC_007295.1_290	dndA	195301	195654	354	39.8	4.3e-11	62
GCF_000008205.1	Mycoplasma hyopneumoniae J (mycoplasmas)	NC_007295.1_291	dndA	195784	196446	663	28	2.4e-15	77
GCF_000008225.1	Mycoplasma hyopneumoniae 7448 (mycoplasmas)	NC_007332.1_116	dndA	76649	77161	513	36.9	1.9e-23	103.6
GCF_000008225.1	Mycoplasma hyopneumoniae 7448 (mycoplasmas)	NC_007332.1_300	dndA	202729	203082	354	39.8	4.3e-11	62
GCF_000008225.1	Mycoplasma hyopneumoniae 7448 (mycoplasmas)	NC_007332.1_301	dndA	203212	203874	663	28	1.4e-15	77.8
GCF_000008245.1	Mycoplasma synoviae 53 (mycoplasmas)	NC_007294.1_608	dndA	361117	361833	717	25.4	3.8e-14	73.2
GCF_000008245.1	Mycoplasma synoviae 53 (mycoplasmas)	NC_007294.1_1238	dndA	737138	737479	342	39.8	8.6e-17	80.9
GCF_000008285.1	Listeria monocytogenes serotype 4b str. F2365 (firmicutes)	NC_002973.6_182	dndE	177238	178500	1263	27.6	8e-28	119.4
GCF_000008285.1	Listeria monocytogenes serotype 4b str. F2365 (firmicutes)	NC_002973.6_652	dndA	682962	683378	417	33	1.3e-11	63.9
GCF_000008285.1	Listeria monocytogenes serotype 4b str. F2365 (firmicutes)	NC_002973.6_1381	dndH	1389860	1392133	2274	29.8	1e-36	149.8
GCF_000008285.1	Listeria monocytogenes serotype 4b str. F2365 (firmicutes)	NC_002973.6_1508	dndA	1524779	1525927	1149	94.2	7.9e-208	717.2
GCF_000008285.1	Listeria monocytogenes serotype 4b str. F2365 (firmicutes)	NC_002973.6_1510	dndA	1527740	1528162	423	32.1	3.8e-14	72.4
GCF_000008285.1	Listeria monocytogenes serotype 4b str. F2365 (firmicutes)	NC_002973.6_1588	dndA	1614850	1615989	1140	95.5	2.9e-202	698.7
GCF_000008285.1	Listeria monocytogenes serotype 4b str. F2365 (firmicutes)	NC_002973.6_1592	dndA	1619527	1620786	1260	36.6	5.3e-72	266.2
GCF_000008285.1	Listeria monocytogenes serotype 4b str. F2365 (firmicutes)	NC_002973.6_2013	dndA	2083242	2084348	1107	81.8	2.7e-173	602.4
GCF_000008285.1	Listeria monocytogenes serotype 4b str. F2365 (firmicutes)	NC_002973.6_2351	dndA	2437239	2438465	1227	30.3	7.3e-42	166
GCF_000008285.1	Listeria monocytogenes serotype 4b str. F2365 (firmicutes)	NC_002973.6_2522	dndA	2613088	2613873	786	24.9	5.4e-22	99.4
GCF_000008305.1	Mesoplasma florum L1 (mycoplasmas)	NC_006055.1_483	dndA	278264	278629	366	38.7	1.6e-13	70.1
GCF_000008305.1	Mesoplasma florum L1 (mycoplasmas)	NC_006055.1_484	dndA	278924	279490	567	30.4	4e-11	62.8
GCF_000008305.1	Mesoplasma florum L1 (mycoplasmas)	NC_006055.1_1266	dndA	687660	687860	201	45.6	9.8e-13	66.6
GCF_000008305.1	Mesoplasma florum L1 (mycoplasmas)	NC_006055.1_1267	dndA	687870	688193	324	36.7	7.9e-12	64.3
GCF_000008325.1	Methylococcus capsulatus str. Bath (g-proteobacteria)	NC_002977.6_212	dndA	214241	215389	1149	100	1.4e-209	723
GCF_000008325.1	Methylococcus capsulatus str. Bath (g-proteobacteria)	NC_002977.6_246	dndA	241910	243121	1212	86.4	1.5e-204	706.4
GCF_000008325.1	Methylococcus capsulatus str. Bath (g-proteobacteria)	NC_002977.6_734	dndA	786655	787848	1194	27.8	3.5e-33	137.1
GCF_000008325.1	Methylococcus capsulatus str. Bath (g-proteobacteria)	NC_002977.6_967	dndA	1034777	1036021	1245	28.3	4.3e-42	166.8
GCF_000008325.1	Methylococcus capsulatus str. Bath (g-proteobacteria)	NC_002977.6_1361	dndA	1473869	1474789	921	28.3	4.1e-21	96.7
GCF_000008325.1	Methylococcus capsulatus str. Bath (g-proteobacteria)	NC_002977.6_2817	dndA	3075529	3076017	489	55	6.5e-34	138.3
GCF_000008325.1	Methylococcus capsulatus str. Bath (g-proteobacteria)	NC_002977.6_2818	dndA	3076014	3077135	1122	100	8.8e-212	730.3
GCF_000008345.1	Cutibacterium acnes KPA171202 (high GC Gram+)	NC_006085.1_1136	dndA	1215876	1217078	1203	99.5	8.3e-232	797
GCF_000008345.1	Cutibacterium acnes KPA171202 (high GC Gram+)	NC_006085.1_1383	dndH	1479182	1481548	2367	29.8	1.6e-40	162.5
GCF_000008345.1	Cutibacterium acnes KPA171202 (high GC Gram+)	NC_006085.1_1433	dndA	1525985	1527241	1257	37.6	7.9e-68	252.3
GCF_000008345.1	Cutibacterium acnes KPA171202 (high GC Gram+)	NC_006085.1_1575	dndA	1663417	1664658	1242	29.7	3.9e-35	143.7
GCF_000008365.1	Mycoplasma mobile 163K (mycoplasmas)	NC_006908.1_179	dndA	100632	100922	291	39.8	1.4e-12	66.6
GCF_000008365.1	Mycoplasma mobile 163K (mycoplasmas)	NC_006908.1_180	dndA	101016	101372	357	33.9	7.3e-11	61.2
GCF_000008365.1	Mycoplasma mobile 163K (mycoplasmas)	NC_006908.1_1106	dndA	682255	682824	570	36	1.1e-27	117.9
GCF_000008385.1	Wolbachia endosymbiont strain TRS of Brugia malayi (a-proteobacteria)	NC_006833.1_26	dndA	30740	31900	1161	80.3	1.3e-178	620.2
GCF_000008385.1	Wolbachia endosymbiont strain TRS of Brugia malayi (a-proteobacteria)	NC_006833.1_35	dndA	37566	38837	1272	90	3.3e-223	768.5
GCF_000008385.1	Wolbachia endosymbiont strain TRS of Brugia malayi (a-proteobacteria)	NC_006833.1_338	dndA	315115	316365	1251	52.8	7e-125	441.8
GCF_000008385.1	Wolbachia endosymbiont strain TRS of Brugia malayi (a-proteobacteria)	NC_006833.1_892	dndH	838330	840453	2124	29.9	1.3e-35	146
GCF_000008405.1	Mycoplasma hyopneumoniae 232 (mycoplasmas)	NC_006360.1_119	dndA	77817	78329	513	36.9	1.9e-23	103.6
GCF_000008405.1	Mycoplasma hyopneumoniae 232 (mycoplasmas)	NC_006360.1_379	dndA	245509	246171	663	28	1.4e-15	77.8
GCF_000008405.1	Mycoplasma hyopneumoniae 232 (mycoplasmas)	NC_006360.1_380	dndA	246301	246654	354	39.8	4.3e-11	62
GCF_000008425.1	Bacillus licheniformis DSM 13 = ATCC 14580 (firmicutes)	NC_006322.1_264	dndA	264404	265930	1527	28.8	3.4e-41	164.1
GCF_000008425.1	Bacillus licheniformis DSM 13 = ATCC 14580 (firmicutes)	NC_006322.1_624	dndA	671278	672531	1254	26.6	5.5e-29	123.2
GCF_000008425.1	Bacillus licheniformis DSM 13 = ATCC 14580 (firmicutes)	NC_006322.1_941	dndA	1006697	1007128	432	29.2	6.8e-11	61.6
GCF_000008425.1	Bacillus licheniformis DSM 13 = ATCC 14580 (firmicutes)	NC_006322.1_1311	dndE	1366802	1367518	717	45.2	1.9e-50	193.7
GCF_000008425.1	Bacillus licheniformis DSM 13 = ATCC 14580 (firmicutes)	NC_006322.1_1317	dndE	1371405	1372523	1119	36.6	1.7e-42	167.9
GCF_000008425.1	Bacillus licheniformis DSM 13 = ATCC 14580 (firmicutes)	NC_006322.1_1320	dndE	1375632	1376276	645	35	1e-34	141.4
GCF_000008425.1	Bacillus licheniformis DSM 13 = ATCC 14580 (firmicutes)	NC_006322.1_2042	dndA	2035903	2036328	426	29.2	7.9e-12	64.7
GCF_000008425.1	Bacillus licheniformis DSM 13 = ATCC 14580 (firmicutes)	NC_006322.1_2822	dndA	2765517	2766656	1140	100	1.7e-218	752.7
GCF_000008425.1	Bacillus licheniformis DSM 13 = ATCC 14580 (firmicutes)	NC_006322.1_2823	dndA	2766677	2767093	417	34.8	4.4e-15	75.5
GCF_000008425.1	Bacillus licheniformis DSM 13 = ATCC 14580 (firmicutes)	NC_006322.1_2860	dndA	2802696	2803874	1179	100	1.6e-232	799.3
GCF_000008425.1	Bacillus licheniformis DSM 13 = ATCC 14580 (firmicutes)	NC_006322.1_3044	dndA	2985616	2986761	1146	100	1.4e-217	749.6
GCF_000008425.1	Bacillus licheniformis DSM 13 = ATCC 14580 (firmicutes)	NC_006322.1_3060	dndA	2999677	3000942	1266	39.3	2e-79	290.8
GCF_000008425.1	Bacillus licheniformis DSM 13 = ATCC 14580 (firmicutes)	NC_006322.1_3322	dndA	3255675	3255914	240	47.8	6.9e-13	67.4
GCF_000008425.1	Bacillus licheniformis DSM 13 = ATCC 14580 (firmicutes)	NC_006322.1_3362	dndA	3294466	3295686	1221	29.8	1.5e-42	168.3
GCF_000008425.1	Bacillus licheniformis DSM 13 = ATCC 14580 (firmicutes)	NC_006322.1_3423	dndE	3350035	3351345	1311	34.7	1.7e-68	254.6
GCF_000008425.1	Bacillus licheniformis DSM 13 = ATCC 14580 (firmicutes)	NC_006322.1_3424	dndA	3351359	3352849	1491	29.3	7.5e-57	216.1
GCF_000008425.1	Bacillus licheniformis DSM 13 = ATCC 14580 (firmicutes)	NC_006322.1_3440	dndA	3372664	3373788	1125	25.8	7.2e-20	92.8
GCF_000008425.1	Bacillus licheniformis DSM 13 = ATCC 14580 (firmicutes)	NC_006322.1_3827	dndA	3741114	3741905	792	29.3	7.8e-29	122.1
GCF_000008425.1	Bacillus licheniformis DSM 13 = ATCC 14580 (firmicutes)	NC_006322.1_4016	dndE	3925103	3925762	660	46.3	1.3e-56	214.2
GCF_000008445.1	Bacillus anthracis str. 'Ames Ancestor' (firmicutes)	NC_007530.2_582	dndA	597528	598334	807	24.3	4.5e-24	106.3
GCF_000008445.1	Bacillus anthracis str. 'Ames Ancestor' (firmicutes)	NC_007530.2_942	dndA	970906	971412	507	30.6	4.7e-11	62.4
GCF_000008445.1	Bacillus anthracis str. 'Ames Ancestor' (firmicutes)	NC_007530.2_2642	dndA	2566199	2567485	1287	23	1.3e-12	68.9
GCF_000008445.1	Bacillus anthracis str. 'Ames Ancestor' (firmicutes)	NC_007530.2_3462	dndA	3331796	3332593	798	27.9	1.8e-25	110.9
GCF_000008445.1	Bacillus anthracis str. 'Ames Ancestor' (firmicutes)	NC_007530.2_3751	dndH	3605629	3608010	2382	31.8	5.4e-41	164.1
GCF_000008445.1	Bacillus anthracis str. 'Ames Ancestor' (firmicutes)	NC_007530.2_3883	dndH	3747279	3748460	1182	27.5	3e-16	80.9
GCF_000008445.1	Bacillus anthracis str. 'Ames Ancestor' (firmicutes)	NC_007530.2_4418	dndA	4202440	4203585	1146	100	1.5e-219	756.1
GCF_000008445.1	Bacillus anthracis str. 'Ames Ancestor' (firmicutes)	NC_007530.2_4419	dndA	4203621	4204037	417	35.1	3.7e-14	72.4
GCF_000008445.1	Bacillus anthracis str. 'Ames Ancestor' (firmicutes)	NC_007530.2_4453	dndA	4239128	4240267	1140	95.5	1.7e-210	726.1
GCF_000008445.1	Bacillus anthracis str. 'Ames Ancestor' (firmicutes)	NC_007530.2_4677	dndA	4451639	4452781	1143	100	3.9e-215	741.5
GCF_000008445.1	Bacillus anthracis str. 'Ames Ancestor' (firmicutes)	NC_007530.2_4688	dndA	4461008	4462264	1257	38	1.4e-77	284.6
GCF_000008445.1	Bacillus anthracis str. 'Ames Ancestor' (firmicutes)	NC_007530.2_4954	dndA	4710863	4711099	237	49.3	2.3e-13	68.9
GCF_000008445.1	Bacillus anthracis str. 'Ames Ancestor' (firmicutes)	NC_007530.2_4982	dndA	4732747	4733967	1221	31.8	1.2e-44	175.3
GCF_000008445.1	Bacillus anthracis str. 'Ames Ancestor' (firmicutes)	NC_007530.2_5072	dndA	4817574	4818833	1260	35.7	3.7e-73	270
GCF_000008445.1	Bacillus anthracis str. 'Ames Ancestor' (firmicutes)	NC_007322.2_27	dndC	28777	29337	561	86.5	5.4e-93	334.7
GCF_000008445.1	Bacillus anthracis str. 'Ames Ancestor' (firmicutes)	NC_007322.2_28	dndC	29310	30065	756	93.9	1e-134	473.8
GCF_000008445.1	Bacillus anthracis str. 'Ames Ancestor' (firmicutes)	NC_007322.2_29	dndC	30137	30412	276	100	9e-49	186.8
GCF_000008465.1	Idiomarina loihiensis L2TR (g-proteobacteria)	NC_006512.1_152	dndA	159539	160756	1218	28.6	1.4e-37	151.8
GCF_000008465.1	Idiomarina loihiensis L2TR (g-proteobacteria)	NC_006512.1_672	dndH	721170	723575	2406	30.3	2.1e-40	162.2
GCF_000008465.1	Idiomarina loihiensis L2TR (g-proteobacteria)	NC_006512.1_1050	dndA	1120026	1122143	2118	37.3	9.6e-58	219.5
GCF_000008465.1	Idiomarina loihiensis L2TR (g-proteobacteria)	NC_006512.1_2058	dndA	2182320	2183477	1158	100	3.5e-219	755
GCF_000008465.1	Idiomarina loihiensis L2TR (g-proteobacteria)	NC_006512.1_2059	dndA	2183508	2183987	480	50.4	3.3e-30	125.9
GCF_000008465.1	Idiomarina loihiensis L2TR (g-proteobacteria)	NC_006512.1_2254	dndA	2391286	2392491	1206	29.8	1.1e-37	152.1
GCF_000008485.1	Legionella pneumophila subsp. pneumophila str. Philadelphia 1 (g-proteobacteria)	NC_002942.5_552	dndA	606769	608040	1272	28	4.6e-31	130.2
GCF_000008485.1	Legionella pneumophila subsp. pneumophila str. Philadelphia 1 (g-proteobacteria)	NC_002942.5_577	dndA	633437	633898	462	37	3.2e-14	72.8
GCF_000008485.1	Legionella pneumophila subsp. pneumophila str. Philadelphia 1 (g-proteobacteria)	NC_002942.5_581	dndA	637366	638610	1245	29.5	1.1e-40	162.2
GCF_000008485.1	Legionella pneumophila subsp. pneumophila str. Philadelphia 1 (g-proteobacteria)	NC_002942.5_1739	dndA	1946500	1947663	1164	100	5.9e-219	754.2
GCF_000008505.1	[Bacillus thuringiensis] serovar konkukian str. 97-27 (firmicutes)	NC_005957.1_521	dndA	586130	586936	807	24.3	4.5e-24	106.3
GCF_000008505.1	[Bacillus thuringiensis] serovar konkukian str. 97-27 (firmicutes)	NC_005957.1_2573	dndA	2609334	2610620	1287	22.3	2.8e-12	67.8
GCF_000008505.1	[Bacillus thuringiensis] serovar konkukian str. 97-27 (firmicutes)	NC_005957.1_3406	dndA	3400136	3400933	798	27.9	3.1e-25	110.2
GCF_000008505.1	[Bacillus thuringiensis] serovar konkukian str. 97-27 (firmicutes)	NC_005957.1_3618	dndH	3627173	3629554	2382	31.8	5.4e-41	164.1
GCF_000008505.1	[Bacillus thuringiensis] serovar konkukian str. 97-27 (firmicutes)	NC_005957.1_4227	dndA	4191599	4192744	1146	99.5	4.9e-218	751.1
GCF_000008505.1	[Bacillus thuringiensis] serovar konkukian str. 97-27 (firmicutes)	NC_005957.1_4228	dndA	4192780	4193196	417	35.1	3.7e-14	72.4
GCF_000008505.1	[Bacillus thuringiensis] serovar konkukian str. 97-27 (firmicutes)	NC_005957.1_4261	dndA	4228592	4229731	1140	95	2.4e-209	722.2
GCF_000008505.1	[Bacillus thuringiensis] serovar konkukian str. 97-27 (firmicutes)	NC_005957.1_4486	dndA	4444944	4446086	1143	100	3.9e-215	741.5
GCF_000008505.1	[Bacillus thuringiensis] serovar konkukian str. 97-27 (firmicutes)	NC_005957.1_4496	dndA	4454317	4455573	1257	38	1.4e-77	284.6
GCF_000008505.1	[Bacillus thuringiensis] serovar konkukian str. 97-27 (firmicutes)	NC_005957.1_4760	dndA	4716949	4717185	237	49.3	2.3e-13	68.9
GCF_000008505.1	[Bacillus thuringiensis] serovar konkukian str. 97-27 (firmicutes)	NC_005957.1_4790	dndA	4742438	4743658	1221	31.6	4.5e-44	173.3
GCF_000008505.1	[Bacillus thuringiensis] serovar konkukian str. 97-27 (firmicutes)	NC_005957.1_4879	dndA	4828783	4830042	1260	35.7	2.2e-73	270.8
GCF_000008525.1	Helicobacter pylori 26695 (e-proteobacteria)	NC_000915.1_217	dndA	228339	229502	1164	99.2	1e-223	770
GCF_000008525.1	Helicobacter pylori 26695 (e-proteobacteria)	NC_000915.1_397	dndA	417035	418357	1323	25.5	6.3e-15	76.6
GCF_000008525.1	Helicobacter pylori 26695 (e-proteobacteria)	NC_000915.1_772	dndA	826470	827678	1209	31.1	1.2e-36	148.7
GCF_000008545.1	Thermotoga maritima MSB8 (thermotogales)	NC_000853.1_432	dndE	458123	459463	1341	34.9	7.6e-69	255.8
GCF_000008545.1	Thermotoga maritima MSB8 (thermotogales)	NC_000853.1_473	dndA	505387	506592	1206	26.5	3.2e-34	140.6
GCF_000008545.1	Thermotoga maritima MSB8 (thermotogales)	NC_000853.1_562	dndA	596585	596998	414	30.2	2.4e-13	69.7
GCF_000008545.1	Thermotoga maritima MSB8 (thermotogales)	NC_000853.1_1352	dndA	1389072	1390313	1242	32.1	4.5e-47	183.3
GCF_000008545.1	Thermotoga maritima MSB8 (thermotogales)	NC_000853.1_1381	dndA	1415301	1416455	1155	24.6	4.3e-12	67
GCF_000008545.1	Thermotoga maritima MSB8 (thermotogales)	NC_000853.1_1513	dndA	1522726	1523148	423	26.7	1.6e-12	67
GCF_000008545.1	Thermotoga maritima MSB8 (thermotogales)	NC_000853.1_1678	dndA	1670122	1671276	1155	82.8	2e-187	649.4
GCF_000008565.1	Deinococcus radiodurans R1 (bacteria)	NC_001263.1_28	dndA	28076	29674	1599	26.5	1.9e-13	72
GCF_000008565.1	Deinococcus radiodurans R1 (bacteria)	NC_001263.1_150	dndA	151342	152547	1206	32.6	2e-36	147.9
GCF_000008565.1	Deinococcus radiodurans R1 (bacteria)	NC_001263.1_214	dndA	215708	216841	1134	100	1.8e-212	732.6
GCF_000008565.1	Deinococcus radiodurans R1 (bacteria)	NC_001263.1_2125	dndA	2105518	2105985	468	40.2	6e-21	95.1
GCF_000008565.1	Deinococcus radiodurans R1 (bacteria)	NC_001263.1_2681	dndA	2644270	2645499	1230	30	2.3e-35	144.4
GCF_000008585.1	Mycobacterium tuberculosis CDC1551 (high GC Gram+)	NC_002755.2_69	dndA	66867	68306	1440	24.1	1.6e-11	65.5
GCF_000008585.1	Mycobacterium tuberculosis CDC1551 (high GC Gram+)	NC_002755.2_1354	dndA	1440291	1440776	486	35.8	2.2e-13	70.1
GCF_000008585.1	Mycobacterium tuberculosis CDC1551 (high GC Gram+)	NC_002755.2_1541	dndA	1651674	1652927	1254	32.9	8e-36	146
GCF_000008585.1	Mycobacterium tuberculosis CDC1551 (high GC Gram+)	NC_002755.2_1758	dndA	1904413	1905678	1266	40.6	8.5e-78	285.4
GCF_000008585.1	Mycobacterium tuberculosis CDC1551 (high GC Gram+)	NC_002755.2_1799	dndA	1942653	1944038	1386	26.2	3.8e-15	77.4
GCF_000008585.1	Mycobacterium tuberculosis CDC1551 (high GC Gram+)	NC_002755.2_3001	dndA	3202730	3203560	831	28	3.3e-22	100.1
GCF_000008585.1	Mycobacterium tuberculosis CDC1551 (high GC Gram+)	NC_002755.2_3136	dndA	3379622	3380803	1182	87	1.9e-188	652.9
GCF_000008585.1	Mycobacterium tuberculosis CDC1551 (high GC Gram+)	NC_002755.2_3843	dndA	4135003	4136175	1173	32.4	6.5e-24	106.3
GCF_000008585.1	Mycobacterium tuberculosis CDC1551 (high GC Gram+)	NC_002755.2_3927	dndA	4216012	4217208	1197	60	3.7e-131	462.6
GCF_000008605.1	Treponema pallidum subsp. pallidum str. Nichols (spirochetes)	NC_000919.1_593	dndA	666940	668154	1215	24.9	1.3e-30	128.6
GCF_000008605.1	Treponema pallidum subsp. pallidum str. Nichols (spirochetes)	NC_000919.1_804	dndA	900932	902182	1251	44.4	9.9e-87	315.1
GCF_000008605.1	Treponema pallidum subsp. pallidum str. Nichols (spirochetes)	NC_000919.1_833	dndA	940347	941630	1284	100	6.9e-245	840.5
GCF_000008625.1	Aquifex aeolicus VF5 (aquificales)	NC_000918.1_223	dndA	172884	173318	435	33.6	1.7e-17	83.6
GCF_000008625.1	Aquifex aeolicus VF5 (aquificales)	NC_000918.1_591	dndA	512737	513957	1221	86.4	2.5e-212	732.3
GCF_000008625.1	Aquifex aeolicus VF5 (aquificales)	NC_000918.1_803	dndA	713839	714774	936	44	4.2e-58	219.5
GCF_000008625.1	Aquifex aeolicus VF5 (aquificales)	NC_000918.1_816	dndA	727480	728592	1113	100	1.5e-211	729.6
GCF_000008625.1	Aquifex aeolicus VF5 (aquificales)	NC_000918.1_1351	dndA	1232471	1233649	1179	28.8	4.9e-35	143.3
GCF_000008685.2	Borreliella burgdorferi B31 (Lyme disease spirochete)	NC_001318.1_82	dndA	79505	80773	1269	31.1	5e-38	153.3
GCF_000008685.2	Borreliella burgdorferi B31 (Lyme disease spirochete)	NC_001318.1_358	dndA	379341	380558	1218	42.3	6.2e-86	312.4
GCF_000008725.1	Chlamydia trachomatis D/UW-3/CX (chlamydias)	NC_000117.1_62	dndA	71910	73148	1239	38.5	2e-71	264.2
GCF_000008725.1	Chlamydia trachomatis D/UW-3/CX (chlamydias)	NC_000117.1_257	dndA	289731	290855	1125	100	8.3e-210	723.8
GCF_000008725.1	Chlamydia trachomatis D/UW-3/CX (chlamydias)	NC_000117.1_701	dndA	788729	789934	1206	30	1.5e-39	158.3
GCF_000008725.1	Chlamydia trachomatis D/UW-3/CX (chlamydias)	NC_000117.1_735	dndA	832750	833904	1155	100	3.8e-218	751.5
GCF_000008745.1	Chlamydia pneumoniae CWL029 (chlamydias)	NC_000922.1_352	dndA	405379	406617	1239	37.4	4.1e-69	256.5
GCF_000008745.1	Chlamydia pneumoniae CWL029 (chlamydias)	NC_000922.1_387	dndA	443238	444353	1116	100	3.9e-212	731.5
GCF_000008745.1	Chlamydia pneumoniae CWL029 (chlamydias)	NC_000922.1_679	dndA	770184	771404	1221	29.4	6.6e-43	169.5
GCF_000008745.1	Chlamydia pneumoniae CWL029 (chlamydias)	NC_000922.1_850	dndA	979719	980873	1155	100	2e-222	765.8
GCF_000008765.1	Clostridium acetobutylicum ATCC 824 (firmicutes)	NC_003030.1_367	dndE	413374	414915	1542	32.3	8e-62	232.6
GCF_000008765.1	Clostridium acetobutylicum ATCC 824 (firmicutes)	NC_003030.1_650	dndA	741074	742297	1224	43.3	1.4e-98	354.4
GCF_000008765.1	Clostridium acetobutylicum ATCC 824 (firmicutes)	NC_003030.1_710	dndA	804608	806086	1479	27.7	5.1e-50	193.4
GCF_000008765.1	Clostridium acetobutylicum ATCC 824 (firmicutes)	NC_003030.1_794	dndA	903118	904320	1203	26.2	2.2e-27	117.9
GCF_000008765.1	Clostridium acetobutylicum ATCC 824 (firmicutes)	NC_003030.1_1686	dndA	1824704	1825123	420	41.4	1.5e-23	103.6
GCF_000008765.1	Clostridium acetobutylicum ATCC 824 (firmicutes)	NC_003030.1_1824	dndH	1960690	1962987	2298	30.8	1.2e-45	179.5
GCF_000008765.1	Clostridium acetobutylicum ATCC 824 (firmicutes)	NC_003030.1_2241	dndA	2327863	2328993	1131	100	5.6e-214	737.6
GCF_000008765.1	Clostridium acetobutylicum ATCC 824 (firmicutes)	NC_003030.1_2243	dndA	2330121	2330564	444	33.3	7.2e-16	78.2
GCF_000008765.1	Clostridium acetobutylicum ATCC 824 (firmicutes)	NC_003030.1_2356	dndA	2463605	2464744	1140	33.7	2.5e-52	200.7
GCF_000008765.1	Clostridium acetobutylicum ATCC 824 (firmicutes)	NC_003030.1_2794	dndA	2934058	2935302	1245	35.7	1.6e-60	228
GCF_000008765.1	Clostridium acetobutylicum ATCC 824 (firmicutes)	NC_003030.1_2955	dndA	3107479	3108618	1140	100	5.8e-219	754.2
GCF_000008765.1	Clostridium acetobutylicum ATCC 824 (firmicutes)	NC_003030.1_3268	dndA	3453181	3454407	1227	32.2	2e-47	184.5
GCF_000008765.1	Clostridium acetobutylicum ATCC 824 (firmicutes)	NC_003030.1_3661	dndE	3888957	3890561	1605	28	4.7e-33	137.1
GCF_000008785.1	Helicobacter pylori J99 (e-proteobacteria)	NC_000921.1_214	dndA	225126	226289	1164	97.9	1.2e-222	766.5
GCF_000008785.1	Helicobacter pylori J99 (e-proteobacteria)	NC_000921.1_726	dndA	789026	790234	1209	32.1	6.3e-38	152.9
GCF_000008785.1	Helicobacter pylori J99 (e-proteobacteria)	NC_000921.1_986	dndA	1083476	1084798	1323	23.4	2e-13	71.6
GCF_000008805.1	Neisseria meningitidis MC58 (b-proteobacteria)	NC_003112.2_1285	dndH	1331391	1333829	2439	29.4	1.7e-42	169.1
GCF_000008805.1	Neisseria meningitidis MC58 (b-proteobacteria)	NC_003112.2_1346	dndA	1406365	1406811	447	50.4	2.6e-29	122.9
GCF_000008805.1	Neisseria meningitidis MC58 (b-proteobacteria)	NC_003112.2_1347	dndA	1406840	1408054	1215	86.2	9.9e-201	693.7
GCF_000008805.1	Neisseria meningitidis MC58 (b-proteobacteria)	NC_003112.2_1689	dndA	1810577	1811005	429	34.5	6.3e-17	81.6
GCF_000008805.1	Neisseria meningitidis MC58 (b-proteobacteria)	NC_003112.2_1788	dndA	1934963	1936258	1296	41.6	1.4e-83	304.7
GCF_000008865.2	Escherichia coli O157:H7 str. Sakai (E. coli)	NC_002695.2_2282	dndA	2315812	2317086	1275	39.8	3e-83	303.5
GCF_000008865.2	Escherichia coli O157:H7 str. Sakai (E. coli)	NC_002695.2_2324	dndA	2359151	2360371	1221	29.7	4.2e-42	166.8
GCF_000008865.2	Escherichia coli O157:H7 str. Sakai (E. coli)	NC_002695.2_2408	dndA	2446614	2447657	1044	46.4	2.3e-76	280.4
GCF_000008865.2	Escherichia coli O157:H7 str. Sakai (E. coli)	NC_002695.2_3328	dndA	3381107	3382321	1215	94.6	1.4e-223	769.6
GCF_000008865.2	Escherichia coli O157:H7 str. Sakai (E. coli)	NC_002695.2_3329	dndA	3382433	3382921	489	48.1	3.1e-28	119.4
GCF_000008865.2	Escherichia coli O157:H7 str. Sakai (E. coli)	NC_002695.2_3604	dndA	3665864	3667069	1206	27.7	7.9e-33	136
GCF_000008865.2	Escherichia coli O157:H7 str. Sakai (E. coli)	NC_002695.2_3895	dndA	3981587	3983074	1488	27.9	2e-54	208
GCF_000008865.2	Escherichia coli O157:H7 str. Sakai (E. coli)	NC_002695.2_3928	dndA	4014645	4016216	1572	26.3	6.9e-29	123.2
GCF_000008865.2	Escherichia coli O157:H7 str. Sakai (E. coli)	NC_002695.2_4753	dndA	4884779	4885612	834	29.4	2.8e-21	97.1
GCF_000008885.1	Wigglesworthia glossinidia endosymbiont of Glossina brevipalpis (enterobacteria)	NC_004344.2_300	dndA	334301	335461	1161	100	1.2e-219	756.5
GCF_000008885.1	Wigglesworthia glossinidia endosymbiont of Glossina brevipalpis (enterobacteria)	NC_004344.2_357	dndA	396447	397727	1281	34.7	1.3e-54	208.4
GCF_000008885.1	Wigglesworthia glossinidia endosymbiont of Glossina brevipalpis (enterobacteria)	NC_004344.2_377	dndA	414829	416061	1233	28.3	5.1e-43	169.9
GCF_000008925.1	Lactobacillus salivarius UCC118 (firmicutes)	NC_007929.1_877	dndA	879433	880575	1143	100	3.2e-209	721.8
GCF_000008925.1	Lactobacillus salivarius UCC118 (firmicutes)	NC_007929.1_1087	dndA	1098119	1099267	1149	100	2.2e-218	752.3
GCF_000008925.1	Lactobacillus salivarius UCC118 (firmicutes)	NC_007929.1_1387	dndA	1433144	1434394	1251	36.3	8.4e-70	258.8
GCF_000008925.1	Lactobacillus salivarius UCC118 (firmicutes)	NC_007930.1_174	dndA	170957	172186	1230	30.6	3.4e-47	183.7
GCF_000008945.1	Bifidobacterium longum DJO10A (high GC Gram+)	NC_010816.1_240	dndA	306948	308195	1248	89.4	1.2e-212	733.4
GCF_000008945.1	Bifidobacterium longum DJO10A (high GC Gram+)	NC_010816.1_593	dndA	688459	689733	1275	28	1.1e-29	125.6
GCF_000008945.1	Bifidobacterium longum DJO10A (high GC Gram+)	NC_010816.1_790	dndA	922893	924215	1323	37.2	2.5e-72	267.3
GCF_000008985.1	Francisella tularensis subsp. tularensis SCHU S4 (g-proteobacteria)	NC_006570.2_639	dndA	596297	597520	1224	28.2	8.3e-38	152.5
GCF_000008985.1	Francisella tularensis subsp. tularensis SCHU S4 (g-proteobacteria)	NC_006570.2_764	dndA	709046	710236	1191	27.6	5.6e-31	129.8
GCF_000008985.1	Francisella tularensis subsp. tularensis SCHU S4 (g-proteobacteria)	NC_006570.2_1075	dndA	982379	982789	411	28.5	6.5e-11	61.6
GCF_000008985.1	Francisella tularensis subsp. tularensis SCHU S4 (g-proteobacteria)	NC_006570.2_1374	dndA	1242208	1243383	1176	100	1.8e-215	742.7
GCF_000008985.1	Francisella tularensis subsp. tularensis SCHU S4 (g-proteobacteria)	NC_006570.2_1830	dndH	1699442	1701943	2502	30.3	9e-39	156.8
GCF_000009005.1	Staphylococcus aureus RF122 (firmicutes)	NC_007622.1_784	dndA	844822	846063	1242	26.8	9.3e-37	149.1
GCF_000009005.1	Staphylococcus aureus RF122 (firmicutes)	NC_007622.1_810	dndA	868712	868954	243	44.3	4.1e-13	68.2
GCF_000009005.1	Staphylococcus aureus RF122 (firmicutes)	NC_007622.1_1150	dndH	1235726	1238095	2370	29.9	1.2e-37	152.9
GCF_000009005.1	Staphylococcus aureus RF122 (firmicutes)	NC_007622.1_1509	dndA	1609025	1610167	1143	99.2	3.3e-214	738.4
GCF_000009005.1	Staphylococcus aureus RF122 (firmicutes)	NC_007622.1_1513	dndA	1612157	1612579	423	37	2.1e-17	83.2
GCF_000009005.1	Staphylococcus aureus RF122 (firmicutes)	NC_007622.1_1592	dndA	1704773	1705939	1167	93.6	3.4e-206	711.8
GCF_000009005.1	Staphylococcus aureus RF122 (firmicutes)	NC_007622.1_1604	dndA	1718875	1720137	1263	38.5	5.7e-82	299.3
GCF_000009005.1	Staphylococcus aureus RF122 (firmicutes)	NC_007622.1_2163	dndA	2285217	2286014	798	27.5	3.4e-24	106.7
GCF_000009025.1	Dehalococcoides mccartyi CBDB1 (GNS bacteria)	NC_007356.1_210	dndA	225348	226499	1152	100	1.2e-219	756.5
GCF_000009025.1	Dehalococcoides mccartyi CBDB1 (GNS bacteria)	NC_007356.1_479	dndA	473664	474854	1191	26.7	1.4e-34	141.7
GCF_000009025.1	Dehalococcoides mccartyi CBDB1 (GNS bacteria)	NC_007356.1_1391	dndA	1356390	1356836	447	39.7	4.3e-24	105.5
GCF_000009045.1	Bacillus subtilis subsp. subtilis str. 168 (firmicutes)	NC_000964.3_255	dndA	274029	275561	1533	27.7	6.7e-37	149.8
GCF_000009045.1	Bacillus subtilis subsp. subtilis str. 168 (firmicutes)	NC_000964.3_270	dndA	287499	288611	1113	27.2	1.7e-21	98.2
GCF_000009045.1	Bacillus subtilis subsp. subtilis str. 168 (firmicutes)	NC_000964.3_728	dndE	768140	768835	696	45.9	2.3e-53	203.4
GCF_000009045.1	Bacillus subtilis subsp. subtilis str. 168 (firmicutes)	NC_000964.3_733	dndE	774138	774791	654	36.1	1.3e-34	141
GCF_000009045.1	Bacillus subtilis subsp. subtilis str. 168 (firmicutes)	NC_000964.3_1269	dndA	1311319	1312812	1494	29.3	5e-53	203.4
GCF_000009045.1	Bacillus subtilis subsp. subtilis str. 168 (firmicutes)	NC_000964.3_1731	dndH	1752278	1754641	2364	32.7	1.4e-41	166
GCF_000009045.1	Bacillus subtilis subsp. subtilis str. 168 (firmicutes)	NC_000964.3_2846	dndA	2810559	2811698	1140	99.2	3e-215	741.9
GCF_000009045.1	Bacillus subtilis subsp. subtilis str. 168 (firmicutes)	NC_000964.3_2847	dndA	2811717	2812136	420	33.3	2.2e-14	73.2
GCF_000009045.1	Bacillus subtilis subsp. subtilis str. 168 (firmicutes)	NC_000964.3_2884	dndA	2849569	2850756	1188	97.7	1e-229	790
GCF_000009045.1	Bacillus subtilis subsp. subtilis str. 168 (firmicutes)	NC_000964.3_3058	dndA	3026957	3028102	1146	98.2	2.2e-210	725.7
GCF_000009045.1	Bacillus subtilis subsp. subtilis str. 168 (firmicutes)	NC_000964.3_3067	dndA	3036603	3037871	1269	38.4	5.9e-79	289.3
GCF_000009045.1	Bacillus subtilis subsp. subtilis str. 168 (firmicutes)	NC_000964.3_3322	dndA	3310485	3310721	237	46.3	5.8e-12	64.3
GCF_000009045.1	Bacillus subtilis subsp. subtilis str. 168 (firmicutes)	NC_000964.3_3370	dndA	3357444	3358664	1221	29.9	1.2e-44	175.3
GCF_000009045.1	Bacillus subtilis subsp. subtilis str. 168 (firmicutes)	NC_000964.3_3558	dndA	3542943	3544286	1344	25.8	1e-12	69.3
GCF_000009045.1	Bacillus subtilis subsp. subtilis str. 168 (firmicutes)	NC_000964.3_3782	dndA	3773366	3774154	789	30.3	1e-28	121.7
GCF_000009045.1	Bacillus subtilis subsp. subtilis str. 168 (firmicutes)	NC_000964.3_3958	dndA	3947161	3948399	1239	28.7	8.7e-35	142.5
GCF_000009045.1	Bacillus subtilis subsp. subtilis str. 168 (firmicutes)	NC_000964.3_4026	dndE	4017508	4018656	1149	26.3	4.4e-17	83.6
GCF_000009065.1	Yersinia pestis CO92 (enterobacteria)	NC_003143.1_571	dndA	625877	627367	1491	27.5	8.5e-53	202.6
GCF_000009065.1	Yersinia pestis CO92 (enterobacteria)	NC_003143.1_1011	dndA	1168058	1169314	1257	27.3	4.1e-32	133.7
GCF_000009065.1	Yersinia pestis CO92 (enterobacteria)	NC_003143.1_2132	dndA	2405974	2407173	1200	100	1.1e-228	786.6
GCF_000009065.1	Yersinia pestis CO92 (enterobacteria)	NC_003143.1_2155	dndA	2433966	2435012	1047	46	5e-76	279.3
GCF_000009065.1	Yersinia pestis CO92 (enterobacteria)	NC_003143.1_2359	dndA	2661823	2663097	1275	39.9	2e-82	300.8
GCF_000009065.1	Yersinia pestis CO92 (enterobacteria)	NC_003143.1_2391	dndA	2696410	2697630	1221	30.3	8.6e-35	142.5
GCF_000009065.1	Yersinia pestis CO92 (enterobacteria)	NC_003143.1_2871	dndA	3238947	3240176	1230	89.1	2.8e-211	728.8
GCF_000009065.1	Yersinia pestis CO92 (enterobacteria)	NC_003143.1_2872	dndA	3240230	3240724	495	50.4	1.3e-29	124
GCF_000009065.1	Yersinia pestis CO92 (enterobacteria)	NC_003143.1_3148	dndA	3542977	3543966	990	28.2	3.1e-11	63.9
GCF_000009065.1	Yersinia pestis CO92 (enterobacteria)	NC_003143.1_4025	dndA	4578907	4579731	825	27.9	1.7e-18	87.8
GCF_000009085.1	Campylobacter jejuni subsp. jejuni NCTC 11168 = ATCC 700819 (e-proteobacteria)	NC_002163.1_225	dndA	222897	224078	1182	100	1.2e-227	783.1
GCF_000009085.1	Campylobacter jejuni subsp. jejuni NCTC 11168 = ATCC 700819 (e-proteobacteria)	NC_002163.1_462	dndA	449868	451034	1167	29	1.2e-38	155.2
GCF_000009085.1	Campylobacter jejuni subsp. jejuni NCTC 11168 = ATCC 700819 (e-proteobacteria)	NC_002163.1_754	dndA	741167	742435	1269	23.4	8.7e-22	99.4
GCF_000009085.1	Campylobacter jejuni subsp. jejuni NCTC 11168 = ATCC 700819 (e-proteobacteria)	NC_002163.1_1217	dndA	1203379	1204584	1206	29.6	1.1e-26	115.5
GCF_000009085.1	Campylobacter jejuni subsp. jejuni NCTC 11168 = ATCC 700819 (e-proteobacteria)	NC_002163.1_1446	dndA	1439168	1440094	927	42.8	1.1e-61	231.5
GCF_000009085.1	Campylobacter jejuni subsp. jejuni NCTC 11168 = ATCC 700819 (e-proteobacteria)	NC_002163.1_1450	dndA	1443825	1444607	783	29.4	3.2e-27	116.7
GCF_000009085.1	Campylobacter jejuni subsp. jejuni NCTC 11168 = ATCC 700819 (e-proteobacteria)	NC_002163.1_1572	dndA	1564854	1565126	273	39	5.6e-11	61.2
GCF_000009105.1	Neisseria meningitidis Z2491 (b-proteobacteria)	NC_003116.1_561	dndA	597950	599245	1296	41.4	1.8e-83	304.3
GCF_000009105.1	Neisseria meningitidis Z2491 (b-proteobacteria)	NC_003116.1_1381	dndH	1422697	1425135	2439	28.9	2.2e-42	168.7
GCF_000009105.1	Neisseria meningitidis Z2491 (b-proteobacteria)	NC_003116.1_1442	dndA	1500899	1501345	447	50.4	2.6e-29	122.9
GCF_000009105.1	Neisseria meningitidis Z2491 (b-proteobacteria)	NC_003116.1_1443	dndA	1501374	1502588	1215	86.5	2e-201	696
GCF_000009105.1	Neisseria meningitidis Z2491 (b-proteobacteria)	NC_003116.1_1822	dndA	1922353	1922781	429	34.5	3.7e-17	82.4
GCF_000009125.1	Ralstonia solanacearum GMI1000 (b-proteobacteria)	NC_003295.1_256	dndE	285153	286676	1524	31.6	8.7e-61	229.2
GCF_000009125.1	Ralstonia solanacearum GMI1000 (b-proteobacteria)	NC_003295.1_503	dndA	531587	532858	1272	28.3	1.6e-36	148.3
GCF_000009125.1	Ralstonia solanacearum GMI1000 (b-proteobacteria)	NC_003295.1_1026	dndA	1072321	1072902	582	45.1	3.8e-25	109.4
GCF_000009125.1	Ralstonia solanacearum GMI1000 (b-proteobacteria)	NC_003295.1_1027	dndA	1072986	1074203	1218	88.1	9.6e-212	730.3
GCF_000009125.1	Ralstonia solanacearum GMI1000 (b-proteobacteria)	NC_003295.1_1770	dndE	1878639	1880747	2109	20.6	4.8e-17	84.3
GCF_000009125.1	Ralstonia solanacearum GMI1000 (b-proteobacteria)	NC_003295.1_2373	dndA	2571326	2572201	876	26	9.9e-17	82
GCF_000009125.1	Ralstonia solanacearum GMI1000 (b-proteobacteria)	NC_003296.1_156	dndA	213875	215044	1170	100	7.3e-225	773.9
GCF_000009125.1	Ralstonia solanacearum GMI1000 (b-proteobacteria)	NC_003296.1_668	dndA	884360	885619	1260	28.7	6.8e-11	63.2
GCF_000009125.1	Ralstonia solanacearum GMI1000 (b-proteobacteria)	NC_003296.1_796	dndA	1048691	1050292	1602	26.9	5.2e-32	133.7
GCF_000009125.1	Ralstonia solanacearum GMI1000 (b-proteobacteria)	NC_003296.1_799	dndE	1052058	1054100	2043	29.7	3.5e-41	164.5
GCF_000009125.1	Ralstonia solanacearum GMI1000 (b-proteobacteria)	NC_003296.1_846	dndE	1111749	1113344	1596	29.5	8.1e-17	83.2
GCF_000009125.1	Ralstonia solanacearum GMI1000 (b-proteobacteria)	NC_003296.1_1566	dndA	2031720	2033279	1560	34.1	9.2e-66	245.7
GCF_000009145.1	Nitrosomonas europaea ATCC 19718 (b-proteobacteria)	NC_004757.1_176	dndA	213761	214957	1197	100	1.4e-228	786.2
GCF_000009145.1	Nitrosomonas europaea ATCC 19718 (b-proteobacteria)	NC_004757.1_595	dndA	622060	623685	1626	29.2	1.1e-45	179.1
GCF_000009145.1	Nitrosomonas europaea ATCC 19718 (b-proteobacteria)	NC_004757.1_757	dndA	794278	795327	1050	40.9	9.5e-67	248.4
GCF_000009145.1	Nitrosomonas europaea ATCC 19718 (b-proteobacteria)	NC_004757.1_1086	dndH	1137182	1139485	2304	32	3.7e-39	157.9
GCF_000009145.1	Nitrosomonas europaea ATCC 19718 (b-proteobacteria)	NC_004757.1_1486	dndA	1559381	1560610	1230	29.3	1.3e-38	155.2
GCF_000009145.1	Nitrosomonas europaea ATCC 19718 (b-proteobacteria)	NC_004757.1_1502	dndA	1579104	1580372	1269	28.9	1.6e-39	158.3
GCF_000009145.1	Nitrosomonas europaea ATCC 19718 (b-proteobacteria)	NC_004757.1_1507	dndA	1584280	1584759	480	45	1.4e-25	110.5
GCF_000009145.1	Nitrosomonas europaea ATCC 19718 (b-proteobacteria)	NC_004757.1_2655	dndA	2797021	2798019	999	26.1	4.1e-11	63.5
GCF_000009165.1	Xanthomonas campestris pv. vesicatoria str. 85-10 (g-proteobacteria)	NC_007508.1_152	dndE	185132	186244	1113	39.9	4.1e-36	146.7
GCF_000009165.1	Xanthomonas campestris pv. vesicatoria str. 85-10 (g-proteobacteria)	NC_007508.1_165	dndA	200646	201698	1053	24.4	1.5e-16	81.6
GCF_000009165.1	Xanthomonas campestris pv. vesicatoria str. 85-10 (g-proteobacteria)	NC_007508.1_303	dndA	352050	353306	1257	27	4e-11	63.9
GCF_000009165.1	Xanthomonas campestris pv. vesicatoria str. 85-10 (g-proteobacteria)	NC_007508.1_714	dndE	821886	823283	1398	24.7	3.9e-15	77.4
GCF_000009165.1	Xanthomonas campestris pv. vesicatoria str. 85-10 (g-proteobacteria)	NC_007508.1_2422	dndA	2777149	2777589	441	45.7	1.4e-19	90.5
GCF_000009165.1	Xanthomonas campestris pv. vesicatoria str. 85-10 (g-proteobacteria)	NC_007508.1_2548	dndE	2898068	2899738	1671	28.4	7.6e-18	86.7
GCF_000009165.1	Xanthomonas campestris pv. vesicatoria str. 85-10 (g-proteobacteria)	NC_007508.1_2641	dndA	3004809	3005654	846	31.3	2.3e-23	104
GCF_000009165.1	Xanthomonas campestris pv. vesicatoria str. 85-10 (g-proteobacteria)	NC_007508.1_3049	dndA	3500175	3500633	459	32.8	1.3e-15	77.4
GCF_000009165.1	Xanthomonas campestris pv. vesicatoria str. 85-10 (g-proteobacteria)	NC_007508.1_3053	dndA	3504285	3505529	1245	30.1	2.2e-38	154.5
GCF_000009165.1	Xanthomonas campestris pv. vesicatoria str. 85-10 (g-proteobacteria)	NC_007508.1_3958	dndA	4606827	4608038	1212	29.5	4e-32	133.7
GCF_000009205.2	Clostridioides difficile 630 (firmicutes)	NC_009089.1_769	dndA	920745	921896	1152	100	1.2e-219	756.5
GCF_000009205.2	Clostridioides difficile 630 (firmicutes)	NC_009089.1_1314	dndA	1484813	1485259	447	35.9	4.4e-21	95.5
GCF_000009205.2	Clostridioides difficile 630 (firmicutes)	NC_009089.1_1315	dndA	1485277	1486470	1194	99.2	1.3e-229	789.6
GCF_000009205.2	Clostridioides difficile 630 (firmicutes)	NC_009089.1_1362	dndH	1534293	1536704	2412	31.5	6.4e-42	167.2
GCF_000009205.2	Clostridioides difficile 630 (firmicutes)	NC_009089.1_1568	dndA	1763201	1764409	1209	29.7	4.1e-37	150.2
GCF_000009205.2	Clostridioides difficile 630 (firmicutes)	NC_009089.1_2588	dndA	2880768	2881718	951	50.8	3.1e-80	293.1
GCF_000009205.2	Clostridioides difficile 630 (firmicutes)	NC_009089.1_2686	dndA	2996822	2997856	1035	24.7	9.6e-11	62.4
GCF_000009205.2	Clostridioides difficile 630 (firmicutes)	NC_009089.1_2970	dndA	3358914	3360077	1164	31.4	5.5e-47	183
GCF_000009205.2	Clostridioides difficile 630 (firmicutes)	NC_009089.1_3115	dndA	3487090	3488250	1161	29.9	5.1e-45	176.4
GCF_000009205.2	Clostridioides difficile 630 (firmicutes)	NC_009089.1_3144	dndA	3521949	3523223	1275	31.2	2.3e-54	207.6
GCF_000009205.2	Clostridioides difficile 630 (firmicutes)	NC_009089.1_3439	dndA	3881204	3882037	834	30.2	2.4e-28	120.6
GCF_000009205.2	Clostridioides difficile 630 (firmicutes)	NC_009089.1_3807	dndA	4279327	4280469	1143	35.1	8.5e-61	228.8
GCF_000009225.2	Pseudomonas fluorescens SBW25 (g-proteobacteria)	NC_012660.1_837	dndA	961564	963117	1554	27.9	4.4e-36	147.1
GCF_000009225.2	Pseudomonas fluorescens SBW25 (g-proteobacteria)	NC_012660.1_1236	dndA	1396273	1397478	1206	28.5	4.3e-39	156.8
GCF_000009225.2	Pseudomonas fluorescens SBW25 (g-proteobacteria)	NC_012660.1_1325	dndA	1495154	1496335	1182	37.9	6.5e-72	265.8
GCF_000009225.2	Pseudomonas fluorescens SBW25 (g-proteobacteria)	NC_012660.1_2017	dndA	2229717	2230877	1161	87	1.5e-185	643.3
GCF_000009225.2	Pseudomonas fluorescens SBW25 (g-proteobacteria)	NC_012660.1_2238	dndE	2482007	2483809	1803	24.5	2.6e-24	108.2
GCF_000009225.2	Pseudomonas fluorescens SBW25 (g-proteobacteria)	NC_012660.1_2491	dndA	2788908	2790179	1272	26.5	1.5e-13	72
GCF_000009225.2	Pseudomonas fluorescens SBW25 (g-proteobacteria)	NC_012660.1_2955	dndE	3283140	3284540	1401	33.4	4.1e-57	216.9
GCF_000009225.2	Pseudomonas fluorescens SBW25 (g-proteobacteria)	NC_012660.1_3719	dndH	4192687	4195011	2325	29.8	7.6e-40	160.2
GCF_000009225.2	Pseudomonas fluorescens SBW25 (g-proteobacteria)	NC_012660.1_3829	dndA	4313324	4314427	1104	22.3	3.5e-11	63.9
GCF_000009225.2	Pseudomonas fluorescens SBW25 (g-proteobacteria)	NC_012660.1_4741	dndA	5313494	5314669	1176	28.5	8e-22	99.4
GCF_000009225.2	Pseudomonas fluorescens SBW25 (g-proteobacteria)	NC_012660.1_4968	dndA	5566116	5567330	1215	87.6	3.1e-210	725.3
GCF_000009225.2	Pseudomonas fluorescens SBW25 (g-proteobacteria)	NC_012660.1_4969	dndA	5567381	5567872	492	44.3	3.7e-29	122.5
GCF_000009225.2	Pseudomonas fluorescens SBW25 (g-proteobacteria)	NC_012660.1_5446	dndA	6074269	6075468	1200	31.6	5.6e-39	156.4
GCF_000009245.1	Francisella tularensis subsp. holarctica LVS (g-proteobacteria)	NC_007880.1_765	dndA	709853	711028	1176	99.7	5.3e-215	741.1
GCF_000009245.1	Francisella tularensis subsp. holarctica LVS (g-proteobacteria)	NC_007880.1_1025	dndA	935670	936860	1191	27.1	3.6e-30	127.1
GCF_000009245.1	Francisella tularensis subsp. holarctica LVS (g-proteobacteria)	NC_007880.1_1420	dndA	1267332	1268555	1224	27.3	1.4e-37	151.8
GCF_000009245.1	Francisella tularensis subsp. holarctica LVS (g-proteobacteria)	NC_007880.1_1817	dndH	1636157	1638658	2502	30.4	3.7e-40	161.4
GCF_000009265.1	Rhizobium leguminosarum bv. viciae 3841 (a-proteobacteria)	NC_008380.1_538	dndA	562147	563649	1503	30.8	1.5e-49	191.8
GCF_000009265.1	Rhizobium leguminosarum bv. viciae 3841 (a-proteobacteria)	NC_008380.1_807	dndA	842702	843184	483	34.6	8.1e-13	68.2
GCF_000009265.1	Rhizobium leguminosarum bv. viciae 3841 (a-proteobacteria)	NC_008380.1_1158	dndE	1205531	1206979	1449	49.1	6.2e-125	442.2
GCF_000009265.1	Rhizobium leguminosarum bv. viciae 3841 (a-proteobacteria)	NC_008380.1_1184	dndE	1229358	1230854	1497	42.7	3.9e-106	379.8
GCF_000009265.1	Rhizobium leguminosarum bv. viciae 3841 (a-proteobacteria)	NC_008380.1_1302	dndA	1329322	1329768	447	30.2	3.1e-14	72.8
GCF_000009265.1	Rhizobium leguminosarum bv. viciae 3841 (a-proteobacteria)	NC_008380.1_2649	dndA	2712767	2714008	1242	27.3	1.4e-40	161.8
GCF_000009265.1	Rhizobium leguminosarum bv. viciae 3841 (a-proteobacteria)	NC_008380.1_2654	dndA	2718021	2719187	1167	96.1	3.7e-205	708.4
GCF_000009265.1	Rhizobium leguminosarum bv. viciae 3841 (a-proteobacteria)	NC_008380.1_2659	dndA	2723170	2724426	1257	67.2	2.2e-166	579.7
GCF_000009265.1	Rhizobium leguminosarum bv. viciae 3841 (a-proteobacteria)	NC_008380.1_3100	dndA	3175005	3176270	1266	61.5	4.7e-145	508.8
GCF_000009265.1	Rhizobium leguminosarum bv. viciae 3841 (a-proteobacteria)	NC_008380.1_3147	dndE	3220834	3222246	1413	36.4	1.6e-69	258.1
GCF_000009265.1	Rhizobium leguminosarum bv. viciae 3841 (a-proteobacteria)	NC_008380.1_3319	dndA	3382152	3382640	489	32.4	2.6e-11	63.2
GCF_000009265.1	Rhizobium leguminosarum bv. viciae 3841 (a-proteobacteria)	NC_008380.1_3434	dndA	3505348	3505686	339	38.8	9.1e-19	87.4
GCF_000009265.1	Rhizobium leguminosarum bv. viciae 3841 (a-proteobacteria)	NC_008380.1_3906	dndA	3999384	3999920	537	28.8	2.4e-13	70.1
GCF_000009265.1	Rhizobium leguminosarum bv. viciae 3841 (a-proteobacteria)	NC_008380.1_4517	dndA	4668346	4669170	825	29.2	2.4e-17	84
GCF_000009265.1	Rhizobium leguminosarum bv. viciae 3841 (a-proteobacteria)	NC_008378.1_672	dndE	743151	744515	1365	30.1	1.8e-20	95.1
GCF_000009265.1	Rhizobium leguminosarum bv. viciae 3841 (a-proteobacteria)	NC_008382.1_153	dndE	148133	149551	1419	33.5	2.1e-64	241.1
GCF_000009265.1	Rhizobium leguminosarum bv. viciae 3841 (a-proteobacteria)	NC_008383.1_58	dndA	63550	64737	1188	22.4	1.4e-18	88.6
GCF_000009265.1	Rhizobium leguminosarum bv. viciae 3841 (a-proteobacteria)	NC_008383.1_69	dndA	76316	77521	1206	44.5	4.6e-97	349.4
GCF_000009285.1	Cupriavidus necator H16 (b-proteobacteria)	NC_008313.1_489	dndA	516183	517424	1242	29.4	1e-35	145.6
GCF_000009285.1	Cupriavidus necator H16 (b-proteobacteria)	NC_008313.1_641	dndA	684212	685078	867	30.9	1e-21	98.6
GCF_000009285.1	Cupriavidus necator H16 (b-proteobacteria)	NC_008313.1_1001	dndA	1087937	1089325	1389	29.7	2.7e-24	107.8
GCF_000009285.1	Cupriavidus necator H16 (b-proteobacteria)	NC_008313.1_1160	dndA	1259959	1260513	555	45.9	9.6e-26	111.3
GCF_000009285.1	Cupriavidus necator H16 (b-proteobacteria)	NC_008313.1_1161	dndA	1260575	1261792	1218	87.6	3.8e-208	718.4
GCF_000009285.1	Cupriavidus necator H16 (b-proteobacteria)	NC_008313.1_1259	dndA	1368392	1369552	1161	26.1	1.8e-29	124.8
GCF_000009285.1	Cupriavidus necator H16 (b-proteobacteria)	NC_008313.1_2748	dndA	2983656	2985224	1569	30.6	1.9e-55	211.5
GCF_000009285.1	Cupriavidus necator H16 (b-proteobacteria)	NC_008313.1_2919	dndA	3168117	3168947	831	27	5.5e-17	82.8
GCF_000009285.1	Cupriavidus necator H16 (b-proteobacteria)	NC_008314.1_140	dndA	155877	157070	1194	33.8	5.8e-52	199.5
GCF_000009285.1	Cupriavidus necator H16 (b-proteobacteria)	NC_008314.1_299	dndA	330706	331761	1056	46.1	2.4e-78	287
GCF_000009285.1	Cupriavidus necator H16 (b-proteobacteria)	NC_008314.1_325	dndA	358878	360434	1557	31.2	1.3e-51	198.7
GCF_000009285.1	Cupriavidus necator H16 (b-proteobacteria)	NC_008314.1_504	dndA	558687	559910	1224	84.2	3.2e-199	688.7
GCF_000009285.1	Cupriavidus necator H16 (b-proteobacteria)	NC_008314.1_535	dndE	592360	593736	1377	27	5.5e-30	126.7
GCF_000009285.1	Cupriavidus necator H16 (b-proteobacteria)	NC_008314.1_944	dndE	1046477	1047793	1317	33.6	9.8e-53	202.2
GCF_000009285.1	Cupriavidus necator H16 (b-proteobacteria)	NC_008314.1_945	dndE	1047805	1049118	1314	31.7	2.8e-55	210.7
GCF_000009285.1	Cupriavidus necator H16 (b-proteobacteria)	NC_008314.1_985	dndA	1088097	1089662	1566	26	5.1e-32	133.7
GCF_000009285.1	Cupriavidus necator H16 (b-proteobacteria)	NC_008314.1_1500	dndA	1648710	1649555	846	26.4	1.6e-16	81.3
GCF_000009285.1	Cupriavidus necator H16 (b-proteobacteria)	NC_008314.1_1545	dndA	1701537	1702805	1269	29.2	1.1e-35	145.6
GCF_000009285.1	Cupriavidus necator H16 (b-proteobacteria)	NC_008314.1_1613	dndE	1784535	1785950	1416	47.1	3e-116	413.3
GCF_000009305.1	Helicobacter acinonychis str. Sheeba (e-proteobacteria)	NC_008229.1_421	dndA	411815	413137	1323	25.8	8.2e-15	76.3
GCF_000009305.1	Helicobacter acinonychis str. Sheeba (e-proteobacteria)	NC_008229.1_561	dndA	561591	562799	1209	31.1	1.5e-36	148.3
GCF_000009305.1	Helicobacter acinonychis str. Sheeba (e-proteobacteria)	NC_008229.1_1295	dndA	1300769	1301932	1164	96.1	2e-219	755.7
GCF_000009325.1	Francisella tularensis subsp. tularensis FSC198 (g-proteobacteria)	NC_008245.1_639	dndA	596250	597473	1224	28.2	8.3e-38	152.5
GCF_000009325.1	Francisella tularensis subsp. tularensis FSC198 (g-proteobacteria)	NC_008245.1_764	dndA	708999	710189	1191	27.6	5.6e-31	129.8
GCF_000009325.1	Francisella tularensis subsp. tularensis FSC198 (g-proteobacteria)	NC_008245.1_1075	dndA	982332	982742	411	28.5	6.5e-11	61.6
GCF_000009325.1	Francisella tularensis subsp. tularensis FSC198 (g-proteobacteria)	NC_008245.1_1374	dndA	1242161	1243336	1176	100	1.8e-215	742.7
GCF_000009325.1	Francisella tularensis subsp. tularensis FSC198 (g-proteobacteria)	NC_008245.1_1830	dndH	1699283	1701784	2502	30.3	9e-39	156.8
GCF_000009345.1	Yersinia enterocolitica subsp. enterocolitica 8081 (enterobacteria)	NC_008800.1_160	dndE	195239	197065	1827	28.7	1.9e-30	128.6
GCF_000009345.1	Yersinia enterocolitica subsp. enterocolitica 8081 (enterobacteria)	NC_008800.1_1030	dndA	1177987	1178481	495	50.4	1.7e-29	123.6
GCF_000009345.1	Yersinia enterocolitica subsp. enterocolitica 8081 (enterobacteria)	NC_008800.1_1031	dndA	1178535	1179764	1230	90.6	7.9e-214	737.3
GCF_000009345.1	Yersinia enterocolitica subsp. enterocolitica 8081 (enterobacteria)	NC_008800.1_2104	dndA	2339601	2340875	1275	39.4	4.4e-82	299.7
GCF_000009345.1	Yersinia enterocolitica subsp. enterocolitica 8081 (enterobacteria)	NC_008800.1_2134	dndA	2370803	2372053	1251	31.2	2.5e-37	151
GCF_000009345.1	Yersinia enterocolitica subsp. enterocolitica 8081 (enterobacteria)	NC_008800.1_2213	dndA	2466626	2467672	1047	47.1	7e-78	285.4
GCF_000009345.1	Yersinia enterocolitica subsp. enterocolitica 8081 (enterobacteria)	NC_008800.1_3108	dndA	3431440	3432429	990	28.9	2.8e-12	67.4
GCF_000009345.1	Yersinia enterocolitica subsp. enterocolitica 8081 (enterobacteria)	NC_008800.1_3254	dndA	3603512	3604717	1206	29.3	4.2e-34	140.2
GCF_000009345.1	Yersinia enterocolitica subsp. enterocolitica 8081 (enterobacteria)	NC_008800.1_3659	dndA	4049059	4050549	1491	27.7	1.1e-52	202.2
GCF_000009345.1	Yersinia enterocolitica subsp. enterocolitica 8081 (enterobacteria)	NC_008800.1_4089	dndA	4529119	4529973	855	27.9	1.5e-17	84.7
GCF_000009365.1	Alcanivorax borkumensis SK2 (g-proteobacteria)	NC_008260.1_377	dndA	401672	402871	1200	29.3	1.2e-33	138.7
GCF_000009365.1	Alcanivorax borkumensis SK2 (g-proteobacteria)	NC_008260.1_1105	dndA	1223238	1224371	1134	25.7	1e-18	89
GCF_000009365.1	Alcanivorax borkumensis SK2 (g-proteobacteria)	NC_008260.1_1912	dndA	2144292	2145500	1209	29.9	7.4e-39	156
GCF_000009365.1	Alcanivorax borkumensis SK2 (g-proteobacteria)	NC_008260.1_1916	dndA	2147308	2148459	1152	100	2.4e-220	758.8
GCF_000009365.1	Alcanivorax borkumensis SK2 (g-proteobacteria)	NC_008260.1_1917	dndA	2148516	2148980	465	51.1	2.4e-30	126.3
GCF_000009365.1	Alcanivorax borkumensis SK2 (g-proteobacteria)	NC_008260.1_1990	dndA	2222514	2222942	429	45.3	1.2e-18	87.4
GCF_000009385.1	Streptococcus pyogenes str. Manfredo (firmicutes)	NC_009332.1_84	dndA	92045	93301	1257	38.1	2.9e-78	287
GCF_000009385.1	Streptococcus pyogenes str. Manfredo (firmicutes)	NC_009332.1_222	dndA	244349	245575	1227	29.6	3.5e-44	173.7
GCF_000009385.1	Streptococcus pyogenes str. Manfredo (firmicutes)	NC_009332.1_928	dndA	950745	951872	1128	99.7	8.3e-218	750.4
GCF_000009385.1	Streptococcus pyogenes str. Manfredo (firmicutes)	NC_009332.1_1159	dndA	1175891	1177033	1143	99.5	3.3e-190	658.7
GCF_000009385.1	Streptococcus pyogenes str. Manfredo (firmicutes)	NC_009332.1_1467	dndH	1467066	1469471	2406	29.9	1.3e-42	169.5
GCF_000009405.1	Staphylococcus carnosus subsp. carnosus TM300 (firmicutes)	NC_012121.1_462	dndA	470756	471988	1233	25.9	1.1e-32	135.6
GCF_000009405.1	Staphylococcus carnosus subsp. carnosus TM300 (firmicutes)	NC_012121.1_553	dndA	537581	537823	243	50.9	3.5e-12	65.1
GCF_000009405.1	Staphylococcus carnosus subsp. carnosus TM300 (firmicutes)	NC_012121.1_1244	dndA	1243880	1245019	1140	87.4	5.7e-190	657.9
GCF_000009405.1	Staphylococcus carnosus subsp. carnosus TM300 (firmicutes)	NC_012121.1_1248	dndA	1246844	1247263	420	36.2	7.3e-18	84.7
GCF_000009405.1	Staphylococcus carnosus subsp. carnosus TM300 (firmicutes)	NC_012121.1_1329	dndA	1335646	1336785	1140	100	2.4e-217	748.8
GCF_000009405.1	Staphylococcus carnosus subsp. carnosus TM300 (firmicutes)	NC_012121.1_1341	dndA	1349686	1350948	1263	39	6.7e-83	302.4
GCF_000009405.1	Staphylococcus carnosus subsp. carnosus TM300 (firmicutes)	NC_012121.1_1407	dndA	1417537	1418640	1104	70.3	3.1e-153	535.8
GCF_000009405.1	Staphylococcus carnosus subsp. carnosus TM300 (firmicutes)	NC_012121.1_1777	dndA	1780774	1781595	822	27	1.3e-23	104.8
GCF_000009425.1	Lactococcus lactis subsp. cremoris MG1363 (firmicutes)	NC_009004.1_402	dndA	395229	396488	1260	39	3.4e-79	290
GCF_000009425.1	Lactococcus lactis subsp. cremoris MG1363 (firmicutes)	NC_009004.1_503	dndA	495909	497054	1146	93.4	1.4e-204	706.4
GCF_000009425.1	Lactococcus lactis subsp. cremoris MG1363 (firmicutes)	NC_009004.1_1985	dndA	1953004	1954221	1218	33.3	1.8e-53	204.5
GCF_000009425.1	Lactococcus lactis subsp. cremoris MG1363 (firmicutes)	NC_009004.1_2058	dndA	2032415	2033296	882	100	1.5e-169	589.7
GCF_000009445.1	Mycobacterium tuberculosis variant bovis BCG str. Pasteur 1173P2 (high GC Gram+)	NC_008769.1_98	dndA	96582	98021	1440	24.1	1.6e-11	65.5
GCF_000009445.1	Mycobacterium tuberculosis variant bovis BCG str. Pasteur 1173P2 (high GC Gram+)	NC_008769.1_1374	dndA	1467429	1467914	486	35.8	2.2e-13	70.1
GCF_000009445.1	Mycobacterium tuberculosis variant bovis BCG str. Pasteur 1173P2 (high GC Gram+)	NC_008769.1_1559	dndA	1676590	1677843	1254	32.9	8e-36	146
GCF_000009445.1	Mycobacterium tuberculosis variant bovis BCG str. Pasteur 1173P2 (high GC Gram+)	NC_008769.1_1760	dndA	1918829	1920094	1266	40.6	8.5e-78	285.4
GCF_000009445.1	Mycobacterium tuberculosis variant bovis BCG str. Pasteur 1173P2 (high GC Gram+)	NC_008769.1_1802	dndA	1957068	1958453	1386	26.2	3.8e-15	77.4
GCF_000009445.1	Mycobacterium tuberculosis variant bovis BCG str. Pasteur 1173P2 (high GC Gram+)	NC_008769.1_2951	dndA	3162508	3163338	831	28	3.3e-22	100.1
GCF_000009445.1	Mycobacterium tuberculosis variant bovis BCG str. Pasteur 1173P2 (high GC Gram+)	NC_008769.1_3082	dndA	3338317	3339498	1182	87	1.9e-188	652.9
GCF_000009445.1	Mycobacterium tuberculosis variant bovis BCG str. Pasteur 1173P2 (high GC Gram+)	NC_008769.1_3800	dndA	4115864	4117036	1173	32.4	6.5e-24	106.3
GCF_000009445.1	Mycobacterium tuberculosis variant bovis BCG str. Pasteur 1173P2 (high GC Gram+)	NC_008769.1_3882	dndA	4196102	4197298	1197	60	3.7e-131	462.6
GCF_000009465.1	Neisseria meningitidis FAM18 (b-proteobacteria)	NC_008767.1_370	dndA	391022	392317	1296	41.6	2.4e-83	303.9
GCF_000009465.1	Neisseria meningitidis FAM18 (b-proteobacteria)	NC_008767.1_1190	dndH	1228048	1230486	2439	29.4	2.2e-42	168.7
GCF_000009465.1	Neisseria meningitidis FAM18 (b-proteobacteria)	NC_008767.1_1248	dndA	1304085	1304531	447	50.4	2.6e-29	122.9
GCF_000009465.1	Neisseria meningitidis FAM18 (b-proteobacteria)	NC_008767.1_1249	dndA	1304560	1305774	1215	86.7	3.1e-202	698.7
GCF_000009465.1	Neisseria meningitidis FAM18 (b-proteobacteria)	NC_008767.1_1571	dndA	1682138	1682566	429	34.5	6.3e-17	81.6
GCF_000009485.1	Burkholderia cenocepacia J2315 (b-proteobacteria)	NC_011000.1_454	dndA	492314	493444	1131	25.1	1.6e-11	65.1
GCF_000009485.1	Burkholderia cenocepacia J2315 (b-proteobacteria)	NC_011000.1_895	dndA	965664	966500	837	26.8	1.4e-12	68.2
GCF_000009485.1	Burkholderia cenocepacia J2315 (b-proteobacteria)	NC_011000.1_2205	dndA	2425456	2426679	1224	93.9	2.9e-224	771.9
GCF_000009485.1	Burkholderia cenocepacia J2315 (b-proteobacteria)	NC_011000.1_2206	dndA	2426745	2427284	540	43.9	3.2e-26	112.8
GCF_000009485.1	Burkholderia cenocepacia J2315 (b-proteobacteria)	NC_011000.1_3368	dndA	3661824	3663065	1242	30.5	1.1e-37	152.1
GCF_000009485.1	Burkholderia cenocepacia J2315 (b-proteobacteria)	NC_011001.1_463	dndA	512862	514340	1479	90.7	1.5e-254	872.8
GCF_000009485.1	Burkholderia cenocepacia J2315 (b-proteobacteria)	NC_011001.1_549	dndA	599935	601935	2001	29.2	1e-48	189.5
GCF_000009485.1	Burkholderia cenocepacia J2315 (b-proteobacteria)	NC_011001.1_743	dndA	811265	812476	1212	97.5	9.5e-228	783.5
GCF_000009485.1	Burkholderia cenocepacia J2315 (b-proteobacteria)	NC_011001.1_2537	dndA	2835765	2836874	1110	29.7	7.9e-11	62.8
GCF_000009485.1	Burkholderia cenocepacia J2315 (b-proteobacteria)	NC_011001.1_2549	dndA	2848441	2849985	1545	26.6	4.6e-33	137.1
GCF_000009485.1	Burkholderia cenocepacia J2315 (b-proteobacteria)	NC_011001.1_2596	dndA	2902216	2903280	1065	46.7	2.7e-77	283.5
GCF_000009485.1	Burkholderia cenocepacia J2315 (b-proteobacteria)	NC_011001.1_2720	dndE	3030419	3031855	1437	33.5	2.5e-57	217.6
GCF_000009485.1	Burkholderia cenocepacia J2315 (b-proteobacteria)	NC_011001.1_2824	dndE	3145988	3147985	1998	29.1	5.7e-36	147.1
GCF_000009485.1	Burkholderia cenocepacia J2315 (b-proteobacteria)	NC_011002.1_201	dndE	211277	213454	2178	25.5	1.9e-16	82.4
GCF_000009505.1	Salmonella enterica subsp. enterica serovar Enteritidis str. P125109 (enterobacteria)	NC_011294.1_618	dndA	684081	685331	1251	28.6	3.4e-39	157.1
GCF_000009505.1	Salmonella enterica subsp. enterica serovar Enteritidis str. P125109 (enterobacteria)	NC_011294.1_1598	dndA	1704473	1705747	1275	39.6	2e-82	300.8
GCF_000009505.1	Salmonella enterica subsp. enterica serovar Enteritidis str. P125109 (enterobacteria)	NC_011294.1_1673	dndA	1771796	1773016	1221	26.5	2.3e-40	161
GCF_000009505.1	Salmonella enterica subsp. enterica serovar Enteritidis str. P125109 (enterobacteria)	NC_011294.1_1748	dndA	1852685	1853728	1044	47.6	5e-76	279.3
GCF_000009505.1	Salmonella enterica subsp. enterica serovar Enteritidis str. P125109 (enterobacteria)	NC_011294.1_2527	dndA	2682299	2683513	1215	96	5.2e-226	777.7
GCF_000009505.1	Salmonella enterica subsp. enterica serovar Enteritidis str. P125109 (enterobacteria)	NC_011294.1_2528	dndA	2683694	2684188	495	48.1	4.1e-28	119
GCF_000009505.1	Salmonella enterica subsp. enterica serovar Enteritidis str. P125109 (enterobacteria)	NC_011294.1_2835	dndA	3024642	3025847	1206	29	2.1e-33	137.9
GCF_000009505.1	Salmonella enterica subsp. enterica serovar Enteritidis str. P125109 (enterobacteria)	NC_011294.1_3098	dndA	3306060	3307631	1572	26.8	5.7e-31	130.2
GCF_000009505.1	Salmonella enterica subsp. enterica serovar Enteritidis str. P125109 (enterobacteria)	NC_011294.1_3847	dndA	4116795	4117631	837	28.3	1.2e-19	91.7
GCF_000009525.1	Salmonella enterica subsp. enterica serovar Gallinarum str. 287/91 (enterobacteria)	NC_011274.1_666	dndA	702540	703790	1251	28.6	3.4e-39	157.1
GCF_000009525.1	Salmonella enterica subsp. enterica serovar Gallinarum str. 287/91 (enterobacteria)	NC_011274.1_1679	dndA	1744297	1745571	1275	39.3	2e-82	300.8
GCF_000009525.1	Salmonella enterica subsp. enterica serovar Gallinarum str. 287/91 (enterobacteria)	NC_011274.1_1757	dndA	1811619	1812839	1221	26.5	2.3e-40	161
GCF_000009525.1	Salmonella enterica subsp. enterica serovar Gallinarum str. 287/91 (enterobacteria)	NC_011274.1_1836	dndA	1891923	1892966	1044	47.6	5e-76	279.3
GCF_000009525.1	Salmonella enterica subsp. enterica serovar Gallinarum str. 287/91 (enterobacteria)	NC_011274.1_2587	dndA	2673114	2674328	1215	96	5.2e-226	777.7
GCF_000009525.1	Salmonella enterica subsp. enterica serovar Gallinarum str. 287/91 (enterobacteria)	NC_011274.1_2588	dndA	2674509	2675003	495	48.1	4.1e-28	119
GCF_000009525.1	Salmonella enterica subsp. enterica serovar Gallinarum str. 287/91 (enterobacteria)	NC_011274.1_2904	dndA	3015082	3016287	1206	29	2.1e-33	137.9
GCF_000009525.1	Salmonella enterica subsp. enterica serovar Gallinarum str. 287/91 (enterobacteria)	NC_011274.1_3162	dndA	3283329	3284900	1572	26.8	5.7e-31	130.2
GCF_000009525.1	Salmonella enterica subsp. enterica serovar Gallinarum str. 287/91 (enterobacteria)	NC_011274.1_3405	dndA	3537862	3538698	837	28.3	1.2e-19	91.7
GCF_000009545.1	Streptococcus uberis 0140J (firmicutes)	NC_012004.1_106	dndA	111086	112342	1257	38.3	1.7e-78	287.7
GCF_000009545.1	Streptococcus uberis 0140J (firmicutes)	NC_012004.1_327	dndA	341709	342935	1227	32.4	4.7e-49	189.9
GCF_000009545.1	Streptococcus uberis 0140J (firmicutes)	NC_012004.1_690	dndA	697763	698905	1143	100	6.7e-215	740.7
GCF_000009545.1	Streptococcus uberis 0140J (firmicutes)	NC_012004.1_816	dndA	828771	829901	1131	100	3.5e-216	745
GCF_000009565.1	Escherichia coli BL21(DE3) (E. coli)	NC_012892.2_1599	dndA	1661138	1662412	1275	39.6	8.8e-83	302
GCF_000009565.1	Escherichia coli BL21(DE3) (E. coli)	NC_012892.2_1641	dndA	1704566	1705786	1221	29.7	1.1e-42	168.7
GCF_000009565.1	Escherichia coli BL21(DE3) (E. coli)	NC_012892.2_1727	dndA	1791335	1792378	1044	46.4	2.3e-76	280.4
GCF_000009565.1	Escherichia coli BL21(DE3) (E. coli)	NC_012892.2_2397	dndA	2526116	2527330	1215	94.6	1.4e-223	769.6
GCF_000009565.1	Escherichia coli BL21(DE3) (E. coli)	NC_012892.2_2398	dndA	2527442	2527930	489	48.1	3.1e-28	119.4
GCF_000009565.1	Escherichia coli BL21(DE3) (E. coli)	NC_012892.2_2641	dndA	2781611	2782816	1206	27.7	7.9e-33	136
GCF_000009565.1	Escherichia coli BL21(DE3) (E. coli)	NC_012892.2_2929	dndA	3108120	3109607	1488	27.9	2e-54	208
GCF_000009565.1	Escherichia coli BL21(DE3) (E. coli)	NC_012892.2_2961	dndA	3141470	3143041	1572	26.3	2.4e-29	124.8
GCF_000009565.1	Escherichia coli BL21(DE3) (E. coli)	NC_012892.2_3754	dndA	3992597	3993430	834	29.4	4.8e-21	96.3
GCF_000009585.1	Staphylococcus aureus subsp. aureus ST398 (firmicutes)	NC_017333.1_883	dndA	940075	941316	1242	26.6	7.1e-37	149.4
GCF_000009585.1	Staphylococcus aureus subsp. aureus ST398 (firmicutes)	NC_017333.1_903	dndA	958931	959173	243	44.3	4.1e-13	68.2
GCF_000009585.1	Staphylococcus aureus subsp. aureus ST398 (firmicutes)	NC_017333.1_1253	dndH	1339379	1341748	2370	31	2.5e-38	155.2
GCF_000009585.1	Staphylococcus aureus subsp. aureus ST398 (firmicutes)	NC_017333.1_1660	dndA	1767933	1769075	1143	99.5	5.1e-215	741.1
GCF_000009585.1	Staphylococcus aureus subsp. aureus ST398 (firmicutes)	NC_017333.1_1664	dndA	1771104	1771526	423	37	2.1e-17	83.2
GCF_000009585.1	Staphylococcus aureus subsp. aureus ST398 (firmicutes)	NC_017333.1_1742	dndA	1864144	1865310	1167	100	8.3e-221	760.4
GCF_000009585.1	Staphylococcus aureus subsp. aureus ST398 (firmicutes)	NC_017333.1_1754	dndA	1878251	1879513	1263	38.5	5.7e-82	299.3
GCF_000009585.1	Staphylococcus aureus subsp. aureus ST398 (firmicutes)	NC_017333.1_2255	dndA	2406364	2407161	798	26.9	2e-24	107.5
GCF_000009605.1	Buchnera aphidicola str. APS (Acyrthosiphon pisum) (enterobacteria)	NC_002528.1_114	dndA	125936	127204	1269	35.5	1.6e-68	254.6
GCF_000009605.1	Buchnera aphidicola str. APS (Acyrthosiphon pisum) (enterobacteria)	NC_002528.1_577	dndA	633980	635194	1215	100	1.8e-234	805.8
GCF_000009625.1	Mesorhizobium japonicum MAFF 303099 (a-proteobacteria)	NC_002678.2_5	dndA	6203	7456	1254	65.8	8.5e-163	567.8
GCF_000009625.1	Mesorhizobium japonicum MAFF 303099 (a-proteobacteria)	NC_002678.2_12	dndA	12964	14127	1164	93	3e-194	672.2
GCF_000009625.1	Mesorhizobium japonicum MAFF 303099 (a-proteobacteria)	NC_002678.2_18	dndA	18713	19954	1242	29.2	2.9e-46	180.6
GCF_000009625.1	Mesorhizobium japonicum MAFF 303099 (a-proteobacteria)	NC_002678.2_77	dndA	70781	72049	1269	32.6	8.6e-54	205.7
GCF_000009625.1	Mesorhizobium japonicum MAFF 303099 (a-proteobacteria)	NC_002678.2_1340	dndA	1403559	1404008	450	30.3	2.4e-14	73.2
GCF_000009625.1	Mesorhizobium japonicum MAFF 303099 (a-proteobacteria)	NC_002678.2_2601	dndA	2680278	2681783	1506	31.7	4.9e-56	213.4
GCF_000009625.1	Mesorhizobium japonicum MAFF 303099 (a-proteobacteria)	NC_002678.2_3178	dndH	3254691	3257267	2577	28.8	8.7e-37	150.2
GCF_000009625.1	Mesorhizobium japonicum MAFF 303099 (a-proteobacteria)	NC_002678.2_3508	dndA	3588997	3589467	471	28.5	6.5e-15	75.1
GCF_000009625.1	Mesorhizobium japonicum MAFF 303099 (a-proteobacteria)	NC_002678.2_4212	dndA	4308442	4309272	831	28.5	1.5e-19	91.3
GCF_000009625.1	Mesorhizobium japonicum MAFF 303099 (a-proteobacteria)	NC_002678.2_4236	dndA	4338399	4339673	1275	27.2	1.2e-18	89
GCF_000009625.1	Mesorhizobium japonicum MAFF 303099 (a-proteobacteria)	NC_002678.2_4277	dndE	4382639	4384048	1410	24.7	1.6e-24	108.6
GCF_000009625.1	Mesorhizobium japonicum MAFF 303099 (a-proteobacteria)	NC_002678.2_4608	dndA	4736450	4737706	1257	100	4.3e-239	821.2
GCF_000009625.1	Mesorhizobium japonicum MAFF 303099 (a-proteobacteria)	NC_002678.2_5449	dndA	5657151	5658590	1440	24.8	1e-26	115.9
GCF_000009625.1	Mesorhizobium japonicum MAFF 303099 (a-proteobacteria)	NC_002678.2_6593	dndA	6818444	6818782	339	51.6	1.3e-20	93.6
GCF_000009645.1	Staphylococcus aureus subsp. aureus N315 (firmicutes)	NC_002745.2_783	dndA	882392	883633	1242	26.6	1.2e-36	148.7
GCF_000009645.1	Staphylococcus aureus subsp. aureus N315 (firmicutes)	NC_002745.2_804	dndA	902805	903047	243	44.3	4.1e-13	68.2
GCF_000009645.1	Staphylococcus aureus subsp. aureus N315 (firmicutes)	NC_002745.2_1138	dndH	1270705	1273071	2367	30.6	1.9e-38	155.6
GCF_000009645.1	Staphylococcus aureus subsp. aureus N315 (firmicutes)	NC_002745.2_1481	dndA	1654448	1655590	1143	100	2.1e-216	745.7
GCF_000009645.1	Staphylococcus aureus subsp. aureus N315 (firmicutes)	NC_002745.2_1485	dndA	1657620	1658042	423	37	2.1e-17	83.2
GCF_000009645.1	Staphylococcus aureus subsp. aureus N315 (firmicutes)	NC_002745.2_1569	dndA	1756869	1758035	1167	93	1.2e-206	713.4
GCF_000009645.1	Staphylococcus aureus subsp. aureus N315 (firmicutes)	NC_002745.2_1582	dndA	1772528	1773790	1263	38.5	5.7e-82	299.3
GCF_000009645.1	Staphylococcus aureus subsp. aureus N315 (firmicutes)	NC_002745.2_2125	dndA	2335372	2336169	798	26.9	4.5e-24	106.3
GCF_000009665.1	Staphylococcus aureus subsp. aureus Mu50 (firmicutes)	NC_002758.2_820	dndA	914196	915437	1242	26.6	1.2e-36	148.7
GCF_000009665.1	Staphylococcus aureus subsp. aureus Mu50 (firmicutes)	NC_002758.2_914	dndA	979089	979331	243	44.3	4.1e-13	68.2
GCF_000009665.1	Staphylococcus aureus subsp. aureus Mu50 (firmicutes)	NC_002758.2_1249	dndH	1347034	1349400	2367	30.6	1.9e-38	155.6
GCF_000009665.1	Staphylococcus aureus subsp. aureus Mu50 (firmicutes)	NC_002758.2_1592	dndA	1730859	1732001	1143	100	2.1e-216	745.7
GCF_000009665.1	Staphylococcus aureus subsp. aureus Mu50 (firmicutes)	NC_002758.2_1596	dndA	1734032	1734454	423	37	2.1e-17	83.2
GCF_000009665.1	Staphylococcus aureus subsp. aureus Mu50 (firmicutes)	NC_002758.2_1681	dndA	1834783	1835949	1167	93	1.2e-206	713.4
GCF_000009665.1	Staphylococcus aureus subsp. aureus Mu50 (firmicutes)	NC_002758.2_1694	dndA	1850442	1851704	1263	38.5	5.7e-82	299.3
GCF_000009665.1	Staphylococcus aureus subsp. aureus Mu50 (firmicutes)	NC_002758.2_2230	dndA	2404872	2405669	798	26.9	4.5e-24	106.3
GCF_000009685.1	Clostridium perfringens str. 13 (firmicutes)	NC_003366.1_655	dndA	814422	815642	1221	46.2	4.3e-103	369.4
GCF_000009685.1	Clostridium perfringens str. 13 (firmicutes)	NC_003366.1_1422	dndA	1665846	1666991	1146	100	4.8e-197	681.4
GCF_000009685.1	Clostridium perfringens str. 13 (firmicutes)	NC_003366.1_1478	dndA	1725353	1726639	1287	33.3	5.1e-62	233
GCF_000009685.1	Clostridium perfringens str. 13 (firmicutes)	NC_003366.1_1797	dndA	2064248	2065444	1197	100	1.8e-234	805.8
GCF_000009685.1	Clostridium perfringens str. 13 (firmicutes)	NC_003366.1_1798	dndA	2065437	2065823	387	39	1.1e-12	67.4
GCF_000009685.1	Clostridium perfringens str. 13 (firmicutes)	NC_003366.1_2130	dndA	2431123	2432055	933	45	1.1e-77	284.6
GCF_000009685.1	Clostridium perfringens str. 13 (firmicutes)	NC_003366.1_2658	dndA	3018663	3019823	1161	31.8	3.1e-42	167.2
GCF_000009705.1	Nostoc sp. PCC 7120 = FACHB-418 (cyanobacteria)	NC_003272.1_1016	dndA	1175265	1176410	1146	28.6	6.2e-11	63.2
GCF_000009705.1	Nostoc sp. PCC 7120 = FACHB-418 (cyanobacteria)	NC_003272.1_1326	dndA	1551989	1552219	231	44.3	5.1e-13	67.8
GCF_000009705.1	Nostoc sp. PCC 7120 = FACHB-418 (cyanobacteria)	NC_003272.1_1472	dndA	1715535	1716737	1203	88.1	1.7e-205	709.5
GCF_000009705.1	Nostoc sp. PCC 7120 = FACHB-418 (cyanobacteria)	NC_003272.1_2097	dndA	2488770	2489213	444	38.5	2e-21	96.7
GCF_000009705.1	Nostoc sp. PCC 7120 = FACHB-418 (cyanobacteria)	NC_003272.1_2513	dndA	2995394	2996656	1263	27.7	1.4e-40	161.8
GCF_000009705.1	Nostoc sp. PCC 7120 = FACHB-418 (cyanobacteria)	NC_003272.1_2523	dndA	3005901	3007067	1167	90.7	3.2e-204	705.3
GCF_000009705.1	Nostoc sp. PCC 7120 = FACHB-418 (cyanobacteria)	NC_003272.1_3002	dndA	3623785	3624981	1197	29.6	5.3e-37	149.8
GCF_000009705.1	Nostoc sp. PCC 7120 = FACHB-418 (cyanobacteria)	NC_003272.1_3109	dndA	3736385	3737548	1164	84.5	7.3e-185	641
GCF_000009705.1	Nostoc sp. PCC 7120 = FACHB-418 (cyanobacteria)	NC_003272.1_3231	dndA	3879052	3880230	1179	30	3.5e-33	137.1
GCF_000009705.1	Nostoc sp. PCC 7120 = FACHB-418 (cyanobacteria)	NC_003272.1_3890	dndA	4667134	4668498	1365	30.7	1.1e-49	192.2
GCF_000009705.1	Nostoc sp. PCC 7120 = FACHB-418 (cyanobacteria)	NC_003272.1_4563	dndA	5445365	5445802	438	32.6	1.8e-14	73.6
GCF_000009705.1	Nostoc sp. PCC 7120 = FACHB-418 (cyanobacteria)	NC_003272.1_4923	dndD	5857010	5859082	2073	100	0	1214.9
GCF_000009705.1	Nostoc sp. PCC 7120 = FACHB-418 (cyanobacteria)	NC_003272.1_4928	dndB	5861928	5863526	1599	24.7	2.1e-20	95.1
GCF_000009705.1	Nostoc sp. PCC 7120 = FACHB-418 (cyanobacteria)	NC_003272.1_4929	dndC	5863684	5865372	1689	100	0	1129
GCF_000009705.1	Nostoc sp. PCC 7120 = FACHB-418 (cyanobacteria)	NC_003272.1_4932	dndD	5866089	5868125	2037	100	0	1260.7
GCF_000009705.1	Nostoc sp. PCC 7120 = FACHB-418 (cyanobacteria)	NC_003272.1_4935	dndE	5868801	5869202	402	89.8	6.2e-67	247.7
GCF_000009705.1	Nostoc sp. PCC 7120 = FACHB-418 (cyanobacteria)	NC_003272.1_5070	dndA	6033466	6034464	999	28	1.4e-11	65.1
GCF_000009725.1	Synechocystis sp. PCC 6803 (cyanobacteria)	NC_000911.1_106	dndA	116518	117693	1176	100	8.3e-229	786.9
GCF_000009725.1	Synechocystis sp. PCC 6803 (cyanobacteria)	NC_000911.1_342	dndA	360030	361166	1137	22.2	1.6e-11	65.1
GCF_000009725.1	Synechocystis sp. PCC 6803 (cyanobacteria)	NC_000911.1_613	dndA	659370	660584	1215	29.6	2e-39	157.9
GCF_000009725.1	Synechocystis sp. PCC 6803 (cyanobacteria)	NC_000911.1_1199	dndA	1271069	1272274	1206	27.8	8.5e-27	115.9
GCF_000009725.1	Synechocystis sp. PCC 6803 (cyanobacteria)	NC_000911.1_2240	dndA	2391547	2392707	1161	100	1.2e-219	756.5
GCF_000009725.1	Synechocystis sp. PCC 6803 (cyanobacteria)	NC_000911.1_2688	dndA	2862558	2863031	474	39.2	6.1e-21	95.1
GCF_000009725.1	Synechocystis sp. PCC 6803 (cyanobacteria)	NC_000911.1_2698	dndA	2875593	2876855	1263	30.3	1.3e-41	165.2
GCF_000009725.1	Synechocystis sp. PCC 6803 (cyanobacteria)	NC_000911.1_3089	dndA	3317363	3317593	231	42	5.1e-13	67.8
GCF_000009725.1	Synechocystis sp. PCC 6803 (cyanobacteria)	NC_005229.1_18	dndA	23890	24099	210	78.8	2.5e-19	88.6
GCF_000009725.1	Synechocystis sp. PCC 6803 (cyanobacteria)	NC_005229.1_21	dndA	24798	25955	1158	100	3.1e-220	758.4
GCF_000009745.1	Vibrio vulnificus YJ016 (g-proteobacteria)	NC_005139.1_695	dndA	760129	760635	507	49.6	3.8e-29	122.5
GCF_000009745.1	Vibrio vulnificus YJ016 (g-proteobacteria)	NC_005139.1_696	dndA	760666	761880	1215	89.6	2.8e-211	728.8
GCF_000009745.1	Vibrio vulnificus YJ016 (g-proteobacteria)	NC_005139.1_1351	dndA	1492942	1494186	1245	31	6e-44	172.9
GCF_000009745.1	Vibrio vulnificus YJ016 (g-proteobacteria)	NC_005139.1_1585	dndA	1758147	1758974	828	21.9	1.6e-13	71.2
GCF_000009745.1	Vibrio vulnificus YJ016 (g-proteobacteria)	NC_005139.1_2401	dndA	2629054	2630265	1212	28.4	2.3e-40	161
GCF_000009745.1	Vibrio vulnificus YJ016 (g-proteobacteria)	NC_005139.1_2511	dndA	2761511	2762698	1188	27.2	2.6e-28	120.9
GCF_000009745.1	Vibrio vulnificus YJ016 (g-proteobacteria)	NC_005140.1_1248	dndA	1496919	1498187	1269	37.3	8.2e-73	268.9
GCF_000009765.2	Streptomyces avermitilis MA-4680 = NBRC 14893 (high GC Gram+)	NC_003155.5_1145	dndA	1339060	1340271	1212	37.2	3.8e-59	223.4
GCF_000009765.2	Streptomyces avermitilis MA-4680 = NBRC 14893 (high GC Gram+)	NC_003155.5_2217	dndE	2569356	2570399	1044	36.3	1.9e-30	127.9
GCF_000009765.2	Streptomyces avermitilis MA-4680 = NBRC 14893 (high GC Gram+)	NC_003155.5_2877	dndA	3384316	3385485	1170	89.5	9e-199	687.2
GCF_000009765.2	Streptomyces avermitilis MA-4680 = NBRC 14893 (high GC Gram+)	NC_003155.5_3052	dndD	3664680	3666734	2055	100	0	1301.2
GCF_000009765.2	Streptomyces avermitilis MA-4680 = NBRC 14893 (high GC Gram+)	NC_003155.5_3056	dndE	3672466	3672846	381	100	1.4e-71	263.1
GCF_000009765.2	Streptomyces avermitilis MA-4680 = NBRC 14893 (high GC Gram+)	NC_003155.5_3057	dndD	3672836	3674863	2028	100	0	1277.3
GCF_000009765.2	Streptomyces avermitilis MA-4680 = NBRC 14893 (high GC Gram+)	NC_003155.5_3058	dndC	3674850	3676427	1578	100	0	1078.2
GCF_000009765.2	Streptomyces avermitilis MA-4680 = NBRC 14893 (high GC Gram+)	NC_003155.5_3059	dndB	3676424	3677563	1140	72.1	1e-154	540.8
GCF_000009765.2	Streptomyces avermitilis MA-4680 = NBRC 14893 (high GC Gram+)	NC_003155.5_3060	dndA	3677817	3678962	1146	99.7	4e-220	758.1
GCF_000009765.2	Streptomyces avermitilis MA-4680 = NBRC 14893 (high GC Gram+)	NC_003155.5_4707	dndA	5529890	5531074	1185	31.7	1.5e-12	68.6
GCF_000009765.2	Streptomyces avermitilis MA-4680 = NBRC 14893 (high GC Gram+)	NC_003155.5_5969	dndA	6961541	6961924	384	37.3	2.7e-11	62.8
GCF_000009765.2	Streptomyces avermitilis MA-4680 = NBRC 14893 (high GC Gram+)	NC_003155.5_6260	dndA	7278844	7280226	1383	82.3	1e-209	723.8
GCF_000009765.2	Streptomyces avermitilis MA-4680 = NBRC 14893 (high GC Gram+)	NC_003155.5_6271	dndA	7291526	7292899	1374	32.3	1.5e-48	188.3
GCF_000009765.2	Streptomyces avermitilis MA-4680 = NBRC 14893 (high GC Gram+)	NC_003155.5_6545	dndA	7596207	7597463	1257	29.2	2.3e-35	144.4
GCF_000009765.2	Streptomyces avermitilis MA-4680 = NBRC 14893 (high GC Gram+)	NC_003155.5_6591	dndE	7645485	7646285	801	43.7	1.9e-46	180.6
GCF_000009765.2	Streptomyces avermitilis MA-4680 = NBRC 14893 (high GC Gram+)	NC_003155.5_6676	dndA	7736361	7737629	1269	37.9	1.1e-72	268.5
GCF_000009765.2	Streptomyces avermitilis MA-4680 = NBRC 14893 (high GC Gram+)	NC_003155.5_7433	dndA	8577945	8579495	1551	27.2	1.6e-17	85.5
GCF_000009785.1	Geobacillus kaustophilus HTA426 (firmicutes)	NC_006510.1_474	dndA	502460	503251	792	30	1.7e-28	120.9
GCF_000009785.1	Geobacillus kaustophilus HTA426 (firmicutes)	NC_006510.1_572	dndH	578242	579420	1179	31.9	2.2e-19	91.3
GCF_000009785.1	Geobacillus kaustophilus HTA426 (firmicutes)	NC_006510.1_1758	dndA	1768165	1769664	1500	26.9	2.3e-37	151.4
GCF_000009785.1	Geobacillus kaustophilus HTA426 (firmicutes)	NC_006510.1_1976	dndA	2001923	2003089	1167	31.7	2.5e-47	184.1
GCF_000009785.1	Geobacillus kaustophilus HTA426 (firmicutes)	NC_006510.1_2007	dndE	2032784	2033281	498	44.4	1.7e-34	140.2
GCF_000009785.1	Geobacillus kaustophilus HTA426 (firmicutes)	NC_006510.1_2587	dndA	2576407	2577549	1143	99.7	4.6e-216	744.6
GCF_000009785.1	Geobacillus kaustophilus HTA426 (firmicutes)	NC_006510.1_2588	dndA	2577577	2577993	417	34.4	9.8e-15	74.3
GCF_000009785.1	Geobacillus kaustophilus HTA426 (firmicutes)	NC_006510.1_2624	dndA	2618027	2619151	1125	99.5	1.2e-211	729.9
GCF_000009785.1	Geobacillus kaustophilus HTA426 (firmicutes)	NC_006510.1_2816	dndA	2821362	2822507	1146	91.1	1.7e-197	682.9
GCF_000009785.1	Geobacillus kaustophilus HTA426 (firmicutes)	NC_006510.1_2822	dndA	2829053	2830312	1260	41.7	6.7e-83	302.4
GCF_000009785.1	Geobacillus kaustophilus HTA426 (firmicutes)	NC_006510.1_2983	dndA	2987999	2988235	237	47.8	1.2e-12	66.6
GCF_000009785.1	Geobacillus kaustophilus HTA426 (firmicutes)	NC_006510.1_3014	dndA	3018346	3019566	1221	30.5	6.3e-46	179.5
GCF_000009805.1	Nocardia farcinica IFM 10152 (high GC Gram+)	NC_006361.1_223	dndA	232296	233498	1203	75.9	9.9e-177	614
GCF_000009805.1	Nocardia farcinica IFM 10152 (high GC Gram+)	NC_006361.1_383	dndA	397054	398370	1317	32.7	3.4e-53	203.8
GCF_000009805.1	Nocardia farcinica IFM 10152 (high GC Gram+)	NC_006361.1_1149	dndE	1266156	1267598	1443	38.4	7.2e-73	269.2
GCF_000009805.1	Nocardia farcinica IFM 10152 (high GC Gram+)	NC_006361.1_2014	dndA	2161792	2163186	1395	38.5	7.9e-77	282.3
GCF_000009805.1	Nocardia farcinica IFM 10152 (high GC Gram+)	NC_006361.1_2585	dndA	2736784	2738076	1293	27.3	1.5e-24	108.6
GCF_000009805.1	Nocardia farcinica IFM 10152 (high GC Gram+)	NC_006361.1_2889	dndE	3053915	3055219	1305	43.2	3.1e-107	383.3
GCF_000009805.1	Nocardia farcinica IFM 10152 (high GC Gram+)	NC_006361.1_3580	dndA	3764796	3766058	1263	29.8	1.5e-37	151.8
GCF_000009805.1	Nocardia farcinica IFM 10152 (high GC Gram+)	NC_006361.1_4292	dndA	4421531	4422766	1236	100	6.1e-230	790.8
GCF_000009805.1	Nocardia farcinica IFM 10152 (high GC Gram+)	NC_006361.1_4919	dndA	5102081	5103259	1179	68.4	6.1e-147	515
GCF_000009825.1	Bacillus clausii KSM-K16 (firmicutes)	NC_006582.1_452	dndA	492785	494278	1494	28.2	3e-58	220.7
GCF_000009825.1	Bacillus clausii KSM-K16 (firmicutes)	NC_006582.1_936	dndA	976454	977200	747	32.4	7.8e-31	128.6
GCF_000009825.1	Bacillus clausii KSM-K16 (firmicutes)	NC_006582.1_1175	dndA	1226155	1227321	1167	31.2	4.8e-43	169.9
GCF_000009825.1	Bacillus clausii KSM-K16 (firmicutes)	NC_006582.1_1200	dndA	1259330	1260826	1497	29.1	9.8e-57	215.7
GCF_000009825.1	Bacillus clausii KSM-K16 (firmicutes)	NC_006582.1_1607	dndA	1668835	1669950	1116	100	8.8e-212	730.3
GCF_000009825.1	Bacillus clausii KSM-K16 (firmicutes)	NC_006582.1_1646	dndA	1708937	1709356	420	35.4	4.4e-15	75.5
GCF_000009825.1	Bacillus clausii KSM-K16 (firmicutes)	NC_006582.1_1647	dndA	1709390	1710550	1161	100	3.5e-219	755
GCF_000009825.1	Bacillus clausii KSM-K16 (firmicutes)	NC_006582.1_2307	dndH	2335660	2338002	2343	32.5	2.9e-39	158.3
GCF_000009825.1	Bacillus clausii KSM-K16 (firmicutes)	NC_006582.1_2859	dndA	2883450	2884589	1140	100	1.1e-212	733.4
GCF_000009825.1	Bacillus clausii KSM-K16 (firmicutes)	NC_006582.1_2865	dndA	2890439	2891683	1245	30	6.5e-38	152.9
GCF_000009825.1	Bacillus clausii KSM-K16 (firmicutes)	NC_006582.1_3072	dndA	3063457	3063696	240	47.5	4e-13	68.2
GCF_000009825.1	Bacillus clausii KSM-K16 (firmicutes)	NC_006582.1_3110	dndA	3096073	3097296	1224	30.2	3.4e-39	157.1
GCF_000009825.1	Bacillus clausii KSM-K16 (firmicutes)	NC_006582.1_4294	dndA	4293178	4294329	1152	29.4	1.4e-31	131.7
GCF_000009865.1	Staphylococcus haemolyticus JCSC1435 (firmicutes)	NC_007168.1_744	dndA	792272	793066	795	26.6	3.8e-23	103.2
GCF_000009865.1	Staphylococcus haemolyticus JCSC1435 (firmicutes)	NC_007168.1_1153	dndA	1218473	1219735	1263	38.5	2.5e-82	300.4
GCF_000009865.1	Staphylococcus haemolyticus JCSC1435 (firmicutes)	NC_007168.1_1169	dndA	1238379	1239515	1137	100	3.2e-217	748.4
GCF_000009865.1	Staphylococcus haemolyticus JCSC1435 (firmicutes)	NC_007168.1_1251	dndA	1329879	1330301	423	36.2	4.8e-17	82
GCF_000009865.1	Staphylococcus haemolyticus JCSC1435 (firmicutes)	NC_007168.1_1254	dndA	1332093	1333232	1140	83.1	6.5e-186	644.4
GCF_000009865.1	Staphylococcus haemolyticus JCSC1435 (firmicutes)	NC_007168.1_1955	dndA	2070155	2070397	243	49.3	1.4e-13	69.7
GCF_000009865.1	Staphylococcus haemolyticus JCSC1435 (firmicutes)	NC_007168.1_1975	dndA	2090062	2091303	1242	27.1	7.9e-36	146
GCF_000009885.1	Klebsiella pneumoniae subsp. pneumoniae NTUH-K2044 (enterobacteria)	NC_012731.1_41	dndA	49226	50062	837	29.1	7.7e-19	89
GCF_000009885.1	Klebsiella pneumoniae subsp. pneumoniae NTUH-K2044 (enterobacteria)	NC_012731.1_1932	dndA	2150817	2151860	1044	48.2	1.4e-73	271.2
GCF_000009885.1	Klebsiella pneumoniae subsp. pneumoniae NTUH-K2044 (enterobacteria)	NC_012731.1_2434	dndA	2680641	2681882	1242	24.2	3e-11	64.3
GCF_000009885.1	Klebsiella pneumoniae subsp. pneumoniae NTUH-K2044 (enterobacteria)	NC_012731.1_2649	dndA	2904720	2905994	1275	39	3.4e-82	300.1
GCF_000009885.1	Klebsiella pneumoniae subsp. pneumoniae NTUH-K2044 (enterobacteria)	NC_012731.1_2813	dndA	3067529	3068749	1221	28.9	6.1e-33	136.3
GCF_000009885.1	Klebsiella pneumoniae subsp. pneumoniae NTUH-K2044 (enterobacteria)	NC_012731.1_3566	dndA	3944517	3945731	1215	96.5	3.6e-227	781.6
GCF_000009885.1	Klebsiella pneumoniae subsp. pneumoniae NTUH-K2044 (enterobacteria)	NC_012731.1_3567	dndA	3945910	3946401	492	47.3	1.2e-27	117.5
GCF_000009885.1	Klebsiella pneumoniae subsp. pneumoniae NTUH-K2044 (enterobacteria)	NC_012731.1_3858	dndA	4264746	4265951	1206	31.2	3.6e-33	137.1
GCF_000009885.1	Klebsiella pneumoniae subsp. pneumoniae NTUH-K2044 (enterobacteria)	NC_012731.1_4181	dndA	4598440	4599927	1488	27.8	5e-53	203.4
GCF_000009885.1	Klebsiella pneumoniae subsp. pneumoniae NTUH-K2044 (enterobacteria)	NC_012731.1_4204	dndA	4618011	4619582	1572	26.7	8.2e-30	126.3
GCF_000009905.1	Symbiobacterium thermophilum IAM 14863 (firmicutes)	NC_006177.1_129	dndA	155205	156413	1209	33.7	5.9e-28	119.8
GCF_000009905.1	Symbiobacterium thermophilum IAM 14863 (firmicutes)	NC_006177.1_627	dndA	692540	693682	1143	100	1.2e-211	729.9
GCF_000009905.1	Symbiobacterium thermophilum IAM 14863 (firmicutes)	NC_006177.1_1102	dndA	1253202	1254422	1221	27.1	2e-28	121.3
GCF_000009905.1	Symbiobacterium thermophilum IAM 14863 (firmicutes)	NC_006177.1_1255	dndA	1410857	1412242	1386	30	1e-15	79.3
GCF_000009905.1	Symbiobacterium thermophilum IAM 14863 (firmicutes)	NC_006177.1_1951	dndH	2110496	2111878	1383	35.4	2e-43	171.4
GCF_000009905.1	Symbiobacterium thermophilum IAM 14863 (firmicutes)	NC_006177.1_2015	dndA	2176574	2177800	1227	30.3	4.4e-47	183.3
GCF_000009905.1	Symbiobacterium thermophilum IAM 14863 (firmicutes)	NC_006177.1_2361	dndA	2574086	2575267	1182	100	3.6e-224	771.5
GCF_000009905.1	Symbiobacterium thermophilum IAM 14863 (firmicutes)	NC_006177.1_2362	dndA	2575656	2576096	441	42.5	2.6e-26	112.8
GCF_000009905.1	Symbiobacterium thermophilum IAM 14863 (firmicutes)	NC_006177.1_2555	dndA	2777420	2778391	972	46.6	4.8e-73	269.2
GCF_000009905.1	Symbiobacterium thermophilum IAM 14863 (firmicutes)	NC_006177.1_2562	dndA	2786512	2787258	747	26.8	8.1e-20	92
GCF_000009905.1	Symbiobacterium thermophilum IAM 14863 (firmicutes)	NC_006177.1_3051	dndA	3293919	3294653	735	25.3	1.2e-12	68.2
GCF_000009905.1	Symbiobacterium thermophilum IAM 14863 (firmicutes)	NC_006177.1_3055	dndA	3298563	3299261	699	28.2	8.7e-16	78.6
GCF_000009905.1	Symbiobacterium thermophilum IAM 14863 (firmicutes)	NC_006177.1_3089	dndA	3330660	3331829	1170	34.8	3.3e-44	173.7
GCF_000009905.1	Symbiobacterium thermophilum IAM 14863 (firmicutes)	NC_006177.1_3138	dndA	3385307	3386497	1191	26.5	9e-13	69.3
GCF_000009925.1	Bacteroides fragilis YCH46 (CFB group bacteria)	NC_006347.1_65	dndA	69202	70494	1293	39.9	1.6e-84	307.8
GCF_000009925.1	Bacteroides fragilis YCH46 (CFB group bacteria)	NC_006347.1_263	dndA	294869	296080	1212	31.4	5.5e-42	166.4
GCF_000009925.1	Bacteroides fragilis YCH46 (CFB group bacteria)	NC_006347.1_977	dndH	1240073	1242562	2490	28.8	9.3e-36	146.7
GCF_000009925.1	Bacteroides fragilis YCH46 (CFB group bacteria)	NC_006347.1_1092	dndE	1388442	1390028	1587	26.8	3e-24	107.8
GCF_000009925.1	Bacteroides fragilis YCH46 (CFB group bacteria)	NC_006347.1_1093	dndD	1390035	1392035	2001	100	0	1248
GCF_000009925.1	Bacteroides fragilis YCH46 (CFB group bacteria)	NC_006347.1_3527	dndA	4204251	4205339	1089	27.8	4.1e-12	67
GCF_000009945.1	Chlamydia felis Fe/C-56 (chlamydias)	NC_007899.1_108	dndA	126641	127798	1158	86.2	1.6e-195	676.4
GCF_000009945.1	Chlamydia felis Fe/C-56 (chlamydias)	NC_007899.1_126	dndH	144323	146740	2418	29.6	1.6e-40	162.5
GCF_000009945.1	Chlamydia felis Fe/C-56 (chlamydias)	NC_007899.1_566	dndA	677679	678917	1239	36	6.2e-73	269.2
GCF_000009945.1	Chlamydia felis Fe/C-56 (chlamydias)	NC_007899.1_596	dndA	711178	712293	1116	83.3	8.9e-180	624
GCF_000009945.1	Chlamydia felis Fe/C-56 (chlamydias)	NC_007899.1_933	dndA	1096961	1098181	1221	28.5	1.7e-38	154.8
GCF_000009985.1	Magnetospirillum magneticum AMB-1 (a-proteobacteria)	NC_007626.1_1069	dndA	1117149	1117598	450	27	1.1e-11	64.3
GCF_000009985.1	Magnetospirillum magneticum AMB-1 (a-proteobacteria)	NC_007626.1_1874	dndA	1990217	1990666	450	27.9	1.3e-12	67.4
GCF_000009985.1	Magnetospirillum magneticum AMB-1 (a-proteobacteria)	NC_007626.1_1875	dndA	1990714	1992498	1785	29.7	2.5e-43	171.4
GCF_000009985.1	Magnetospirillum magneticum AMB-1 (a-proteobacteria)	NC_007626.1_2044	dndA	2193367	2194251	885	30.8	1.1e-18	88.6
GCF_000009985.1	Magnetospirillum magneticum AMB-1 (a-proteobacteria)	NC_007626.1_2704	dndA	2858155	2859036	882	25.6	6.4e-16	79.3
GCF_000009985.1	Magnetospirillum magneticum AMB-1 (a-proteobacteria)	NC_007626.1_2916	dndA	3079743	3080945	1203	33.7	1.2e-36	148.7
GCF_000009985.1	Magnetospirillum magneticum AMB-1 (a-proteobacteria)	NC_007626.1_3067	dndA	3270051	3271313	1263	100	3.8e-235	808.1
GCF_000009985.1	Magnetospirillum magneticum AMB-1 (a-proteobacteria)	NC_007626.1_3068	dndA	3271350	3272483	1134	100	3e-207	715.3
GCF_000009985.1	Magnetospirillum magneticum AMB-1 (a-proteobacteria)	NC_007626.1_3069	dndA	3272507	3272980	474	49.2	6.1e-29	121.7
GCF_000009985.1	Magnetospirillum magneticum AMB-1 (a-proteobacteria)	NC_007626.1_3074	dndA	3276343	3277590	1248	63.1	2.8e-150	526.2
GCF_000009985.1	Magnetospirillum magneticum AMB-1 (a-proteobacteria)	NC_007626.1_4467	dndA	4807794	4808342	549	37.1	4.6e-12	65.9
GCF_000010005.1	Lactobacillus reuteri JCM 1112 (firmicutes)	NC_010609.1_152	dndA	175553	176803	1251	35.5	5.8e-71	262.7
GCF_000010005.1	Lactobacillus reuteri JCM 1112 (firmicutes)	NC_010609.1_530	dndA	565352	566500	1149	100	1.4e-220	759.6
GCF_000010005.1	Lactobacillus reuteri JCM 1112 (firmicutes)	NC_010609.1_614	dndH	659460	661790	2331	32.6	4.8e-42	167.5
GCF_000010005.1	Lactobacillus reuteri JCM 1112 (firmicutes)	NC_010609.1_636	dndA	681109	682263	1155	81.7	4.7e-184	638.3
GCF_000010005.1	Lactobacillus reuteri JCM 1112 (firmicutes)	NC_010609.1_930	dndA	958224	959462	1239	30.1	3.5e-44	173.7
GCF_000010045.1	Desulfitobacterium hafniense Y51 (firmicutes)	NC_007907.1_313	dndA	327061	328323	1263	40	6.7e-83	302.4
GCF_000010045.1	Desulfitobacterium hafniense Y51 (firmicutes)	NC_007907.1_865	dndA	964172	965530	1359	37.7	2.6e-80	293.9
GCF_000010045.1	Desulfitobacterium hafniense Y51 (firmicutes)	NC_007907.1_1044	dndA	1169187	1170341	1155	27.9	8.7e-29	122.5
GCF_000010045.1	Desulfitobacterium hafniense Y51 (firmicutes)	NC_007907.1_2088	dndH	2274392	2276752	2361	31.2	1.6e-45	179.1
GCF_000010045.1	Desulfitobacterium hafniense Y51 (firmicutes)	NC_007907.1_2239	dndA	2448065	2449222	1158	30.1	1.1e-39	158.7
GCF_000010045.1	Desulfitobacterium hafniense Y51 (firmicutes)	NC_007907.1_2303	dndH	2513187	2514365	1179	28.7	4.3e-15	77
GCF_000010045.1	Desulfitobacterium hafniense Y51 (firmicutes)	NC_007907.1_2611	dndA	2774599	2775801	1203	100	2.1e-227	782.3
GCF_000010045.1	Desulfitobacterium hafniense Y51 (firmicutes)	NC_007907.1_2612	dndA	2775861	2776301	441	42.9	3.9e-22	99
GCF_000010045.1	Desulfitobacterium hafniense Y51 (firmicutes)	NC_007907.1_2942	dndA	3114397	3115527	1131	28.4	3.6e-35	143.7
GCF_000010045.1	Desulfitobacterium hafniense Y51 (firmicutes)	NC_007907.1_3470	dndA	3677016	3678170	1155	26.4	1.8e-29	124.8
GCF_000010045.1	Desulfitobacterium hafniense Y51 (firmicutes)	NC_007907.1_4090	dndA	4366896	4368128	1233	27.4	8.1e-33	136
GCF_000010045.1	Desulfitobacterium hafniense Y51 (firmicutes)	NC_007907.1_4422	dndA	4724798	4725943	1146	33.3	7.3e-44	172.6
GCF_000010045.1	Desulfitobacterium hafniense Y51 (firmicutes)	NC_007907.1_4476	dndA	4780200	4780643	444	33.8	7e-19	88.2
GCF_000010045.1	Desulfitobacterium hafniense Y51 (firmicutes)	NC_007907.1_4570	dndA	4866749	4867897	1149	35.6	4.3e-52	199.9
GCF_000010045.1	Desulfitobacterium hafniense Y51 (firmicutes)	NC_007907.1_4580	dndA	4876555	4877355	801	29.2	3.7e-26	113.2
GCF_000010045.1	Desulfitobacterium hafniense Y51 (firmicutes)	NC_007907.1_5038	dndA	5324753	5325775	1023	45.5	6.6e-73	268.9
GCF_000010065.1	Synechococcus elongatus PCC 6301 (cyanobacteria)	NC_006576.1_319	dndA	341789	342952	1164	28	6.5e-32	132.9
GCF_000010065.1	Synechococcus elongatus PCC 6301 (cyanobacteria)	NC_006576.1_1156	dndA	1180585	1180830	246	42.6	1.2e-12	66.6
GCF_000010065.1	Synechococcus elongatus PCC 6301 (cyanobacteria)	NC_006576.1_1643	dndA	1646558	1647073	516	33.3	1.6e-14	73.9
GCF_000010065.1	Synechococcus elongatus PCC 6301 (cyanobacteria)	NC_006576.1_1659	dndA	1666754	1667962	1209	30.8	4.1e-37	150.2
GCF_000010065.1	Synechococcus elongatus PCC 6301 (cyanobacteria)	NC_006576.1_1671	dndA	1679102	1680268	1167	100	3e-218	751.9
GCF_000010065.1	Synechococcus elongatus PCC 6301 (cyanobacteria)	NC_006576.1_2076	dndA	2073163	2074317	1155	25.5	4.3e-12	67
GCF_000010065.1	Synechococcus elongatus PCC 6301 (cyanobacteria)	NC_006576.1_2316	dndA	2312744	2313904	1161	100	1e-207	716.8
GCF_000010065.1	Synechococcus elongatus PCC 6301 (cyanobacteria)	NC_006576.1_2510	dndA	2507378	2508637	1260	28.8	7.7e-39	156
GCF_000010065.1	Synechococcus elongatus PCC 6301 (cyanobacteria)	NC_006576.1_2616	dndA	2616233	2616673	441	43.5	6.7e-14	71.6
GCF_000010085.1	Sodalis glossinidius str. 'morsitans' (enterobacteria)	NC_007712.1_552	dndA	421993	422454	462	33.1	1.6e-18	87
GCF_000010085.1	Sodalis glossinidius str. 'morsitans' (enterobacteria)	NC_007712.1_1343	dndE	1042168	1042719	552	36.9	1.1e-21	97.8
GCF_000010085.1	Sodalis glossinidius str. 'morsitans' (enterobacteria)	NC_007712.1_3161	dndA	2400857	2402080	1224	29.9	1.4e-37	151.8
GCF_000010085.1	Sodalis glossinidius str. 'morsitans' (enterobacteria)	NC_007712.1_3193	dndA	2421862	2423136	1275	40.2	1.5e-77	284.6
GCF_000010085.1	Sodalis glossinidius str. 'morsitans' (enterobacteria)	NC_007712.1_4035	dndA	3023969	3025168	1200	81.8	1.3e-181	630.2
GCF_000010085.1	Sodalis glossinidius str. 'morsitans' (enterobacteria)	NC_007712.1_4036	dndA	3025216	3025755	540	49.6	9e-29	121.3
GCF_000010085.1	Sodalis glossinidius str. 'morsitans' (enterobacteria)	NC_007712.1_4509	dndA	3366720	3367925	1206	28.3	5.1e-32	133.3
GCF_000010105.1	Rhodococcus erythropolis PR4 (high GC Gram+)	NC_012490.1_164	dndE	182697	184085	1389	43.3	3.6e-106	379.8
GCF_000010105.1	Rhodococcus erythropolis PR4 (high GC Gram+)	NC_012490.1_266	dndA	304413	305615	1203	86.5	6.6e-197	681
GCF_000010105.1	Rhodococcus erythropolis PR4 (high GC Gram+)	NC_012490.1_344	dndA	374647	375102	456	33.1	1.2e-13	70.9
GCF_000010105.1	Rhodococcus erythropolis PR4 (high GC Gram+)	NC_012490.1_561	dndA	626945	628270	1326	33	2.1e-58	221.1
GCF_000010105.1	Rhodococcus erythropolis PR4 (high GC Gram+)	NC_012490.1_1212	dndE	1328802	1330142	1341	30.8	4.5e-53	203.4
GCF_000010105.1	Rhodococcus erythropolis PR4 (high GC Gram+)	NC_012490.1_1976	dndA	2136178	2137566	1389	24.6	8.6e-23	102.8
GCF_000010105.1	Rhodococcus erythropolis PR4 (high GC Gram+)	NC_012490.1_2407	dndA	2566894	2568123	1230	100	7.9e-230	790.4
GCF_000010105.1	Rhodococcus erythropolis PR4 (high GC Gram+)	NC_012490.1_3114	dndA	3274629	3275894	1266	28.3	7.8e-39	156
GCF_000010105.1	Rhodococcus erythropolis PR4 (high GC Gram+)	NC_012490.1_3331	dndA	3551789	3553078	1290	40.7	3.9e-78	286.6
GCF_000010105.1	Rhodococcus erythropolis PR4 (high GC Gram+)	NC_012490.1_3533	dndA	3787501	3789075	1575	28.8	2.8e-14	74.7
GCF_000010105.1	Rhodococcus erythropolis PR4 (high GC Gram+)	NC_012490.1_3874	dndA	4155918	4156787	870	27	6.6e-21	95.9
GCF_000010105.1	Rhodococcus erythropolis PR4 (high GC Gram+)	NC_012490.1_4405	dndA	4752340	4753521	1182	69.7	7.8e-150	524.6
GCF_000010105.1	Rhodococcus erythropolis PR4 (high GC Gram+)	NC_012490.1_5554	dndA	5911254	5912519	1266	26.8	1.4e-11	65.5
GCF_000010125.1	Staphylococcus saprophyticus subsp. saprophyticus ATCC 15305 = NCTC 7292 (firmicutes)	NC_007350.1_638	dndA	663914	664711	798	25.4	1.8e-25	110.9
GCF_000010125.1	Staphylococcus saprophyticus subsp. saprophyticus ATCC 15305 = NCTC 7292 (firmicutes)	NC_007350.1_1043	dndA	1070524	1071786	1263	38.6	1.2e-79	291.6
GCF_000010125.1	Staphylococcus saprophyticus subsp. saprophyticus ATCC 15305 = NCTC 7292 (firmicutes)	NC_007350.1_1049	dndA	1078832	1079992	1161	24.3	2.2e-11	64.7
GCF_000010125.1	Staphylococcus saprophyticus subsp. saprophyticus ATCC 15305 = NCTC 7292 (firmicutes)	NC_007350.1_1057	dndA	1086135	1087271	1137	100	7.3e-214	737.3
GCF_000010125.1	Staphylococcus saprophyticus subsp. saprophyticus ATCC 15305 = NCTC 7292 (firmicutes)	NC_007350.1_1141	dndA	1181808	1182227	420	35.4	1.8e-16	80.1
GCF_000010125.1	Staphylococcus saprophyticus subsp. saprophyticus ATCC 15305 = NCTC 7292 (firmicutes)	NC_007350.1_1147	dndA	1185874	1187016	1143	88.2	3.1e-196	678.7
GCF_000010125.1	Staphylococcus saprophyticus subsp. saprophyticus ATCC 15305 = NCTC 7292 (firmicutes)	NC_007350.1_1842	dndA	1921483	1921725	243	47.8	3.1e-13	68.6
GCF_000010125.1	Staphylococcus saprophyticus subsp. saprophyticus ATCC 15305 = NCTC 7292 (firmicutes)	NC_007350.1_1861	dndA	1939039	1940286	1248	26.3	2e-34	141.4
GCF_000010145.1	Lactobacillus fermentum IFO 3956 (firmicutes)	NC_010610.1_72	dndA	88653	89906	1254	37.3	9e-72	265.4
GCF_000010145.1	Lactobacillus fermentum IFO 3956 (firmicutes)	NC_010610.1_558	dndA	578720	579868	1149	100	5.9e-219	754.2
GCF_000010145.1	Lactobacillus fermentum IFO 3956 (firmicutes)	NC_010610.1_905	dndA	926293	927465	1173	100	3.3e-225	775
GCF_000010145.1	Lactobacillus fermentum IFO 3956 (firmicutes)	NC_010610.1_1255	dndA	1263446	1264684	1239	29.7	1.5e-42	168.3
GCF_000010165.1	Brevibacillus brevis NBRC 100599 (firmicutes)	NC_012491.1_1139	dndA	1167025	1167822	798	29.6	4.3e-27	116.3
GCF_000010165.1	Brevibacillus brevis NBRC 100599 (firmicutes)	NC_012491.1_1628	dndA	1685481	1686761	1281	25.1	5.7e-13	70.1
GCF_000010165.1	Brevibacillus brevis NBRC 100599 (firmicutes)	NC_012491.1_1892	dndA	1989317	1989736	420	38.3	3.9e-19	89
GCF_000010165.1	Brevibacillus brevis NBRC 100599 (firmicutes)	NC_012491.1_1893	dndA	1989947	1991092	1146	85.3	3.8e-186	645.2
GCF_000010165.1	Brevibacillus brevis NBRC 100599 (firmicutes)	NC_012491.1_2779	dndA	2870415	2871677	1263	35.2	7.9e-68	252.3
GCF_000010165.1	Brevibacillus brevis NBRC 100599 (firmicutes)	NC_012491.1_4110	dndA	4348564	4349733	1170	86.4	3.2e-196	678.7
GCF_000010165.1	Brevibacillus brevis NBRC 100599 (firmicutes)	NC_012491.1_4483	dndA	4750758	4751876	1119	24.7	4.6e-11	63.5
GCF_000010165.1	Brevibacillus brevis NBRC 100599 (firmicutes)	NC_012491.1_4759	dndA	5036070	5036297	228	46.7	4.2e-12	64.7
GCF_000010165.1	Brevibacillus brevis NBRC 100599 (firmicutes)	NC_012491.1_4831	dndA	5107136	5108362	1227	30	3.7e-46	180.3
GCF_000010165.1	Brevibacillus brevis NBRC 100599 (firmicutes)	NC_012491.1_5045	dndE	5343129	5344550	1422	35.7	4.6e-72	266.5
GCF_000010165.1	Brevibacillus brevis NBRC 100599 (firmicutes)	NC_012491.1_5905	dndA	6282921	6284075	1155	35.2	1.1e-47	185.3
GCF_000010185.1	Finegoldia magna ATCC 29328 (firmicutes)	NC_010376.1_299	dndA	339290	340045	756	27.4	3.6e-15	76.6
GCF_000010185.1	Finegoldia magna ATCC 29328 (firmicutes)	NC_010376.1_483	dndA	530355	531605	1251	29	1.4e-37	151.8
GCF_000010185.1	Finegoldia magna ATCC 29328 (firmicutes)	NC_010376.1_572	dndA	620976	622103	1128	100	1.2e-216	746.5
GCF_000010185.1	Finegoldia magna ATCC 29328 (firmicutes)	NC_010376.1_638	dndA	690556	690963	408	34.1	6e-17	81.6
GCF_000010185.1	Finegoldia magna ATCC 29328 (firmicutes)	NC_010376.1_728	dndA	776385	777449	1065	45.9	3.3e-83	303.1
GCF_000010185.1	Finegoldia magna ATCC 29328 (firmicutes)	NC_010376.1_1475	dndA	1598814	1600061	1248	43	2e-95	344
GCF_000010185.1	Finegoldia magna ATCC 29328 (firmicutes)	NC_010376.1_1614	dndA	1761133	1762221	1089	100	1.2e-210	726.5
GCF_000010185.1	Finegoldia magna ATCC 29328 (firmicutes)	NC_010376.1_1644	dndA	1784326	1785483	1158	31.5	4.7e-51	196.4
GCF_000010205.1	Orientia tsutsugamushi str. Ikeda (a-proteobacteria)	NC_010793.1_645	dndA	584981	586252	1272	100	1.8e-245	842.4
GCF_000010205.1	Orientia tsutsugamushi str. Ikeda (a-proteobacteria)	NC_010793.1_646	dndA	586267	587553	1287	100	2.2e-246	845.5
GCF_000010205.1	Orientia tsutsugamushi str. Ikeda (a-proteobacteria)	NC_010793.1_647	dndA	587565	587978	414	46.8	3.9e-24	105.5
GCF_000010205.1	Orientia tsutsugamushi str. Ikeda (a-proteobacteria)	NC_010793.1_1975	dndA	1796361	1797602	1242	47.7	1.1e-106	381.3
GCF_000010205.1	Orientia tsutsugamushi str. Ikeda (a-proteobacteria)	NC_010793.1_2161	dndA	1980246	1980794	549	39.2	2.7e-12	66.6
GCF_000010225.1	Corynebacterium glutamicum R (high GC Gram+)	NC_009342.1_286	dndA	308490	309665	1176	38.4	3.8e-64	240
GCF_000010225.1	Corynebacterium glutamicum R (high GC Gram+)	NC_009342.1_1186	dndA	1258279	1259355	1077	98.9	8.5e-204	703.7
GCF_000010225.1	Corynebacterium glutamicum R (high GC Gram+)	NC_009342.1_1347	dndA	1440042	1441133	1092	99.7	1.3e-199	689.9
GCF_000010225.1	Corynebacterium glutamicum R (high GC Gram+)	NC_009342.1_1524	dndA	1620927	1622189	1263	40	6.1e-76	279.3
GCF_000010225.1	Corynebacterium glutamicum R (high GC Gram+)	NC_009342.1_1674	dndA	1787942	1789207	1266	26.2	1.1e-32	135.6
GCF_000010245.2	Escherichia coli str. K-12 substr. W3110 (E. coli)	NC_007779.1_1618	dndA	1717662	1718936	1275	39.8	3e-83	303.5
GCF_000010245.2	Escherichia coli str. K-12 substr. W3110 (E. coli)	NC_007779.1_1660	dndA	1761017	1762237	1221	29.7	1.1e-42	168.7
GCF_000010245.2	Escherichia coli str. K-12 substr. W3110 (E. coli)	NC_007779.1_1745	dndA	1848679	1849722	1044	46.1	8.6e-76	278.5
GCF_000010245.2	Escherichia coli str. K-12 substr. W3110 (E. coli)	NC_007779.1_2496	dndA	2658973	2660187	1215	94.6	1.4e-223	769.6
GCF_000010245.2	Escherichia coli str. K-12 substr. W3110 (E. coli)	NC_007779.1_2497	dndA	2660299	2660787	489	48.1	3.1e-28	119.4
GCF_000010245.2	Escherichia coli str. K-12 substr. W3110 (E. coli)	NC_007779.1_2762	dndA	2941993	2943198	1206	27.7	7.9e-33	136
GCF_000010245.2	Escherichia coli str. K-12 substr. W3110 (E. coli)	NC_007779.1_3031	dndA	3240483	3241970	1488	27.7	8.5e-53	202.6
GCF_000010245.2	Escherichia coli str. K-12 substr. W3110 (E. coli)	NC_007779.1_3064	dndA	3275137	3276708	1572	26.2	1.8e-29	125.2
GCF_000010245.2	Escherichia coli str. K-12 substr. W3110 (E. coli)	NC_007779.1_3313	dndA	3549832	3550665	834	29.4	2.8e-21	97.1
GCF_000010265.1	Clostridium kluyveri NBRC 12016 (firmicutes)	NC_011837.1_663	dndA	681759	683069	1311	35.6	1.4e-67	251.5
GCF_000010265.1	Clostridium kluyveri NBRC 12016 (firmicutes)	NC_011837.1_728	dndA	754420	755640	1221	45.1	1.5e-100	360.9
GCF_000010265.1	Clostridium kluyveri NBRC 12016 (firmicutes)	NC_011837.1_785	dndA	811480	812673	1194	100	3.8e-229	788.1
GCF_000010265.1	Clostridium kluyveri NBRC 12016 (firmicutes)	NC_011837.1_800	dndA	828667	829929	1263	30.2	3.6e-44	173.7
GCF_000010265.1	Clostridium kluyveri NBRC 12016 (firmicutes)	NC_011837.1_1053	dndA	1121330	1122481	1152	100	5.9e-219	754.2
GCF_000010265.1	Clostridium kluyveri NBRC 12016 (firmicutes)	NC_011837.1_1281	dndA	1352437	1352883	447	38.3	1.5e-21	97.1
GCF_000010265.1	Clostridium kluyveri NBRC 12016 (firmicutes)	NC_011837.1_1282	dndA	1352884	1354092	1209	100	2.6e-233	802
GCF_000010265.1	Clostridium kluyveri NBRC 12016 (firmicutes)	NC_011837.1_1409	dndH	1483019	1485310	2292	31.3	1.5e-43	172.6
GCF_000010265.1	Clostridium kluyveri NBRC 12016 (firmicutes)	NC_011837.1_1602	dndA	1713449	1714630	1182	24.2	2.2e-11	64.7
GCF_000010265.1	Clostridium kluyveri NBRC 12016 (firmicutes)	NC_011837.1_3397	dndA	3506415	3507623	1209	27.7	1e-32	135.6
GCF_000010265.1	Clostridium kluyveri NBRC 12016 (firmicutes)	NC_011836.1_20	dndH	20013	21188	1176	26.5	2e-12	68.2
GCF_000010285.1	Kocuria rhizophila DC2201 (high GC Gram+)	NC_010617.1_41	dndA	47136	48314	1179	100	1.3e-216	746.5
GCF_000010285.1	Kocuria rhizophila DC2201 (high GC Gram+)	NC_010617.1_575	dndA	648497	649333	837	27.3	3.8e-18	86.7
GCF_000010285.1	Kocuria rhizophila DC2201 (high GC Gram+)	NC_010617.1_755	dndA	845748	846785	1038	47.4	3.6e-74	273.1
GCF_000010285.1	Kocuria rhizophila DC2201 (high GC Gram+)	NC_010617.1_848	dndA	957274	958506	1233	100	3e-229	788.5
GCF_000010285.1	Kocuria rhizophila DC2201 (high GC Gram+)	NC_010617.1_1510	dndA	1754423	1755733	1311	38.7	3.5e-74	273.5
GCF_000010305.1	Gemmatimonas aurantiaca T-27 (bacteria)	NC_012489.1_110	dndA	125091	126437	1347	26.9	2.5e-19	91.3
GCF_000010305.1	Gemmatimonas aurantiaca T-27 (bacteria)	NC_012489.1_655	dndA	759251	760411	1161	28.3	2.1e-22	101.3
GCF_000010305.1	Gemmatimonas aurantiaca T-27 (bacteria)	NC_012489.1_656	dndA	760483	761769	1287	41.8	1.5e-74	274.6
GCF_000010305.1	Gemmatimonas aurantiaca T-27 (bacteria)	NC_012489.1_1149	dndA	1344146	1345336	1191	100	1.4e-210	726.5
GCF_000010305.1	Gemmatimonas aurantiaca T-27 (bacteria)	NC_012489.1_2021	dndA	2315812	2316303	492	34	7.7e-19	88.2
GCF_000010305.1	Gemmatimonas aurantiaca T-27 (bacteria)	NC_012489.1_2113	dndA	2427181	2427621	441	27.7	1.3e-12	67.4
GCF_000010305.1	Gemmatimonas aurantiaca T-27 (bacteria)	NC_012489.1_2751	dndA	3175062	3176333	1272	33.1	3.9e-46	180.3
GCF_000010305.1	Gemmatimonas aurantiaca T-27 (bacteria)	NC_012489.1_2784	dndA	3216169	3217446	1278	29.1	1.9e-21	98.2
GCF_000010305.1	Gemmatimonas aurantiaca T-27 (bacteria)	NC_012489.1_2798	dndA	3228932	3230287	1356	23.5	6.6e-20	93.2
GCF_000010305.1	Gemmatimonas aurantiaca T-27 (bacteria)	NC_012489.1_3085	dndA	3567907	3569154	1248	27.2	4.4e-34	140.2
GCF_000010305.1	Gemmatimonas aurantiaca T-27 (bacteria)	NC_012489.1_3139	dndA	3633606	3634931	1326	30.2	6.5e-28	119.8
GCF_000010305.1	Gemmatimonas aurantiaca T-27 (bacteria)	NC_012489.1_3333	dndA	3883654	3884895	1242	25.5	1.6e-12	68.6
GCF_000010325.1	Nitratiruptor sp. SB155-2 (e-proteobacteria)	NC_009662.1_798	dndA	770037	771236	1200	29.8	3.7e-30	127.1
GCF_000010325.1	Nitratiruptor sp. SB155-2 (e-proteobacteria)	NC_009662.1_801	dndA	773704	774120	417	35	2.2e-14	73.2
GCF_000010325.1	Nitratiruptor sp. SB155-2 (e-proteobacteria)	NC_009662.1_1743	dndD	1690222	1692276	2055	100	0	1149
GCF_000010325.1	Nitratiruptor sp. SB155-2 (e-proteobacteria)	NC_009662.1_1747	dndD	1694906	1696894	1989	100	4e-284	971.5
GCF_000010325.1	Nitratiruptor sp. SB155-2 (e-proteobacteria)	NC_009662.1_1748	dndC	1696884	1698203	1320	100	2.1e-249	855.5
GCF_000010345.1	Sulfurovum sp. NBC37-1 (e-proteobacteria)	NC_009663.1_7	dndA	7187	8389	1203	100	8.8e-234	803.5
GCF_000010345.1	Sulfurovum sp. NBC37-1 (e-proteobacteria)	NC_009663.1_1394	dndH	1394450	1396729	2280	31.6	9.4e-43	169.9
GCF_000010345.1	Sulfurovum sp. NBC37-1 (e-proteobacteria)	NC_009663.1_1798	dndA	1801984	1803183	1200	27.5	2.6e-28	120.9
GCF_000010345.1	Sulfurovum sp. NBC37-1 (e-proteobacteria)	NC_009663.1_1885	dndA	1880853	1881884	1032	42.7	8.8e-73	268.5
GCF_000010345.1	Sulfurovum sp. NBC37-1 (e-proteobacteria)	NC_009663.1_1932	dndA	1931642	1932040	399	32.1	3.7e-11	62.4
GCF_000010345.1	Sulfurovum sp. NBC37-1 (e-proteobacteria)	NC_009663.1_2363	dndA	2390168	2390446	279	39.2	4e-12	65.1
GCF_000010385.1	Escherichia coli SE11 (E. coli)	NC_011415.1_1724	dndA	1849457	1850731	1275	39.8	3e-83	303.5
GCF_000010385.1	Escherichia coli SE11 (E. coli)	NC_011415.1_1766	dndA	1892797	1894017	1221	29.7	1.5e-42	168.3
GCF_000010385.1	Escherichia coli SE11 (E. coli)	NC_011415.1_1898	dndA	2016064	2017107	1044	46.4	2.3e-76	280.4
GCF_000010385.1	Escherichia coli SE11 (E. coli)	NC_011415.1_2778	dndA	2919378	2920592	1215	94.6	1.4e-223	769.6
GCF_000010385.1	Escherichia coli SE11 (E. coli)	NC_011415.1_2779	dndA	2920704	2921192	489	48.1	3.1e-28	119.4
GCF_000010385.1	Escherichia coli SE11 (E. coli)	NC_011415.1_3023	dndA	3182271	3183476	1206	27.7	1e-32	135.6
GCF_000010385.1	Escherichia coli SE11 (E. coli)	NC_011415.1_3319	dndA	3504412	3505899	1488	27.7	5e-53	203.4
GCF_000010385.1	Escherichia coli SE11 (E. coli)	NC_011415.1_3355	dndA	3543086	3544657	1572	25.8	1.4e-29	125.6
GCF_000010385.1	Escherichia coli SE11 (E. coli)	NC_011415.1_4107	dndA	4347739	4348572	834	29.4	2.8e-21	97.1
GCF_000010385.1	Escherichia coli SE11 (E. coli)	NC_011415.1_4484	dndF	4770514	4772163	1650	100	0	1114
GCF_000010385.1	Escherichia coli SE11 (E. coli)	NC_011415.1_4485	dndG	4772168	4773490	1323	81.2	2.2e-214	739.2
GCF_000010385.1	Escherichia coli SE11 (E. coli)	NC_011415.1_4486	dndH	4773471	4778552	5082	100	0	3389.4
GCF_000010385.1	Escherichia coli SE11 (E. coli)	NC_011415.1_4489	dndE	4780075	4780428	354	87.7	8.2e-55	207.2
GCF_000010385.1	Escherichia coli SE11 (E. coli)	NC_011415.1_4490	dndD	4780428	4782437	2010	94.5	0	1218
GCF_000010385.1	Escherichia coli SE11 (E. coli)	NC_011415.1_4491	dndC	4782427	4784061	1635	100	0	1107.4
GCF_000010385.1	Escherichia coli SE11 (E. coli)	NC_011415.1_4492	dndB	4784058	4785143	1086	100	1.5e-211	729.6
GCF_000010405.1	Candidatus Vesicomyosocius okutanii (g-proteobacteria)	NC_009465.1_49	dndH	44194	46470	2277	26.3	2.2e-36	148.7
GCF_000010405.1	Candidatus Vesicomyosocius okutanii (g-proteobacteria)	NC_009465.1_133	dndA	144020	145204	1185	25.6	1.4e-26	115.2
GCF_000010405.1	Candidatus Vesicomyosocius okutanii (g-proteobacteria)	NC_009465.1_528	dndA	558084	559298	1215	88.4	6.2e-211	727.6
GCF_000010405.1	Candidatus Vesicomyosocius okutanii (g-proteobacteria)	NC_009465.1_529	dndA	559301	559720	420	42	5.2e-24	105.1
GCF_000010425.1	Bifidobacterium adolescentis ATCC 15703 (high GC Gram+)	NC_008618.1_736	dndA	899787	901061	1275	29.9	5.4e-32	133.3
GCF_000010425.1	Bifidobacterium adolescentis ATCC 15703 (high GC Gram+)	NC_008618.1_951	dndA	1135830	1137137	1308	38.4	2.6e-74	273.9
GCF_000010445.1	Staphylococcus aureus subsp. aureus Mu3 (firmicutes)	NC_009782.1_822	dndA	915641	916882	1242	26.6	1.2e-36	148.7
GCF_000010445.1	Staphylococcus aureus subsp. aureus Mu3 (firmicutes)	NC_009782.1_917	dndA	980533	980775	243	44.3	4.1e-13	68.2
GCF_000010445.1	Staphylococcus aureus subsp. aureus Mu3 (firmicutes)	NC_009782.1_1252	dndH	1348434	1350800	2367	30.6	1.9e-38	155.6
GCF_000010445.1	Staphylococcus aureus subsp. aureus Mu3 (firmicutes)	NC_009782.1_1595	dndA	1732260	1733402	1143	100	2.1e-216	745.7
GCF_000010445.1	Staphylococcus aureus subsp. aureus Mu3 (firmicutes)	NC_009782.1_1599	dndA	1735433	1735855	423	37	2.1e-17	83.2
GCF_000010445.1	Staphylococcus aureus subsp. aureus Mu3 (firmicutes)	NC_009782.1_1684	dndA	1836182	1837348	1167	93	1.2e-206	713.4
GCF_000010445.1	Staphylococcus aureus subsp. aureus Mu3 (firmicutes)	NC_009782.1_1697	dndA	1851841	1853103	1263	38.5	5.7e-82	299.3
GCF_000010445.1	Staphylococcus aureus subsp. aureus Mu3 (firmicutes)	NC_009782.1_2233	dndA	2406510	2407307	798	26.9	4.5e-24	106.3
GCF_000010465.1	Staphylococcus aureus subsp. aureus str. Newman (firmicutes)	NC_009641.1_812	dndA	876703	877944	1242	26.6	1.2e-36	148.7
GCF_000010465.1	Staphylococcus aureus subsp. aureus str. Newman (firmicutes)	NC_009641.1_832	dndA	895422	895664	243	44.3	4.1e-13	68.2
GCF_000010465.1	Staphylococcus aureus subsp. aureus str. Newman (firmicutes)	NC_009641.1_1231	dndH	1306308	1308677	2370	29.9	9.4e-38	153.3
GCF_000010465.1	Staphylococcus aureus subsp. aureus str. Newman (firmicutes)	NC_009641.1_1577	dndA	1689759	1690901	1143	99.5	5.1e-215	741.1
GCF_000010465.1	Staphylococcus aureus subsp. aureus str. Newman (firmicutes)	NC_009641.1_1581	dndA	1692931	1693353	423	37	2.1e-17	83.2
GCF_000010465.1	Staphylococcus aureus subsp. aureus str. Newman (firmicutes)	NC_009641.1_1661	dndA	1787327	1788493	1167	93.3	3.1e-207	715.3
GCF_000010465.1	Staphylococcus aureus subsp. aureus str. Newman (firmicutes)	NC_009641.1_1673	dndA	1801467	1802729	1263	38.5	5.7e-82	299.3
GCF_000010465.1	Staphylococcus aureus subsp. aureus str. Newman (firmicutes)	NC_009641.1_2268	dndA	2402493	2403290	798	26.9	5.8e-24	105.9
GCF_000010485.1	Escherichia coli SE15 (E. coli)	NC_013654.1_638	dndA	719270	720466	1197	26.5	5.1e-24	106.7
GCF_000010485.1	Escherichia coli SE15 (E. coli)	NC_013654.1_1488	dndA	1616904	1618178	1275	39.8	3e-83	303.5
GCF_000010485.1	Escherichia coli SE15 (E. coli)	NC_013654.1_1529	dndA	1656008	1657228	1221	29.4	2.1e-41	164.5
GCF_000010485.1	Escherichia coli SE15 (E. coli)	NC_013654.1_1610	dndA	1740155	1741198	1044	46.4	2.3e-76	280.4
GCF_000010485.1	Escherichia coli SE15 (E. coli)	NC_013654.1_2358	dndA	2587294	2588508	1215	94.6	1.4e-223	769.6
GCF_000010485.1	Escherichia coli SE15 (E. coli)	NC_013654.1_2359	dndA	2588620	2589108	489	48.1	3.1e-28	119.4
GCF_000010485.1	Escherichia coli SE15 (E. coli)	NC_013654.1_2589	dndA	2831967	2833172	1206	28	2.1e-33	137.9
GCF_000010485.1	Escherichia coli SE15 (E. coli)	NC_013654.1_2918	dndA	3208410	3209897	1488	27.6	2.2e-53	204.5
GCF_000010485.1	Escherichia coli SE15 (E. coli)	NC_013654.1_2947	dndA	3239121	3240692	1572	26.3	2.4e-29	124.8
GCF_000010485.1	Escherichia coli SE15 (E. coli)	NC_013654.1_3725	dndA	4068608	4069444	837	29.1	8.2e-21	95.5
GCF_000010505.1	Porphyromonas gingivalis ATCC 33277 (CFB group bacteria)	NC_010729.1_341	dndA	394043	395335	1293	38.6	6.9e-83	302.4
GCF_000010505.1	Porphyromonas gingivalis ATCC 33277 (CFB group bacteria)	NC_010729.1_718	dndA	836843	838057	1215	30.2	1e-43	172.2
GCF_000010505.1	Porphyromonas gingivalis ATCC 33277 (CFB group bacteria)	NC_010729.1_1599	dndA	1889518	1890648	1131	28.8	1.8e-26	114.8
GCF_000010505.1	Porphyromonas gingivalis ATCC 33277 (CFB group bacteria)	NC_010729.1_1601	dndA	1890853	1891899	1047	44	2.7e-77	283.5
GCF_000010525.1	Azorhizobium caulinodans ORS 571 (a-proteobacteria)	NC_009937.1_1067	dndA	1175718	1176998	1281	28.6	3.1e-35	144.1
GCF_000010525.1	Azorhizobium caulinodans ORS 571 (a-proteobacteria)	NC_009937.1_1192	dndA	1297578	1298636	1059	41.8	1.5e-67	251.1
GCF_000010525.1	Azorhizobium caulinodans ORS 571 (a-proteobacteria)	NC_009937.1_2710	dndA	2984845	2986386	1542	26.8	7.8e-33	136.3
GCF_000010525.1	Azorhizobium caulinodans ORS 571 (a-proteobacteria)	NC_009937.1_2859	dndE	3164155	3165621	1467	43.6	7e-116	412.1
GCF_000010525.1	Azorhizobium caulinodans ORS 571 (a-proteobacteria)	NC_009937.1_2938	dndA	3260980	3262173	1194	29.9	2.1e-38	154.5
GCF_000010525.1	Azorhizobium caulinodans ORS 571 (a-proteobacteria)	NC_009937.1_3254	dndA	3635408	3635854	447	42.2	4.1e-11	62.4
GCF_000010525.1	Azorhizobium caulinodans ORS 571 (a-proteobacteria)	NC_009937.1_3355	dndA	3784959	3786482	1524	35.2	1.2e-57	218.8
GCF_000010525.1	Azorhizobium caulinodans ORS 571 (a-proteobacteria)	NC_009937.1_3416	dndA	3866536	3868098	1563	32.4	4.9e-59	223.4
GCF_000010525.1	Azorhizobium caulinodans ORS 571 (a-proteobacteria)	NC_009937.1_3487	dndA	3938554	3939705	1152	100	2.6e-214	738.8
GCF_000010525.1	Azorhizobium caulinodans ORS 571 (a-proteobacteria)	NC_009937.1_3532	dndA	3972147	3973028	882	25.9	1.2e-14	75.1
GCF_000010525.1	Azorhizobium caulinodans ORS 571 (a-proteobacteria)	NC_009937.1_3701	dndA	4140311	4141558	1248	30.7	8.7e-43	169.1
GCF_000010525.1	Azorhizobium caulinodans ORS 571 (a-proteobacteria)	NC_009937.1_3706	dndA	4145508	4146686	1179	100	2.9e-213	735.3
GCF_000010525.1	Azorhizobium caulinodans ORS 571 (a-proteobacteria)	NC_009937.1_3709	dndA	4148929	4150242	1314	61.9	6.6e-150	525
GCF_000010545.1	Burkholderia multivorans ATCC 17616 (b-proteobacteria)	NC_010804.1_537	dndA	576068	577309	1242	31.3	1.7e-38	154.8
GCF_000010545.1	Burkholderia multivorans ATCC 17616 (b-proteobacteria)	NC_010804.1_2096	dndA	2262065	2263288	1224	94.6	2.6e-225	775.4
GCF_000010545.1	Burkholderia multivorans ATCC 17616 (b-proteobacteria)	NC_010804.1_2097	dndA	2263350	2263889	540	43.9	3.2e-26	112.8
GCF_000010545.1	Burkholderia multivorans ATCC 17616 (b-proteobacteria)	NC_010804.1_2292	dndH	2478918	2480657	1740	34.1	5.1e-41	163.7
GCF_000010545.1	Burkholderia multivorans ATCC 17616 (b-proteobacteria)	NC_010804.1_2442	dndA	2641663	2642847	1185	27.1	2.9e-11	64.3
GCF_000010545.1	Burkholderia multivorans ATCC 17616 (b-proteobacteria)	NC_010804.1_2664	dndA	2887892	2888716	825	26.1	3.7e-13	70.1
GCF_000010545.1	Burkholderia multivorans ATCC 17616 (b-proteobacteria)	NC_010805.1_135	dndA	136149	137627	1479	83.7	4.1e-233	801.6
GCF_000010545.1	Burkholderia multivorans ATCC 17616 (b-proteobacteria)	NC_010805.1_846	dndA	924853	925917	1065	25.5	4.4e-11	63.5
GCF_000010545.1	Burkholderia multivorans ATCC 17616 (b-proteobacteria)	NC_010805.1_1929	dndA	2172427	2173983	1557	26.5	9.3e-34	139.4
GCF_000010545.1	Burkholderia multivorans ATCC 17616 (b-proteobacteria)	NC_010805.1_1968	dndA	2217769	2218833	1065	43.5	9.7e-75	275
GCF_000010545.1	Burkholderia multivorans ATCC 17616 (b-proteobacteria)	NC_010805.1_2033	dndE	2289513	2290883	1371	32.1	1.5e-56	214.9
GCF_000010545.1	Burkholderia multivorans ATCC 17616 (b-proteobacteria)	NC_010805.1_2113	dndE	2378602	2380599	1998	28.2	5.7e-44	173.7
GCF_000010545.1	Burkholderia multivorans ATCC 17616 (b-proteobacteria)	NC_010801.1_187	dndE	205059	207209	2151	24.7	3.6e-12	68.2
GCF_000010545.1	Burkholderia multivorans ATCC 17616 (b-proteobacteria)	NC_010801.1_785	dndA	833373	834227	855	29.9	2.8e-16	80.5
GCF_000010545.1	Burkholderia multivorans ATCC 17616 (b-proteobacteria)	NC_010802.1_80	dndC	79370	81163	1794	29.2	5.4e-54	206.8
GCF_000010585.1	Macrococcus caseolyticus JCSC5402 (firmicutes)	NC_011999.1_145	dndA	139025	139813	789	29.3	3.8e-28	119.8
GCF_000010585.1	Macrococcus caseolyticus JCSC5402 (firmicutes)	NC_011999.1_594	dndA	582546	583781	1236	31.7	1.8e-40	161.4
GCF_000010585.1	Macrococcus caseolyticus JCSC5402 (firmicutes)	NC_011999.1_614	dndA	601009	601251	243	46.4	9.1e-13	67
GCF_000010585.1	Macrococcus caseolyticus JCSC5402 (firmicutes)	NC_011999.1_952	dndH	954353	956593	2241	33.7	3.7e-44	174.5
GCF_000010585.1	Macrococcus caseolyticus JCSC5402 (firmicutes)	NC_011999.1_1439	dndA	1364527	1365654	1128	100	6.8e-212	730.7
GCF_000010585.1	Macrococcus caseolyticus JCSC5402 (firmicutes)	NC_011999.1_1441	dndA	1367335	1367757	423	34.8	6.9e-16	78.2
GCF_000010585.1	Macrococcus caseolyticus JCSC5402 (firmicutes)	NC_011999.1_1568	dndA	1502502	1503641	1140	100	9.9e-219	753.4
GCF_000010585.1	Macrococcus caseolyticus JCSC5402 (firmicutes)	NC_011999.1_1589	dndA	1522327	1523580	1254	35.5	5.3e-72	266.2
GCF_000010605.1	Streptomyces griseus subsp. griseus NBRC 13350 (high GC Gram+)	NC_010572.1_795	dndA	967155	968369	1215	38.7	1.1e-66	248.4
GCF_000010605.1	Streptomyces griseus subsp. griseus NBRC 13350 (high GC Gram+)	NC_010572.1_1195	dndA	1426777	1428318	1542	29	8.4e-11	63.2
GCF_000010605.1	Streptomyces griseus subsp. griseus NBRC 13350 (high GC Gram+)	NC_010572.1_2008	dndA	2401005	2402174	1170	86	6.6e-194	671
GCF_000010605.1	Streptomyces griseus subsp. griseus NBRC 13350 (high GC Gram+)	NC_010572.1_3562	dndB	4187704	4188966	1263	55.9	7.8e-124	438.3
GCF_000010605.1	Streptomyces griseus subsp. griseus NBRC 13350 (high GC Gram+)	NC_010572.1_5335	dndA	6298263	6299645	1383	84.2	1.3e-199	690.3
GCF_000010605.1	Streptomyces griseus subsp. griseus NBRC 13350 (high GC Gram+)	NC_010572.1_5346	dndA	6310832	6312211	1380	32.9	2.8e-50	194.1
GCF_000010605.1	Streptomyces griseus subsp. griseus NBRC 13350 (high GC Gram+)	NC_010572.1_5582	dndA	6576682	6577950	1269	28.7	4e-35	143.7
GCF_000010605.1	Streptomyces griseus subsp. griseus NBRC 13350 (high GC Gram+)	NC_010572.1_5661	dndA	6655017	6656288	1272	40.6	4.5e-79	289.7
GCF_000010625.1	Microcystis aeruginosa NIES-843 (cyanobacteria)	NC_010296.1_115	dndA	101675	102892	1218	31.7	3.6e-41	163.7
GCF_000010625.1	Microcystis aeruginosa NIES-843 (cyanobacteria)	NC_010296.1_1213	dndA	1204025	1204402	378	79.6	1.1e-36	147.1
GCF_000010625.1	Microcystis aeruginosa NIES-843 (cyanobacteria)	NC_010296.1_1253	dndA	1240825	1242516	1692	30.5	1.7e-49	191.8
GCF_000010625.1	Microcystis aeruginosa NIES-843 (cyanobacteria)	NC_010296.1_1334	dndA	1326422	1327588	1167	100	1.8e-223	769.2
GCF_000010625.1	Microcystis aeruginosa NIES-843 (cyanobacteria)	NC_010296.1_1397	dndA	1397140	1397376	237	47.8	3.6e-14	71.6
GCF_000010625.1	Microcystis aeruginosa NIES-843 (cyanobacteria)	NC_010296.1_2061	dndA	2065163	2066425	1263	30.6	4.9e-41	163.3
GCF_000010625.1	Microcystis aeruginosa NIES-843 (cyanobacteria)	NC_010296.1_2815	dndD	2903863	2905809	1947	36.7	1.2e-110	395.2
GCF_000010625.1	Microcystis aeruginosa NIES-843 (cyanobacteria)	NC_010296.1_3103	dndA	3183735	3184178	444	41.6	2.6e-21	96.3
GCF_000010625.1	Microcystis aeruginosa NIES-843 (cyanobacteria)	NC_010296.1_3258	dndD	3320603	3322588	1986	100	1.2e-304	1039.6
GCF_000010625.1	Microcystis aeruginosa NIES-843 (cyanobacteria)	NC_010296.1_3259	dndE	3322780	3323178	399	100	4.7e-75	274.6
GCF_000010625.1	Microcystis aeruginosa NIES-843 (cyanobacteria)	NC_010296.1_3273	dndD	3335469	3337658	2190	100	0	1301.6
GCF_000010625.1	Microcystis aeruginosa NIES-843 (cyanobacteria)	NC_010296.1_4285	dndA	4431252	4432466	1215	26.3	4.8e-30	126.7
GCF_000010625.1	Microcystis aeruginosa NIES-843 (cyanobacteria)	NC_010296.1_4699	dndA	4854379	4855539	1161	27	9.1e-18	85.9
GCF_000010625.1	Microcystis aeruginosa NIES-843 (cyanobacteria)	NC_010296.1_5185	dndA	5369291	5370454	1164	100	4.5e-219	754.6
GCF_000010625.1	Microcystis aeruginosa NIES-843 (cyanobacteria)	NC_010296.1_5319	dndC	5520965	5522566	1602	100	0	1090.9
GCF_000010665.1	Desulfovibrio magneticus RS-1 (d-proteobacteria)	NC_012796.1_204	dndA	246194	246646	453	35.8	1.9e-19	90.1
GCF_000010665.1	Desulfovibrio magneticus RS-1 (d-proteobacteria)	NC_012796.1_468	dndA	554253	555530	1278	39.6	2.3e-78	287.3
GCF_000010665.1	Desulfovibrio magneticus RS-1 (d-proteobacteria)	NC_012796.1_719	dndA	819186	820319	1134	30.2	2e-25	111.3
GCF_000010665.1	Desulfovibrio magneticus RS-1 (d-proteobacteria)	NC_012796.1_1061	dndE	1254865	1256325	1461	35.5	6.8e-63	236.1
GCF_000010665.1	Desulfovibrio magneticus RS-1 (d-proteobacteria)	NC_012796.1_1568	dndA	1812723	1813160	438	37.2	2.9e-25	109.4
GCF_000010665.1	Desulfovibrio magneticus RS-1 (d-proteobacteria)	NC_012796.1_1642	dndA	1904860	1905705	846	34.6	2.8e-16	80.5
GCF_000010665.1	Desulfovibrio magneticus RS-1 (d-proteobacteria)	NC_012796.1_1643	dndA	1905705	1906892	1188	100	4.6e-227	781.2
GCF_000010665.1	Desulfovibrio magneticus RS-1 (d-proteobacteria)	NC_012796.1_2019	dndA	2361832	2362800	969	43.3	6.1e-68	252.3
GCF_000010665.1	Desulfovibrio magneticus RS-1 (d-proteobacteria)	NC_012796.1_2775	dndA	3188227	3188682	456	27.3	1.8e-14	73.6
GCF_000010665.1	Desulfovibrio magneticus RS-1 (d-proteobacteria)	NC_012796.1_2973	dndA	3455401	3456972	1572	25.2	8.2e-14	73.2
GCF_000010665.1	Desulfovibrio magneticus RS-1 (d-proteobacteria)	NC_012796.1_3009	dndE	3496329	3497753	1425	51.4	8.8e-140	491.5
GCF_000010665.1	Desulfovibrio magneticus RS-1 (d-proteobacteria)	NC_012796.1_3559	dndA	4191133	4192296	1164	49.6	1e-98	354.8
GCF_000010665.1	Desulfovibrio magneticus RS-1 (d-proteobacteria)	NC_012796.1_3568	dndA	4200608	4201057	450	30.8	2.1e-15	76.6
GCF_000010665.1	Desulfovibrio magneticus RS-1 (d-proteobacteria)	NC_012796.1_3733	dndA	4390206	4390652	447	38.3	6.1e-23	101.7
GCF_000010685.1	Mycobacterium tuberculosis variant bovis BCG str. Tokyo 172 (high GC Gram+)	NC_012207.1_68	dndA	66915	68354	1440	24.1	1.6e-11	65.5
GCF_000010685.1	Mycobacterium tuberculosis variant bovis BCG str. Tokyo 172 (high GC Gram+)	NC_012207.1_1353	dndA	1440314	1440799	486	35.8	2.2e-13	70.1
GCF_000010685.1	Mycobacterium tuberculosis variant bovis BCG str. Tokyo 172 (high GC Gram+)	NC_012207.1_1538	dndA	1649484	1650737	1254	32.9	8e-36	146
GCF_000010685.1	Mycobacterium tuberculosis variant bovis BCG str. Tokyo 172 (high GC Gram+)	NC_012207.1_1740	dndA	1891731	1892996	1266	40.6	8.5e-78	285.4
GCF_000010685.1	Mycobacterium tuberculosis variant bovis BCG str. Tokyo 172 (high GC Gram+)	NC_012207.1_1782	dndA	1929970	1931355	1386	26.2	3.8e-15	77.4
GCF_000010685.1	Mycobacterium tuberculosis variant bovis BCG str. Tokyo 172 (high GC Gram+)	NC_012207.1_2952	dndA	3155335	3156165	831	28	3.3e-22	100.1
GCF_000010685.1	Mycobacterium tuberculosis variant bovis BCG str. Tokyo 172 (high GC Gram+)	NC_012207.1_3083	dndA	3330967	3332148	1182	87	1.9e-188	652.9
GCF_000010685.1	Mycobacterium tuberculosis variant bovis BCG str. Tokyo 172 (high GC Gram+)	NC_012207.1_3809	dndA	4113114	4114286	1173	32.4	6.5e-24	106.3
GCF_000010685.1	Mycobacterium tuberculosis variant bovis BCG str. Tokyo 172 (high GC Gram+)	NC_012207.1_3891	dndA	4193295	4194491	1197	60	3.7e-131	462.6
GCF_000010705.1	Streptococcus dysgalactiae subsp. equisimilis GGS_124 (firmicutes)	NC_012891.1_92	dndA	100262	101518	1257	38.1	1.4e-77	284.6
GCF_000010705.1	Streptococcus dysgalactiae subsp. equisimilis GGS_124 (firmicutes)	NC_012891.1_309	dndA	322539	323765	1227	29.3	2.3e-43	171
GCF_000010705.1	Streptococcus dysgalactiae subsp. equisimilis GGS_124 (firmicutes)	NC_012891.1_451	dndH	465491	467998	2508	32.1	6.7e-42	167.2
GCF_000010705.1	Streptococcus dysgalactiae subsp. equisimilis GGS_124 (firmicutes)	NC_012891.1_742	dndA	761985	763127	1143	80	2.4e-172	599.4
GCF_000010705.1	Streptococcus dysgalactiae subsp. equisimilis GGS_124 (firmicutes)	NC_012891.1_846	dndA	870513	871640	1128	100	4.6e-216	744.6
GCF_000010725.1	Azospirillum sp. B510 (a-proteobacteria)	NC_013854.1_298	dndH	311423	313363	1941	31.6	2.3e-42	168.3
GCF_000010725.1	Azospirillum sp. B510 (a-proteobacteria)	NC_013854.1_392	dndA	418493	418948	456	32.1	2.5e-11	63.2
GCF_000010725.1	Azospirillum sp. B510 (a-proteobacteria)	NC_013854.1_515	dndA	556061	557323	1263	59.8	4e-136	479.2
GCF_000010725.1	Azospirillum sp. B510 (a-proteobacteria)	NC_013854.1_691	dndA	734295	735515	1221	100	2.1e-235	808.9
GCF_000010725.1	Azospirillum sp. B510 (a-proteobacteria)	NC_013854.1_764	dndA	826502	827383	882	25.1	7.1e-15	75.9
GCF_000010725.1	Azospirillum sp. B510 (a-proteobacteria)	NC_013854.1_1076	dndA	1147383	1148426	1044	29.9	1.8e-12	68.2
GCF_000010725.1	Azospirillum sp. B510 (a-proteobacteria)	NC_013854.1_2130	dndA	2292104	2292580	477	49.3	1.7e-31	130.2
GCF_000010725.1	Azospirillum sp. B510 (a-proteobacteria)	NC_013854.1_2131	dndA	2292613	2293758	1146	100	2.6e-211	728.8
GCF_000010725.1	Azospirillum sp. B510 (a-proteobacteria)	NC_013854.1_2403	dndA	2563057	2564208	1152	94.3	7e-204	704.1
GCF_000010725.1	Azospirillum sp. B510 (a-proteobacteria)	NC_013854.1_2538	dndA	2709629	2710915	1287	63	1.3e-155	543.9
GCF_000010725.1	Azospirillum sp. B510 (a-proteobacteria)	NC_013855.1_18	dndA	27925	28752	828	27	4.5e-11	63.2
GCF_000010725.1	Azospirillum sp. B510 (a-proteobacteria)	NC_013855.1_94	dndA	108735	110651	1917	29.9	2.3e-42	168.3
GCF_000010725.1	Azospirillum sp. B510 (a-proteobacteria)	NC_013855.1_489	dndA	583100	584629	1530	27.9	8e-38	152.9
GCF_000010725.1	Azospirillum sp. B510 (a-proteobacteria)	NC_013855.1_658	dndA	811273	812799	1527	31	1.2e-54	208.8
GCF_000010725.1	Azospirillum sp. B510 (a-proteobacteria)	NC_013855.1_1084	dndA	1343687	1344805	1119	28.8	4.2e-12	67
GCF_000010725.1	Azospirillum sp. B510 (a-proteobacteria)	NC_013856.1_281	dndA	309394	310917	1524	27.4	7.9e-38	152.9
GCF_000010725.1	Azospirillum sp. B510 (a-proteobacteria)	NC_013856.1_431	dndA	484512	485492	981	31.4	4.6e-23	103.2
GCF_000010725.1	Azospirillum sp. B510 (a-proteobacteria)	NC_013857.1_426	dndA	503304	503756	453	32.4	4.8e-15	75.5
GCF_000010725.1	Azospirillum sp. B510 (a-proteobacteria)	NC_013857.1_439	dndA	517174	517647	474	32	2.6e-11	63.2
GCF_000010725.1	Azospirillum sp. B510 (a-proteobacteria)	NC_013857.1_443	dndA	521423	522685	1263	29.2	1.2e-39	158.7
GCF_000010725.1	Azospirillum sp. B510 (a-proteobacteria)	NC_013857.1_548	dndA	679293	680420	1128	100	5.8e-195	674.5
GCF_000010725.1	Azospirillum sp. B510 (a-proteobacteria)	NC_013858.1_144	dndA	161251	162774	1524	31	9e-58	219.2
GCF_000010745.1	Escherichia coli O103:H2 str. 12009 (E. coli)	NC_013353.1_1764	dndA	1873099	1874373	1275	39.8	3e-83	303.5
GCF_000010745.1	Escherichia coli O103:H2 str. 12009 (E. coli)	NC_013353.1_1809	dndA	1917753	1918973	1221	29.7	3.8e-43	170.2
GCF_000010745.1	Escherichia coli O103:H2 str. 12009 (E. coli)	NC_013353.1_1945	dndA	2043195	2044238	1044	46.4	2.3e-76	280.4
GCF_000010745.1	Escherichia coli O103:H2 str. 12009 (E. coli)	NC_013353.1_3022	dndA	3103342	3104556	1215	94.3	3.2e-223	768.5
GCF_000010745.1	Escherichia coli O103:H2 str. 12009 (E. coli)	NC_013353.1_3023	dndA	3104668	3105156	489	48.1	3.1e-28	119.4
GCF_000010745.1	Escherichia coli O103:H2 str. 12009 (E. coli)	NC_013353.1_3328	dndA	3410370	3411575	1206	27.7	1e-32	135.6
GCF_000010745.1	Escherichia coli O103:H2 str. 12009 (E. coli)	NC_013353.1_3808	dndA	3917020	3918507	1488	27.5	1.1e-52	202.2
GCF_000010745.1	Escherichia coli O103:H2 str. 12009 (E. coli)	NC_013353.1_3844	dndA	3955807	3957378	1572	25.8	1.4e-29	125.6
GCF_000010745.1	Escherichia coli O103:H2 str. 12009 (E. coli)	NC_013353.1_4613	dndA	4762339	4763172	834	29.4	2.8e-21	97.1
GCF_000010765.1	Escherichia coli O111:H- str. 11128 (E. coli)	NC_013364.1_2073	dndA	2111876	2113150	1275	39.8	3e-83	303.5
GCF_000010765.1	Escherichia coli O111:H- str. 11128 (E. coli)	NC_013364.1_2115	dndA	2155229	2156449	1221	29.7	1.1e-42	168.7
GCF_000010765.1	Escherichia coli O111:H- str. 11128 (E. coli)	NC_013364.1_2240	dndA	2275194	2276237	1044	46.4	1.7e-76	280.8
GCF_000010765.1	Escherichia coli O111:H- str. 11128 (E. coli)	NC_013364.1_3205	dndA	3221040	3222254	1215	94.6	1.4e-223	769.6
GCF_000010765.1	Escherichia coli O111:H- str. 11128 (E. coli)	NC_013364.1_3206	dndA	3222495	3222983	489	48.1	3.1e-28	119.4
GCF_000010765.1	Escherichia coli O111:H- str. 11128 (E. coli)	NC_013364.1_3488	dndA	3511280	3512485	1206	26.3	1.8e-32	134.8
GCF_000010765.1	Escherichia coli O111:H- str. 11128 (E. coli)	NC_013364.1_3864	dndA	3901986	3903473	1488	27.7	2.2e-53	204.5
GCF_000010765.1	Escherichia coli O111:H- str. 11128 (E. coli)	NC_013364.1_3900	dndA	3940660	3942231	1572	25.8	1.4e-29	125.6
GCF_000010765.1	Escherichia coli O111:H- str. 11128 (E. coli)	NC_013364.1_4677	dndA	4767275	4768108	834	29.4	2.8e-21	97.1
GCF_000010765.1	Escherichia coli O111:H- str. 11128 (E. coli)	NC_013365.1_206	dndC	174141	176516	2376	30	1.3e-58	222.6
GCF_000010785.1	Hydrogenobacter thermophilus TK-6 (aquificales)	NC_013799.1_210	dndA	212929	213384	456	30.4	1.8e-14	73.6
GCF_000010785.1	Hydrogenobacter thermophilus TK-6 (aquificales)	NC_013799.1_961	dndA	880248	881429	1182	28.1	5.7e-36	146.4
GCF_000010785.1	Hydrogenobacter thermophilus TK-6 (aquificales)	NC_013799.1_1129	dndA	1030238	1031332	1095	100	7.8e-213	733.8
GCF_000010785.1	Hydrogenobacter thermophilus TK-6 (aquificales)	NC_013799.1_1157	dndA	1054117	1055337	1221	89.7	2.6e-217	748.8
GCF_000010785.1	Hydrogenobacter thermophilus TK-6 (aquificales)	NC_013799.1_1304	dndA	1188768	1189019	252	34.7	8.8e-11	60.5
GCF_000010785.1	Hydrogenobacter thermophilus TK-6 (aquificales)	NC_013799.1_1377	dndA	1260034	1261002	969	41.5	1.5e-61	231.1
GCF_000010785.1	Hydrogenobacter thermophilus TK-6 (aquificales)	NC_013799.1_1677	dndA	1531989	1532924	936	29.3	4.3e-18	86.7
GCF_000010805.1	Rhodococcus opacus B4 (high GC Gram+)	NC_012522.1_665	dndA	702246	703535	1290	41.5	2.2e-81	297.4
GCF_000010805.1	Rhodococcus opacus B4 (high GC Gram+)	NC_012522.1_676	dndA	713844	715043	1200	29.3	2.2e-11	64.7
GCF_000010805.1	Rhodococcus opacus B4 (high GC Gram+)	NC_012522.1_1471	dndA	1564136	1565371	1236	25.8	7.2e-13	69.7
GCF_000010805.1	Rhodococcus opacus B4 (high GC Gram+)	NC_012522.1_2309	dndA	2468604	2469416	813	31.3	9.1e-25	108.6
GCF_000010805.1	Rhodococcus opacus B4 (high GC Gram+)	NC_012522.1_3976	dndA	4301834	4303036	1203	99	6.6e-221	760.8
GCF_000010805.1	Rhodococcus opacus B4 (high GC Gram+)	NC_012522.1_4091	dndA	4386957	4387454	498	33.1	1.8e-15	77
GCF_000010805.1	Rhodococcus opacus B4 (high GC Gram+)	NC_012522.1_4204	dndE	4528681	4530018	1338	30.4	8.5e-52	199.1
GCF_000010805.1	Rhodococcus opacus B4 (high GC Gram+)	NC_012522.1_4303	dndA	4638338	4639633	1296	35.9	5e-57	216.5
GCF_000010805.1	Rhodococcus opacus B4 (high GC Gram+)	NC_012522.1_5781	dndA	6299339	6300514	1176	96.2	1.7e-210	726.1
GCF_000010805.1	Rhodococcus opacus B4 (high GC Gram+)	NC_012522.1_6535	dndA	7131052	7132272	1221	86	3.3e-196	678.7
GCF_000010805.1	Rhodococcus opacus B4 (high GC Gram+)	NC_012522.1_7013	dndA	7633035	7634294	1260	26.6	9.8e-34	139
GCF_000010825.1	Acetobacter pasteurianus IFO 3283-01 (a-proteobacteria)	NC_013209.1_896	dndA	936970	937305	336	45.5	7.6e-18	84.3
GCF_000010825.1	Acetobacter pasteurianus IFO 3283-01 (a-proteobacteria)	NC_013209.1_1279	dndA	1349284	1350510	1227	24.9	1.2e-12	68.9
GCF_000010825.1	Acetobacter pasteurianus IFO 3283-01 (a-proteobacteria)	NC_013209.1_1480	dndA	1587789	1588619	831	27.6	3.4e-11	63.5
GCF_000010825.1	Acetobacter pasteurianus IFO 3283-01 (a-proteobacteria)	NC_013209.1_1664	dndA	1792629	1793876	1248	29.4	7.9e-36	146
GCF_000010825.1	Acetobacter pasteurianus IFO 3283-01 (a-proteobacteria)	NC_013209.1_2597	dndA	2797714	2798982	1269	58	1.3e-134	474.2
GCF_000010825.1	Acetobacter pasteurianus IFO 3283-01 (a-proteobacteria)	NC_013209.1_2611	dndA	2815261	2816424	1164	100	1.2e-214	740
GCF_000010825.1	Acetobacter pasteurianus IFO 3283-01 (a-proteobacteria)	NC_013209.1_2612	dndA	2816433	2817590	1158	100	1.9e-217	749.2
GCF_000010845.1	Acetobacter pasteurianus IFO 3283-03 (a-proteobacteria)	NC_017100.1_896	dndA	936964	937299	336	45.5	7.6e-18	84.3
GCF_000010845.1	Acetobacter pasteurianus IFO 3283-03 (a-proteobacteria)	NC_017100.1_1281	dndA	1350295	1351521	1227	24.9	1.2e-12	68.9
GCF_000010845.1	Acetobacter pasteurianus IFO 3283-03 (a-proteobacteria)	NC_017100.1_1482	dndA	1588800	1589630	831	27.6	3.4e-11	63.5
GCF_000010845.1	Acetobacter pasteurianus IFO 3283-03 (a-proteobacteria)	NC_017100.1_1666	dndA	1793640	1794887	1248	29.4	7.9e-36	146
GCF_000010845.1	Acetobacter pasteurianus IFO 3283-03 (a-proteobacteria)	NC_017100.1_2596	dndA	2797506	2798774	1269	58	1.3e-134	474.2
GCF_000010845.1	Acetobacter pasteurianus IFO 3283-03 (a-proteobacteria)	NC_017100.1_2610	dndA	2815053	2816216	1164	100	1.2e-214	740
GCF_000010845.1	Acetobacter pasteurianus IFO 3283-03 (a-proteobacteria)	NC_017100.1_2611	dndA	2816225	2817382	1158	100	1.9e-217	749.2
GCF_000010865.1	Acetobacter pasteurianus IFO 3283-07 (a-proteobacteria)	NC_017121.1_897	dndA	936964	937299	336	45.5	7.6e-18	84.3
GCF_000010865.1	Acetobacter pasteurianus IFO 3283-07 (a-proteobacteria)	NC_017121.1_1280	dndA	1349278	1350504	1227	24.9	1.2e-12	68.9
GCF_000010865.1	Acetobacter pasteurianus IFO 3283-07 (a-proteobacteria)	NC_017121.1_1481	dndA	1587783	1588613	831	27.6	3.4e-11	63.5
GCF_000010865.1	Acetobacter pasteurianus IFO 3283-07 (a-proteobacteria)	NC_017121.1_1665	dndA	1792623	1793870	1248	29.4	7.9e-36	146
GCF_000010865.1	Acetobacter pasteurianus IFO 3283-07 (a-proteobacteria)	NC_017121.1_2596	dndA	2796263	2797531	1269	58	1.3e-134	474.2
GCF_000010865.1	Acetobacter pasteurianus IFO 3283-07 (a-proteobacteria)	NC_017121.1_2610	dndA	2813810	2814973	1164	100	1.2e-214	740
GCF_000010865.1	Acetobacter pasteurianus IFO 3283-07 (a-proteobacteria)	NC_017121.1_2611	dndA	2814982	2816139	1158	100	1.9e-217	749.2
GCF_000010885.1	Acetobacter pasteurianus IFO 3283-22 (a-proteobacteria)	NC_017125.1_897	dndA	936964	937299	336	45.5	7.6e-18	84.3
GCF_000010885.1	Acetobacter pasteurianus IFO 3283-22 (a-proteobacteria)	NC_017125.1_1282	dndA	1350295	1351521	1227	24.9	1.2e-12	68.9
GCF_000010885.1	Acetobacter pasteurianus IFO 3283-22 (a-proteobacteria)	NC_017125.1_1483	dndA	1588800	1589630	831	27.6	3.4e-11	63.5
GCF_000010885.1	Acetobacter pasteurianus IFO 3283-22 (a-proteobacteria)	NC_017125.1_1667	dndA	1793640	1794887	1248	29.4	7.9e-36	146
GCF_000010885.1	Acetobacter pasteurianus IFO 3283-22 (a-proteobacteria)	NC_017125.1_2596	dndA	2797486	2798754	1269	58	1.3e-134	474.2
GCF_000010885.1	Acetobacter pasteurianus IFO 3283-22 (a-proteobacteria)	NC_017125.1_2610	dndA	2815033	2816196	1164	100	1.2e-214	740
GCF_000010885.1	Acetobacter pasteurianus IFO 3283-22 (a-proteobacteria)	NC_017125.1_2611	dndA	2816205	2817362	1158	100	1.9e-217	749.2
GCF_000010905.1	Acetobacter pasteurianus IFO 3283-26 (a-proteobacteria)	NC_017146.1_897	dndA	936964	937299	336	45.5	7.6e-18	84.3
GCF_000010905.1	Acetobacter pasteurianus IFO 3283-26 (a-proteobacteria)	NC_017146.1_1282	dndA	1350295	1351521	1227	24.9	1.2e-12	68.9
GCF_000010905.1	Acetobacter pasteurianus IFO 3283-26 (a-proteobacteria)	NC_017146.1_1483	dndA	1588800	1589630	831	27.6	3.4e-11	63.5
GCF_000010905.1	Acetobacter pasteurianus IFO 3283-26 (a-proteobacteria)	NC_017146.1_1667	dndA	1793640	1794887	1248	29.4	7.9e-36	146
GCF_000010905.1	Acetobacter pasteurianus IFO 3283-26 (a-proteobacteria)	NC_017146.1_2597	dndA	2797528	2798796	1269	58	1.3e-134	474.2
GCF_000010905.1	Acetobacter pasteurianus IFO 3283-26 (a-proteobacteria)	NC_017146.1_2611	dndA	2815075	2816238	1164	100	1.2e-214	740
GCF_000010905.1	Acetobacter pasteurianus IFO 3283-26 (a-proteobacteria)	NC_017146.1_2612	dndA	2816247	2817404	1158	100	1.9e-217	749.2
GCF_000010925.1	Acetobacter pasteurianus IFO 3283-32 (a-proteobacteria)	NC_017111.1_897	dndA	936964	937299	336	45.5	7.6e-18	84.3
GCF_000010925.1	Acetobacter pasteurianus IFO 3283-32 (a-proteobacteria)	NC_017111.1_1280	dndA	1349278	1350504	1227	24.9	1.2e-12	68.9
GCF_000010925.1	Acetobacter pasteurianus IFO 3283-32 (a-proteobacteria)	NC_017111.1_1481	dndA	1587783	1588613	831	27.6	3.4e-11	63.5
GCF_000010925.1	Acetobacter pasteurianus IFO 3283-32 (a-proteobacteria)	NC_017111.1_1665	dndA	1792623	1793870	1248	29.4	7.9e-36	146
GCF_000010925.1	Acetobacter pasteurianus IFO 3283-32 (a-proteobacteria)	NC_017111.1_2595	dndA	2794861	2796129	1269	58	1.3e-134	474.2
GCF_000010925.1	Acetobacter pasteurianus IFO 3283-32 (a-proteobacteria)	NC_017111.1_2609	dndA	2812408	2813571	1164	100	1.2e-214	740
GCF_000010925.1	Acetobacter pasteurianus IFO 3283-32 (a-proteobacteria)	NC_017111.1_2610	dndA	2813580	2814737	1158	100	1.9e-217	749.2
GCF_000010945.1	Acetobacter pasteurianus IFO 3283-01-42C (a-proteobacteria)	NC_017150.1_897	dndA	936970	937305	336	45.5	7.6e-18	84.3
GCF_000010945.1	Acetobacter pasteurianus IFO 3283-01-42C (a-proteobacteria)	NC_017150.1_1280	dndA	1349284	1350510	1227	24.9	1.2e-12	68.9
GCF_000010945.1	Acetobacter pasteurianus IFO 3283-01-42C (a-proteobacteria)	NC_017150.1_1406	dndA	1495535	1496365	831	27.6	3.4e-11	63.5
GCF_000010945.1	Acetobacter pasteurianus IFO 3283-01-42C (a-proteobacteria)	NC_017150.1_1590	dndA	1700375	1701622	1248	29.4	7.9e-36	146
GCF_000010945.1	Acetobacter pasteurianus IFO 3283-01-42C (a-proteobacteria)	NC_017150.1_2521	dndA	2705460	2706728	1269	58	1.3e-134	474.2
GCF_000010945.1	Acetobacter pasteurianus IFO 3283-01-42C (a-proteobacteria)	NC_017150.1_2535	dndA	2723007	2724170	1164	100	1.2e-214	740
GCF_000010945.1	Acetobacter pasteurianus IFO 3283-01-42C (a-proteobacteria)	NC_017150.1_2536	dndA	2724179	2725336	1158	100	1.9e-217	749.2
GCF_000010965.1	Acetobacter pasteurianus IFO 3283-12 (a-proteobacteria)	NC_017108.1_897	dndA	936964	937299	336	45.5	7.6e-18	84.3
GCF_000010965.1	Acetobacter pasteurianus IFO 3283-12 (a-proteobacteria)	NC_017108.1_1280	dndA	1349278	1350504	1227	24.9	1.2e-12	68.9
GCF_000010965.1	Acetobacter pasteurianus IFO 3283-12 (a-proteobacteria)	NC_017108.1_1481	dndA	1587783	1588613	831	27.6	3.4e-11	63.5
GCF_000010965.1	Acetobacter pasteurianus IFO 3283-12 (a-proteobacteria)	NC_017108.1_1665	dndA	1792623	1793870	1248	29.4	7.9e-36	146
GCF_000010965.1	Acetobacter pasteurianus IFO 3283-12 (a-proteobacteria)	NC_017108.1_2594	dndA	2794843	2796111	1269	58	1.3e-134	474.2
GCF_000010965.1	Acetobacter pasteurianus IFO 3283-12 (a-proteobacteria)	NC_017108.1_2608	dndA	2812390	2813553	1164	100	1.2e-214	740
GCF_000010965.1	Acetobacter pasteurianus IFO 3283-12 (a-proteobacteria)	NC_017108.1_2609	dndA	2813562	2814719	1158	100	1.9e-217	749.2
GCF_000010985.1	Deferribacter desulfuricans SSM1 (bacteria)	NC_013939.1_113	dndA	122837	124039	1203	29	7.9e-33	136
GCF_000010985.1	Deferribacter desulfuricans SSM1 (bacteria)	NC_013939.1_210	dndA	211603	212022	420	32.1	1.1e-13	70.9
GCF_000010985.1	Deferribacter desulfuricans SSM1 (bacteria)	NC_013939.1_343	dndA	342932	343846	915	42.8	2.4e-66	246.9
GCF_000010985.1	Deferribacter desulfuricans SSM1 (bacteria)	NC_013939.1_1004	dndA	1016621	1017415	795	31.7	1.2e-24	108.2
GCF_000010985.1	Deferribacter desulfuricans SSM1 (bacteria)	NC_013939.1_1544	dndA	1582544	1582771	228	47.1	1.6e-11	62.8
GCF_000010985.1	Deferribacter desulfuricans SSM1 (bacteria)	NC_013939.1_1546	dndA	1583241	1584425	1185	100	4.5e-230	791.2
GCF_000010985.1	Deferribacter desulfuricans SSM1 (bacteria)	NC_013939.1_1933	dndA	1970740	1971846	1107	100	1.2e-213	736.5
GCF_000010985.1	Deferribacter desulfuricans SSM1 (bacteria)	NC_013939.1_2160	dndA	2218230	2219390	1161	100	8.3e-221	760.4
GCF_000010985.1	Deferribacter desulfuricans SSM1 (bacteria)	NC_013939.1_2161	dndA	2219392	2219820	429	34.3	3.7e-17	82.4
GCF_000011025.1	Rothia mucilaginosa DY-18 (high GC Gram+)	NC_013715.1_574	dndA	702206	703453	1248	100	3.4e-236	811.6
GCF_000011025.1	Rothia mucilaginosa DY-18 (high GC Gram+)	NC_013715.1_1219	dndA	1594651	1595286	636	35.7	5e-26	112.5
GCF_000011025.1	Rothia mucilaginosa DY-18 (high GC Gram+)	NC_013715.1_1346	dndA	1764945	1766243	1299	30.5	3e-38	154.1
GCF_000011045.1	Lactobacillus rhamnosus GG (firmicutes)	NC_017482.1_1147	dndA	1189969	1191165	1197	30.7	1.6e-38	154.8
GCF_000011045.1	Lactobacillus rhamnosus GG (firmicutes)	NC_017482.1_1202	dndA	1252094	1253251	1158	93	2.2e-205	709.1
GCF_000011045.1	Lactobacillus rhamnosus GG (firmicutes)	NC_017482.1_1244	dndA	1294968	1296131	1164	91.5	1e-207	716.8
GCF_000011045.1	Lactobacillus rhamnosus GG (firmicutes)	NC_017482.1_1940	dndA	2057521	2058792	1272	36.5	2.5e-69	257.3
GCF_000011065.1	Bacteroides thetaiotaomicron VPI-5482 (CFB group bacteria)	NC_004663.1_494	dndA	601684	603174	1491	30.3	1.5e-65	245
GCF_000011065.1	Bacteroides thetaiotaomicron VPI-5482 (CFB group bacteria)	NC_004663.1_1050	dndE	1272083	1273420	1338	39.3	2.2e-76	280.8
GCF_000011065.1	Bacteroides thetaiotaomicron VPI-5482 (CFB group bacteria)	NC_004663.1_3309	dndA	4119353	4120645	1293	38.9	9e-83	302
GCF_000011065.1	Bacteroides thetaiotaomicron VPI-5482 (CFB group bacteria)	NC_004663.1_3495	dndA	4390580	4391791	1212	30.6	7.7e-44	172.6
GCF_000011065.1	Bacteroides thetaiotaomicron VPI-5482 (CFB group bacteria)	NC_004663.1_4231	dndE	5402817	5404403	1587	51.8	2.9e-131	463.4
GCF_000011065.1	Bacteroides thetaiotaomicron VPI-5482 (CFB group bacteria)	NC_004663.1_4254	dndE	5444165	5445568	1404	24.1	1.4e-25	112.1
GCF_000011065.1	Bacteroides thetaiotaomicron VPI-5482 (CFB group bacteria)	NC_004663.1_4257	dndE	5446660	5447718	1059	30	9.7e-35	142.1
GCF_000011065.1	Bacteroides thetaiotaomicron VPI-5482 (CFB group bacteria)	NC_004663.1_4258	dndE	5447743	5448981	1239	36.9	5.1e-43	169.9
GCF_000011065.1	Bacteroides thetaiotaomicron VPI-5482 (CFB group bacteria)	NC_004663.1_4262	dndE	5455143	5456441	1299	26.5	1.7e-28	121.7
GCF_000011065.1	Bacteroides thetaiotaomicron VPI-5482 (CFB group bacteria)	NC_004663.1_4264	dndE	5457456	5458835	1380	32.2	1.5e-64	241.5
GCF_000011065.1	Bacteroides thetaiotaomicron VPI-5482 (CFB group bacteria)	NC_004663.1_4297	dndE	5521399	5523006	1608	48.8	1.9e-143	503.8
GCF_000011065.1	Bacteroides thetaiotaomicron VPI-5482 (CFB group bacteria)	NC_004663.1_4448	dndH	5707006	5709501	2496	27.3	2.1e-35	145.6
GCF_000011145.1	Bacillus halodurans C-125 (firmicutes)	NC_002570.2_499	dndA	514867	516360	1494	30.7	3.1e-63	237.3
GCF_000011145.1	Bacillus halodurans C-125 (firmicutes)	NC_002570.2_665	dndA	709259	709657	399	27.3	6.3e-11	61.6
GCF_000011145.1	Bacillus halodurans C-125 (firmicutes)	NC_002570.2_1121	dndE	1204475	1205575	1101	42.5	4.2e-41	163.3
GCF_000011145.1	Bacillus halodurans C-125 (firmicutes)	NC_002570.2_1219	dndA	1309062	1310189	1128	100	2.8e-221	761.9
GCF_000011145.1	Bacillus halodurans C-125 (firmicutes)	NC_002570.2_1263	dndA	1354714	1355094	381	35.9	3.2e-12	65.9
GCF_000011145.1	Bacillus halodurans C-125 (firmicutes)	NC_002570.2_1264	dndA	1355119	1356279	1161	100	4.7e-224	771.2
GCF_000011145.1	Bacillus halodurans C-125 (firmicutes)	NC_002570.2_2533	dndA	2648507	2649307	801	27.3	5.8e-24	105.9
GCF_000011145.1	Bacillus halodurans C-125 (firmicutes)	NC_002570.2_3130	dndA	3243035	3243463	429	27.8	1.4e-11	63.9
GCF_000011145.1	Bacillus halodurans C-125 (firmicutes)	NC_002570.2_3208	dndA	3320753	3321895	1143	100	4.8e-213	734.6
GCF_000011145.1	Bacillus halodurans C-125 (firmicutes)	NC_002570.2_3234	dndA	3342401	3343639	1239	29.3	7.9e-36	146
GCF_000011145.1	Bacillus halodurans C-125 (firmicutes)	NC_002570.2_3426	dndA	3531199	3531438	240	47.9	1.2e-12	66.6
GCF_000011145.1	Bacillus halodurans C-125 (firmicutes)	NC_002570.2_3477	dndA	3579221	3579703	483	27.7	1.5e-11	63.9
GCF_000011145.1	Bacillus halodurans C-125 (firmicutes)	NC_002570.2_3478	dndA	3579682	3580440	759	37	1.8e-38	154.1
GCF_000011145.1	Bacillus halodurans C-125 (firmicutes)	NC_002570.2_4072	dndA	4191454	4192605	1152	32.3	3.7e-40	160.2
GCF_000011165.1	Chlamydia pneumoniae J138 (chlamydias)	NC_002491.1_350	dndA	405088	406326	1239	37.7	6.4e-70	259.2
GCF_000011165.1	Chlamydia pneumoniae J138 (chlamydias)	NC_002491.1_385	dndA	442947	444062	1116	100	3.9e-212	731.5
GCF_000011165.1	Chlamydia pneumoniae J138 (chlamydias)	NC_002491.1_674	dndA	769506	770726	1221	29.4	6.6e-43	169.5
GCF_000011165.1	Chlamydia pneumoniae J138 (chlamydias)	NC_002491.1_845	dndA	979040	980194	1155	100	2e-222	765.8
GCF_000011225.1	Mycoplasma penetrans HF-2 (mycoplasmas)	NC_004432.1_1664	dndA	977514	977822	309	35.3	4e-13	68.6
GCF_000011225.1	Mycoplasma penetrans HF-2 (mycoplasmas)	NC_004432.1_1835	dndA	1073456	1073608	153	54	3.1e-11	61.2
GCF_000011225.1	Mycoplasma penetrans HF-2 (mycoplasmas)	NC_004432.1_1836	dndA	1073672	1074052	381	37.7	7.1e-20	91.3
GCF_000011245.1	Oceanobacillus iheyensis HTE831 (firmicutes)	NC_004193.1_1651	dndH	1651983	1654331	2349	31	3.4e-40	161.4
GCF_000011245.1	Oceanobacillus iheyensis HTE831 (firmicutes)	NC_004193.1_2059	dndA	2039802	2040941	1140	100	1.6e-213	736.1
GCF_000011245.1	Oceanobacillus iheyensis HTE831 (firmicutes)	NC_004193.1_2060	dndA	2041052	2041471	420	34.4	3.1e-16	79.3
GCF_000011245.1	Oceanobacillus iheyensis HTE831 (firmicutes)	NC_004193.1_2126	dndE	2114813	2115508	696	45	2.8e-54	206.5
GCF_000011245.1	Oceanobacillus iheyensis HTE831 (firmicutes)	NC_004193.1_2130	dndE	2118778	2120265	1488	37.7	7.6e-78	285.8
GCF_000011245.1	Oceanobacillus iheyensis HTE831 (firmicutes)	NC_004193.1_2240	dndA	2232533	2233672	1140	100	7.9e-216	743.8
GCF_000011245.1	Oceanobacillus iheyensis HTE831 (firmicutes)	NC_004193.1_2259	dndA	2254798	2256084	1287	36.4	2.4e-75	277.3
GCF_000011245.1	Oceanobacillus iheyensis HTE831 (firmicutes)	NC_004193.1_2426	dndA	2430349	2431572	1224	28.7	2.1e-41	164.5
GCF_000011265.1	Staphylococcus aureus subsp. aureus MW2 (firmicutes)	NC_003923.1_788	dndA	884035	885276	1242	26.6	1.2e-36	148.7
GCF_000011265.1	Staphylococcus aureus subsp. aureus MW2 (firmicutes)	NC_003923.1_808	dndA	902717	902959	243	44.3	4.1e-13	68.2
GCF_000011265.1	Staphylococcus aureus subsp. aureus MW2 (firmicutes)	NC_003923.1_1141	dndH	1270836	1273205	2370	29.9	9.4e-38	153.3
GCF_000011265.1	Staphylococcus aureus subsp. aureus MW2 (firmicutes)	NC_003923.1_1547	dndA	1699924	1701066	1143	99.7	1e-215	743.4
GCF_000011265.1	Staphylococcus aureus subsp. aureus MW2 (firmicutes)	NC_003923.1_1551	dndA	1703096	1703518	423	37	2.1e-17	83.2
GCF_000011265.1	Staphylococcus aureus subsp. aureus MW2 (firmicutes)	NC_003923.1_1630	dndA	1796030	1797196	1167	93	2.6e-206	712.2
GCF_000011265.1	Staphylococcus aureus subsp. aureus MW2 (firmicutes)	NC_003923.1_1642	dndA	1810170	1811432	1263	38.5	5.7e-82	299.3
GCF_000011265.1	Staphylococcus aureus subsp. aureus MW2 (firmicutes)	NC_003923.1_2141	dndA	2346555	2347352	798	26.9	5.8e-24	105.9
GCF_000011285.1	Streptococcus pyogenes SSI-1 (firmicutes)	NC_004606.1_79	dndA	84428	85684	1257	37.6	3.2e-77	283.5
GCF_000011285.1	Streptococcus pyogenes SSI-1 (firmicutes)	NC_004606.1_217	dndA	236479	237705	1227	29.3	6e-44	172.9
GCF_000011285.1	Streptococcus pyogenes SSI-1 (firmicutes)	NC_004606.1_1001	dndA	964961	966088	1128	100	6.4e-218	750.7
GCF_000011285.1	Streptococcus pyogenes SSI-1 (firmicutes)	NC_004606.1_1332	dndA	1291896	1293038	1143	99.2	1.1e-188	653.7
GCF_000011285.1	Streptococcus pyogenes SSI-1 (firmicutes)	NC_004606.1_1561	dndH	1531761	1534166	2406	30.3	1.3e-42	169.5
GCF_000011305.1	Corynebacterium efficiens YS-314 (high GC Gram+)	NC_004369.1_169	dndA	192640	193815	1176	40	1.1e-68	255
GCF_000011305.1	Corynebacterium efficiens YS-314 (high GC Gram+)	NC_004369.1_509	dndA	571836	572669	834	29.1	5e-18	86.3
GCF_000011305.1	Corynebacterium efficiens YS-314 (high GC Gram+)	NC_004369.1_1069	dndA	1172414	1173502	1089	100	4.9e-207	714.5
GCF_000011305.1	Corynebacterium efficiens YS-314 (high GC Gram+)	NC_004369.1_1277	dndA	1395674	1396795	1122	82.4	8.9e-172	597.4
GCF_000011305.1	Corynebacterium efficiens YS-314 (high GC Gram+)	NC_004369.1_1472	dndA	1609201	1610466	1266	38.9	1.5e-74	274.6
GCF_000011305.1	Corynebacterium efficiens YS-314 (high GC Gram+)	NC_004369.1_1612	dndA	1768162	1769430	1269	29	1.3e-41	165.2
GCF_000011325.1	Corynebacterium glutamicum ATCC 13032 (high GC Gram+)	NC_003450.3_210	dndA	218979	220154	1176	37.7	1.6e-62	234.6
GCF_000011325.1	Corynebacterium glutamicum ATCC 13032 (high GC Gram+)	NC_003450.3_1058	dndA	1115829	1116905	1077	100	3.1e-206	711.8
GCF_000011325.1	Corynebacterium glutamicum ATCC 13032 (high GC Gram+)	NC_003450.3_1218	dndA	1297251	1298342	1092	100	2.6e-200	692.2
GCF_000011325.1	Corynebacterium glutamicum ATCC 13032 (high GC Gram+)	NC_003450.3_1389	dndA	1476550	1477812	1263	40	2.3e-75	277.3
GCF_000011325.1	Corynebacterium glutamicum ATCC 13032 (high GC Gram+)	NC_003450.3_1545	dndA	1648097	1649362	1266	26.2	1.1e-32	135.6
GCF_000011345.1	Thermosynechococcus elongatus BP-1 (cyanobacteria)	NC_004113.1_50	dndA	44663	45904	1242	31.8	1.3e-38	155.2
GCF_000011345.1	Thermosynechococcus elongatus BP-1 (cyanobacteria)	NC_004113.1_114	dndA	93876	95027	1152	100	3.6e-224	771.5
GCF_000011345.1	Thermosynechococcus elongatus BP-1 (cyanobacteria)	NC_004113.1_170	dndA	149189	149635	447	39.7	2.4e-19	89.7
GCF_000011345.1	Thermosynechococcus elongatus BP-1 (cyanobacteria)	NC_004113.1_517	dndA	497664	498101	438	33.3	1.9e-13	70.1
GCF_000011345.1	Thermosynechococcus elongatus BP-1 (cyanobacteria)	NC_004113.1_928	dndA	933305	934474	1170	85.6	1.3e-189	656.8
GCF_000011345.1	Thermosynechococcus elongatus BP-1 (cyanobacteria)	NC_004113.1_1323	dndA	1344194	1344436	243	44.8	2.4e-13	68.9
GCF_000011345.1	Thermosynechococcus elongatus BP-1 (cyanobacteria)	NC_004113.1_2110	dndA	2148305	2149555	1251	29.6	1.3e-41	165.2
GCF_000011345.1	Thermosynechococcus elongatus BP-1 (cyanobacteria)	NC_004113.1_2368	dndA	2419388	2420554	1167	30.9	9e-42	165.6
GCF_000011345.1	Thermosynechococcus elongatus BP-1 (cyanobacteria)	NC_004113.1_2408	dndA	2472831	2473817	987	25.7	8.8e-14	72.4
GCF_000011365.1	Bradyrhizobium diazoefficiens USDA 110 (a-proteobacteria)	NC_004463.1_282	dndA	288944	289777	834	26.7	1.3e-13	71.6
GCF_000011365.1	Bradyrhizobium diazoefficiens USDA 110 (a-proteobacteria)	NC_004463.1_1297	dndA	1391884	1393203	1320	32	7.6e-21	96.3
GCF_000011365.1	Bradyrhizobium diazoefficiens USDA 110 (a-proteobacteria)	NC_004463.1_1959	dndE	2150708	2152006	1299	25.4	2.5e-16	81.3
GCF_000011365.1	Bradyrhizobium diazoefficiens USDA 110 (a-proteobacteria)	NC_004463.1_2256	dndA	2507083	2507973	891	24.1	1.2e-14	75.1
GCF_000011365.1	Bradyrhizobium diazoefficiens USDA 110 (a-proteobacteria)	NC_004463.1_2639	dndE	2908613	2910022	1410	34	2.4e-65	244.2
GCF_000011365.1	Bradyrhizobium diazoefficiens USDA 110 (a-proteobacteria)	NC_004463.1_2644	dndE	2916541	2918046	1506	42.2	3.7e-104	373.2
GCF_000011365.1	Bradyrhizobium diazoefficiens USDA 110 (a-proteobacteria)	NC_004463.1_2962	dndA	3277371	3278894	1524	30.9	7.6e-57	216.1
GCF_000011365.1	Bradyrhizobium diazoefficiens USDA 110 (a-proteobacteria)	NC_004463.1_3083	dndA	3411696	3412856	1161	27.4	7.6e-25	109.4
GCF_000011365.1	Bradyrhizobium diazoefficiens USDA 110 (a-proteobacteria)	NC_004463.1_3124	dndA	3463002	3463829	828	28.4	7.4e-14	72.4
GCF_000011365.1	Bradyrhizobium diazoefficiens USDA 110 (a-proteobacteria)	NC_004463.1_4361	dndA	4787647	4788900	1254	74.8	3.5e-185	642.1
GCF_000011365.1	Bradyrhizobium diazoefficiens USDA 110 (a-proteobacteria)	NC_004463.1_4369	dndA	4795045	4796184	1140	100	1.5e-211	729.6
GCF_000011365.1	Bradyrhizobium diazoefficiens USDA 110 (a-proteobacteria)	NC_004463.1_4373	dndA	4799919	4801166	1248	29.3	4.3e-42	166.8
GCF_000011365.1	Bradyrhizobium diazoefficiens USDA 110 (a-proteobacteria)	NC_004463.1_4809	dndA	5238326	5239504	1179	47.8	8.4e-104	371.7
GCF_000011365.1	Bradyrhizobium diazoefficiens USDA 110 (a-proteobacteria)	NC_004463.1_4978	dndE	5422184	5423638	1455	46.6	5.9e-115	409.1
GCF_000011365.1	Bradyrhizobium diazoefficiens USDA 110 (a-proteobacteria)	NC_004463.1_6000	dndA	6453880	6455421	1542	27.2	2.7e-33	137.9
GCF_000011385.1	Gloeobacter violaceus PCC 7421 (cyanobacteria)	NC_005125.1_819	dndA	849831	850253	423	43.5	7.1e-13	68.2
GCF_000011385.1	Gloeobacter violaceus PCC 7421 (cyanobacteria)	NC_005125.1_1400	dndA	1465187	1465666	480	31.6	1.5e-11	63.9
GCF_000011385.1	Gloeobacter violaceus PCC 7421 (cyanobacteria)	NC_005125.1_1404	dndA	1469228	1470481	1254	31.5	3.1e-48	187.2
GCF_000011385.1	Gloeobacter violaceus PCC 7421 (cyanobacteria)	NC_005125.1_1961	dndA	2040905	2041309	405	31.1	6.4e-11	61.6
GCF_000011385.1	Gloeobacter violaceus PCC 7421 (cyanobacteria)	NC_005125.1_2649	dndA	2757243	2758481	1239	26.9	2e-39	157.9
GCF_000011385.1	Gloeobacter violaceus PCC 7421 (cyanobacteria)	NC_005125.1_2937	dndA	3071035	3071292	258	42.7	1.5e-13	69.7
GCF_000011385.1	Gloeobacter violaceus PCC 7421 (cyanobacteria)	NC_005125.1_4027	dndA	4145220	4146356	1137	31.4	1.5e-20	95.1
GCF_000011385.1	Gloeobacter violaceus PCC 7421 (cyanobacteria)	NC_005125.1_4468	dndA	4613360	4614637	1278	100	8.5e-243	833.6
GCF_000011385.1	Gloeobacter violaceus PCC 7421 (cyanobacteria)	NC_005125.1_4501	dndA	4643594	4644802	1209	29.7	1.1e-31	132.1
GCF_000011405.1	Francisella tularensis subsp. holarctica OSU18 (g-proteobacteria)	NC_017463.1_777	dndA	713480	714655	1176	99.7	5.3e-215	741.1
GCF_000011405.1	Francisella tularensis subsp. holarctica OSU18 (g-proteobacteria)	NC_017463.1_1039	dndA	939356	940546	1191	27.1	3.6e-30	127.1
GCF_000011405.1	Francisella tularensis subsp. holarctica OSU18 (g-proteobacteria)	NC_017463.1_1434	dndA	1270818	1272041	1224	27.3	1.4e-37	151.8
GCF_000011405.1	Francisella tularensis subsp. holarctica OSU18 (g-proteobacteria)	NC_017463.1_1831	dndH	1635673	1638174	2502	30.4	3.7e-40	161.4
GCF_000011465.1	Prochlorococcus marinus subsp. pastoris str. CCMP1986 (cyanobacteria)	NC_005072.1_73	dndA	74373	75650	1278	29.7	3.1e-43	170.6
GCF_000011465.1	Prochlorococcus marinus subsp. pastoris str. CCMP1986 (cyanobacteria)	NC_005072.1_176	dndA	163830	164975	1146	100	1.1e-214	740
GCF_000011465.1	Prochlorococcus marinus subsp. pastoris str. CCMP1986 (cyanobacteria)	NC_005072.1_451	dndA	393515	394696	1182	25.2	7.6e-12	66.2
GCF_000011465.1	Prochlorococcus marinus subsp. pastoris str. CCMP1986 (cyanobacteria)	NC_005072.1_454	dndA	396312	396557	246	49.2	8.3e-14	70.5
GCF_000011465.1	Prochlorococcus marinus subsp. pastoris str. CCMP1986 (cyanobacteria)	NC_005072.1_988	dndA	847097	848269	1173	100	1.4e-223	769.6
GCF_000011465.1	Prochlorococcus marinus subsp. pastoris str. CCMP1986 (cyanobacteria)	NC_005072.1_1021	dndA	879968	881152	1185	27.4	1.7e-11	65.1
GCF_000011465.1	Prochlorococcus marinus subsp. pastoris str. CCMP1986 (cyanobacteria)	NC_005072.1_1491	dndA	1279736	1280974	1239	28.1	3.1e-32	134
GCF_000011485.1	Prochlorococcus marinus str. MIT 9313 (cyanobacteria)	NC_005071.1_255	dndA	267637	268839	1203	25.6	8.2e-22	99.4
GCF_000011485.1	Prochlorococcus marinus str. MIT 9313 (cyanobacteria)	NC_005071.1_284	dndA	287028	287273	246	47.5	2.4e-13	68.9
GCF_000011485.1	Prochlorococcus marinus str. MIT 9313 (cyanobacteria)	NC_005071.1_669	dndA	655810	656994	1185	27.1	9.9e-12	65.9
GCF_000011485.1	Prochlorococcus marinus str. MIT 9313 (cyanobacteria)	NC_005071.1_793	dndA	776566	777765	1200	100	9.4e-228	783.5
GCF_000011485.1	Prochlorococcus marinus str. MIT 9313 (cyanobacteria)	NC_005071.1_1602	dndA	1489398	1490645	1248	30.2	6.7e-35	142.9
GCF_000011485.1	Prochlorococcus marinus str. MIT 9313 (cyanobacteria)	NC_005071.1_1835	dndA	1702465	1703769	1305	31.7	1.1e-40	162.2
GCF_000011485.1	Prochlorococcus marinus str. MIT 9313 (cyanobacteria)	NC_005071.1_2303	dndA	2157288	2158370	1083	97.5	1.4e-198	686.4
GCF_000011505.1	Staphylococcus aureus subsp. aureus MRSA252 (firmicutes)	NC_002952.2_836	dndA	915853	917094	1242	26.6	1.2e-36	148.7
GCF_000011505.1	Staphylococcus aureus subsp. aureus MRSA252 (firmicutes)	NC_002952.2_856	dndA	934662	934904	243	44.3	4.1e-13	68.2
GCF_000011505.1	Staphylococcus aureus subsp. aureus MRSA252 (firmicutes)	NC_002952.2_1200	dndH	1312540	1314909	2370	31	2.5e-38	155.2
GCF_000011505.1	Staphylococcus aureus subsp. aureus MRSA252 (firmicutes)	NC_002952.2_1639	dndA	1764910	1766052	1143	99.5	5.1e-215	741.1
GCF_000011505.1	Staphylococcus aureus subsp. aureus MRSA252 (firmicutes)	NC_002952.2_1643	dndA	1768080	1768502	423	37	2.1e-17	83.2
GCF_000011505.1	Staphylococcus aureus subsp. aureus MRSA252 (firmicutes)	NC_002952.2_1728	dndA	1867501	1868667	1167	94.3	8.6e-210	723.8
GCF_000011505.1	Staphylococcus aureus subsp. aureus MRSA252 (firmicutes)	NC_002952.2_1740	dndA	1881637	1882899	1263	38.5	5.7e-82	299.3
GCF_000011505.1	Staphylococcus aureus subsp. aureus MRSA252 (firmicutes)	NC_002952.2_2275	dndA	2434098	2434895	798	26.9	2e-24	107.5
[truncated: 203,267+ more rows]

## Sheet: dnd gene distribution
Assembly ID	Strain	dndA/iscS	dndB	dndC	dndD	dndE	dndF	dndG	dndH	dndCD	dndBCDE	dndFGH
GCF_008189685.1	Candidatus Sneabacter namystus (a-proteobacteria)	4	0	0	0	0	0	0	0	0	0	0
GCF_002310335.1	Vibrio anguillarum (g-proteobacteria)	5	0	0	0	0	0	0	1	0	0	0
GCF_001672375.2	Mesorhizobium sp. AA22 (a-proteobacteria)	13	0	0	0	0	0	0	0	0	0	0
GCF_001656075.1	Staphylococcus aureus (firmicutes)	7	0	0	3	0	0	0	1	0	0	0
GCF_900475595.1	Streptococcus uberis (firmicutes)	4	0	0	1	0	0	0	0	0	0	0
GCF_000968155.1	Klebsiella pneumoniae (enterobacteria)	11	0	0	1	0	0	0	0	0	0	0
GCF_002111365.1	Burkholderia pseudomallei (b-proteobacteria)	12	0	0	0	1	0	0	0	0	0	0
GCF_002953015.1	Escherichia coli (E. coli)	9	0	0	0	0	0	0	0	0	0	0
GCF_000021765.1	Thauera sp. MZ1T (b-proteobacteria)	9	0	0	0	0	0	0	0	0	0	0
GCF_008032995.1	Helicobacter pylori (e-proteobacteria)	3	0	0	1	0	0	0	0	0	0	0
GCF_000767075.1	Haemophilus influenzae (g-proteobacteria)	6	0	0	0	0	0	0	1	0	0	0
GCF_004634565.1	Bordetella bronchiseptica (b-proteobacteria)	7	0	0	0	3	0	0	0	0	0	0
GCF_000626055.1	Salmonella enterica subsp. enterica serovar Enteritidis str. EC20130347 (enterobacteria)	9	0	0	0	0	0	0	0	0	0	0
GCF_002214705.1	Bacillus cereus (firmicutes)	10	0	0	1	0	0	0	1	0	0	0
GCF_900476005.1	Aeromonas caviae (g-proteobacteria)	8	0	0	0	0	0	0	0	0	0	0
GCF_013414905.1	Pseudomonas aeruginosa (g-proteobacteria)	12	0	0	0	0	0	0	0	0	0	0
GCF_001664385.1	Rhizobium phaseoli (a-proteobacteria)	11	0	0	0	2	0	0	0	0	0	0
GCF_000179015.2	Alicycliphilus denitrificans BC (b-proteobacteria)	10	0	0	0	0	0	0	1	0	0	0
GCF_008728415.1	Klebsiella pneumoniae (enterobacteria)	11	0	0	1	0	0	0	0	0	0	0
GCF_003045525.1	Listeria monocytogenes (firmicutes)	8	0	0	0	2	0	0	0	0	0	0
GCF_001547795.1	Dehalococcoides mccartyi IBARAKI (GNS bacteria)	3	0	0	1	0	0	0	0	0	0	0
GCF_007833795.1	Pantoea dispersa (enterobacteria)	9	0	0	0	1	0	0	0	0	0	0
GCF_001703695.1	Neisseria meningitidis (b-proteobacteria)	4	0	0	0	0	0	0	1	0	0	0
GCF_001866075.3	Anaerobacillus isosaccharinicus (firmicutes)	12	0	1	2	0	0	0	1	0	0	0
GCF_004848145.1	Salmonella enterica subsp. enterica serovar Bareilly str. CFSAN000958 (enterobacteria)	9	0	0	0	0	0	0	0	0	0	0
GCF_001746835.1	Lacunisphaera limnophila (verrucomicrobia)	5	0	0	0	1	0	0	0	0	0	0
GCF_013724985.1	Citrobacter freundii (enterobacteria)	10	0	0	0	0	0	0	0	0	0	0
GCF_000024005.1	Chitinophaga pinensis DSM 2588 (CFB group bacteria)	12	0	0	0	2	0	0	0	0	0	0
GCF_004136155.1	Salmonella enterica subsp. enterica serovar Newport str. USDA-ARS-USMARC-1929 (enterobacteria)	9	0	0	0	0	0	0	0	0	0	0
GCF_011464975.1	Mycoplasma capricolum subsp. capripneumoniae (mycoplasmas)	2	0	0	3	0	0	0	0	0	0	0
GCF_012273395.1	Mycobacteroides abscessus (high GC Gram+)	10	1	1	1	2	0	0	0	1	1	0
GCF_014127105.1	Devosia sp. MC521 (a-proteobacteria)	10	0	0	0	0	0	0	0	0	0	0
GCF_003952265.1	Flaviflexus salsibiostraticola (high GC Gram+)	3	0	0	0	0	0	0	1	0	0	0
GCF_002357595.1	Helicobacter pylori (e-proteobacteria)	3	0	0	1	0	0	0	1	0	0	0
GCF_003020685.1	Enterococcus faecium (firmicutes)	5	0	0	1	7	0	0	0	0	0	0
GCF_009892245.1	Acinetobacter haemolyticus (g-proteobacteria)	5	0	0	0	0	0	0	0	0	0	0
GCF_000969785.1	Chlamydia trachomatis E/C599 (chlamydias)	4	0	0	0	0	0	0	0	0	0	0
GCF_001987835.1	Bordetella pertussis (b-proteobacteria)	5	0	0	0	3	0	0	0	0	0	0
GCF_013357785.1	Vibrio cholerae (g-proteobacteria)	8	3	3	1	1	1	1	1	1	1	1
GCF_006364415.1	Candidatus Methylopumilus universalis (b-proteobacteria)	6	0	0	0	0	0	0	0	0	0	0
GCF_004006295.1	Peribacillus asahii (firmicutes)	12	0	0	0	0	0	0	4	0	0	0
GCF_003966465.1	Escherichia coli (E. coli)	9	0	0	1	0	0	0	0	0	0	0
GCF_014069875.1	Flaviflexus sp. dk850 (high GC Gram+)	3	0	0	0	0	0	0	0	0	0	0
GCF_012516455.1	Escherichia coli (E. coli)	9	0	0	0	0	0	0	0	0	0	0
GCF_000328725.1	Mycoplasma cynos C142 (mycoplasmas)	1	0	0	7	0	0	0	0	0	0	0
GCF_002442715.1	Bordetella pertussis (b-proteobacteria)	5	0	0	0	3	0	0	0	0	0	0
GCF_009800145.1	Pseudomonas aeruginosa (g-proteobacteria)	12	0	0	0	0	0	0	0	0	0	0
GCF_000832305.1	Cupriavidus basilensis (b-proteobacteria)	16	0	0	0	4	0	0	1	0	0	0
GCF_005154805.1	Bacillus sp. S3 (firmicutes)	12	2	2	3	1	0	0	0	1	0	0
GCF_000318905.1	Chlamydia trachomatis L2b/8200/07 (chlamydias)	4	0	0	0	0	0	0	0	0	0	0
GCF_000470805.1	Chlamydia pecorum W73 (chlamydias)	4	0	0	0	0	0	0	0	0	0	0
GCF_011462075.1	Brevibacterium luteolum (high GC Gram+)	5	0	0	1	0	0	0	0	0	0	0
GCF_000624855.2	Salmonella enterica subsp. enterica serovar Enteritidis str. EC20121746 (enterobacteria)	9	0	0	0	0	0	0	0	0	0	0
GCF_004328705.1	Rhodococcus sp. ABRD24 (high GC Gram+)	9	0	0	0	1	0	0	0	0	0	0
GCF_002237465.1	Enterobacter hormaechei (enterobacteria)	10	0	1	0	1	0	0	0	0	0	0
GCF_000875715.1	Bacillus anthracis (firmicutes)	12	0	2	1	0	0	0	2	0	0	0
GCF_000696485.1	Halomonas campaniensis (g-proteobacteria)	12	0	0	1	0	0	0	0	0	0	0
GCF_001590695.1	Legionella pneumophila subsp. pascullei (g-proteobacteria)	4	0	0	1	0	0	0	0	0	0	0
GCF_001620205.2	Salmonella enterica subsp. enterica serovar Anatum str. USDA-ARS-USMARC-1727 (enterobacteria)	9	0	0	0	0	0	0	0	0	0	0
GCF_900184385.1	Salmonella enterica subsp. enterica serovar Typhimurium (enterobacteria)	9	0	0	0	0	0	0	0	0	0	0
GCF_009946845.1	Mycoplasma pneumoniae (mycoplasmas)	2	0	0	0	0	0	0	0	0	0	0
GCF_001908335.1	Listeria monocytogenes (firmicutes)	8	0	0	0	2	0	0	1	0	0	0
GCF_900660685.1	Mycoplasmopsis columbina (mycoplasmas)	1	0	0	0	0	0	0	0	0	0	0
GCF_005844005.1	Pseudomonas stutzeri (g-proteobacteria)	6	0	0	0	0	0	0	1	0	0	0
GCF_002587105.1	Campylobacter jejuni (e-proteobacteria)	7	0	0	0	0	0	0	1	0	0	0
GCF_001761325.1	Urechidicola croceus (CFB group bacteria)	4	0	0	0	0	0	0	0	0	0	0
GCF_015159555.1	Viridibacillus sp. JNUCC-6 (firmicutes)	10	0	0	1	0	0	0	0	0	0	0
GCF_003285145.1	Klebsiella pneumoniae subsp. pneumoniae (enterobacteria)	11	0	0	1	0	0	0	0	0	0	0
GCF_004154185.1	Streptococcus pyogenes (firmicutes)	4	0	0	0	0	0	0	1	0	0	0
GCF_002251045.2	Bacillus cytotoxicus (firmicutes)	9	0	0	2	0	0	0	1	0	0	0
GCF_000161595.1	Bacillus thuringiensis serovar monterrey BGSC 4AJ1 (firmicutes)	12	0	2	0	0	0	0	3	0	0	0
GCF_004208635.1	Leucobacter triazinivorans (high GC Gram+)	7	0	0	0	0	0	0	0	0	0	0
GCF_011466775.1	Salmonella enterica subsp. enterica serovar Anatum (enterobacteria)	9	0	0	0	0	0	0	0	0	0	0
GCF_001547715.1	Streptococcus pyogenes JRS4 (firmicutes)	4	0	0	1	0	0	0	1	0	0	0
GCF_003072485.1	Candidatus Fokinia solitaria (a-proteobacteria)	4	0	0	0	0	0	0	0	0	0	0
GCF_001606115.1	Burkholderia cenocepacia (b-proteobacteria)	13	0	1	0	4	0	0	0	0	0	0
GCF_002741905.1	Salmonella enterica subsp. enterica serovar Tennessee (enterobacteria)	9	0	0	0	0	0	0	0	0	0	0
GCF_014251235.1	Blattabacterium cuenoti (CFB group bacteria)	3	0	0	0	0	0	0	1	0	0	0
GCF_001921925.1	Clostridium botulinum (firmicutes)	9	0	0	4	0	0	0	1	0	0	0
GCF_000015525.1	Campylobacter jejuni subsp. jejuni 81-176 (e-proteobacteria)	6	0	0	1	0	0	0	1	0	0	0
GCF_000143985.1	Sediminispirochaeta smaragdinae DSM 11293 (spirochetes)	13	0	0	1	0	0	0	1	0	0	0
GCF_900250025.1	Cupriavidus taiwanensis (b-proteobacteria)	13	0	0	1	3	0	0	0	0	0	0
GCF_000020185.1	Shigella boydii CDC 3083-94 (enterobacteria)	8	0	0	1	0	0	0	0	0	0	0
GCF_002009275.1	Mycoplasma bovis (mycoplasmas)	2	0	0	0	0	0	0	0	0	0	0
GCF_013122115.1	Helicobacter pylori (e-proteobacteria)	3	0	0	0	0	0	0	0	0	0	0
GCF_001690155.1	Aggregatibacter actinomycetemcomitans (g-proteobacteria)	6	0	0	0	0	0	0	0	0	0	0
GCF_002117405.1	Methylocystis bryophila (a-proteobacteria)	10	1	0	0	3	0	0	0	0	0	0
GCF_003390435.1	Dichelobacter nodosus (g-proteobacteria)	3	0	0	0	0	0	0	0	0	0	0
GCF_001936295.1	Borrelia mayonii (spirochetes)	2	0	0	4	0	0	0	0	0	0	0
GCF_008630855.1	Staphylococcus aureus (firmicutes)	7	0	0	2	0	0	0	1	0	0	0
GCF_000292685.1	Candidatus Portiera aleyrodidarum BT-B-HRs (g-proteobacteria)	1	0	0	0	0	0	0	0	0	0	0
GCF_000017685.1	Leptospira biflexa serovar Patoc strain 'Patoc 1 (Paris)' (bacteria)	4	0	0	2	0	0	0	1	0	0	0
GCF_002000565.1	Staphylococcus aureus (firmicutes)	7	0	0	3	0	0	0	1	0	0	0
GCF_000767465.1	Novosphingobium pentaromativorans US6-1 (a-proteobacteria)	8	0	0	0	0	0	0	0	0	0	0
GCF_001985845.1	Bordetella pertussis (b-proteobacteria)	5	0	0	0	3	0	0	0	0	0	0
GCF_900636945.1	Bacillus freudenreichii (firmicutes)	12	0	0	1	0	1	0	0	0	0	0
GCF_002949955.1	Shigella boydii (enterobacteria)	8	0	0	1	0	0	0	0	0	0	0
GCF_009913655.1	Lactiplantibacillus plantarum (firmicutes)	4	0	0	0	0	0	0	1	0	0	0
GCF_900636285.1	Raoultella terrigena (enterobacteria)	11	0	0	1	1	0	0	0	0	0	0
GCF_002238355.1	Campylobacter jejuni (e-proteobacteria)	6	0	0	1	0	0	0	1	0	0	0
GCF_011463175.1	Helicobacter pylori (e-proteobacteria)	3	0	0	1	0	0	0	1	0	0	0
GCF_013724765.1	Citrobacter freundii (enterobacteria)	11	0	0	1	0	0	0	0	0	0	0
GCF_001998075.1	Mycobacterium tuberculosis TRS5 (high GC Gram+)	9	0	0	0	0	0	0	0	0	0	0
GCF_002843605.1	Pseudomonas sp. S09G 359 (g-proteobacteria)	10	0	0	0	2	0	0	1	0	0	0
GCF_001577385.1	Streptomyces albidoflavus (high GC Gram+)	11	0	0	1	0	0	0	0	0	0	0
GCF_001465855.1	Rathayibacter toxicus (high GC Gram+)	2	0	0	0	0	0	0	0	0	0	0
GCF_002056725.1	Comamonas kerstersii (b-proteobacteria)	6	0	0	0	0	0	0	0	0	0	0
GCF_015571815.1	Escherichia coli (E. coli)	9	0	0	0	0	0	0	0	0	0	0
GCF_005517315.1	Enterococcus faecium (firmicutes)	8	0	0	1	5	0	0	0	0	0	0
GCF_000064305.2	Flavobacterium psychrophilum JIP02/86 (CFB group bacteria)	4	0	0	0	0	0	0	0	0	0	0
GCF_001886895.1	Escherichia coli (E. coli)	9	0	0	1	0	0	0	0	0	0	0
GCF_004355865.1	Xanthomonas oryzae pv. oryzae (g-proteobacteria)	4	0	0	0	2	0	0	0	0	0	0
GCF_000831025.2	Salmonella enterica subsp. enterica serovar Enteritidis str. EC20100134 (enterobacteria)	9	0	0	0	0	0	0	0	0	0	0
GCF_003713065.1	Cohnella candidum (firmicutes)	11	0	0	0	0	0	0	0	0	0	0
GCF_003482225.1	Clostridioides difficile (firmicutes)	11	0	0	3	0	0	0	1	0	0	0
GCF_902702785.1	Streptococcus suis (firmicutes)	4	0	0	0	0	0	0	2	0	0	0
GCF_011398925.1	Bacillus sp. KH172YL63 (firmicutes)	10	0	0	3	0	0	0	0	0	0	0
GCF_013416235.1	Salmonella enterica subsp. enterica serovar Typhimurium (enterobacteria)	9	0	1	0	0	0	0	0	0	0	0
GCF_013423765.1	Bacillus pumilus (firmicutes)	9	0	0	1	2	0	0	1	0	0	0
GCF_003031425.1	Staphylococcus aureus (firmicutes)	7	0	0	2	0	0	0	1	0	0	0
GCF_014334515.1	Staphylococcus aureus (firmicutes)	7	0	0	2	0	0	0	1	0	0	0
GCF_004322855.1	Egibacter rhizosphaerae (actinobacteria)	9	0	0	2	0	0	0	0	0	0	0
GCF_009858195.1	Serratia marcescens (enterobacteria)	10	0	0	0	0	0	0	0	0	0	0
GCF_002812485.1	Dickeya fangzhongdai (enterobacteria)	9	0	0	0	3	0	0	0	0	0	0
GCF_003798165.1	Raoultella ornithinolytica (enterobacteria)	11	0	0	0	0	0	0	0	0	0	0
GCF_002860025.1	Bordetella holmesii (b-proteobacteria)	8	0	0	0	3	0	0	0	0	0	0
GCF_900637035.1	Enterococcus faecium (firmicutes)	5	0	0	1	7	0	0	0	0	0	0
GCF_015159575.1	Salmonella enterica subsp. enterica serovar Albany (enterobacteria)	9	0	0	0	0	0	0	0	0	0	0
GCF_009731505.1	Rickettsia heilongjiangensis (a-proteobacteria)	5	0	0	0	0	0	0	0	0	0	0
GCF_014705805.1	Acinetobacter baumannii (g-proteobacteria)	8	0	0	1	0	0	0	0	0	0	0
GCF_000010405.1	Candidatus Vesicomyosocius okutanii (g-proteobacteria)	3	0	0	0	0	0	0	1	0	0	0
GCF_013285265.1	Staphylococcus pseudintermedius (firmicutes)	8	0	0	1	0	0	0	1	0	0	0
GCF_009662315.1	Pseudomonas aeruginosa (g-proteobacteria)	12	0	0	1	0	0	0	0	0	0	0
GCF_000758325.1	Cedecea neteri (enterobacteria)	9	1	1	1	1	1	1	1	1	1	1
GCF_002998015.1	Chlamydia muridarum str. Nigg (agent of mouse pneumonitis)	4	0	0	0	0	0	0	0	0	0	0
GCF_000442985.1	Agrobacterium tumefaciens P4 (a-proteobacteria)	9	0	0	0	2	0	0	0	0	0	0
GCF_003382775.1	Xanthomonas oryzae pv. oryzae (g-proteobacteria)	4	0	0	0	2	0	0	0	0	0	0
GCF_009497075.1	Nonomuraea nitratireducens (high GC Gram+)	16	0	0	0	7	0	0	0	0	0	0
GCF_009650075.1	Neisseria gonorrhoeae (b-proteobacteria)	4	0	0	0	0	0	0	1	0	0	0
GCF_000331445.1	Mycobacterium tuberculosis 7199-99 (high GC Gram+)	9	0	0	0	0	0	0	0	0	0	0
GCF_002288225.1	Candidatus Planktophila dulcis (high GC Gram+)	6	0	0	0	0	0	0	0	0	0	0
GCF_002952515.1	Helicobacter pylori (e-proteobacteria)	3	0	0	0	0	0	0	0	0	0	0
GCF_013488145.1	Streptococcus suis (firmicutes)	4	0	0	0	0	0	0	2	0	0	0
GCF_900683755.1	Ruthenibacterium lactatiformans (firmicutes)	7	0	0	0	0	0	0	0	0	0	0
GCF_900128595.1	Buchnera aphidicola (Cinara pseudotaxifoliae) (enterobacteria)	2	0	0	0	0	0	0	0	0	0	0
GCF_002025645.1	Curtobacterium pusillum (high GC Gram+)	4	0	0	0	0	0	0	0	0	0	0
GCF_009720605.1	Escherichia coli (E. coli)	9	0	0	1	0	0	0	0	0	0	0
GCF_002215095.1	Escherichia coli (E. coli)	9	0	0	0	0	0	0	0	0	0	0
GCF_000025305.1	Acidaminococcus fermentans DSM 20731 (firmicutes)	7	0	0	2	0	0	0	1	0	0	0
GCF_003111785.1	Escherichia coli (E. coli)	9	0	0	0	0	0	0	0	0	0	0
GCF_014720495.1	Acinetobacter seifertii (g-proteobacteria)	8	0	0	0	0	0	0	0	0	0	0
GCF_000567925.1	Burkholderia thailandensis 2002721723 (b-proteobacteria)	13	0	0	0	1	0	0	0	0	0	0
GCF_013306495.1	Ralstonia solanacearum (b-proteobacteria)	8	0	0	0	4	0	0	0	0	0	0
GCF_001902435.1	Klebsiella pneumoniae (enterobacteria)	11	1	0	1	0	0	0	0	0	0	0
GCF_000237085.1	Hungateiclostridium clariflavum DSM 19732 (firmicutes)	8	0	0	5	0	0	0	0	0	0	0
GCF_000338735.1	Bacillus subtilis XF-1 (firmicutes)	12	0	0	0	3	0	0	1	0	0	0
GCF_000319025.1	Chlamydia trachomatis L2b/Ams2 (chlamydias)	4	0	0	0	0	0	0	0	0	0	0
GCF_900186835.1	Pasteurella dagmatis (g-proteobacteria)	6	0	0	0	0	0	0	0	0	0	0
GCF_000748245.2	Salmonella enterica subsp. enterica serovar Bareilly str. CFSAN000212 (enterobacteria)	9	0	0	0	0	0	0	0	0	0	0
GCF_001753405.1	Legionella pneumophila (g-proteobacteria)	4	0	0	0	0	0	0	0	0	0	0
GCF_014295315.1	Escherichia coli (E. coli)	9	0	0	0	0	0	0	0	0	0	0
GCF_009937765.1	Bacillus pumilus (firmicutes)	9	0	0	2	2	0	0	1	0	0	0
GCF_006364315.1	Candidatus Methylopumilus universalis (b-proteobacteria)	6	0	0	0	0	0	0	0	0	0	0
GCF_003017995.1	Escherichia coli (E. coli)	9	1	0	2	0	0	0	0	0	0	0
GCF_000521585.1	Buchnera aphidicola str. F009 (Myzus persicae) (enterobacteria)	2	0	0	0	0	0	0	0	0	0	0
GCF_009806695.1	Bacillus anthracis (firmicutes)	12	0	0	0	0	0	0	2	0	0	0
GCF_001704155.1	Stenotrophomonas rhizophila (g-proteobacteria)	4	0	0	0	3	0	0	0	0	0	0
GCF_015679225.1	Pseudomonas fulva (g-proteobacteria)	10	1	1	0	0	0	0	0	0	0	0
GCF_900637305.1	Cardiobacterium hominis (g-proteobacteria)	6	0	0	1	0	0	0	0	0	0	0
GCF_013882995.1	Citrobacter freundii (enterobacteria)	10	1	1	1	1	0	0	0	1	1	0
GCF_002850555.1	Enterococcus sp. CR-Ec1 (firmicutes)	5	0	0	2	5	0	0	0	0	0	0
GCF_000014985.1	Mycobacterium avium 104 (high GC Gram+)	10	0	0	0	0	0	0	0	0	0	0
GCF_900637575.1	Slackia heliotrinireducens (actinobacteria)	9	0	0	0	0	0	0	0	0	0	0
GCF_014854655.1	Pseudomonas aeruginosa (g-proteobacteria)	12	0	0	0	0	0	0	0	0	0	0
GCF_014152385.1	Campylobacter jejuni (e-proteobacteria)	7	0	0	1	0	0	0	1	0	0	0
GCF_006517275.1	Labrenzia sp. PHM005 (a-proteobacteria)	11	0	0	0	0	0	0	0	0	0	0
GCF_003589925.1	Chryseolinea soli (CFB group bacteria)	13	0	0	2	0	0	0	0	0	0	0
GCF_002079225.1	Escherichia coli C (E. coli)	9	0	0	1	0	0	0	0	0	0	0
GCF_010365525.1	Escherichia coli (E. coli)	10	0	0	0	0	0	0	0	0	0	0
GCF_000761155.1	Pseudomonas rhizosphaerae (g-proteobacteria)	10	0	0	0	0	0	0	0	0	0	0
GCF_013306455.1	Ralstonia solanacearum (b-proteobacteria)	8	1	0	1	4	0	0	1	0	0	0
GCF_002969175.1	Clostridium sp. MF28 (firmicutes)	12	0	0	3	1	0	0	0	0	0	0
GCF_014394985.1	Salmonella enterica subsp. enterica serovar Albany (enterobacteria)	9	0	0	0	0	0	0	0	0	0	0
GCF_000307025.1	Listeria monocytogenes ATCC 19117 (firmicutes)	8	0	0	0	2	0	0	1	0	0	0
GCF_014789345.1	Legionella pneumophila subsp. pneumophila (g-proteobacteria)	4	0	0	0	0	0	0	0	0	0	0
GCF_900097105.1	Akkermansia glycaniphila (verrucomicrobia)	4	0	0	0	0	0	0	0	0	0	0
GCF_002310695.1	Escherichia coli (E. coli)	10	0	0	0	0	0	0	0	0	0	0
GCF_001651925.2	Escherichia coli O157:H7 (E. coli)	9	0	0	1	0	0	0	0	0	0	0
GCF_009664735.1	Listeria monocytogenes (firmicutes)	8	0	0	0	3	0	0	1	0	0	0
GCF_003444755.1	Enterobacter hormaechei (enterobacteria)	10	0	0	1	1	0	0	1	0	0	0
GCF_014395785.1	Nocardioides mesophilus (high GC Gram+)	12	0	0	0	0	0	0	0	0	0	0
GCF_900639605.1	Enterococcus faecium (firmicutes)	5	0	0	1	5	0	0	0	0	0	0
GCF_014235785.1	Bacillus sp. PAMC26568 (firmicutes)	12	0	0	0	0	0	0	2	0	0	0
GCF_001753365.1	Legionella pneumophila (g-proteobacteria)	4	0	0	0	0	0	0	0	0	0	0
GCF_013282805.1	Microbacterium hominis (high GC Gram+)	10	0	0	0	1	0	0	0	0	0	0
GCF_000196035.1	Listeria monocytogenes EGD-e (firmicutes)	8	0	0	0	2	0	0	1	0	0	0
GCF_009697245.1	Weissella koreensis (firmicutes)	1	0	0	0	0	0	0	0	0	0	0
GCF_015624465.1	Brucella pinnipedialis (a-proteobacteria)	7	0	0	0	0	0	0	0	0	0	0
GCF_000013505.1	Streptococcus pyogenes MGAS10270 (firmicutes)	4	0	0	0	0	0	0	1	0	0	0
GCF_003698225.1	Xanthomonas axonopodis pv. commiphoreae (g-proteobacteria)	7	0	0	0	1	0	0	0	0	0	0
GCF_000091645.1	Streptococcus mutans NN2025 (firmicutes)	4	0	0	1	0	0	0	1	0	0	0
GCF_001693675.1	Streptomyces clavuligerus (high GC Gram+)	11	1	0	0	2	0	0	0	0	0	0
GCF_001640885.1	Staphylococcus aureus (firmicutes)	7	0	0	3	0	0	0	1	0	0	0
GCF_003006115.1	Mycobacterium tuberculosis (high GC Gram+)	9	0	0	0	0	0	0	0	0	0	0
GCF_001941865.1	Pseudomonas alcaliphila JAB1 (g-proteobacteria)	9	0	0	0	0	0	0	0	0	0	0
GCF_004009355.1	Bordetella pertussis (b-proteobacteria)	5	0	0	0	3	0	0	0	0	0	0
GCF_013267155.1	Rhizobium pusense (a-proteobacteria)	11	0	0	0	2	0	0	0	0	0	0
GCF_001534785.1	Bacillus subtilis subsp. inaquosorum (firmicutes)	12	0	0	1	2	0	0	1	0	0	0
GCF_009764005.1	Vibrio mimicus (g-proteobacteria)	8	0	0	0	1	0	0	0	0	0	0
GCF_002838265.1	Bifidobacterium breve (high GC Gram+)	3	0	0	0	0	0	0	0	0	0	0
GCF_900092595.1	Staphylococcus aureus (firmicutes)	7	0	0	3	0	0	0	1	0	0	0
GCF_011058635.1	Neisseria gonorrhoeae (b-proteobacteria)	4	0	0	0	0	0	0	1	0	0	0
GCF_013122275.1	Bacillus velezensis (firmicutes)	12	0	0	0	0	0	0	1	0	0	0
GCF_000263795.2	Hydrogenophaga sp. PBC (b-proteobacteria)	8	0	0	0	1	0	0	1	0	0	0
GCF_900636515.1	Neisseria animalis (b-proteobacteria)	7	0	1	1	0	0	0	0	1	0	0
GCF_009626395.1	Bordetella parapertussis (b-proteobacteria)	6	0	0	0	3	0	0	0	0	0	0
GCF_002117225.1	Lactobacillus brevis (firmicutes)	3	0	0	0	1	0	0	1	0	0	0
GCF_002947975.1	Pseudomonas sp. SWI6 (g-proteobacteria)	11	0	0	0	0	0	0	0	0	0	0
GCF_013488025.1	Pectobacterium carotovorum (enterobacteria)	10	0	0	0	4	0	0	0	0	0	0
GCF_014522285.1	Mycetocola sp. JXN-3 (high GC Gram+)	4	0	0	0	1	0	0	1	0	0	0
GCF_014333275.1	Enterobacter hormaechei (enterobacteria)	10	0	0	0	1	0	0	0	0	0	0
GCF_013267255.1	Bacillus cereus (firmicutes)	10	0	0	1	0	1	1	2	0	0	0
GCF_003346775.1	Arcobacter mytili LMG 24559 (e-proteobacteria)	9	0	1	2	0	0	0	1	0	0	0
GCF_002859365.1	Pasteurella multocida (g-proteobacteria)	6	0	0	0	0	0	0	0	0	0	0
GCF_003018695.1	Escherichia coli (E. coli)	9	0	0	1	0	0	0	0	0	0	0
GCF_000876675.2	Novosphingobium sp. P6W (a-proteobacteria)	9	0	0	0	4	0	0	0	0	0	0
GCF_013730235.1	Klebsiella grimontii (enterobacteria)	12	0	0	0	3	0	0	0	0	0	0
GCF_013349065.1	Klebsiella pneumoniae (enterobacteria)	11	0	0	1	0	0	0	0	0	0	0
GCF_001623565.1	Streptococcus marmotae (firmicutes)	4	0	0	0	0	0	0	0	0	0	0
GCF_011045675.1	Pseudomonas monteilii (g-proteobacteria)	9	0	0	0	0	0	0	0	0	0	0
GCF_000188215.1	Acinetobacter baumannii 1656-2 (g-proteobacteria)	8	0	0	0	0	0	0	0	0	0	0
GCF_003429365.1	Salmonella enterica subsp. enterica serovar Enteritidis (enterobacteria)	9	0	0	0	0	0	0	0	0	0	0
GCF_000733715.2	Pseudomonas mendocina S5.2 (g-proteobacteria)	8	0	1	0	0	0	0	0	0	0	0
GCF_900475775.1	Corynebacterium ulcerans (high GC Gram+)	4	0	0	0	0	0	0	0	0	0	0
GCF_013282725.1	Yersinia mollaretii ATCC 43969 (enterobacteria)	9	0	0	0	1	0	0	0	0	0	0
GCF_900183995.1	Xanthomonas fragariae (g-proteobacteria)	7	0	0	0	2	0	0	0	0	0	0
GCF_000382965.1	Staphylococcus aureus subsp. aureus ST228 (firmicutes)	7	0	0	2	0	0	0	1	0	0	0
GCF_002879735.1	Escherichia coli (E. coli)	10	0	0	1	0	0	0	0	0	0	0
GCF_009498455.1	Variovorax paradoxus (b-proteobacteria)	12	0	0	0	2	0	0	0	0	0	0
GCF_002302615.1	Capnocytophaga leadbetteri (CFB group bacteria)	3	0	0	0	0	0	0	0	0	0	0
GCF_012273075.1	Klebsiella variicola (enterobacteria)	13	0	0	1	0	0	0	0	0	0	0
GCF_000756165.1	Burkholderia pseudomallei (b-proteobacteria)	11	0	0	0	1	0	0	0	0	0	0
GCF_013625795.1	Enterobacter hormaechei (enterobacteria)	10	0	0	1	1	0	0	0	0	0	0
GCF_001704295.1	Bordetella sp. H567 (b-proteobacteria)	13	0	0	0	3	0	0	0	0	0	0
GCF_003355235.1	Neisseria meningitidis (b-proteobacteria)	4	0	0	0	0	0	0	1	0	0	0
GCF_000247715.1	Gordonia polyisoprenivorans VH2 (high GC Gram+)	8	0	0	0	0	0	0	0	0	0	0
GCF_011067265.1	Rouxiella badensis (enterobacteria)	8	0	0	0	1	0	0	0	0	0	0
GCF_008586805.1	Haemophilus influenzae biotype aegyptius (g-proteobacteria)	9	0	0	0	0	0	0	0	0	0	0
GCF_003203455.1	Clostridium perfringens (firmicutes)	7	0	0	6	0	0	0	0	0	0	0
GCF_003017975.1	Escherichia coli (E. coli)	9	0	0	1	0	0	0	0	0	0	0
GCF_001988895.1	Bordetella pertussis (b-proteobacteria)	5	0	0	0	3	0	0	0	0	0	0
GCF_009762795.1	Pseudodesulfovibrio sp. SRB007 (d-proteobacteria)	7	0	0	0	0	0	0	1	0	0	0
GCF_001546975.1	Burkholderia ubonensis (b-proteobacteria)	10	0	0	0	1	0	0	0	0	0	0
GCF_014169455.1	Escherichia coli (E. coli)	9	0	0	0	0	0	0	0	0	0	0
GCF_001362135.2	Salmonella enterica subsp. enterica serovar Typhi (enterobacteria)	9	1	0	0	0	0	0	0	0	0	0
GCF_002082135.1	Achromobacter ruhlandii (b-proteobacteria)	12	0	0	1	3	0	0	0	0	0	0
GCF_003351785.1	Sporosarcina sp. PTS2304 (firmicutes)	10	0	0	3	0	0	0	0	0	0	0
GCF_008370715.1	Pseudomonas brassicacearum (g-proteobacteria)	10	0	0	0	0	0	0	1	0	0	0
GCF_009912975.1	Staphylococcus aureus (firmicutes)	7	0	0	3	0	0	0	1	0	0	0
GCF_900475725.1	Streptococcus dysgalactiae subsp. equisimilis (firmicutes)	4	0	0	0	0	0	0	0	0	0	0
GCF_004355605.1	Xanthomonas oryzae pv. oryzae (g-proteobacteria)	5	0	0	0	3	0	0	0	0	0	0
GCF_000973505.1	Blochmannia endosymbiont of Polyrhachis (Hedomyrma) turneri (enterobacteria)	3	0	0	0	0	0	0	0	0	0	0
GCF_008808095.1	Pseudoalteromonas ruthenica (g-proteobacteria)	7	1	1	3	1	1	1	1	1	1	1
GCF_001652485.1	Ochrobactrum pseudogrignonense (a-proteobacteria)	8	1	1	1	0	0	0	1	1	0	0
GCF_002952875.1	Escherichia coli (E. coli)	9	0	0	0	0	0	0	0	0	0	0
GCF_002953835.1	Escherichia coli (E. coli)	9	0	0	0	0	0	0	0	0	0	0
GCF_009759725.1	Corynebacterium pseudotuberculosis (high GC Gram+)	4	0	0	0	0	0	0	0	0	0	0
GCF_003597895.1	Clostridioides difficile (firmicutes)	12	0	0	2	0	0	0	1	0	0	0
GCF_014722015.1	Acinetobacter seifertii (g-proteobacteria)	7	0	0	0	0	0	0	0	0	0	0
GCF_900637805.1	Rodentibacter pneumotropicus (g-proteobacteria)	6	0	0	0	0	0	0	0	0	0	0
GCF_002110925.1	Burkholderia pseudomallei (b-proteobacteria)	12	0	0	0	1	0	0	0	0	0	0
GCF_014334395.1	Staphylococcus aureus (firmicutes)	7	0	0	2	0	0	0	1	0	0	0
GCF_000478885.1	Adlercreutzia equolifaciens DSM 19450 (actinobacteria)	6	0	0	0	0	0	0	0	0	0	0
GCF_000648735.3	Pseudomonas syringae pv. actinidiae ICMP 18884 (g-proteobacteria)	9	0	0	0	1	0	0	0	0	0	0
GCF_002290205.1	Salmonella enterica subsp. enterica serovar Saintpaul (enterobacteria)	9	1	2	1	1	1	1	1	1	1	1
GCF_012169405.1	Klebsiella pneumoniae (enterobacteria)	11	0	0	1	0	0	0	0	0	0	0
GCF_002224305.1	Lactobacillus acidophilus (firmicutes)	3	0	0	0	0	0	0	1	0	0	0
GCF_003952425.1	Mesorhizobium sp. M2A.F.Ca.ET.046.03.2.1 (a-proteobacteria)	15	0	0	0	1	0	0	0	0	0	0
GCF_003186105.1	Staphylococcus aureus (firmicutes)	7	0	0	2	0	0	0	1	0	0	0
GCF_002357855.1	Helicobacter pylori (e-proteobacteria)	3	0	0	1	0	0	0	0	0	0	0
GCF_013635015.1	Klebsiella grimontii (enterobacteria)	12	1	0	0	5	0	0	0	0	0	0
GCF_003851405.1	Pseudomonas chlororaphis subsp. aureofaciens (g-proteobacteria)	11	0	0	0	0	0	0	1	0	0	0
GCF_006339235.1	Helicobacter pylori (e-proteobacteria)	3	0	0	0	0	0	0	0	0	0	0
GCF_015534935.1	Escherichia coli K-12 (E. coli)	9	0	0	0	0	0	0	0	0	0	0
GCF_900660655.1	Mycoplasma anatis (mycoplasmas)	1	0	0	7	0	0	0	0	0	0	0
GCF_000015025.1	Acidothermus cellulolyticus 11B (high GC Gram+)	4	0	0	0	0	0	0	0	0	0	0
GCF_000392535.3	Helicobacter pylori UM066 (e-proteobacteria)	3	0	0	0	0	0	0	1	0	0	0
GCF_000364725.1	Candidatus Moranella endobia PCVAL (enterobacteria)	3	0	0	0	0	0	0	0	0	0	0
GCF_000496265.1	Pediococcus pentosaceus SL4 (firmicutes)	4	0	0	0	0	0	0	2	0	0	0
GCF_000006965.1	Sinorhizobium meliloti 1021 (a-proteobacteria)	12	0	0	0	6	0	0	1	0	0	0
GCF_014679585.1	Aeromonas hydrophila (g-proteobacteria)	11	1	0	0	0	0	0	0	0	0	0
GCF_006363895.1	Candidatus Methylopumilus universalis (b-proteobacteria)	6	0	0	0	0	0	0	0	0	0	0
GCF_001932635.1	Pectobacterium brasiliense (enterobacteria)	9	0	0	0	4	0	0	0	0	0	0
GCF_004009475.1	Bordetella pertussis (b-proteobacteria)	5	0	0	0	3	0	0	0	0	0	0
GCF_002251005.2	Bacillus cytotoxicus (firmicutes)	9	0	0	2	0	0	0	1	0	0	0
GCF_004103775.1	Citrobacter freundii (enterobacteria)	10	0	0	1	0	0	0	0	0	0	0
GCF_000154705.2	Hoeflea phototrophica DFL-43 (a-proteobacteria)	13	0	0	0	0	0	0	0	0	0	0
GCF_002335685.1	Mycobacterium sp. PYR15 (high GC Gram+)	8	0	0	0	1	0	0	0	0	0	0
GCF_001702135.1	Lactobacillus lindneri (firmicutes)	3	0	0	0	0	0	0	1	0	0	0
GCF_900538085.1	Salmonella enterica subsp. enterica serovar Typhimurium str. D23580 (enterobacteria)	9	1	1	0	0	0	0	0	0	0	0
GCF_003006095.1	Mesoplasma florum (mycoplasmas)	4	0	0	1	0	0	0	1	0	0	0
GCF_003351485.1	Escherichia coli (E. coli)	9	0	0	0	0	0	0	0	0	0	0
GCF_004119735.1	Bacillus velezensis (firmicutes)	10	0	0	1	0	0	0	1	0	0	0
GCF_009665315.1	Vibrio harveyi (g-proteobacteria)	8	0	0	0	0	0	0	0	0	0	0
GCF_014297575.1	Dyella sp. G9 (g-proteobacteria)	8	0	0	1	1	0	0	0	0	0	0
GCF_900489575.1	Mycoplasma mycoides subsp. capri (mycoplasmas)	3	0	0	10	0	0	0	0	0	0	0
GCF_002082155.1	Paenibacillus larvae subsp. pulvifaciens (firmicutes)	9	1	0	2	0	1	0	0	0	0	0
GCF_003860505.1	Kaistella daneshvariae (CFB group bacteria)	3	0	0	0	0	0	0	0	0	0	0
GCF_001549715.1	Helicobacter pylori (e-proteobacteria)	3	0	0	0	0	0	0	0	0	0	0
GCF_003044015.1	Escherichia coli (E. coli)	9	0	0	0	0	0	0	0	0	0	0
GCF_000949425.1	Paenibacillus sp. IHBB 10380 (firmicutes)	8	0	0	1	0	0	0	0	0	0	0
GCF_000298535.2	Chlamydia psittaci CP3 (chlamydias)	4	0	0	1	0	0	0	1	0	0	0
GCF_002205595.1	Ureaplasma parvum (mycoplasmas)	2	0	0	0	0	0	0	0	0	0	0
GCF_011769725.1	Klebsiella pneumoniae (enterobacteria)	11	0	0	2	0	0	0	0	0	0	0
GCF_001889385.1	Bacillus subtilis (firmicutes)	12	0	0	1	0	0	0	1	0	0	0
GCF_014042035.1	Bacillus haynesii (firmicutes)	13	0	0	0	4	0	0	1	0	0	0
GCF_000194745.1	Burkholderia gladioli BSR3 (b-proteobacteria)	15	0	1	0	3	0	0	0	0	0	0
GCF_000517565.1	Desulfurella acetivorans A63 (d-proteobacteria)	4	0	0	0	0	0	0	1	0	0	0
GCF_000819665.1	Paenibacillus polymyxa (firmicutes)	11	1	0	1	4	0	0	0	0	0	0
GCF_002085625.1	Mycobacterium kansasii (high GC Gram+)	12	0	0	0	0	0	0	1	0	0	0
GCF_001971665.1	Methylorubrum extorquens (a-proteobacteria)	6	0	0	1	0	0	0	0	0	0	0
GCF_000982695.1	Helicobacter pylori J99 (e-proteobacteria)	3	0	0	1	0	0	0	0	0	0	0
GCF_000625835.2	Salmonella enterica subsp. enterica serovar Enteritidis str. EC20120051 (enterobacteria)	9	0	0	0	0	0	0	0	0	0	0
GCF_003194345.1	Escherichia coli (E. coli)	11	0	0	0	0	0	0	0	0	0	0
GCF_002277895.1	Rhizobium sp. 11515TR (a-proteobacteria)	13	0	1	0	0	0	0	0	0	0	0
GCF_002355175.1	Streptococcus pyogenes (firmicutes)	4	0	0	1	0	0	0	1	0	0	0
GCF_900637935.1	Kurthia zopfii (firmicutes)	9	0	1	4	1	1	1	2	1	0	1
GCF_001908375.1	Rhizobium etli 8C-3 (a-proteobacteria)	12	0	0	0	2	0	0	0	0	0	0
GCF_002848225.1	Escherichia coli (E. coli)	9	0	0	0	0	0	0	0	0	0	0
GCF_001721805.1	Pseudomonas aeruginosa (g-proteobacteria)	12	0	0	0	0	0	0	0	0	0	0
GCF_002173555.1	Lactobacillus brevis (firmicutes)	4	0	0	0	0	0	0	1	0	0	0
GCF_003097555.1	Staphylococcus nepalensis (firmicutes)	7	0	0	2	0	0	0	1	0	0	0
GCF_003722275.1	Lactococcus lactis (firmicutes)	4	0	0	2	0	0	0	0	0	0	0
GCF_003204115.1	Proteus mirabilis (enterobacteria)	7	0	0	0	0	0	0	0	0	0	0
GCF_000193495.2	Acetobacter aceti NBRC 14818 (a-proteobacteria)	11	0	1	1	1	0	0	1	1	0	0
GCF_003013675.1	Rhodococcus hoagii (high GC Gram+)	10	0	0	1	2	0	0	0	0	0	0
GCF_001932675.1	Salegentibacter sp. T436 (CFB group bacteria)	7	0	0	1	0	0	0	0	0	0	0
GCF_002025665.1	Chryseobacterium indologenes (CFB group bacteria)	8	0	1	2	4	0	0	1	1	0	0
GCF_010092965.1	Escherichia coli (E. coli)	10	0	0	0	0	1	0	0	0	0	0
GCF_000973085.1	Sneathia amnii (fusobacteria)	4	0	0	0	0	0	0	1	0	0	0
GCF_001753145.1	Legionella pneumophila (g-proteobacteria)	4	0	0	0	0	0	0	0	0	0	0
GCF_007965745.1	Mannheimia haemolytica (g-proteobacteria)	6	0	0	0	0	0	0	0	0	0	0
GCF_000600045.1	Helicobacter pylori oki102 (e-proteobacteria)	3	0	0	1	0	0	0	0	0	0	0
GCF_000967845.1	Klebsiella pneumoniae subsp. rhinoscleromatis SB3432 (enterobacteria)	10	0	0	1	0	0	0	0	0	0	0
GCF_011464035.1	Mycoplasma capricolum subsp. capripneumoniae (mycoplasmas)	2	0	0	4	0	0	0	0	0	0	0
GCF_003992745.1	Pectobacterium parmentieri (enterobacteria)	9	0	0	0	3	0	0	0	0	0	0
GCF_000422165.1	Lactobacillus helveticus CNRZ32 (firmicutes)	4	0	0	1	0	0	0	0	0	0	0
GCF_001988255.1	Bordetella pertussis (b-proteobacteria)	5	0	0	0	3	0	0	0	0	0	0
GCF_900474735.1	Staphylococcus aureus (firmicutes)	7	0	0	2	0	0	0	1	0	0	0
GCF_009763445.1	Vibrio parahaemolyticus (g-proteobacteria)	9	0	0	1	2	0	0	0	0	0	0
GCF_000967915.1	Acholeplasma brassicae (mycoplasmas)	4	0	0	1	1	0	0	0	0	0	0
GCF_000315955.1	Helicobacter pylori Aklavik117 (e-proteobacteria)	3	0	0	1	0	0	0	0	0	0	0
GCF_902166715.1	Enterobacter hormaechei (enterobacteria)	10	0	0	0	1	0	0	0	0	0	0
GCF_006351965.1	Oceanicola sp. D3 (a-proteobacteria)	10	0	0	1	0	0	0	1	0	0	0
GCF_014725715.1	Microbacterium hominis (high GC Gram+)	5	0	0	0	1	0	0	0	0	0	0
GCF_000465255.1	Haemophilus influenzae KR494 (g-proteobacteria)	6	0	0	0	0	0	0	1	0	0	0
GCF_000833125.1	Bacillus anthracis (firmicutes)	12	0	2	2	0	0	0	2	0	0	0
GCF_001261895.2	Acinetobacter baumannii (g-proteobacteria)	7	0	0	0	0	0	0	0	0	0	0
GCF_001900945.1	Escherichia coli (E. coli)	11	0	0	0	0	0	0	0	0	0	0
GCF_007005445.1	Rhodopseudomonas palustris (a-proteobacteria)	6	0	0	0	1	0	0	0	0	0	0
GCF_002848605.1	Klebsiella pneumoniae (enterobacteria)	11	0	0	1	0	0	0	0	0	0	0
GCF_003590075.1	Brevibacillus laterosporus (firmicutes)	8	1	0	0	0	0	0	1	0	0	0
GCF_007923205.1	Bacillus amyloliquefaciens (firmicutes)	11	0	0	0	0	0	0	1	0	0	0
GCF_000186265.1	Cellulophaga algicola DSM 14237 (CFB group bacteria)	5	0	0	0	2	0	0	1	0	0	0
GCF_014295015.1	Xenorhabdus nematophila (enterobacteria)	7	0	0	0	0	0	0	0	0	0	0
GCF_001988655.1	Bordetella pertussis (b-proteobacteria)	5	0	0	0	3	0	0	0	0	0	0
GCF_000953575.1	Staphylococcus xylosus (firmicutes)	7	0	0	1	0	0	0	0	0	0	0
GCF_002224405.1	Salmonella enterica subsp. enterica serovar Indiana (enterobacteria)	9	0	1	0	0	0	0	0	0	0	0
GCF_001412595.2	Massilia sp. WG5 (b-proteobacteria)	10	0	1	0	0	0	0	0	0	0	0
GCF_013467165.1	Staphylococcus aureus (firmicutes)	7	0	0	3	0	0	0	1	0	0	0
GCF_003971215.1	Escherichia coli (E. coli)	8	1	0	0	0	0	0	0	0	0	0
GCF_009662255.1	Bacillus subtilis (firmicutes)	13	0	0	0	3	0	0	1	0	0	0
GCF_008831505.1	Chryseobacterium sp. (CFB group bacteria)	6	0	0	0	0	0	0	0	0	0	0
GCF_000940995.1	Photobacterium gaetbulicola Gung47 (g-proteobacteria)	11	2	1	1	3	1	1	1	1	1	1
GCF_002164805.3	Klebsiella variicola (enterobacteria)	13	0	0	2	1	0	0	0	0	0	0
GCF_009176875.1	Staphylococcus aureus (firmicutes)	7	0	0	3	0	0	0	1	0	0	0
GCF_013167935.1	Escherichia coli O157:H7 (E. coli)	9	0	0	1	0	0	0	0	0	0	0
GCF_000242255.2	Frateuria aurantia DSM 6220 (g-proteobacteria)	6	0	0	0	1	0	0	0	0	0	0
GCF_002209305.1	Bacillus amyloliquefaciens (firmicutes)	12	0	0	1	0	0	0	1	0	0	0
GCF_014489375.1	Providencia rettgeri (enterobacteria)	11	0	0	0	0	0	0	0	0	0	0
GCF_003855155.1	Shewanella sp. M2 (g-proteobacteria)	8	0	0	1	0	0	0	0	0	0	0
GCF_900497145.1	Enterobacter hormaechei (enterobacteria)	11	0	1	1	1	0	0	0	1	0	0
GCF_002090275.1	Mycoplasma pneumoniae (mycoplasmas)	2	0	0	0	0	0	0	0	0	0	0
GCF_004124015.1	Streptococcus pyogenes (firmicutes)	4	0	0	1	0	0	0	1	0	0	0
GCF_003060745.1	Campylobacter jejuni (e-proteobacteria)	7	0	0	1	0	0	0	1	0	0	0
GCF_001702175.1	Lactobacillus paracollinoides (firmicutes)	4	0	0	0	0	0	0	0	0	0	0
GCF_001683135.1	Bacillus anthracis (firmicutes)	12	0	0	0	0	0	0	2	0	0	0
GCF_900324365.1	Staphylococcus aureus (firmicutes)	7	0	0	3	0	0	0	1	0	0	0
GCF_000231925.1	Streptococcus suis ST1 (firmicutes)	5	0	0	0	0	0	0	2	0	0	0
GCF_005222125.1	Spiroplasma melliferum (mycoplasmas)	1	0	0	1	0	0	0	0	0	0	0
GCF_003003675.1	Legionella pneumophila subsp. fraseri (g-proteobacteria)	4	0	0	1	0	0	0	0	0	0	0
GCF_003713045.1	Mycobacterium avium subsp. paratuberculosis (high GC Gram+)	10	0	0	0	0	0	0	0	0	0	0
GCF_014495985.1	Streptococcus pyogenes (firmicutes)	4	0	0	0	0	0	0	0	0	0	0
GCF_000612075.2	Aeromonas hydrophila YL17 (g-proteobacteria)	10	0	0	0	0	0	0	0	0	0	0
GCF_004332075.1	Klebsiella pneumoniae (enterobacteria)	11	0	0	1	0	0	0	0	0	0	0
GCF_014252055.1	Blattabacterium cuenoti (CFB group bacteria)	3	0	0	0	0	0	0	1	0	0	0
GCF_000093025.1	Methylotenera versatilis 301 (b-proteobacteria)	6	0	0	0	0	0	0	0	0	0	0
GCF_000018285.1	Shewanella pealeana ATCC 700345 (g-proteobacteria)	11	1	1	3	1	1	1	2	1	1	1
GCF_002211565.1	Salmonella enterica subsp. enterica serovar Ouakam str. SA20034636 (enterobacteria)	9	0	0	0	0	0	0	0	0	0	0
GCF_004635565.1	Bordetella pertussis (b-proteobacteria)	5	0	0	0	3	0	0	0	0	0	0
GCF_008271425.1	Cupriavidus campinensis (b-proteobacteria)	12	0	1	1	5	0	0	2	0	0	0
GCF_000143865.1	Mycoplasma mycoides subsp. mycoides SC str. Gladysdale (mycoplasmas)	2	0	0	1	0	0	0	0	0	0	0
GCF_000770565.1	Burkholderia pseudomallei (b-proteobacteria)	12	1	1	0	1	0	0	0	0	0	0
GCF_002202255.1	Klebsiella pneumoniae (enterobacteria)	11	0	0	1	0	0	0	0	0	0	0
GCF_000783955.2	Morganella morganii (enterobacteria)	8	0	0	0	0	0	0	0	0	0	0
GCF_002753405.1	Klebsiella pneumoniae (enterobacteria)	11	0	1	1	0	0	0	0	0	0	0
GCF_001900475.1	Escherichia coli (E. coli)	9	0	0	1	0	0	0	0	0	0	0
GCF_000349785.2	Mannheimia haemolytica USDA-ARS-USMARC-185 (g-proteobacteria)	6	0	0	0	0	0	0	0	0	0	0
GCF_014906185.1	Campylobacter coli (e-proteobacteria)	6	0	0	0	0	0	0	0	0	0	0
GCF_004795875.1	Rhodococcus sp. PAMC28705 (high GC Gram+)	8	0	0	0	2	0	0	0	0	0	0
GCF_003851555.1	Pseudomonas synxantha (g-proteobacteria)	11	0	0	0	1	0	0	1	0	0	0
GCF_001293125.1	Lawsonella clevelandensis (high GC Gram+)	3	0	0	0	0	0	0	1	0	0	0
GCF_001687105.1	Yangia sp. CCB-MM3 (a-proteobacteria)	12	0	0	0	1	0	0	0	0	0	0
GCF_008462425.1	Escherichia coli O157 (E. coli)	9	0	0	1	0	0	0	0	0	0	0
GCF_007814525.1	Staphylococcus chromogenes (firmicutes)	7	0	0	2	0	0	0	0	0	0	0
GCF_004919185.1	Salmonella enterica subsp. enterica serovar 1,4,[5],12:i:- (enterobacteria)	9	0	0	0	0	0	0	0	0	0	0
GCF_002859525.1	Pasteurella multocida (g-proteobacteria)	6	0	0	0	0	0	0	0	0	0	0
GCF_000484495.2	Pseudomonas aeruginosa PAO1-VE2 (g-proteobacteria)	12	0	0	0	0	0	0	0	0	0	0
GCF_000756085.1	Burkholderia pseudomallei (b-proteobacteria)	12	0	0	0	1	0	0	0	0	0	0
GCF_012562965.1	Enterobacteriaceae endosymbiont of Plateumaris rustica (enterobacteria)	3	0	0	0	0	0	0	0	0	0	0
GCF_000012365.1	Burkholderia thailandensis E264 (b-proteobacteria)	13	0	0	0	1	0	0	0	0	0	0
GCF_902166415.1	Klebsiella michiganensis (enterobacteria)	11	0	0	0	4	0	0	0	0	0	0
GCF_900637855.1	Neisseria animaloris (b-proteobacteria)	5	0	0	1	0	0	0	0	0	0	0
GCF_007990365.1	Leptotrichia trevisanii (fusobacteria)	4	0	0	3	0	0	0	0	0	0	0
GCF_001704355.1	Bordetella bronchiseptica (b-proteobacteria)	7	0	0	0	3	0	0	0	0	0	0
GCF_000148935.1	Pantoea vagans C9-1 (enterobacteria)	8	0	0	0	2	0	0	0	0	0	0
GCF_002442555.1	Pseudomonas mendocina (g-proteobacteria)	7	0	0	0	1	0	0	1	0	0	0
GCF_008032475.1	Helicobacter pylori (e-proteobacteria)	3	0	0	1	0	0	0	0	0	0	0
GCF_005537135.1	Salmonella enterica subsp. enterica serovar Rough O:-:- (enterobacteria)	9	0	0	0	0	0	0	0	0	0	0
GCF_012593885.1	Streptococcus agalactiae 515 (firmicutes)	4	0	0	0	0	0	0	0	0	0	0
GCF_000016165.1	Desulfotomaculum reducens MI-1 (firmicutes)	8	0	0	0	0	0	0	2	0	0	0
GCF_014899645.1	Mycobacterium tuberculosis (high GC Gram+)	9	0	0	0	0	0	0	0	0	0	0
GCF_011068285.1	Muricauda sp. 501str8 (CFB group bacteria)	5	0	0	0	0	0	0	1	0	0	0
GCF_013426895.1	Paraburkholderia sp. PGU16 (b-proteobacteria)	11	0	1	0	4	0	0	0	0	0	0
GCF_014070455.1	Gordonia rubripertincta (high GC Gram+)	7	0	0	0	0	0	0	0	0	0	0
GCF_009626715.1	Bordetella parapertussis (b-proteobacteria)	6	0	0	0	3	0	0	0	0	0	0
GCF_000833085.1	Bacillus thuringiensis (firmicutes)	11	0	0	0	0	0	0	1	0	0	0
GCF_001280925.1	Klebsiella quasipneumoniae (enterobacteria)	11	0	0	1	0	0	0	0	0	0	0
GCF_002838365.1	Bifidobacterium breve (high GC Gram+)	3	0	0	0	0	0	0	0	0	0	0
GCF_002005305.1	Shewanella psychrophila (g-proteobacteria)	7	0	0	0	2	0	0	0	0	0	0
GCF_000253335.1	Streptococcus salivarius CCHSS3 (firmicutes)	5	0	0	1	0	0	0	0	0	0	0
GCF_004023395.2	Xylella fastidiosa subsp. multiplex (g-proteobacteria)	3	0	0	0	1	0	0	0	0	0	0
GCF_011996525.1	Mycoplasma bovis (mycoplasmas)	2	0	0	0	0	0	0	0	0	0	0
GCF_900107895.1	Leifsonia sp. 21MFCrub1.1 (high GC Gram+)	5	0	0	0	1	0	0	0	0	0	0
GCF_003076475.1	Flavobacterium kingsejongi (CFB group bacteria)	4	0	0	1	0	1	1	1	0	0	0
GCF_004114895.1	Corynebacterium pelargi (high GC Gram+)	5	0	0	1	0	0	0	0	0	0	0
GCF_003070865.1	Corynebacterium sp. 2184 (high GC Gram+)	5	0	0	0	0	0	0	0	0	0	0
GCF_000521695.1	Mannheimia varigena USDA-ARS-USMARC-1312 (g-proteobacteria)	6	0	0	0	0	0	0	1	0	0	0
GCF_000348765.2	Hydrogenobaculum sp. SN (aquificales)	2	0	0	1	0	0	0	0	0	0	0
GCF_000161355.1	Bacillus cereus AH676 (firmicutes)	10	0	1	1	0	0	0	2	0	0	0
GCF_900324315.1	Staphylococcus aureus (firmicutes)	7	0	0	3	0	0	0	1	0	0	0
GCF_014218155.1	Streptococcus agalactiae (firmicutes)	4	0	0	0	0	0	0	0	0	0	0
GCF_001522135.2	Burkholderia oklahomensis C6786 (b-proteobacteria)	11	0	0	0	1	0	0	0	0	0	0
GCF_014541045.1	Escherichia coli (E. coli)	9	0	0	0	0	0	0	0	0	0	0
GCF_001602215.1	Rickettsia prowazekii (a-proteobacteria)	4	0	0	0	0	0	0	0	0	0	0
GCF_003999775.1	Escherichia coli (E. coli)	11	0	0	0	0	0	0	0	0	0	0
GCF_000967305.2	Alcaligenes faecalis (b-proteobacteria)	8	0	0	0	0	0	0	0	0	0	0
GCF_002286175.1	Bordetella pertussis (b-proteobacteria)	5	0	0	0	3	0	0	0	0	0	0
GCF_015288605.1	Klebsiella pneumoniae (enterobacteria)	11	1	0	1	0	0	0	0	0	0	0
GCF_013137895.1	Hymenobacter sp. TS19 (CFB group bacteria)	6	0	0	0	2	0	0	0	0	0	0
GCF_002872415.1	Bacteriovorax stolpii (proteobacteria)	9	0	0	0	0	0	0	0	0	0	0
GCF_010443215.1	Pasteurella multocida (g-proteobacteria)	6	0	0	0	0	0	0	0	0	0	0
GCF_001900735.1	Escherichia coli (E. coli)	9	0	0	0	0	0	0	0	0	0	0
GCF_000018945.1	Thermotoga neapolitana DSM 4359 (thermotogales)	7	0	0	3	0	0	0	0	0	0	0
GCF_000020705.1	Salmonella enterica subsp. enterica serovar Heidelberg str. SL476 (enterobacteria)	9	0	0	0	0	0	0	0	0	0	0
GCF_900093775.1	Bacillus glycinifermentans (firmicutes)	12	0	0	1	2	0	0	1	0	0	0
GCF_001697705.1	Neisseria meningitidis (b-proteobacteria)	4	0	0	0	0	0	0	1	0	0	0
GCF_002949455.1	Shigella boydii (enterobacteria)	11	0	0	1	0	0	0	0	0	0	0
GCF_005954605.1	Escherichia coli (E. coli)	9	0	0	0	0	0	0	0	0	0	0
GCF_003671915.1	Alcaligenes aquatilis (b-proteobacteria)	8	0	0	0	0	0	0	0	0	0	0
GCF_000024705.1	Geobacillus sp. Y412MC61 (firmicutes)	9	0	0	0	1	0	0	1	0	0	0
GCF_012278675.1	Escherichia coli (E. coli)	9	0	0	1	0	0	0	0	0	0	0
GCF_002865745.1	Clostridium botulinum (firmicutes)	9	0	0	3	0	0	0	1	0	0	0
GCF_001316565.3	Klebsiella pneumoniae subsp. pneumoniae (enterobacteria)	11	1	0	1	0	0	0	0	0	0	0
GCF_001998805.1	Leuconostoc garlicum (firmicutes)	1	0	0	0	0	0	0	1	0	0	0
GCF_004114735.1	Streptococcus thermophilus (firmicutes)	5	0	0	1	0	0	0	0	0	0	0
GCF_006165245.1	Salmonella enterica subsp. enterica serovar Agona (enterobacteria)	9	0	0	0	0	0	0	0	0	0	0
GCF_006337085.1	Sutterella faecalis (b-proteobacteria)	4	0	0	0	0	0	0	0	0	0	0
GCF_008727155.1	Escherichia coli O157 (E. coli)	9	0	1	1	0	0	0	0	0	0	0
GCF_000012045.1	Staphylococcus aureus subsp. aureus COL (firmicutes)	7	0	0	2	0	0	0	1	0	0	0
GCF_008728875.1	Lactococcus lactis subsp. lactis bv. diacetylactis (firmicutes)	4	0	0	1	0	0	0	0	0	0	0
GCF_002368075.1	Sphaerospermopsis kisseleviana NIES-73 (cyanobacteria)	14	2	1	5	1	0	0	0	1	1	0
GCF_001644625.1	Listeria monocytogenes (firmicutes)	8	0	0	0	2	0	0	1	0	0	0
GCF_005234115.1	Elizabethkingia sp. 2-6 (CFB group bacteria)	7	0	0	0	0	0	0	0	0	0	0
GCF_007431545.1	Salmonella enterica subsp. enterica serovar Typhimurium (enterobacteria)	9	0	0	0	0	0	0	0	0	0	0
GCF_001506405.1	Campylobacter jejuni (e-proteobacteria)	6	0	0	1	0	0	0	1	0	0	0
GCF_000750255.1	Salmonella enterica subsp. enterica serovar Enteritidis (enterobacteria)	9	0	0	0	0	0	0	0	0	0	0
GCF_902810305.1	Escherichia coli (E. coli)	10	0	0	1	0	0	0	0	0	0	0
GCF_003815075.1	Klebsiella pneumoniae (enterobacteria)	11	0	0	1	0	0	0	0	0	0	0
GCF_003097575.1	Helicobacter apodemus (e-proteobacteria)	6	0	1	1	0	0	0	0	1	0	0
GCF_001936375.1	Bacillus anthracis (firmicutes)	12	0	2	1	0	0	0	2	0	0	0
GCF_000342025.1	Bacillus thuringiensis DAR 81934 (firmicutes)	12	0	0	1	0	0	0	1	0	0	0
GCF_000011885.1	Salmonella enterica subsp. enterica serovar Paratyphi A str. ATCC 9150 (enterobacteria)	10	0	0	0	0	0	0	0	0	0	0
GCF_002055765.1	Klebsiella pneumoniae (enterobacteria)	11	0	0	2	0	0	0	0	0	0	0
GCF_001454905.1	Listeria monocytogenes ATCC 19117 (firmicutes)	8	0	0	0	2	0	0	1	0	0	0
GCF_007954485.1	Acinetobacter pittii (g-proteobacteria)	7	0	0	0	0	0	0	0	0	0	0
GCF_007633355.1	Pseudomonas sp. BJP69 (g-proteobacteria)	7	0	0	0	0	0	0	0	0	0	0
GCF_002874965.1	Pseudomonas sp. NC02 (g-proteobacteria)	10	0	0	0	1	0	0	1	0	0	0
GCF_000017705.1	Vibrio campbellii ATCC BAA-1116 (g-proteobacteria)	7	0	0	1	0	0	0	0	0	0	0
GCF_009664815.1	Legionella pneumophila (g-proteobacteria)	5	0	0	0	0	0	0	0	0	0	0
GCF_000783675.2	Enterobacter cloacae complex sp. (enterobacteria)	9	0	0	0	0	0	0	0	0	0	0
GCF_003952785.1	Acinetobacter johnsonii (g-proteobacteria)	6	0	0	0	0	0	0	0	0	0	0
GCF_001594265.1	Aggregatibacter actinomycetemcomitans (g-proteobacteria)	6	0	0	0	0	0	0	0	0	0	0
GCF_013267575.1	Staphylococcus hominis (firmicutes)	7	0	0	2	0	0	0	0	0	0	0
GCF_900187185.1	Chryseobacterium taklimakanense (CFB group bacteria)	5	0	0	0	0	0	0	1	0	0	0
GCF_006365335.1	Salmonella enterica (enterobacteria)	9	0	0	0	0	0	0	0	0	0	0
GCF_000236065.1	Burkholderia sp. YI23 (b-proteobacteria)	13	0	1	0	1	0	0	0	0	0	0
GCF_005162405.1	Streptococcus pyogenes (firmicutes)	4	0	0	0	0	0	0	1	0	0	0
GCF_001028645.1	Staphylococcus capitis subsp. capitis (firmicutes)	8	0	0	2	0	0	0	0	0	0	0
GCF_000019305.1	Clostridium botulinum B1 str. Okra (firmicutes)	9	0	0	2	0	0	0	1	0	0	0
GCF_001654435.1	Pseudomonas citronellolis (g-proteobacteria)	8	0	1	0	1	0	0	1	0	0	0
GCF_005161465.1	Streptococcus pyogenes (firmicutes)	4	0	0	1	0	0	0	1	0	0	0
GCF_008151785.1	[Clostridium] hiranonis (firmicutes)	6	0	0	2	0	0	0	0	0	0	0
GCF_900478025.1	Streptococcus pasteurianus (firmicutes)	4	0	0	0	0	0	0	0	0	0	0
GCF_013731735.1	Klebsiella pneumoniae (enterobacteria)	11	0	0	2	0	0	0	0	0	0	0
GCF_001456055.3	Klebsiella pneumoniae (enterobacteria)	11	0	0	1	0	0	0	0	0	0	0
GCF_000262465.1	Frankia sp. QA3 (high GC Gram+)	11	0	0	0	1	0	0	1	0	0	0
GCF_002892855.1	Vibrio cholerae (g-proteobacteria)	7	0	0	0	0	0	0	0	0	0	0
GCF_003663765.1	Salmonella enterica subsp. enterica serovar Enteritidis (enterobacteria)	9	0	0	0	0	0	0	0	0	0	0
GCF_001318405.1	Enterococcus cecorum (firmicutes)	4	0	0	1	0	0	0	1	0	0	0
GCF_003429205.1	Pseudomonas aeruginosa (g-proteobacteria)	12	0	0	0	0	0	0	0	0	0	0
GCF_006547145.1	Actinomadura sp. WMMA1423 (high GC Gram+)	18	0	0	0	0	0	0	0	0	0	0
GCF_000265095.1	Bifidobacterium bifidum BGN4 (high GC Gram+)	3	0	0	0	0	0	0	0	0	0	0
GCF_002903405.1	Aeromonas sp. ASNIH3 (g-proteobacteria)	8	0	1	0	0	0	0	0	0	0	0
GCF_001647835.1	[Haemophilus] ducreyi (g-proteobacteria)	7	0	0	0	0	0	0	0	0	0	0
GCF_002812505.1	Streptococcus agalactiae (firmicutes)	4	0	0	0	0	0	0	0	0	0	0
GCF_000218875.1	Zymomonas mobilis subsp. pomaceae ATCC 29192 (a-proteobacteria)	9	0	0	0	0	0	0	0	0	0	0
GCF_900249855.1	Cupriavidus taiwanensis (b-proteobacteria)	13	0	0	1	3	0	0	0	0	0	0
GCF_008642375.1	Streptomyces venezuelae (high GC Gram+)	13	0	0	0	3	0	0	0	0	0	0
GCF_015601545.1	Streptomyces albidoflavus (high GC Gram+)	9	0	0	1	0	0	0	0	0	0	0
GCF_013343005.1	Candidatus Reidiella endopervernicosa (g-proteobacteria)	7	0	0	0	0	0	0	0	0	0	0
GCF_012052085.1	Salmonella enterica subsp. enterica serovar Indiana (enterobacteria)	9	0	0	0	0	0	0	0	0	0	0
GCF_000419405.1	Acinetobacter baumannii BJAB0715 (g-proteobacteria)	8	0	0	0	0	0	0	0	0	0	0
GCF_000240325.1	Klebsiella michiganensis KCTC 1686 (enterobacteria)	12	0	0	1	3	0	0	0	0	0	0
GCF_001854345.1	Bacillus velezensis (firmicutes)	12	0	0	1	0	0	0	1	0	0	0
GCF_003721495.1	Streptomyces sp. ADI95-16 (high GC Gram+)	9	0	0	0	1	0	0	0	0	0	0
GCF_900698915.1	Buchnera aphidicola (Cinara curvipes) (enterobacteria)	2	0	0	0	0	0	0	0	0	0	0
GCF_012277295.1	Wolbachia endosymbiont of Ctenocephalides felis wCfeT (a-proteobacteria)	5	0	0	1	0	0	0	1	0	0	0
GCF_002238375.1	Campylobacter jejuni (e-proteobacteria)	7	0	0	0	0	0	0	1	0	0	0
GCF_900636965.1	Lactobacillus rhamnosus (firmicutes)	4	0	0	0	0	0	0	1	0	0	0
GCF_900324065.1	Staphylococcus aureus (firmicutes)	7	0	0	3	0	0	0	1	0	0	0
GCF_014109865.1	Aeromonas media (g-proteobacteria)	7	0	0	0	0	0	0	0	0	0	0
GCF_000486815.2	Salmonella enterica subsp. enterica serovar Oranienburg str. 0250 (enterobacteria)	9	0	0	0	0	0	0	0	0	0	0
GCF_003691655.1	Haemophilus influenzae (g-proteobacteria)	6	0	0	0	0	0	0	1	0	0	0
GCF_001857945.1	Paenibacillus crassostreae (firmicutes)	9	0	0	1	3	0	0	0	0	0	0
GCF_002197425.1	Streptococcus agalactiae (firmicutes)	4	0	0	0	0	0	0	0	0	0	0
GCF_002953795.1	Escherichia coli (E. coli)	9	0	0	0	0	0	0	0	0	0	0
GCF_003611035.1	Cryobacterium soli (high GC Gram+)	9	0	0	1	1	0	0	0	0	0	0
GCF_000152245.2	Eubacterium callanderi (firmicutes)	9	0	0	0	0	0	0	0	0	0	0
GCF_004014735.1	Escherichia coli (E. coli)	9	1	0	1	0	0	0	0	0	0	0
GCF_000148625.1	Mycoplasma fermentans JER (mycoplasmas)	1	0	0	0	0	0	0	0	0	0	0
GCF_004089895.1	Kosakonia cowanii (enterobacteria)	9	0	0	0	0	0	0	0	0	0	0
GCF_009738085.1	Enterobacter hormaechei (enterobacteria)	10	0	1	0	1	0	0	0	0	0	0
GCF_004636865.1	Bordetella pertussis (b-proteobacteria)	5	0	0	0	3	0	0	0	0	0	0
GCF_009763165.1	Vibrio parahaemolyticus (g-proteobacteria)	9	0	0	1	2	0	0	0	0	0	0
GCF_000213805.1	Pseudomonas fulva 12-X (g-proteobacteria)	9	0	0	0	1	0	0	0	0	0	0
GCF_003330825.1	Paraburkholderia terricola (b-proteobacteria)	8	0	0	0	3	0	0	0	0	0	0
GCF_003665675.1	Citrobacter freundii (enterobacteria)	10	0	0	1	0	0	0	0	0	0	0
GCF_001278805.1	Bacillus sp. FJAT-18017 (firmicutes)	16	1	1	4	1	1	1	3	1	1	1
GCF_000623895.2	Salmonella enterica subsp. enterica serovar Enteritidis str. SA20093538 (enterobacteria)	9	0	0	0	0	0	0	0	0	0	0
GCF_900637615.1	Bordetella hinzii (b-proteobacteria)	7	0	0	0	2	0	0	0	0	0	0
GCF_000448565.1	Streptococcus sp. HSISM1 (firmicutes)	4	0	0	0	0	0	0	0	0	0	0
GCF_003324975.1	Salmonella enterica (enterobacteria)	9	0	0	0	0	0	0	0	0	0	0
GCF_014279875.1	Synechococcus sp. MEDNS5 (cyanobacteria)	6	0	0	0	1	0	0	0	0	0	0
GCF_000973065.1	Limnospira indica PCC 8005 (cyanobacteria)	10	2	1	7	1	0	0	0	1	0	0
GCF_900275645.1	Listeria monocytogenes (firmicutes)	8	0	0	0	2	0	0	1	0	0	0
GCF_015287155.1	Klebsiella variicola (enterobacteria)	13	0	0	1	0	0	0	0	0	0	0
GCF_000317105.1	Oscillatoria acuminata PCC 6304 (cyanobacteria)	11	3	1	2	1	0	0	0	1	1	0
GCF_015169775.1	Novosphingobium sp. ES2-1 (a-proteobacteria)	9	0	0	0	0	0	0	0	0	0	0
GCF_002073975.1	Rhodovulum sp. MB263 (a-proteobacteria)	10	0	0	0	0	0	0	0	0	0	0
GCF_000819525.2	Mannheimia haemolytica USDA-ARS-USMARC-184 (g-proteobacteria)	6	0	0	0	0	0	0	0	0	0	0
GCF_003184265.1	Acidiferrobacter sp. SPIII_3 (g-proteobacteria)	6	0	0	0	0	0	0	0	0	0	0
GCF_002009195.1	Bacillus megaterium (firmicutes)	11	0	0	0	0	0	0	5	0	0	0
GCF_014858935.1	Leptospira interrogans serovar Bataviae (bacteria)	4	0	0	1	0	0	0	0	0	0	0
GCF_900327855.1	Bordetella pertussis (b-proteobacteria)	5	0	0	0	3	0	0	0	0	0	0
GCF_000452445.2	Pseudomonas syringae pv. pisi str. PP1 (g-proteobacteria)	9	0	0	0	0	0	0	0	0	0	0
GCF_008926105.1	Escherichia coli (E. coli)	9	0	0	1	0	0	0	0	0	0	0
GCF_003004295.1	Legionella pneumophila subsp. pneumophila (g-proteobacteria)	4	0	0	0	0	0	0	0	0	0	0
GCF_001118185.2	Salmonella enterica subsp. enterica serovar Typhi (enterobacteria)	9	1	0	0	0	0	0	0	0	0	0
GCF_000019745.1	Polynucleobacter necessarius STIR1 (b-proteobacteria)	7	0	0	0	0	0	0	0	0	0	0
GCF_007833915.1	Micromonospora sp. HM134 (high GC Gram+)	14	0	0	0	1	0	0	1	0	0	0
GCF_002951915.1	Paenibacillus larvae subsp. larvae (firmicutes)	9	2	0	2	0	1	0	0	0	0	0
GCF_002312985.1	Clostridium perfringens (firmicutes)	8	1	1	8	1	1	1	1	1	1	1
GCF_001895785.1	Mycobacterium tuberculosis (high GC Gram+)	9	0	0	0	0	0	0	0	0	0	0
GCF_003584645.1	Methylocaldum marinum (g-proteobacteria)	14	0	0	0	0	0	0	0	0	0	0
GCF_002197265.1	Streptococcus agalactiae (firmicutes)	4	0	0	0	0	0	0	0	0	0	0
GCF_001750065.2	Mycobacterium chimaera (high GC Gram+)	8	0	0	0	0	0	0	0	0	0	0
GCF_004001265.1	Actinoplanes sp. OR16 (high GC Gram+)	17	0	0	1	0	0	0	1	0	0	0
GCF_900105155.1	Pseudomonas prosekii (g-proteobacteria)	10	0	0	0	0	0	0	1	0	0	0
GCF_000406225.1	Dickeya zeae NCPPB 3531 (enterobacteria)	7	0	0	0	2	0	0	0	0	0	0
GCF_000496635.1	Exiguobacterium sp. MH3 (firmicutes)	7	0	0	1	0	0	0	0	0	0	0
GCF_900475365.1	Streptococcus sobrinus (firmicutes)	4	0	0	0	0	0	0	1	0	0	0
GCF_000255295.1	Corallococcus coralloides DSM 2259 (d-proteobacteria)	13	0	0	0	0	0	0	0	0	0	0
GCF_003344465.1	Escherichia coli (E. coli)	10	0	0	0	0	0	0	0	0	0	0
GCF_002741805.1	Borrelia miyamotoi (spirochetes)	2	0	0	3	0	0	0	0	0	0	0
GCF_002442915.1	Staphylococcus pasteuri (firmicutes)	7	0	0	3	0	0	0	1	0	0	0
GCF_004847545.1	Salmonella enterica subsp. enterica serovar Bareilly str. CFSAN000970 (enterobacteria)	9	0	0	0	0	0	0	0	0	0	0
GCF_002073355.2	Streptococcus intermedius (firmicutes)	4	0	0	0	0	0	0	1	0	0	0
GCF_004135455.2	Bacillus velezensis (firmicutes)	13	0	0	2	0	0	0	1	0	0	0
GCF_902166405.1	Enterobacter hormaechei (enterobacteria)	10	0	0	0	1	0	0	0	0	0	0
GCF_000495495.1	Anaplasma marginale str. Gypsy Plains (a-proteobacteria)	3	0	0	0	0	0	0	0	0	0	0
GCF_003591615.1	Acinetobacter baumannii (g-proteobacteria)	8	0	0	0	0	0	0	0	0	0	0
GCF_003711085.1	Arcobacter peruensis (e-proteobacteria)	8	0	1	4	0	0	0	1	1	0	0
GCF_006968915.1	Brasilonema octagenarum UFV-E1 (cyanobacteria)	14	1	1	3	1	0	0	0	1	1	0
GCF_000747345.1	Bacillus sp. X1(2014) (firmicutes)	9	0	0	3	0	0	0	2	0	0	0
GCF_008931245.1	Salmonella enterica (enterobacteria)	9	0	1	0	0	0	0	0	0	0	0
GCF_000011985.1	Lactobacillus acidophilus NCFM (firmicutes)	3	0	0	0	0	0	0	1	0	0	0
GCF_004637185.1	Bordetella pertussis (b-proteobacteria)	5	0	0	0	3	0	0	0	0	0	0
GCF_900105135.1	Gramella sp. MAR_2010_147 (CFB group bacteria)	8	0	0	0	5	0	0	0	0	0	0
GCF_002895225.1	Lactococcus lactis subsp. lactis (firmicutes)	4	0	0	1	0	0	0	0	0	0	0
GCF_001718355.1	Burkholderia ubonensis (b-proteobacteria)	10	0	0	0	1	0	0	0	0	0	0
GCF_000011545.1	Burkholderia pseudomallei K96243 (b-proteobacteria)	12	0	0	0	1	0	0	0	0	0	0
GCF_002140055.1	Vibrio campbellii (g-proteobacteria)	8	3	0	2	0	0	0	0	0	0	0
GCF_002953075.1	Escherichia coli (E. coli)	9	0	0	0	0	0	0	0	0	0	0
GCF_013740655.1	Enterobacter hormaechei (enterobacteria)	10	0	0	0	1	0	0	0	0	0	0
GCF_009730455.1	Cupriavidus metallidurans (b-proteobacteria)	12	0	2	2	7	0	0	0	0	0	0
GCF_000626335.1	Salmonella enterica subsp. enterica serovar Enteritidis str. EC20111175 (enterobacteria)	9	0	0	0	0	0	0	0	0	0	0
GCF_900639575.1	Enterococcus faecium (firmicutes)	6	0	0	1	5	0	0	0	0	0	0
GCF_014250335.1	Salmonella enterica subsp. enterica serovar Typhimurium (enterobacteria)	9	0	0	0	0	0	0	0	0	0	0
GCF_001985125.1	Bordetella pertussis (b-proteobacteria)	5	0	0	0	3	0	0	0	0	0	0
GCF_001932715.1	Streptococcus agalactiae (firmicutes)	4	0	0	0	0	0	0	0	0	0	0
GCF_000746805.1	Mycobacterium tuberculosis H37RvAE (high GC Gram+)	9	0	0	0	0	0	0	0	0	0	0
GCF_003076375.1	Staphylococcus simulans (firmicutes)	9	0	0	2	0	0	0	1	0	0	0
GCF_012934675.1	Escherichia coli (E. coli)	9	1	0	1	0	0	0	0	0	0	0
GCF_010918195.1	Acinetobacter indicus (g-proteobacteria)	6	0	0	0	0	0	0	0	0	0	0
GCF_003856375.1	Glaciecola sp. THG-3.7 (g-proteobacteria)	6	0	0	1	0	0	0	0	0	0	0
GCF_900104735.1	Pseudomonas lini (g-proteobacteria)	9	0	0	0	0	0	0	1	0	0	0
GCF_000828635.1	Sulfuritalea hydrogenivorans sk43H (b-proteobacteria)	6	0	0	0	0	0	0	0	0	0	0
GCF_014961485.1	Klebsiella pneumoniae (enterobacteria)	11	0	0	1	0	0	0	0	0	0	0
GCF_000213155.1	Cutibacterium acnes 266 (high GC Gram+)	3	0	0	0	0	0	0	1	0	0	0
GCF_013828645.1	Citrobacter freundii (enterobacteria)	10	0	0	0	0	0	0	0	0	0	0
GCF_015285825.1	Klebsiella quasipneumoniae (enterobacteria)	13	0	0	1	1	0	0	0	0	0	0
GCF_004117055.1	Brevibacillus agri (firmicutes)	11	1	1	2	1	1	2	1	1	1	1
GCF_000023625.1	Mycobacterium tuberculosis KZN 1435 (high GC Gram+)	9	0	0	0	0	0	0	0	0	0	0
GCF_001989115.1	Bordetella pertussis (b-proteobacteria)	5	0	0	0	3	0	0	0	0	0	0
GCF_000283975.1	Melissococcus plutonius DAT561 (firmicutes)	6	0	0	1	2	0	0	1	0	0	0
GCF_007964805.1	Mannheimia haemolytica (g-proteobacteria)	6	0	0	0	0	0	0	0	0	0	0
GCF_003063625.1	Catenovulum sp. CCB-QB4 (g-proteobacteria)	6	0	0	0	3	0	0	0	0	0	0
GCF_002504125.1	Salmonella enterica subsp. enterica (enterobacteria)	9	0	0	0	0	0	0	0	0	0	0
GCF_014252115.1	Blattabacterium cuenoti (CFB group bacteria)	3	0	0	0	0	0	0	1	0	0	0
GCF_001988315.1	Bordetella pertussis (b-proteobacteria)	5	0	0	0	3	0	0	0	0	0	0
GCF_000024265.1	Eggerthella lenta DSM 2243 (actinobacteria)	13	0	0	0	0	0	0	1	0	0	0
GCF_004005995.1	Devosia sp. 1566 (a-proteobacteria)	9	0	0	0	0	0	0	0	0	0	0
GCF_001578205.1	Bacillus pumilus (firmicutes)	10	0	0	2	2	0	0	1	0	0	0
GCF_002201955.1	Bacillus subtilis subsp. subtilis (firmicutes)	12	0	0	0	3	0	0	1	0	0	0
GCF_001307565.1	Bordetella pertussis (b-proteobacteria)	5	0	0	0	3	0	0	0	0	0	0
GCF_000959165.1	Burkholderia mallei (b-proteobacteria)	12	0	0	0	1	0	0	0	0	0	0
GCF_013010385.1	Mycobacterium tuberculosis (high GC Gram+)	9	0	0	0	0	0	0	0	0	0	0
GCF_009627195.1	Bordetella holmesii (b-proteobacteria)	8	0	0	0	3	0	0	0	0	0	0
GCF_012562465.1	Ralstonia solanacearum (b-proteobacteria)	9	0	0	0	4	0	0	1	0	0	0
GCF_013341435.1	Staphylococcus saprophyticus (firmicutes)	8	0	0	1	0	0	0	0	0	0	0
GCF_009662455.1	Bacillus subtilis (firmicutes)	13	0	0	0	3	0	0	1	0	0	0
GCF_001465275.1	Paenibacillus sp. 32O-W (firmicutes)	11	0	0	3	0	0	0	0	0	0	0
GCF_005706435.1	Staphylococcus haemolyticus (firmicutes)	7	0	0	2	0	0	0	0	0	0	0
GCF_003013635.1	Clostridium tetani (firmicutes)	7	0	0	2	0	0	0	0	0	0	0
GCF_001951255.1	Campylobacter jejuni (e-proteobacteria)	6	0	0	1	0	0	0	1	0	0	0
GCF_000012245.1	Pseudomonas syringae pv. syringae B728a (g-proteobacteria)	9	0	0	1	0	0	0	0	0	0	0
GCF_009734325.1	Vibrio parahaemolyticus (g-proteobacteria)	9	0	0	0	2	0	0	0	0	0	0
GCF_002289205.1	Streptococcus agalactiae (firmicutes)	4	0	0	0	0	0	0	0	0	0	0
GCF_015209765.1	Lysobacter sp. H23M47 (g-proteobacteria)	4	0	0	0	0	0	0	0	0	0	0
GCF_005854025.1	Klebsiella pneumoniae (enterobacteria)	11	0	0	1	0	0	0	0	0	0	0
GCF_003957355.1	Pediococcus acidilactici (firmicutes)	4	0	0	0	0	0	0	0	0	0	0
GCF_003047125.1	Vibrio vulnificus Env1 (g-proteobacteria)	8	0	0	0	0	0	0	0	0	0	0
GCF_001605505.1	Bordetella pertussis (b-proteobacteria)	5	0	0	0	3	0	0	0	0	0	0
GCF_001314305.1	Stenotrophomonas acidaminiphila (g-proteobacteria)	4	0	0	0	0	0	0	1	0	0	0
GCF_000215895.1	Shewanella baltica OS117 (g-proteobacteria)	6	0	0	1	0	0	0	0	0	0	0
GCF_000497425.1	Streptomyces niveus NCIMB 11891 (high GC Gram+)	12	0	0	0	0	0	0	2	0	0	0
GCF_009939645.1	Campylobacter jejuni (e-proteobacteria)	7	0	0	0	0	0	0	0	0	0	0
GCF_009937825.1	Lactiplantibacillus plantarum (firmicutes)	4	0	0	0	0	0	0	1	0	0	0
GCF_000219275.1	Acinetobacter lwoffii WJ10621 (g-proteobacteria)	4	0	0	0	0	0	0	0	0	0	0
GCF_003308955.1	Escherichia coli (E. coli)	9	0	0	1	0	0	0	0	0	0	0
GCF_009731575.1	Akkermansia muciniphila (verrucomicrobia)	4	0	0	1	0	0	0	1	0	0	0
GCF_003352105.1	Sulfitobacter sp. SK025 (a-proteobacteria)	7	0	0	0	0	0	0	0	0	0	0
GCF_001465815.1	Bacillus subtilis subsp. subtilis (firmicutes)	12	0	0	0	3	0	0	1	0	0	0
GCF_001989155.1	Bordetella pertussis (b-proteobacteria)	5	0	0	0	3	0	0	0	0	0	0
GCF_001988555.1	Bordetella pertussis (b-proteobacteria)	5	0	0	0	3	0	0	0	0	0	0
GCF_004193895.1	Staphylococcus aureus (firmicutes)	7	0	0	3	0	0	0	1	0	0	0
GCF_000829015.1	Clostridium botulinum (firmicutes)	9	0	0	3	0	0	0	1	0	0	0
GCF_013408755.1	Klebsiella pneumoniae (enterobacteria)	10	0	0	1	0	0	0	0	0	0	0
GCF_002761255.1	Enterococcus faecium (firmicutes)	6	0	0	1	5	0	0	0	0	0	0
GCF_000334405.1	Blattabacterium sp. (Blatta orientalis) str. Tarazona (CFB group bacteria)	3	0	0	0	0	0	0	1	0	0	0
GCF_014169295.1	Enterobacter cloacae (enterobacteria)	9	1	1	0	0	0	0	0	0	0	0
GCF_007113425.2	Streptomyces sp. RLB3-17 (high GC Gram+)	12	0	0	1	3	0	0	0	0	0	0
GCF_000219725.1	Treponema caldarium DSM 7334 (spirochetes)	7	0	0	1	2	0	0	0	0	0	0
GCF_013374295.1	Escherichia coli (E. coli)	10	1	1	1	1	1	1	1	1	1	1
GCF_007978905.1	Mannheimia haemolytica (g-proteobacteria)	6	0	0	0	0	0	0	0	0	0	0
GCF_001986475.1	Bordetella pertussis (b-proteobacteria)	5	0	0	0	3	0	0	0	0	0	0
GCF_000730255.1	Streptococcus agalactiae (firmicutes)	4	0	0	0	0	0	0	0	0	0	0
GCF_003402915.1	Pasteurella multocida (g-proteobacteria)	6	0	0	0	0	0	0	0	0	0	0
GCF_002205475.1	Serratia marcescens (enterobacteria)	10	0	0	0	0	0	0	0	0	0	0
GCF_900087795.2	Neisseria gonorrhoeae (b-proteobacteria)	4	0	0	0	0	0	0	1	0	0	0
GCF_005377825.1	Klebsiella pneumoniae (enterobacteria)	11	0	0	1	0	0	0	0	0	0	0
GCF_009296125.1	Leuconostoc gelidum subsp. gasicomitatum (firmicutes)	2	0	0	0	0	0	0	0	0	0	0
GCF_900110095.1	Leifsonia sp. 467MF (high GC Gram+)	5	0	0	0	1	0	0	0	0	0	0
GCF_002357535.1	Helicobacter pylori (e-proteobacteria)	3	0	0	1	0	0	0	1	0	0	0
GCF_000632945.1	Ehrlichia chaffeensis str. Wakulla (a-proteobacteria)	3	0	0	0	0	0	0	1	0	0	0
GCF_003956385.1	Escherichia coli (E. coli)	9	0	0	1	0	0	0	0	0	0	0
GCF_003193885.1	Staphylococcus aureus (firmicutes)	7	0	0	3	0	0	0	1	0	0	0
GCF_000980835.1	Corynebacterium kutscheri (high GC Gram+)	4	0	0	1	0	0	0	0	0	0	0
GCF_002180315.1	Klebsiella pneumoniae (enterobacteria)	11	0	1	1	0	0	0	0	0	0	0
GCF_006542605.1	Porphyrobacter sp. YT40 (a-proteobacteria)	10	0	0	0	0	0	0	0	0	0	0
GCF_001039495.1	Bacillus coagulans (firmicutes)	10	0	0	0	0	0	0	0	0	0	0
GCF_002786655.1	Escherichia coli (E. coli)	10	0	0	0	0	0	0	0	0	0	0
GCF_001618685.1	Geobacillus subterraneus (firmicutes)	9	0	0	1	1	0	0	0	0	0	0
GCF_009734125.1	Lactobacillus delbrueckii (firmicutes)	4	0	0	0	0	0	0	0	0	0	0
GCF_000253135.1	Staphylococcus aureus subsp. aureus ECT-R 2 (firmicutes)	7	0	0	3	0	0	0	1	0	0	0
GCF_000011785.1	Histophilus somni 129PT (g-proteobacteria)	4	0	0	0	0	0	0	1	0	0	0
GCF_015571935.1	Acinetobacter baumannii (g-proteobacteria)	9	0	0	1	0	0	0	0	0	0	0
GCF_002139975.1	Xanthomonas citri pv. citri (g-proteobacteria)	4	0	0	0	3	0	0	0	0	0	0
GCF_008802915.1	Limosilactobacillus fermentum (firmicutes)	5	0	0	0	0	0	0	0	0	0	0
GCF_014679705.1	Geobacillus sp. 47C-IIb (firmicutes)	11	0	1	3	2	0	0	0	1	0	0
GCF_013487985.1	Aeromonas caviae (g-proteobacteria)	9	0	0	0	1	0	0	0	0	0	0
GCF_004009675.1	Bordetella pertussis (b-proteobacteria)	5	0	0	0	3	0	0	0	0	0	0
GCF_001618825.1	Mesorhizobium ciceri (a-proteobacteria)	16	0	0	0	0	0	0	0	0	0	0
GCF_003667965.1	Enterococcus faecium (firmicutes)	5	0	0	1	5	0	0	0	0	0	0
GCF_003347095.1	Francisella opportunistica (g-proteobacteria)	4	0	0	0	0	0	0	1	0	0	0
GCF_001267405.1	Moorella thermoacetica (firmicutes)	10	0	0	0	0	0	0	1	0	0	0
GCF_003017885.1	Escherichia coli (E. coli)	9	0	0	1	0	0	0	0	0	0	0
GCF_002951995.1	Stenotrophomonas acidaminiphila (g-proteobacteria)	4	0	0	0	0	0	0	1	0	0	0
GCF_902810345.1	Escherichia coli (E. coli)	9	0	0	0	0	0	0	0	0	0	0
GCF_000215705.1	Ramlibacter tataouinensis TTB310 (b-proteobacteria)	8	0	0	0	0	0	0	1	0	0	0
GCF_900635125.1	Klebsiella pneumoniae (enterobacteria)	11	0	0	1	0	0	0	0	0	0	0
GCF_014304715.1	Listeria monocytogenes (firmicutes)	8	0	0	0	2	0	0	0	0	0	0
GCF_004322755.1	Massilia albidiflava (b-proteobacteria)	10	0	0	0	9	0	0	1	0	0	0
GCF_002216065.1	Chryseobacterium sp. T16E-39 (CFB group bacteria)	4	0	0	1	0	0	0	0	0	0	0
GCF_900635145.1	Escherichia coli (E. coli)	9	1	0	1	0	0	0	0	0	0	0
GCF_001713455.1	Bosea sp. RAC05 (a-proteobacteria)	6	1	0	0	1	0	0	1	0	0	0
GCF_000210435.1	Clostridioides difficile M120 (firmicutes)	10	0	0	4	0	0	0	1	0	0	0
GCF_011801185.1	Brucella abortus RB51-AHVLA (a-proteobacteria)	7	0	0	0	0	0	0	0	0	0	0
GCF_900167985.1	Pseudomonas putida (g-proteobacteria)	10	0	0	1	0	0	0	0	0	0	0
GCF_009942155.1	Mycoplasma pneumoniae (mycoplasmas)	2	0	0	0	0	0	0	0	0	0	0
GCF_000828955.1	Helicobacter pylori NY40 (e-proteobacteria)	3	0	0	0	0	0	0	0	0	0	0
GCF_013462495.1	Vibrio cholerae (g-proteobacteria)	7	0	1	0	0	0	0	0	0	0	0
GCF_008124445.1	Salmonella enterica subsp. enterica serovar Bredeney (enterobacteria)	9	0	2	0	0	0	0	0	0	0	0
GCF_002902805.2	Acinetobacter pittii (g-proteobacteria)	7	0	0	0	0	0	0	0	0	0	0
GCF_011784425.1	Klebsiella variicola (enterobacteria)	13	1	1	2	2	1	1	1	1	1	1
GCF_008033075.1	Helicobacter pylori (e-proteobacteria)	3	0	0	0	0	0	0	0	0	0	0
GCF_002000745.1	Staphylococcus aureus (firmicutes)	7	0	0	3	0	0	0	1	0	0	0
GCF_000011865.1	Campylobacter jejuni RM1221 (e-proteobacteria)	7	0	0	1	0	0	0	0	0	0	0
GCF_000019385.1	Escherichia coli ATCC 8739 (E. coli)	9	0	0	1	0	0	0	0	0	0	0
GCF_002787545.1	Escherichia coli (E. coli)	10	0	0	0	0	0	0	0	0	0	0
GCF_002951295.1	Acinetobacter nosocomialis (g-proteobacteria)	7	0	0	0	0	0	0	0	0	0	0
GCF_002950055.1	Shigella dysenteriae (enterobacteria)	9	0	0	0	0	0	0	0	0	0	0
GCF_001042775.1	Xanthomonas oryzae pv. oryzicola (g-proteobacteria)	4	0	0	1	2	0	0	0	0	0	0
GCF_013402755.1	Mycoplasma hyopneumoniae (mycoplasmas)	3	0	0	0	0	0	0	0	0	0	0
GCF_001294575.1	Pseudomonas versuta (g-proteobacteria)	10	0	0	0	0	0	0	0	0	0	0
GCF_001664405.1	Rhizobium phaseoli (a-proteobacteria)	11	0	0	0	3	0	0	0	0	0	0
GCF_002953135.1	Sphingobium sp. SCG-1 (a-proteobacteria)	10	1	0	0	1	0	0	0	0	0	0
GCF_004322975.1	Citrobacter sp. ABFQG (enterobacteria)	10	0	0	1	0	0	0	0	0	0	0
GCF_000800255.1	Pseudomonas parafulva (g-proteobacteria)	9	0	0	0	0	0	0	1	0	0	0
GCF_013738375.1	Enterobacter hormaechei (enterobacteria)	10	0	0	0	1	0	0	0	0	0	0
GCF_000017205.1	Pseudomonas aeruginosa PA7 (g-proteobacteria)	11	0	0	0	0	0	0	0	0	0	0
GCF_002246595.2	Escherichia coli (E. coli)	9	0	0	0	0	0	0	0	0	0	0
GCF_013267675.1	Staphylococcus capitis (firmicutes)	8	0	0	2	0	0	0	0	0	0	0
GCF_000831145.1	Streptococcus agalactiae (firmicutes)	4	0	0	0	0	0	0	0	0	0	0
GCF_013394425.1	Staphylococcus aureus (firmicutes)	7	0	0	3	0	0	0	1	0	0	0
GCF_900607295.1	Staphylococcus aureus (firmicutes)	7	0	0	3	0	0	0	1	0	0	0
GCF_008274965.1	Azospirillum brasilense (a-proteobacteria)	21	0	0	0	0	0	0	1	0	0	0
GCF_012955605.1	Bacillus sp. CS13 (firmicutes)	9	0	0	0	0	0	0	1	0	0	0
GCF_008619795.1	Staphylococcus aureus (firmicutes)	7	0	0	2	0	0	0	1	0	0	0
GCF_000016785.1	Thermotoga petrophila RKU-1 (thermotogales)	6	0	0	3	1	0	0	0	0	0	0
GCF_004847505.1	Salmonella enterica subsp. enterica serovar Bareilly str. CFSAN001115 (enterobacteria)	9	0	0	0	0	0	0	0	0	0	0
GCF_002966695.1	Haemophilus influenzae (g-proteobacteria)	7	0	0	0	0	0	0	0	0	0	0
GCF_002028345.1	Spiroplasma eriocheiris CCTCC M 207170 (mycoplasmas)	2	0	0	0	0	0	0	1	0	0	0
GCF_011464495.1	Mycoplasma capricolum subsp. capripneumoniae (mycoplasmas)	2	0	0	4	0	0	0	0	0	0	0
GCF_002286375.1	Bordetella pertussis (b-proteobacteria)	5	0	0	0	3	0	0	0	0	0	0
GCF_000307615.1	Listeria monocytogenes SLCC2378 (firmicutes)	8	0	0	0	2	0	0	1	0	0	0
GCF_014844675.1	Flavobacterium columnare (CFB group bacteria)	4	0	0	1	0	0	0	0	0	0	0
GCF_000623195.2	Salmonella enterica subsp. enterica serovar Enteritidis str. EC20120005 (enterobacteria)	9	0	0	0	0	0	0	0	0	0	0
GCF_004637165.1	Bordetella pertussis (b-proteobacteria)	5	0	0	0	3	0	0	0	0	0	0
GCF_013727635.1	Klebsiella aerogenes (enterobacteria)	10	0	0	0	1	0	0	0	0	0	0
GCF_003425525.1	Haemophilus influenzae (g-proteobacteria)	6	0	0	0	0	0	0	0	0	0	0
GCF_008189525.1	Candidatus Nesciobacter abundans (a-proteobacteria)	3	0	0	0	0	0	0	1	0	0	0
GCF_001913215.1	Pseudomonas syringae pv. actinidiae (g-proteobacteria)	9	0	0	0	1	0	0	0	0	0	0
GCF_001119245.2	Salmonella enterica subsp. enterica serovar Typhi (enterobacteria)	9	0	0	0	0	0	0	0	0	0	0
GCF_003071465.1	Bacillus velezensis (firmicutes)	13	0	0	1	0	0	0	1	0	0	0
GCF_013401555.1	Paenibacillus sp. E222 (firmicutes)	10	0	0	1	4	0	0	0	0	0	0
GCF_002073695.2	Streptococcus agalactiae (firmicutes)	4	0	0	0	0	0	0	0	0	0	0
GCF_003600355.1	Clostridium fermenticellae (firmicutes)	8	0	0	1	0	0	0	1	0	0	0
GCF_001697545.1	Neisseria meningitidis (b-proteobacteria)	4	0	0	0	0	0	0	1	0	0	0
GCF_000023785.1	Hirschia baltica ATCC 49814 (a-proteobacteria)	9	0	0	0	2	0	0	0	0	0	0
GCF_000255475.1	Clostridium perfringens F262 (firmicutes)	7	0	0	6	0	0	0	0	0	0	0
GCF_006385095.1	Riemerella anatipestifer (CFB group bacteria)	4	0	0	0	0	0	0	1	0	0	0
GCF_000183185.1	Mycoplasma hyopneumoniae 168 (mycoplasmas)	3	0	0	0	0	0	0	0	0	0	0
GCF_001936175.1	Methylobacterium phyllosphaerae (a-proteobacteria)	10	0	0	0	1	0	0	0	0	0	0
GCF_004919165.1	Salmonella enterica subsp. enterica serovar 1,4,[5],12:i:- (enterobacteria)	9	0	1	0	0	0	0	0	0	0	0
GCF_013798115.1	Citrobacter freundii (enterobacteria)	11	0	0	0	0	0	0	0	0	0	0
GCF_004636145.1	Bordetella pertussis (b-proteobacteria)	5	0	0	0	3	0	0	0	0	0	0
GCF_004001305.1	Staphylococcus pseudintermedius (firmicutes)	7	0	0	1	0	0	0	1	0	0	0
GCF_001042525.2	Francisella orientalis FNO12 (g-proteobacteria)	3	0	0	0	0	0	0	1	0	0	0
GCF_001507245.1	Campylobacter jejuni (e-proteobacteria)	6	0	0	1	0	0	0	1	0	0	0
GCF_010669245.1	Lactococcus raffinolactis (firmicutes)	4	0	0	2	0	0	0	0	0	0	0
GCF_004136215.1	Cutibacterium acnes KPA171202 (high GC Gram+)	3	0	0	0	0	0	0	1	0	0	0
GCF_013367775.1	Microbulbifer sp. YPW1 (g-proteobacteria)	8	0	0	0	4	0	0	0	0	0	0
GCF_010726955.1	Mycolicibacterium fallax (high GC Gram+)	7	0	0	0	1	0	0	0	0	0	0
GCF_000063605.1	Mycoplasma agalactiae PG2 (mycoplasmas)	2	0	0	0	0	0	0	0	0	0	0
GCF_903932595.1	Staphylococcus aureus (firmicutes)	7	0	0	3	0	0	0	1	0	0	0
GCF_002111085.1	Burkholderia pseudomallei (b-proteobacteria)	12	0	0	0	1	0	0	0	0	0	0
GCF_003324715.1	Rhodobacter sphaeroides 2.4.1 (a-proteobacteria)	13	0	0	0	0	0	0	0	0	0	0
GCF_001636055.1	Pseudomonas putida (g-proteobacteria)	10	0	0	0	0	0	0	0	0	0	0
GCF_003351725.1	Streptococcus pneumoniae (firmicutes)	4	0	0	0	0	0	0	1	0	0	0
GCF_004359375.1	Acetilactobacillus jinshanensis (firmicutes)	4	0	0	0	0	0	0	0	0	0	0
GCF_002952355.1	Helicobacter pylori (e-proteobacteria)	3	0	0	0	0	0	0	0	0	0	0
GCF_000164865.1	[Enterobacter] lignolyticus SCF1 (enterobacteria)	8	0	0	0	2	0	0	0	0	0	0
GCF_002290105.1	Bacillus cereus (firmicutes)	10	0	0	1	0	1	1	2	0	0	0
GCF_008630795.1	Staphylococcus aureus (firmicutes)	7	0	0	3	0	0	0	1	0	0	0
GCF_000300135.1	Leuconostoc carnosum JB16 (firmicutes)	2	0	0	0	0	0	0	1	0	0	0
GCF_000022325.1	Caldicellulosiruptor bescii DSM 6725 (firmicutes)	4	0	0	2	3	0	0	0	0	0	0
GCF_002095975.1	Microcystis aeruginosa PCC 7806SL (cyanobacteria)	9	2	1	5	1	0	0	0	0	0	0
GCF_014211895.1	Pseudoxanthomonas mexicana (g-proteobacteria)	5	0	0	0	1	0	0	0	0	0	0
GCF_015074925.1	Klebsiella pneumoniae (enterobacteria)	10	2	0	1	0	0	0	0	0	0	0
GCF_000220455.1	Mycobacterium tuberculosis BTB05-559 (high GC Gram+)	9	0	0	0	0	0	0	0	0	0	0
GCF_003812985.1	Stenotrophomonas maltophilia (g-proteobacteria)	6	0	0	0	0	0	0	0	0	0	0
GCF_001886735.1	Sulfitobacter sp. AM1-D1 (a-proteobacteria)	7	0	0	3	0	0	0	0	0	0	0
GCF_001611385.1	Staphylococcus aureus (firmicutes)	7	0	0	2	0	0	0	1	0	0	0
GCF_001019255.2	Staphylococcus aureus (firmicutes)	7	0	0	3	0	0	0	1	0	0	0
GCF_002156725.1	Klebsiella pneumoniae (enterobacteria)	10	0	0	1	0	0	0	0	0	0	0
GCF_014899565.1	Mycobacterium tuberculosis (high GC Gram+)	9	0	0	0	0	0	0	0	0	0	0
GCF_003718275.1	Salmonella enterica subsp. enterica serovar Typhi (enterobacteria)	9	1	1	0	0	0	0	0	0	0	0
GCF_004635585.1	Bordetella pertussis (b-proteobacteria)	5	0	0	0	3	0	0	0	0	0	0
GCF_003812165.1	Pseudomonas aeruginosa (g-proteobacteria)	12	0	0	1	0	0	0	0	0	0	0
GCF_002180135.1	Escherichia coli (E. coli)	10	0	0	0	0	0	0	0	0	0	0
GCF_003018935.1	Escherichia coli (E. coli)	9	0	0	1	0	0	0	0	0	0	0
GCF_900005615.1	Paracoccus aminovorans (a-proteobacteria)	8	0	0	0	0	0	0	0	0	0	0
GCF_013200995.1	Arthrobacter citreus (high GC Gram+)	15	0	0	2	0	0	0	3	0	0	0
GCF_000740215.1	Brucella abortus bv. 6 str. 870 (a-proteobacteria)	7	0	0	0	0	0	0	0	0	0	0
GCF_900235865.1	Pseudomonas syringae pv. syringae (g-proteobacteria)	9	0	0	1	0	0	0	0	0	0	0
GCF_013357625.1	Vibrio cholerae (g-proteobacteria)	7	0	0	0	0	0	0	0	0	0	0
GCF_001932595.1	Piscirickettsia salmonis (g-proteobacteria)	4	0	0	0	0	0	0	0	0	0	0
GCF_003004335.1	Legionella pneumophila (g-proteobacteria)	4	0	0	1	0	0	0	0	0	0	0
GCF_001543325.1	Lutibacter profundi (CFB group bacteria)	4	1	0	0	0	0	0	1	0	0	0
GCF_001901315.1	Escherichia coli (E. coli)	9	0	0	0	0	0	0	0	0	0	0
GCF_001605035.1	Bordetella pertussis (b-proteobacteria)	5	0	0	0	3	0	0	0	0	0	0
GCF_000299135.1	Streptococcus agalactiae GD201008-001 (firmicutes)	4	0	0	0	0	0	0	0	0	0	0
GCF_000091405.1	Lactobacillus johnsonii FI9785 (firmicutes)	3	0	0	1	0	0	0	1	0	0	0
GCF_008124125.1	Escherichia coli O16:H48 (E. coli)	9	0	0	0	0	0	0	0	0	0	0
GCF_000015485.1	Desulfovibrio vulgaris DP4 (d-proteobacteria)	8	0	0	0	0	0	0	0	0	0	0
GCF_000940805.1	Gynuella sunshinyii YC6258 (g-proteobacteria)	9	0	0	0	2	0	0	1	0	0	0
GCF_013371665.1	Mycoplasma hominis (mycoplasmas)	2	0	0	3	0	0	0	0	0	0	0
GCF_001632805.1	Mycobacteroides chelonae CCUG 47445 (high GC Gram+)	8	0	0	0	2	0	0	0	0	0	0
GCF_002139895.1	Campylobacter sp. RM8964 (e-proteobacteria)	3	0	0	1	0	0	0	1	0	0	0
GCF_015355835.1	Klebsiella pneumoniae (enterobacteria)	10	0	0	1	0	0	0	0	0	0	0
GCF_001941925.1	Bacillus cereus (firmicutes)	11	0	0	1	0	0	0	2	0	0	0
GCF_002220135.1	Corynebacterium glutamicum (high GC Gram+)	5	0	0	0	0	0	0	0	0	0	0
GCF_003288775.1	Acinetobacter baumannii (g-proteobacteria)	8	0	0	0	0	0	0	0	0	0	0
GCF_004208455.1	Clostridium tetani (firmicutes)	7	0	0	2	0	0	0	0	0	0	0
GCF_001936195.1	Corynebacterium glutamicum (high GC Gram+)	5	0	0	0	0	0	0	0	0	0	0
GCF_000306905.1	Listeria monocytogenes SLCC2540 (firmicutes)	8	0	0	0	2	0	0	1	0	0	0
GCF_003367335.1	Mycolicibacterium neoaurum (high GC Gram+)	8	0	0	0	0	0	0	0	0	0	0
GCF_006094455.1	Morganella morganii subsp. morganii (enterobacteria)	8	0	0	0	0	0	0	0	0	0	0
GCF_003047065.1	Lactobacillus acidophilus (firmicutes)	3	0	0	0	0	0	0	1	0	0	0
GCF_001018805.1	Staphylococcus aureus (firmicutes)	7	0	0	2	0	0	0	1	0	0	0
GCF_000255135.1	Marinitoga piezophila KA3 (bacteria)	3	0	0	6	0	0	0	0	0	0	0
GCF_002288065.1	Candidatus Planktophila sulfonica (high GC Gram+)	4	0	0	0	0	0	0	0	0	0	0
GCF_003590695.1	Salmonella enterica subsp. enterica serovar Fresno (enterobacteria)	9	2	1	1	1	0	0	0	1	1	0
GCF_011046535.1	Nocardioides anomalus (high GC Gram+)	10	0	0	0	0	0	0	0	0	0	0
GCF_004526325.1	Burkholderia pseudomallei (b-proteobacteria)	12	0	0	0	1	0	0	1	0	0	0
GCF_002117425.1	Propionibacterium freudenreichii (high GC Gram+)	2	0	0	0	0	0	0	1	0	0	0
GCF_013167235.1	Escherichia coli O157:H7 (E. coli)	9	0	0	1	0	0	0	0	0	0	0
GCF_002011965.1	Escherichia coli (E. coli)	11	0	0	0	0	0	0	0	0	0	0
GCF_002742645.2	Caulobacter sp. FWC26 (a-proteobacteria)	10	0	0	0	3	0	0	0	0	0	0
GCF_014216955.1	Escherichia coli (E. coli)	10	0	0	0	0	0	0	0	0	0	0
GCF_011129215.1	Klebsiella pneumoniae (enterobacteria)	11	1	1	2	0	0	0	0	0	0	0
GCF_002205415.1	Alcaligenes faecalis (b-proteobacteria)	7	0	0	0	0	0	0	0	0	0	0
GCF_001611865.1	Mycoplasma bovis (mycoplasmas)	2	0	0	0	0	0	0	0	0	0	0
GCF_011604725.1	Klebsiella aerogenes (enterobacteria)	9	0	0	0	1	0	0	0	0	0	0
GCF_001900715.1	Escherichia coli (E. coli)	9	0	0	1	0	0	0	0	0	0	0
GCF_000625495.2	Salmonella enterica subsp. enterica serovar Enteritidis str. EC20120590 (enterobacteria)	9	0	0	0	0	0	0	0	0	0	0
GCF_001886875.1	Clostridium butyricum (firmicutes)	11	0	0	3	1	0	0	1	0	0	0
GCF_006757745.1	Acinetobacter radioresistens DSM 6976 = NBRC 102413 = CIP 103788 (g-proteobacteria)	5	1	0	0	0	0	0	0	0	0	0
GCF_902813185.1	Denitratisoma oestradiolicum (b-proteobacteria)	8	0	0	1	4	0	0	0	0	0	0
GCF_011106835.1	Shewanella chilikensis (g-proteobacteria)	10	0	0	0	0	0	0	0	0	0	0
GCF_900236535.1	Brucella melitensis (a-proteobacteria)	7	0	0	0	0	0	0	0	0	0	0
GCF_008085795.1	Histophilus somni (g-proteobacteria)	4	0	0	0	0	0	0	1	0	0	0
GCF_014899905.1	Mycobacterium tuberculosis (high GC Gram+)	9	0	0	0	0	0	0	0	0	0	0
GCF_003428375.1	Bifidobacterium animalis subsp. lactis (high GC Gram+)	2	0	0	0	0	0	0	0	0	0	0
GCF_900660625.1	Mycoplasma ovipneumoniae (mycoplasmas)	3	0	0	0	0	0	0	0	0	0	0
GCF_002787395.1	Enterobacter sp. CRENT-193 (enterobacteria)	10	0	1	0	1	0	0	0	0	0	0
GCF_001856695.1	Clostridium pasteurianum (firmicutes)	12	0	0	3	0	0	0	1	0	0	0
GCF_010748915.1	Morganella morganii (enterobacteria)	8	0	0	0	0	0	0	0	0	0	0
GCF_004358405.1	Escherichia coli (E. coli)	9	0	0	1	0	0	0	0	0	0	0
GCF_003343265.1	Renibacterium salmoninarum (high GC Gram+)	7	0	0	0	0	0	0	0	0	0	0
GCF_003017955.1	Escherichia coli (E. coli)	9	0	0	1	0	0	0	0	0	0	0
GCF_000789315.1	Bacillus cereus (firmicutes)	10	0	2	3	0	0	0	2	0	0	0
GCF_003515385.1	Ralstonia solanacearum (b-proteobacteria)	8	0	0	0	5	0	0	1	0	0	0
GCF_011100445.1	Bacillus velezensis (firmicutes)	11	2	0	1	0	0	0	1	0	0	0
GCF_001988235.1	Bordetella pertussis (b-proteobacteria)	5	0	0	0	3	0	0	0	0	0	0
GCF_900622645.1	Klebsiella pneumoniae (enterobacteria)	10	0	0	1	0	0	0	0	0	0	0
GCF_000801185.2	Escherichia coli (E. coli)	9	0	0	1	0	0	0	0	0	0	0
GCF_003586045.1	Escherichia coli M8 (E. coli)	9	0	0	1	0	0	0	0	0	0	0
GCF_008704795.1	Streptomyces spectabilis (high GC Gram+)	10	0	0	0	0	0	0	1	0	0	0
GCF_000819565.1	Celeribacter indicus (a-proteobacteria)	7	0	0	0	0	0	0	0	0	0	0
GCF_014171135.1	Raoultella ornithinolytica (enterobacteria)	11	0	0	0	0	0	0	0	0	0	0
GCF_009909505.1	Escherichia coli (E. coli)	9	1	0	1	0	0	0	0	0	0	0
GCF_013167575.1	Escherichia coli O157:H7 (E. coli)	9	0	0	1	0	0	0	0	0	0	0
GCF_001746635.1	Xanthomonas oryzae pv. oryzae (g-proteobacteria)	4	0	0	0	2	0	0	0	0	0	0
GCF_014844315.1	Flavobacterium columnare (CFB group bacteria)	4	0	0	0	0	0	0	0	0	0	0
GCF_900474865.1	Streptococcus pyogenes (firmicutes)	4	0	0	0	0	0	0	1	0	0	0
GCF_001644665.1	Fervidobacterium pennivorans (thermotogales)	2	0	0	4	0	0	0	0	0	0	0
GCF_001687405.1	Bordetella pertussis (b-proteobacteria)	5	0	0	0	3	0	0	0	0	0	0
GCF_003288275.1	Escherichia coli (E. coli)	9	0	0	2	0	0	0	0	0	0	0
GCF_900120055.1	Helicobacter pylori (e-proteobacteria)	3	0	0	0	0	0	0	1	0	0	0
GCF_009650175.1	Escherichia coli O157:H7 (E. coli)	9	0	0	1	0	0	0	0	0	0	0
GCF_002002885.1	Janthinobacterium sp. LM6 (b-proteobacteria)	10	0	0	0	0	0	0	0	0	0	0
GCF_001294645.1	Pseudonocardia sp. HH130629-09 (high GC Gram+)	7	0	0	0	0	0	0	3	0	0	0
GCF_004015325.1	Akkermansia muciniphila (verrucomicrobia)	5	0	0	0	0	0	0	1	0	0	0
GCF_002786555.1	Bacillus coagulans (firmicutes)	10	0	0	0	0	0	0	0	0	0	0
GCF_001187505.1	Mycolicibacterium goodii (high GC Gram+)	9	0	0	0	0	0	0	0	0	0	0
GCF_002128105.1	Mycoplasma pneumoniae (mycoplasmas)	2	0	0	0	0	0	0	0	0	0	0
GCF_003074015.1	Klebsiella pneumoniae (enterobacteria)	11	1	0	1	0	0	0	0	0	0	0
GCF_005954685.1	Staphylococcus aureus (firmicutes)	7	0	0	3	0	0	0	1	0	0	0
GCF_001444425.1	Pseudohongiella spirulinae (g-proteobacteria)	9	0	0	0	0	0	0	1	0	0	0
GCF_000020365.1	Desulfobacterium autotrophicum HRM2 (d-proteobacteria)	6	0	0	0	0	0	0	0	0	0	0
GCF_001663435.1	Klebsiella pneumoniae (enterobacteria)	11	0	0	1	0	0	0	0	0	0	0
GCF_900635195.1	Escherichia coli (E. coli)	9	0	0	0	0	0	0	0	0	0	0
GCF_003665355.1	Bacillus subtilis subsp. subtilis (firmicutes)	12	0	0	0	3	0	0	2	0	0	0
GCF_008931605.1	Klebsiella michiganensis (enterobacteria)	13	0	0	1	3	0	0	0	0	0	0
GCF_001900575.1	Escherichia coli (E. coli)	9	0	0	1	0	0	0	0	0	0	0
GCF_002219245.1	Mycobacterium chimaera (high GC Gram+)	7	0	0	0	0	0	0	0	0	0	0
GCF_000772715.2	Xanthomonas vasicola (g-proteobacteria)	5	0	0	0	1	0	0	0	0	0	0
GCF_007990405.1	Leptotrichia wadei (fusobacteria)	4	0	0	3	0	0	0	0	0	0	0
GCF_000017825.1	Treponema pallidum subsp. pallidum SS14 (spirochetes)	3	0	0	0	0	0	0	0	0	0	0
GCF_001021975.1	Chryseobacterium gallinarum (CFB group bacteria)	8	0	0	1	0	0	0	0	0	0	0
GCF_002005185.1	Veillonella parvula (firmicutes)	6	0	0	0	0	0	0	0	0	0	0
GCF_010092985.1	Pontibacter pudoricolor (CFB group bacteria)	6	0	0	1	0	0	0	0	0	0	0
GCF_014844415.1	Flavobacterium columnare (CFB group bacteria)	4	0	0	0	0	0	0	0	0	0	0
GCF_000023765.2	Candidatus Liberibacter asiaticus str. psy62 (a-proteobacteria)	4	0	0	0	0	0	0	1	0	0	0
GCF_000624175.1	Salmonella enterica subsp. enterica serovar Enteritidis str. EC20121177 (enterobacteria)	9	0	0	0	0	0	0	0	0	0	0
GCF_014900295.1	Mycobacterium tuberculosis (high GC Gram+)	9	0	0	0	0	0	0	0	0	0	0
GCF_000422125.1	Mycobacterium tuberculosis EAI5 (high GC Gram+)	8	0	0	0	0	0	0	0	0	0	0
GCF_014169135.1	Klebsiella quasipneumoniae (enterobacteria)	12	0	0	1	0	0	0	0	0	0	0
GCF_001264245.1	Microcystis panniformis FACHB-1757 (cyanobacteria)	9	1	1	4	1	0	0	0	0	0	0
GCF_001643955.1	Campylobacter hyointestinalis subsp. hyointestinalis LMG 9260 (e-proteobacteria)	5	0	0	0	0	0	0	1	0	0	0
GCF_004379355.1	Acinetobacter haemolyticus (g-proteobacteria)	5	0	0	0	0	0	0	0	0	0	0
GCF_002998115.1	Chlamydia muridarum str. Nigg (agent of mouse pneumonitis)	4	0	0	0	0	0	0	0	0	0	0
GCF_014900475.1	Mycobacterium tuberculosis (high GC Gram+)	9	0	0	0	0	0	0	0	0	0	0
GCF_000302535.1	Acidovorax sp. KKS102 (b-proteobacteria)	8	0	0	0	0	0	0	0	0	0	0
GCF_001612475.1	Escherichia coli (E. coli)	9	0	0	1	0	0	0	0	0	0	0
GCF_000722765.2	Streptococcus mitis (firmicutes)	4	0	0	0	0	0	0	1	0	0	0
GCF_009940965.1	Mycoplasma pneumoniae (mycoplasmas)	2	0	0	0	0	0	0	0	0	0	0
GCF_005484945.1	Brenneria rubrifaciens (enterobacteria)	9	0	0	0	1	0	0	0	0	0	0
GCF_002056065.1	Escherichia coli (E. coli)	9	0	0	1	0	0	0	0	0	0	0
GCF_014267385.1	Acinetobacter baumannii (g-proteobacteria)	8	0	0	0	0	0	0	0	0	0	0
GCF_009834365.1	Komagataeibacter xylinus (a-proteobacteria)	6	0	0	0	0	0	0	0	0	0	0
GCF_014252375.1	Blattabacterium cuenoti (CFB group bacteria)	3	0	0	0	0	0	0	1	0	0	0
GCF_000775355.2	Yersinia ruckeri (enterobacteria)	9	0	0	0	0	0	0	0	0	0	0
GCF_002946655.1	Vibrio cholerae O1 biovar El Tor (g-proteobacteria)	7	0	0	2	0	0	0	0	0	0	0
GCF_009818105.1	Bacillus sp. N1-1 (firmicutes)	12	0	0	1	0	0	0	1	0	0	0
GCF_013749535.1	Citrobacter freundii (enterobacteria)	10	0	1	1	0	0	0	0	0	0	0
GCF_013889015.1	Citrobacter sp. RHB21-C05 (enterobacteria)	10	0	0	0	0	0	0	0	0	0	0
GCF_000187705.1	Rahnella sp. Y9602 (enterobacteria)	8	0	0	0	0	0	0	0	0	0	0
GCF_003546885.1	Klebsiella aerogenes (enterobacteria)	10	0	0	0	1	0	0	0	0	0	0
GCF_000714515.1	Pseudomonas aeruginosa PAO1H2O (g-proteobacteria)	12	0	0	0	0	0	0	0	0	0	0
GCF_000783935.2	Raoultella planticola (enterobacteria)	10	0	0	0	2	0	0	0	0	0	0
GCF_000091345.1	Helicobacter pylori B38 (e-proteobacteria)	3	0	0	1	0	0	0	0	0	0	0
GCF_014854555.1	Pseudomonas putida (g-proteobacteria)	8	0	0	1	0	0	0	0	0	0	0
GCF_010731775.1	Mycobacterium mantenii (high GC Gram+)	10	0	0	0	0	0	0	0	0	0	0
GCF_011466835.1	Pseudomonas aeruginosa (g-proteobacteria)	12	0	2	0	1	0	0	0	0	0	0
GCF_001697805.1	Neisseria meningitidis (b-proteobacteria)	4	0	0	0	0	0	0	1	0	0	0
GCF_002843685.1	Escherichia coli str. K-12 substr. MG1655 (E. coli)	9	0	0	0	0	0	0	0	0	0	0
GCF_000015065.1	Bacillus thuringiensis str. Al Hakam (firmicutes)	11	0	0	1	0	0	0	1	0	0	0
GCF_000706705.1	Bacillus subtilis subsp. subtilis str. OH 131.1 (firmicutes)	13	0	0	0	3	0	0	1	0	0	0
GCF_003288435.1	Pseudomonas aeruginosa (g-proteobacteria)	12	0	0	1	0	0	0	0	0	0	0
GCF_002946715.1	Escherichia coli (E. coli)	9	0	0	0	0	0	0	0	0	0	0
GCF_003433515.1	Maritalea myrionectae (a-proteobacteria)	12	0	0	0	0	0	0	0	0	0	0
GCF_000146025.2	Candidatus Endomicrobium trichonymphae (bacteria)	3	0	0	1	0	0	0	0	0	0	0
GCF_009756585.1	Salmonella enterica subsp. enterica serovar 4,[5],12:i:- (enterobacteria)	9	0	0	0	0	0	0	0	0	0	0
GCF_014109825.1	Legionella sp. PC997 (g-proteobacteria)	5	0	0	0	0	0	0	1	0	0	0
GCF_000815105.2	Pandoraea pulmonicola (b-proteobacteria)	12	1	1	1	1	0	0	0	1	1	0
GCF_000499805.2	Corynebacterium ulcerans FRC58 (high GC Gram+)	4	0	0	0	0	0	0	0	0	0	0
GCF_003482345.1	Clostridioides difficile (firmicutes)	11	0	1	3	1	0	0	1	1	0	0
GCF_009938225.1	Vibrio ponticus (g-proteobacteria)	8	0	0	0	0	0	0	0	0	0	0
GCF_005166025.1	Roseivirga pacifica (CFB group bacteria)	10	0	0	1	3	0	0	1	0	0	0
GCF_900622605.1	Klebsiella pneumoniae (enterobacteria)	11	0	0	1	1	0	0	0	0	0	0
GCF_003391275.1	Acetobacter pomorum (a-proteobacteria)	6	0	0	0	0	0	0	0	0	0	0
GCF_000695975.1	Leptospirillum ferriphilum YSK (bacteria)	5	0	0	0	0	0	0	0	0	0	0
GCF_013201685.1	Campylobacter geochelonis (e-proteobacteria)	9	0	0	0	0	0	0	1	0	0	0
GCF_013458095.1	Citrobacter sp. 172116965 (enterobacteria)	10	0	0	1	0	0	0	0	0	0	0
GCF_014844195.1	Enterococcus gallinarum (firmicutes)	6	0	0	1	2	0	0	1	0	0	0
GCF_900092615.1	Escherichia coli (E. coli)	10	0	0	0	0	0	0	0	0	0	0
GCF_000160895.1	Bacillus cereus ATCC 10876 (firmicutes)	10	0	0	1	0	0	0	3	0	0	0
GCF_004354185.1	Acinetobacter baumannii (g-proteobacteria)	9	0	0	1	0	0	0	0	0	0	0
GCF_000959285.1	Burkholderia pseudomallei K96243 (b-proteobacteria)	12	0	0	0	1	0	0	0	0	0	0
GCF_003355335.1	Neisseria meningitidis (b-proteobacteria)	4	0	0	0	0	0	0	1	0	0	0
GCF_003367885.1	Escherichia coli (E. coli)	9	0	0	0	0	0	0	0	0	0	0
GCF_000186585.1	Vibrio vulnificus MO6-24/O (g-proteobacteria)	7	1	0	0	0	1	0	0	0	0	0
GCF_013894595.1	Escherichia fergusonii (enterobacteria)	9	0	0	1	0	0	0	0	0	0	0
GCF_003254845.1	Leptospira borgpetersenii serovar Hardjo-bovis (bacteria)	4	0	0	2	0	0	0	0	0	0	0
GCF_007107025.1	Campylobacter jejuni (e-proteobacteria)	6	0	0	1	0	0	0	1	0	0	0
GCF_001010765.1	Leptospira interrogans serovar Bratislava (bacteria)	4	0	0	1	0	0	0	0	0	0	0
GCF_000341875.1	Bacillus velezensis UCMB5036 (firmicutes)	11	0	0	1	0	0	0	1	0	0	0
GCF_000755825.1	Burkholderia pseudomallei (b-proteobacteria)	12	0	0	0	1	0	0	0	0	0	0
GCF_004683885.1	Brevundimonas sp. MF30-B (a-proteobacteria)	6	0	0	0	0	0	0	0	0	0	0
GCF_003073815.1	Escherichia coli (E. coli)	9	1	0	1	0	0	0	0	0	0	0
GCF_001623665.2	Salmonella enterica subsp. enterica serovar Anatum str. USDA-ARS-USMARC-1781 (enterobacteria)	9	0	0	0	0	0	0	0	0	0	0
GCF_001514395.1	Piscirickettsia salmonis (g-proteobacteria)	4	0	0	0	0	0	0	0	0	0	0
GCF_000319185.1	Brachyspira pilosicoli WesB (bacteria)	5	0	0	4	0	0	0	0	0	0	0
GCF_003717655.1	Salmonella enterica subsp. enterica serovar Typhi (enterobacteria)	9	1	0	1	0	0	0	0	0	0	0
GCF_011765645.1	Bacillus subtilis (firmicutes)	13	0	0	0	3	0	0	1	0	0	0
GCF_000189415.1	Weeksella virosa DSM 16922 (CFB group bacteria)	4	0	0	1	0	0	0	1	0	0	0
GCF_001686625.1	Bordetella pertussis (b-proteobacteria)	5	0	0	0	3	0	0	0	0	0	0
GCF_000241585.2	Acetobacter pasteurianus NBRC 101655 (a-proteobacteria)	7	0	0	0	0	0	0	0	0	0	0
GCF_900091455.1	Micromonospora coriariae (high GC Gram+)	15	0	0	1	0	0	0	2	0	0	0
GCF_001663495.1	Corynebacterium pseudotuberculosis (high GC Gram+)	4	0	0	0	0	0	0	0	0	0	0
GCF_001506525.1	Campylobacter jejuni (e-proteobacteria)	6	0	0	2	0	0	0	1	0	0	0
GCF_001687125.1	Aeromonas hydrophila (g-proteobacteria)	11	0	0	0	0	0	0	0	0	0	0
GCF_001941885.1	Bacillus cereus (firmicutes)	11	0	0	1	0	0	0	2	0	0	0
GCF_000021925.1	Desulfitobacterium hafniense DCB-2 (firmicutes)	14	0	0	0	0	0	0	1	0	0	0
GCF_014298095.1	Serratia sp. JUb9 (enterobacteria)	12	2	1	1	1	1	1	1	1	1	1
GCF_008931745.1	Escherichia coli (E. coli)	9	0	0	0	0	0	0	0	0	0	0
GCF_004405205.2	Escherichia coli (E. coli)	9	0	0	0	0	0	0	0	0	0	0
GCF_900475225.1	Streptococcus salivarius (firmicutes)	5	0	0	1	0	0	0	0	0	0	0
GCF_003290245.1	Kocuria sp. BT304 (high GC Gram+)	5	0	0	0	0	0	0	0	0	0	0
GCF_001856725.1	Haemophilus influenzae (g-proteobacteria)	6	0	0	0	0	0	0	0	0	0	0
GCF_000463345.2	Serratia sp. ATCC 39006 (enterobacteria)	9	0	0	0	1	0	0	0	0	0	0
GCF_002949175.1	Shigella boydii (enterobacteria)	9	0	0	1	0	0	0	0	0	0	0
GCF_000253375.1	Mycobacterium canettii CIPT 140010059 (high GC Gram+)	8	0	0	0	0	0	0	0	0	0	0
GCF_003955905.1	Corynebacterium pseudotuberculosis (high GC Gram+)	4	0	0	0	0	0	0	0	0	0	0
GCF_007559065.1	Pseudomonas aeruginosa (g-proteobacteria)	12	0	0	0	0	0	0	0	0	0	0
GCF_000012145.1	Rickettsia felis URRWXCal2 (a-proteobacteria)	5	0	0	1	0	0	0	1	0	0	0
GCF_000742715.1	Corynebacterium glutamicum (high GC Gram+)	5	0	0	0	0	0	0	0	0	0	0
GCF_000521685.1	Mannheimia varigena USDA-ARS-USMARC-1388 (g-proteobacteria)	6	0	0	0	0	0	0	1	0	0	0
GCF_000277895.2	Xanthomonas campestris pv. musacearum NCPPB 4379 (g-proteobacteria)	4	0	0	0	1	0	0	0	0	0	0
GCF_900141755.1	Bradyrhizobium lablabi (a-proteobacteria)	9	0	0	0	1	0	0	0	0	0	0
GCF_013378235.1	Klebsiella pneumoniae (enterobacteria)	11	2	0	1	0	0	0	0	0	0	0
GCF_014466955.1	Nocardia wallacei (high GC Gram+)	11	1	0	0	0	0	0	1	0	0	0
GCF_000018185.1	Streptococcus suis GZ1 (firmicutes)	5	0	0	0	0	0	0	2	0	0	0
GCF_003186535.1	Klebsiella pneumoniae (enterobacteria)	11	0	0	1	0	0	0	0	0	0	0
GCF_002996945.1	Escherichia coli (E. coli)	11	0	0	0	0	0	0	0	0	0	0
GCF_008807395.1	Pseudomonas sp. C27(2019) (g-proteobacteria)	6	0	0	0	0	0	0	1	0	0	0
GCF_004101845.1	Lactobacillus curvatus JCM 1096 = DSM 20019 (firmicutes)	4	0	0	0	0	0	0	1	0	0	0
GCF_002356835.1	Rickettsia japonica (a-proteobacteria)	5	0	0	0	0	0	0	0	0	0	0
GCF_003812465.1	Streptococcus sp. FDAARGOS_521 (firmicutes)	4	0	0	0	0	0	0	0	0	0	0
GCF_900636845.1	Pseudomonas stutzeri (g-proteobacteria)	7	0	0	0	0	0	0	1	0	0	0
GCF_003054475.1	Nodularia spumigena UHCC 0039 (cyanobacteria)	11	1	1	3	1	0	0	0	1	1	0
GCF_006351945.1	Pseudomonas sp. SWI7 (g-proteobacteria)	10	0	0	0	0	0	0	0	0	0	0
GCF_009676685.2	Streptococcus equi subsp. zooepidemicus (firmicutes)	4	0	0	3	0	0	0	1	0	0	0
GCF_002209005.1	Campylobacter jejuni (e-proteobacteria)	6	0	0	1	0	0	0	1	0	0	0
GCF_005221845.1	Escherichia coli (E. coli)	9	0	0	1	0	0	0	0	0	0	0
GCF_013282705.1	Listeria monocytogenes (firmicutes)	8	0	0	0	2	0	0	1	0	0	0
GCF_002803825.1	Streptococcus suis (firmicutes)	4	0	0	0	0	0	0	1	0	0	0
GCF_900187215.1	Corynebacterium imitans (high GC Gram+)	7	0	0	1	0	0	0	0	0	0	0
GCF_003991055.1	Bordetella pertussis (b-proteobacteria)	5	0	0	0	3	0	0	0	0	0	0
GCF_013389575.1	Campylobacter jejuni (e-proteobacteria)	7	0	0	1	0	0	0	1	0	0	0
GCF_012584515.1	Polaromonas vacuolata (b-proteobacteria)	6	0	0	0	0	0	0	1	0	0	0
GCF_013710495.1	Citrobacter freundii (enterobacteria)	10	0	0	0	0	0	0	0	0	0	0
GCF_900095185.1	Polynucleobacter necessarius (b-proteobacteria)	6	0	0	0	1	0	0	0	0	0	0
GCF_002269365.1	Rhodococcus pyridinivorans (high GC Gram+)	9	0	0	1	0	0	0	0	0	0	0
GCF_000012885.1	Pelobacter carbinolicus DSM 2380 (d-proteobacteria)	13	0	0	0	0	0	0	0	0	0	0
GCF_013389665.1	Microbacterium oleivorans (high GC Gram+)	5	0	0	1	0	0	0	0	0	0	0
GCF_008931225.1	Salmonella enterica (enterobacteria)	9	0	1	0	0	0	0	0	0	0	0
GCF_000464435.1	Vibrio campbellii ATCC BAA-1116 (g-proteobacteria)	7	0	0	1	0	0	0	0	0	0	0
GCF_004636325.1	Bordetella pertussis (b-proteobacteria)	5	0	0	0	3	0	0	0	0	0	0
GCF_003949595.2	Acinetobacter baumannii (g-proteobacteria)	8	0	0	0	0	0	0	0	0	0	0
GCF_000623515.2	Salmonella enterica subsp. enterica serovar Enteritidis str. SA20083636 (enterobacteria)	9	0	0	0	0	0	0	0	0	0	0
GCF_000389635.1	Clostridium pasteurianum BC1 (firmicutes)	14	0	0	2	0	0	0	1	0	0	0
GCF_009763805.1	Vibrio cidicii (g-proteobacteria)	7	2	2	2	1	1	1	1	1	1	1
GCF_009762415.1	Escherichia coli (E. coli)	9	0	1	0	0	0	0	0	0	0	0
GCF_001654495.1	Streptomyces sp. SAT1 (high GC Gram+)	9	0	0	0	0	0	0	0	0	0	0
GCF_003640545.1	Candidatus Phytoplasma ziziphi (mycoplasmas)	2	0	0	3	0	0	0	0	0	0	0
GCF_014042015.1	Actinotalea sp. JY-7876 (high GC Gram+)	6	0	0	0	1	0	0	0	0	0	0
GCF_005952885.1	Enterococcus faecium (firmicutes)	6	0	0	1	4	0	0	0	0	0	0
GCF_000813165.1	Escherichia coli APEC IMT5155 (E. coli)	9	0	0	0	0	0	0	1	0	0	0
GCF_002954205.1	Xylella fastidiosa (g-proteobacteria)	3	0	0	0	1	0	0	0	0	0	0
GCF_000210835.1	Bacteroides fragilis 638R (CFB group bacteria)	3	0	0	0	0	0	0	1	0	0	0
GCF_004214815.1	Arcobacter thereius LMG 24486 (e-proteobacteria)	9	0	0	0	0	0	0	1	0	0	0
GCF_015221735.1	Streptococcus agalactiae CJB111 (firmicutes)	4	0	0	0	0	0	0	0	0	0	0
GCF_013306335.1	Ralstonia solanacearum (b-proteobacteria)	8	0	0	0	4	0	0	0	0	0	0
GCF_003966525.1	Streptococcus pneumoniae (firmicutes)	4	0	0	0	0	0	0	1	0	0	0
GCF_001579905.1	Labrenzia sp. CP4 (a-proteobacteria)	11	0	0	0	0	0	0	0	0	0	0
GCF_000021705.1	Candidatus Hamiltonella defensa 5AT (Acyrthosiphon pisum) (enterobacteria)	3	0	0	0	0	0	0	0	0	0	0
GCF_000092725.1	Chlamydia trachomatis G/11074 (chlamydias)	4	0	0	0	0	0	0	0	0	0	0
GCF_000160775.2	Aeromicrobium marinum DSM 15272 (high GC Gram+)	5	0	0	0	0	0	0	0	0	0	0
GCF_001651805.1	Marinobacterium aestuarii (g-proteobacteria)	10	0	0	1	0	0	0	0	0	0	0
GCF_009913855.1	Lactiplantibacillus plantarum (firmicutes)	4	0	0	0	0	0	0	1	0	0	0
GCF_000227745.2	Thiocystis violascens DSM 198 (g-proteobacteria)	9	0	1	1	0	0	0	2	1	0	0
GCF_008931325.1	Enterobacter hormaechei (enterobacteria)	10	1	0	0	1	0	0	0	0	0	0
GCF_000200475.1	Haemophilus influenzae F3047 (g-proteobacteria)	5	0	0	0	0	0	0	0	0	0	0
GCF_004010615.1	Escherichia coli (E. coli)	9	0	0	1	0	0	0	0	0	0	0
GCF_001663715.1	Lactobacillus backii (firmicutes)	6	0	0	0	0	0	0	2	0	0	0
GCF_008244805.1	Salmonella enterica subsp. enterica serovar Typhimurium str. 14028S (enterobacteria)	9	0	0	0	0	0	0	0	0	0	0
GCF_000262165.1	Mycobacterium sp. MOTT36Y (high GC Gram+)	7	0	0	0	0	0	0	0	0	0	0
GCF_001985405.1	Bordetella pertussis (b-proteobacteria)	5	0	0	0	3	0	0	0	0	0	0
GCF_001611035.1	Pediococcus damnosus (firmicutes)	5	0	0	0	0	0	0	2	0	0	0
GCF_004291255.1	Streptococcus pneumoniae (firmicutes)	4	0	0	0	0	0	0	1	0	0	0
GCF_001548315.1	Klebsiella pneumoniae (enterobacteria)	11	0	0	1	0	0	0	0	0	0	0
GCF_002101295.1	Candidatus Pelagibacter sp. RS40 (a-proteobacteria)	5	0	0	3	0	0	0	1	0	0	0
GCF_000020725.1	Geobacter bemidjiensis Bem (d-proteobacteria)	11	0	0	0	0	0	0	0	0	0	0
GCF_008330065.1	Glaesserella parasuis (g-proteobacteria)	6	0	0	0	0	0	0	0	0	0	0
GCF_009497055.1	Enterobacter hormaechei (enterobacteria)	10	0	0	0	1	0	0	0	0	0	0
GCF_001444345.1	Staphylococcus aureus (firmicutes)	7	0	0	4	0	0	0	1	0	0	0
GCF_009883635.2	Pseudomonas putida (g-proteobacteria)	10	0	0	0	0	0	0	0	0	0	0
GCF_014337095.1	Staphylococcus aureus (firmicutes)	7	0	0	4	0	0	0	1	0	0	0
GCF_000013385.1	Anaeromyxobacter dehalogenans 2CP-C (d-proteobacteria)	11	0	0	0	0	0	0	0	0	0	0
GCF_009938095.1	Elizabethkingia miricola (CFB group bacteria)	7	0	0	1	0	0	0	0	0	0	0
GCF_003410295.1	Pseudomonas parafulva (g-proteobacteria)	9	0	0	0	0	0	0	1	0	0	0
GCF_000191465.1	Neisseria meningitidis M01-240149 (b-proteobacteria)	4	0	0	0	0	0	0	1	0	0	0
GCF_007954665.1	Leuconostoc lactis (firmicutes)	1	0	0	0	0	0	0	1	0	0	0
GCF_900638005.1	Serratia rubidaea (enterobacteria)	13	0	0	0	0	0	0	0	0	0	0
GCF_001547995.1	Asaia bogorensis NBRC 16594 (a-proteobacteria)	6	0	0	0	0	0	0	0	0	0	0
GCF_000463465.1	Streptococcus anginosus C1051 (firmicutes)	4	0	0	0	0	0	0	0	0	0	0
GCF_014334075.1	Bifidobacterium longum (high GC Gram+)	3	0	0	0	0	0	0	0	0	0	0
GCF_004101585.1	Pediococcus acidilactici (firmicutes)	4	0	0	0	0	0	0	1	0	0	0
GCF_002073395.2	Staphylococcus lugdunensis (firmicutes)	7	0	0	1	0	0	0	1	0	0	0
GCF_009833025.1	Aeromonas veronii (g-proteobacteria)	10	0	0	0	0	0	0	0	0	0	0
GCF_015697665.1	Pseudomonas aeruginosa (g-proteobacteria)	12	0	0	1	0	0	0	0	0	0	0
GCF_001457495.1	Staphylococcus aureus (firmicutes)	7	0	0	3	0	0	0	1	0	0	0
GCF_013201605.1	Campylobacter ornithocola (e-proteobacteria)	4	0	0	1	0	0	0	1	0	0	0
GCF_001305615.1	Confluentimicrobium sp. EMB200-NS6 (a-proteobacteria)	9	0	0	0	0	0	0	0	0	0	0
GCF_002085755.1	Pseudomonas aeruginosa (g-proteobacteria)	12	0	0	0	0	0	0	0	0	0	0
GCF_004135955.1	Enterobacter cloacae (enterobacteria)	9	0	0	0	0	0	0	0	0	0	0
GCF_003813065.1	Bifidobacterium breve (high GC Gram+)	3	0	0	0	0	0	0	0	0	0	0
GCF_900639725.1	Enterococcus faecium (firmicutes)	6	0	0	1	5	0	0	0	0	0	0
GCF_013282765.1	Yersinia massiliensis (enterobacteria)	10	0	0	0	1	0	0	0	0	0	0
GCF_006489235.1	Bacillus velezensis (firmicutes)	12	0	0	1	0	0	0	1	0	0	0
GCF_000307815.1	Helicobacter pylori Rif1 (e-proteobacteria)	3	0	0	1	0	0	0	0	0	0	0
GCF_002447175.1	Mycobacterium tuberculosis (high GC Gram+)	9	0	0	0	0	0	0	0	0	0	0
GCF_002848425.1	Listeria monocytogenes (firmicutes)	8	0	0	0	2	0	0	1	0	0	0
GCF_003355435.1	Neisseria meningitidis (b-proteobacteria)	4	0	0	0	0	0	0	1	0	0	0
GCF_003611275.1	Sulfitobacter sp. D7 (a-proteobacteria)	9	0	0	0	0	0	0	0	0	0	0
GCF_009739485.1	Lactobacillus paracasei subsp. paracasei (firmicutes)	4	0	0	0	0	0	0	1	0	0	0
GCF_012295595.1	Thalassobius gelatinovorus (a-proteobacteria)	10	0	0	0	0	0	0	0	0	0	0
GCF_000590455.1	Bacillus pumilus (firmicutes)	9	0	0	0	2	0	0	0	0	0	0
GCF_009914705.1	Bacillus subtilis (firmicutes)	13	0	0	0	3	0	0	1	0	0	0
GCF_008086365.1	Aggregatibacter actinomycetemcomitans (g-proteobacteria)	6	0	0	0	0	0	0	0	0	0	0
GCF_003627335.1	Lactiplantibacillus plantarum (firmicutes)	4	0	0	0	0	0	0	1	0	0	0
GCF_002951115.1	Stenotrophomonas maltophilia (g-proteobacteria)	7	0	0	0	0	0	0	0	0	0	0
GCF_000973605.1	Bacillus subtilis HJ5 (firmicutes)	12	0	0	0	3	0	0	1	0	0	0
GCF_001986555.1	Bordetella pertussis (b-proteobacteria)	5	0	0	0	3	0	0	0	0	0	0
GCF_007954545.1	Weissella soli (firmicutes)	2	0	0	0	0	0	0	0	0	0	0
GCF_000155325.1	Bacillus subtilis subsp. subtilis str. 168 (firmicutes)	13	0	0	0	3	0	0	1	0	0	0
GCF_900638475.1	Helicobacter pylori (e-proteobacteria)	3	0	0	0	0	0	0	0	0	0	0
GCF_014843335.1	Listeria monocytogenes FSL J1-175 (firmicutes)	8	0	0	0	2	0	0	1	0	0	0
GCF_013751895.1	Citrobacter freundii (enterobacteria)	10	0	0	1	0	0	0	0	0	0	0
GCF_009913015.1	Staphylococcus aureus (firmicutes)	7	0	0	3	0	0	0	1	0	0	0
GCF_011404895.1	Escherichia coli (E. coli)	8	0	0	1	0	0	0	0	0	0	0
GCF_000281215.1	Pseudomonas putida DOT-T1E (g-proteobacteria)	11	0	0	1	1	0	0	0	0	0	0
GCF_003675365.1	Brucella abortus (a-proteobacteria)	7	0	0	0	0	0	0	0	0	0	0
GCF_009941325.1	Mycoplasma pneumoniae (mycoplasmas)	2	0	0	0	0	0	0	0	0	0	0
GCF_004135405.1	Agromyces protaetiae (high GC Gram+)	8	0	0	0	1	0	0	0	0	0	0
GCF_002752795.2	Moraxella osloensis (g-proteobacteria)	4	0	0	0	0	0	0	0	0	0	0
GCF_001921905.1	Clostridium botulinum (firmicutes)	9	0	0	3	0	0	0	1	0	0	0
GCF_014840915.1	Salmonella enterica subsp. enterica serovar Albany (enterobacteria)	9	0	0	0	0	0	0	0	0	0	0
GCF_001579865.1	Corynebacterium pseudotuberculosis (high GC Gram+)	4	0	0	0	0	0	0	0	0	0	0
GCF_003325075.1	Salmonella enterica (enterobacteria)	9	0	0	0	0	0	0	0	0	0	0
GCA_015708655.1	Salmonella enterica (enterobacteria)	10	0	0	0	0	0	0	0	0	0	0
GCF_000772065.1	Vibrio coralliilyticus (g-proteobacteria)	6	0	1	0	0	0	0	0	0	0	0
GCF_003325195.1	Salmonella enterica (enterobacteria)	9	0	0	0	0	0	0	0	0	0	0
GCF_001513745.1	Burkholderia sp. Bp5365 (b-proteobacteria)	11	0	0	0	1	0	0	0	0	0	0
GCF_001692515.1	Salmonella enterica subsp. enterica serovar Heidelberg (enterobacteria)	9	0	0	0	0	0	0	0	0	0	0
GCF_000932055.2	Clostridioides difficile 630 (firmicutes)	11	0	0	3	0	0	0	1	0	0	0
GCF_003855135.1	Shigella flexneri (enterobacteria)	9	0	0	1	0	0	0	0	0	0	0
GCF_001719045.1	Paenibacillus polymyxa (firmicutes)	12	1	0	0	4	0	0	0	0	0	0
GCF_008330465.1	Francisella orientalis (g-proteobacteria)	3	0	0	0	0	0	0	1	0	0	0
GCF_003368245.1	Campylobacter jejuni (e-proteobacteria)	6	0	0	1	0	0	0	1	0	0	0
GCF_012225885.1	Bacillus tequilensis (firmicutes)	10	0	0	0	0	0	0	1	0	0	0
GCF_900187345.1	Bordetella pertussis (b-proteobacteria)	5	0	0	0	3	0	0	0	0	0	0
GCF_000244975.1	Saccharomonospora cyanea NA-134 (high GC Gram+)	12	0	0	0	4	0	0	0	0	0	0
GCF_007107705.1	Escherichia coli (E. coli)	9	0	0	0	0	0	0	0	0	0	0
GCF_014784575.1	Ochrobactrum sp. MT180101 (a-proteobacteria)	9	0	0	0	0	0	0	0	0	0	0
GCF_000017965.1	Lysinibacillus sphaericus C3-41 (firmicutes)	12	0	0	2	0	0	0	2	0	0	0
GCF_000015045.1	Pelobacter propionicus DSM 2379 (d-proteobacteria)	8	0	0	0	0	0	0	0	0	0	0
GCF_003071645.1	Enterobacter cloacae complex sp. FDA-CDC-AR_0164 (enterobacteria)	10	0	0	0	0	0	0	0	0	0	0
GCF_001598635.1	Enterococcus faecalis (firmicutes)	7	0	0	2	0	0	0	0	0	0	0
GCF_011612125.1	Elizabethkingia meningoseptica (CFB group bacteria)	6	0	0	0	0	0	0	1	0	0	0
GCF_000963865.1	Muricauda lutaonensis (CFB group bacteria)	6	0	0	0	0	0	0	0	0	0	0
GCF_002197125.1	Sinorhizobium meliloti (a-proteobacteria)	13	0	0	0	3	0	0	0	0	0	0
GCF_006970445.1	Stenotrophomonas maltophilia (g-proteobacteria)	7	0	0	0	0	0	0	0	0	0	0
GCF_001704115.1	Acinetobacter larvae (g-proteobacteria)	9	0	0	0	0	0	0	0	0	0	0
GCF_013798785.1	Escherichia fergusonii (enterobacteria)	9	0	0	1	0	0	0	0	0	0	0
GCF_002845965.1	Klebsiella pneumoniae (enterobacteria)	10	0	0	1	0	0	0	0	0	0	0
GCF_014168955.1	Escherichia coli (E. coli)	11	0	0	0	0	0	0	0	0	0	0
GCF_001272835.1	Mycoplasma pneumoniae FH (mycoplasmas)	2	0	0	0	0	0	0	0	0	0	0
GCF_013394125.1	Pseudoalteromonas sp. Scap25 (g-proteobacteria)	9	0	0	0	0	0	0	1	0	0	0
GCF_900091425.1	Micromonospora krabiensis (high GC Gram+)	16	0	0	1	0	0	0	0	0	0	0
GCF_002983785.1	Enterococcus faecium (firmicutes)	5	0	0	1	5	0	0	0	0	0	0
GCF_003031795.1	Escherichia coli (E. coli)	9	0	0	0	0	0	0	0	0	0	0
GCF_001685565.1	Bacillus thuringiensis (firmicutes)	10	0	0	1	0	0	0	4	0	0	0
GCF_002381385.1	Phaeobacter gallaeciensis (a-proteobacteria)	9	0	0	0	0	0	0	0	0	0	0
GCF_000246855.1	Niastella koreensis GR20-10 (CFB group bacteria)	10	0	0	0	11	0	0	0	0	0	0
GCF_000063585.1	Clostridium botulinum A str. ATCC 3502 (firmicutes)	10	0	0	2	0	0	0	1	0	0	0
GCF_005222645.1	Mycobacteroides abscessus subsp. massiliense (high GC Gram+)	10	1	0	0	1	0	0	1	0	0	0
GCF_000785535.1	Arthrobacter sp. PAMC 25486 (high GC Gram+)	8	0	0	1	0	0	0	0	0	0	0
GCF_003957395.1	Helicobacter pylori (e-proteobacteria)	3	0	0	1	0	0	0	0	0	0	0
GCF_002796605.1	Sphingomonas sp. Cra20 (a-proteobacteria)	10	0	0	0	9	0	0	0	0	0	0
GCF_013357825.1	Vibrio cholerae (g-proteobacteria)	7	0	0	0	0	0	0	0	0	0	0
GCF_003716915.1	Akkermansia muciniphila (verrucomicrobia)	4	0	0	0	0	0	0	2	0	0	0
GCF_001688765.2	Akkermansia muciniphila (verrucomicrobia)	4	0	0	0	0	0	0	1	0	0	0
GCF_011397115.1	Enterococcus saigonensis (firmicutes)	4	0	0	0	0	0	0	1	0	0	0
GCF_003609835.1	Sphingopyxis sp. FD7 (a-proteobacteria)	9	0	0	0	1	0	0	0	0	0	0
GCF_006094495.1	Bacillus megaterium NBRC 15308 = ATCC 14581 (firmicutes)	9	0	0	0	0	0	0	4	0	0	0
GCF_002211965.1	Salmonella enterica subsp. diarizonae serovar 50:k:z str. MZ0080 (enterobacteria)	10	0	0	0	0	0	0	0	0	0	0
GCF_000226155.1	Pseudomonas aeruginosa M18 (g-proteobacteria)	12	0	0	0	0	0	0	0	0	0	0
GCF_013009385.1	Bacillus subtilis subsp. subtilis str. 168 (firmicutes)	13	0	0	0	3	0	0	1	0	0	0
GCF_013282625.1	Thiomicrorhabdus sp. G2 (g-proteobacteria)	4	0	0	0	0	0	0	0	0	0	0
GCF_900683725.1	Parabacteroides distasonis ATCC 8503 (CFB group bacteria)	3	0	0	0	1	0	0	0	0	0	0
GCF_009709195.1	Piscirickettsia salmonis (g-proteobacteria)	4	0	0	0	0	0	0	0	0	0	0
GCF_900660645.1	Mycoplasma citelli (mycoplasmas)	2	0	0	3	0	0	0	0	0	0	0
GCF_014840975.1	Shewanella sp. WPAGA9 (g-proteobacteria)	7	0	0	2	0	0	0	0	0	0	0
GCF_008807275.1	Listeria monocytogenes (firmicutes)	8	0	0	0	2	0	0	1	0	0	0
GCF_000012665.1	Desulfovibrio alaskensis G20 (d-proteobacteria)	9	0	1	0	0	0	0	1	0	0	0
GCF_900478035.1	Corynebacterium renale (high GC Gram+)	7	0	0	0	0	0	0	0	0	0	0
GCF_010727945.1	Mycobacterium cookii (high GC Gram+)	8	0	0	0	1	0	0	1	0	0	0
GCF_002953335.1	Vibrio diabolicus (g-proteobacteria)	7	0	0	1	1	0	0	0	0	0	0
GCF_003343155.1	Staphylococcus aureus (firmicutes)	7	0	0	2	0	0	0	1	0	0	0
GCF_001688845.2	Muribaculum intestinale (CFB group bacteria)	3	0	0	0	2	0	0	1	0	0	0
GCF_006165085.1	Bacillus subtilis (firmicutes)	13	0	0	0	3	0	0	1	0	0	0
GCF_004008095.1	Bordetella bronchiseptica (b-proteobacteria)	7	0	0	0	3	0	0	0	0	0	0
GCF_000148815.2	Lactobacillus plantarum subsp. plantarum ST-III (firmicutes)	4	0	0	0	0	0	0	1	0	0	0
GCF_002447495.1	Mycobacterium tuberculosis (high GC Gram+)	9	0	0	0	0	0	0	0	0	0	0
GCF_000219045.1	Francisella salina (g-proteobacteria)	3	0	0	0	0	0	0	1	0	0	0
GCF_006384875.1	Bacillus cereus (firmicutes)	10	0	0	2	0	0	0	4	0	0	0
GCF_000410995.1	Lactobacillus reuteri I5007 (firmicutes)	5	0	0	0	0	0	0	1	0	0	0
GCF_002355135.1	Blattabacterium cuenoti BPAY (CFB group bacteria)	3	0	0	0	0	0	0	1	0	0	0
GCF_013790265.1	Citrobacter freundii (enterobacteria)	10	0	0	1	0	0	0	0	0	0	0
GCF_000161695.1	Bacillus thuringiensis serovar pulsiensis BGSC 4CC1 (firmicutes)	11	0	1	1	0	0	0	2	0	0	0
GCF_006542275.1	Saccharibacillus brassicae (firmicutes)	10	0	0	0	2	0	0	0	0	0	0
GCF_002935105.1	Leclercia sp. LSNIH3 (enterobacteria)	11	0	2	0	0	0	0	0	0	0	0
GCF_003031385.1	Xanthomonas oryzae pv. oryzae (g-proteobacteria)	5	0	0	0	3	0	0	0	0	0	0
GCF_009873315.1	Micrococcus luteus (high GC Gram+)	3	0	0	0	0	0	0	0	0	0	0
GCF_900638055.1	Gemella haemolysans (firmicutes)	6	0	0	3	0	0	0	1	0	0	0
GCF_000166535.2	Escherichia coli TW10598 (E. coli)	9	0	0	0	0	0	0	0	0	0	0
GCF_001077965.2	Acinetobacter baumannii (g-proteobacteria)	9	0	0	0	0	0	0	0	0	0	0
GCF_900474835.1	Streptococcus pyogenes (firmicutes)	4	0	0	0	0	0	0	1	0	0	0
GCF_900090205.1	Vogesella sp. LIG4 (b-proteobacteria)	7	0	0	0	0	0	0	0	0	0	0
GCF_012516395.1	Dolichospermum flos-aquae CCAP 1403/13F (cyanobacteria)	11	1	1	3	1	0	0	0	1	1	0
GCF_004803855.2	Campylobacter sp. RM16192 (e-proteobacteria)	5	0	0	0	0	0	0	1	0	0	0
GCF_001714725.1	Acidovorax sp. RAC01 (b-proteobacteria)	8	0	0	0	0	0	0	0	0	0	0
GCF_002849735.1	Amycolatopsis sp. BJA-103 (high GC Gram+)	12	0	0	0	0	0	0	1	0	0	0
GCF_000341385.1	Bartonella vinsonii subsp. berkhoffii str. Winnie (a-proteobacteria)	6	0	0	0	0	0	0	0	0	0	0
GCF_009665355.1	Vibrio fluvialis (g-proteobacteria)	9	0	0	0	0	0	0	0	0	0	0
GCF_000192635.1	Agrobacterium sp. H13-3 (a-proteobacteria)	9	0	0	0	2	0	0	0	0	0	0
GCF_003425955.1	Haemophilus influenzae (g-proteobacteria)	5	0	0	0	0	0	0	1	0	0	0
GCF_008694225.1	Acidithiobacillus caldus (proteobacteria)	4	0	0	0	0	0	0	0	0	0	0
GCF_009946285.1	Mycoplasma pneumoniae (mycoplasmas)	2	0	0	0	0	0	0	0	0	0	0
GCF_000238315.3	Pseudoalteromonas piscicida (g-proteobacteria)	10	1	1	1	1	1	1	2	1	1	1
GCF_001481655.1	Myroides odoratimimus (CFB group bacteria)	3	0	0	1	0	0	0	1	0	0	0
GCF_000512915.1	Barnesiella viscericola DSM 18177 (CFB group bacteria)	2	0	0	1	0	0	0	0	0	0	0
GCF_005311165.1	Treponema pallidum subsp. pallidum (syphilis treponeme)	3	0	0	0	0	0	0	0	0	0	0
GCF_003352225.1	Streptococcus suis (firmicutes)	5	0	0	0	0	0	0	2	0	0	0
GCF_002894285.1	Ralstonia solanacearum (b-proteobacteria)	9	0	0	0	4	0	0	0	0	0	0
GCF_000196015.1	Cupriavidus metallidurans CH34 (b-proteobacteria)	12	0	2	2	7	0	0	0	0	0	0
GCF_004011135.1	Rathayibacter festucae DSM 15932 (high GC Gram+)	7	0	0	0	0	0	0	0	0	0	0
GCF_001705605.1	Mycoplasma hyorhinis (mycoplasmas)	1	0	0	0	0	0	0	0	0	0	0
GCF_015285645.1	Klebsiella variicola (enterobacteria)	13	0	0	1	0	0	0	0	0	0	0
GCF_001620155.1	Salmonella enterica subsp. enterica serovar Anatum str. USDA-ARS-USMARC-1783 (enterobacteria)	9	0	0	0	0	0	0	0	0	0	0
GCF_001481725.1	Eubacterium limosum (firmicutes)	10	0	0	0	0	0	0	1	0	0	0
GCF_006363935.1	Methylophilus medardicus (b-proteobacteria)	4	0	0	0	0	0	0	0	0	0	0
GCF_009789135.1	Corynebacterium pseudotuberculosis (high GC Gram+)	4	0	0	0	0	0	0	0	0	0	0
GCF_000231385.2	Desulfosporosinus meridiei DSM 13257 (firmicutes)	10	0	0	1	0	0	0	0	0	0	0
GCF_002003365.1	Clostridium saccharobutylicum (firmicutes)	12	0	0	4	1	0	0	1	0	0	0
GCF_001885145.1	Streptococcus iniae (firmicutes)	4	0	0	1	1	0	0	0	0	0	0
GCF_001465255.1	Paenibacillus naphthalenovorans (firmicutes)	13	2	0	1	0	0	0	0	0	0	0
GCF_002966835.1	Pseudomonas lurida (g-proteobacteria)	12	0	0	0	1	0	0	1	0	0	0
GCF_000829175.1	Bordetella bronchiseptica (b-proteobacteria)	7	0	0	0	3	0	0	0	0	0	0
GCF_009905115.1	Escherichia coli (E. coli)	10	0	0	0	0	0	0	0	0	0	0
GCF_001988335.1	Bordetella pertussis (b-proteobacteria)	5	0	0	0	3	0	0	0	0	0	0
GCF_000953235.1	Mycoplasma capricolum subsp. capripneumoniae (mycoplasmas)	2	0	0	4	0	0	0	0	0	0	0
GCF_000241385.1	Vibrio sp. EJY3 (g-proteobacteria)	11	0	0	1	0	0	0	0	0	0	0
GCF_001535565.1	Streptococcus pyogenes (firmicutes)	4	0	0	1	0	0	0	1	0	0	0
GCF_001969385.1	Salipiger profundus (a-proteobacteria)	12	0	0	0	1	0	0	0	0	0	0
GCF_002018235.1	Clostridium perfringens (firmicutes)	7	0	0	4	0	0	0	0	0	0	0
GCF_002216815.1	Candidatus Liberibacter asiaticus (a-proteobacteria)	4	0	0	0	0	0	0	1	0	0	0
GCF_004634705.1	Bordetella pertussis (b-proteobacteria)	5	0	0	0	3	0	0	0	0	0	0
GCF_002983625.1	Yersinia intermedia (enterobacteria)	10	1	1	1	3	1	1	1	1	1	1
GCF_006364095.1	Candidatus Methylopumilus universalis (b-proteobacteria)	6	0	0	0	0	0	0	0	0	0	0
GCF_001677175.1	Mycobacteroides abscessus (high GC Gram+)	9	0	0	0	1	0	0	0	0	0	0
GCF_009689005.1	Desulfosarcina ovata subsp. ovata (d-proteobacteria)	9	0	0	0	2	0	0	0	0	0	0
GCF_013009555.1	Phocaeicola dorei (CFB group bacteria)	4	0	0	0	17	0	0	1	0	0	0
GCF_001596135.1	Mucilaginibacter sp. PAMC 26640 (CFB group bacteria)	10	0	0	0	1	0	0	0	0	0	0
GCF_000191145.1	Acinetobacter pittii PHEA-2 (g-proteobacteria)	11	0	0	0	0	0	0	0	0	0	0
GCF_002249955.1	Escherichia coli (E. coli)	9	0	0	1	0	0	0	0	0	0	0
GCF_013704985.1	Klebsiella pneumoniae (enterobacteria)	11	1	0	1	0	0	0	0	0	0	0
GCF_009650095.1	Gracilibacillus sp. SCU50 (firmicutes)	7	0	0	4	3	0	0	2	0	0	0
GCF_002003385.1	Clostridium saccharobutylicum (firmicutes)	12	0	0	3	1	0	0	0	0	0	0
GCF_009734485.1	Leclercia sp. 119287 (enterobacteria)	10	0	0	0	1	0	0	0	0	0	0
GCF_012044475.1	Staphylococcus aureus (firmicutes)	7	0	0	3	0	0	0	1	0	0	0
GCF_005222385.1	Escherichia coli (E. coli)	9	0	0	1	0	0	0	0	0	0	0
GCF_000148365.1	Escherichia coli ABU 83972 (E. coli)	9	0	0	0	0	0	0	0	0	0	0
GCF_003663725.1	Mycoplasma hominis (mycoplasmas)	2	0	0	4	0	0	0	0	0	0	0
GCF_003431345.1	Bordetella pertussis (b-proteobacteria)	5	0	0	0	3	0	0	0	0	0	0
GCF_013367815.1	Shigella flexneri (enterobacteria)	9	0	0	1	0	0	0	0	0	0	0
GCF_013349245.1	Bacillus anthracis (firmicutes)	12	0	0	0	0	0	0	2	0	0	0
GCF_013267515.1	Streptococcus intermedius (firmicutes)	4	0	0	0	0	0	0	1	0	0	0
GCF_001988175.1	Bordetella pertussis (b-proteobacteria)	5	0	0	0	3	0	0	0	0	0	0
GCF_008694165.1	Staphylococcus aureus (firmicutes)	7	0	0	3	0	0	0	1	0	0	0
GCF_003288175.1	Streptococcus suis (firmicutes)	4	0	0	0	0	0	0	2	0	0	0
GCF_000240055.1	Cutibacterium acnes TypeIA2 P.acn31 (high GC Gram+)	3	0	0	0	0	0	0	1	0	0	0
GCF_002863765.1	Salmonella enterica subsp. enterica serovar Give (enterobacteria)	9	0	0	0	0	0	0	0	0	0	0
GCF_900474875.1	Streptococcus equi subsp. zooepidemicus (firmicutes)	4	0	0	2	0	0	0	1	0	0	0
GCF_000763325.2	Rhodococcus sp. p52 (high GC Gram+)	8	0	0	1	0	0	0	0	0	0	0
GCF_014251795.1	Blattabacterium cuenoti (CFB group bacteria)	3	0	0	0	0	0	0	1	0	0	0
GCF_002012165.1	Escherichia coli (E. coli)	11	0	0	1	0	0	0	0	0	0	0
GCF_001865435.1	Campylobacter jejuni (e-proteobacteria)	6	0	0	0	0	0	0	1	0	0	0
GCF_003018555.1	Escherichia coli (E. coli)	9	0	0	1	0	0	0	0	0	0	0
GCF_002357615.1	Helicobacter pylori (e-proteobacteria)	3	0	0	1	0	0	0	0	0	0	0
GCF_000155735.2	Octadecabacter arcticus 238 (a-proteobacteria)	11	0	0	0	0	0	0	0	0	0	0
GCF_014169895.1	Escherichia coli (E. coli)	9	0	0	1	0	0	0	0	0	0	0
GCF_013749735.1	Enterobacter sp. RHBSTW-00422 (enterobacteria)	10	0	0	0	0	0	0	0	0	0	0
GCF_000011625.1	Bacillus cereus E33L (firmicutes)	12	1	1	2	1	1	1	3	1	1	1
GCF_010669025.1	Escherichia coli (E. coli)	9	0	0	0	0	0	0	0	0	0	0
GCF_001272775.1	Mycoplasma pneumoniae 54524 (mycoplasmas)	2	0	0	0	0	0	0	0	0	0	0
GCF_003945305.1	Microcystis viridis NIES-102 (cyanobacteria)	10	2	1	4	1	0	0	0	0	0	0
GCF_005080865.1	Buchnera aphidicola (Muscaphis stroyani) (enterobacteria)	2	0	0	0	0	0	0	0	0	0	0
GCF_003003955.1	Legionella pneumophila subsp. fraseri (g-proteobacteria)	4	0	0	1	0	0	0	0	0	0	0
GCF_900639595.1	Enterococcus faecium (firmicutes)	5	0	0	1	5	0	0	0	0	0	0
GCF_003571525.1	Klebsiella pneumoniae (enterobacteria)	10	0	1	1	0	0	0	0	0	0	0
GCF_013897035.1	Citrobacter freundii (enterobacteria)	10	0	0	0	0	0	0	0	0	0	0
GCF_004063515.1	Limosilactobacillus fermentum (firmicutes)	4	0	0	0	0	0	0	0	0	0	0
GCF_002202115.1	Fusobacterium nucleatum subsp. polymorphum (fusobacteria)	3	0	0	3	0	0	0	0	0	0	0
GCF_003425625.1	Haemophilus influenzae (g-proteobacteria)	6	0	0	0	0	0	0	0	0	0	0
GCF_001752685.2	Bacillus velezensis (firmicutes)	11	0	0	0	0	0	0	1	0	0	0
GCF_001697945.1	Neisseria meningitidis (b-proteobacteria)	4	0	0	0	0	0	0	1	0	0	0
GCF_015074885.1	Salmonella enterica subsp. enterica serovar Enteritidis (enterobacteria)	9	0	0	0	0	0	0	0	0	0	0
GCF_001735655.2	Staphylococcus aureus subsp. aureus (firmicutes)	7	0	0	3	0	0	0	1	0	0	0
GCF_003194065.1	Staphylococcus aureus (firmicutes)	7	0	0	3	0	0	0	1	0	0	0
GCF_900096795.1	Escherichia coli (E. coli)	9	0	0	0	0	0	0	0	0	0	0
GCF_001941525.1	Marinitoga sp. 1137 (bacteria)	3	0	0	5	0	0	0	0	0	0	0
GCF_014395225.1	Pedobacter roseus (CFB group bacteria)	6	0	0	0	11	0	0	0	0	0	0
GCF_001007025.1	Chlamydia pneumoniae (chlamydias)	4	0	0	0	0	0	0	0	0	0	0
GCF_000814265.1	Campylobacter fetus subsp. testudinum (e-proteobacteria)	5	0	0	0	0	0	0	1	0	0	0
GCF_009429145.1	Amycolatopsis sp. YIM 10 (high GC Gram+)	11	0	0	0	1	0	0	0	0	0	0
GCF_004000565.1	Microbacterium oxydans (high GC Gram+)	8	0	0	1	1	0	0	1	0	0	0
GCF_014898235.1	Bifidobacterium longum subsp. longum (high GC Gram+)	3	0	0	0	0	0	0	0	0	0	0
GCF_000338075.1	Vibrio cholerae O1 str. Inaba G4222 (g-proteobacteria)	7	0	0	0	0	0	0	0	0	0	0
GCF_001721905.1	Enterococcus faecium (firmicutes)	6	0	0	2	5	0	0	1	0	0	0
GCF_003073575.1	Salmonella enterica subsp. enterica serovar Montevideo str. 531954 (enterobacteria)	9	0	0	0	1	0	0	0	0	0	0
GCF_014700555.1	Neisseria gonorrhoeae (b-proteobacteria)	4	0	0	0	0	0	0	1	0	0	0
GCF_002213725.1	Listeria monocytogenes serotype 1/2a str. 99-6370 (firmicutes)	7	0	0	0	2	0	0	1	0	0	0
GCF_003253815.1	Bacillus licheniformis (firmicutes)	13	0	0	0	5	0	0	0	0	0	0
GCF_003454755.1	Streptomyces clavuligerus (high GC Gram+)	10	1	0	0	2	0	0	0	0	0	0
GCF_014251335.1	Blattabacterium cuenoti (CFB group bacteria)	3	0	0	0	0	0	0	1	0	0	0
GCF_004210255.1	Blautia producta (firmicutes)	12	0	0	2	1	0	0	1	0	0	0
GCF_000963495.1	Pseudomonas simiae (g-proteobacteria)	11	0	0	0	1	0	0	1	0	0	0
GCF_007980905.1	Mannheimia haemolytica (g-proteobacteria)	6	0	0	0	0	0	0	0	0	0	0
GCF_001587055.1	Salmonella enterica subsp. enterica serovar Typhimurium (enterobacteria)	9	0	0	0	0	0	0	0	0	0	0
GCF_900635305.1	Staphylococcus aureus (firmicutes)	7	0	0	3	0	0	0	1	0	0	0
GCF_003971255.1	Colwellia sp. Arc7-635 (g-proteobacteria)	6	1	2	2	1	1	1	1	1	1	1
GCF_002116885.1	Klebsiella pneumoniae (enterobacteria)	11	0	0	1	0	0	0	0	0	0	0
GCF_001244395.1	Lacticaseibacillus paracasei (firmicutes)	5	0	0	0	0	0	0	1	0	0	0
GCF_009720525.1	Gimesia benthica (planctomycetes)	8	0	0	1	1	0	0	1	0	0	0
GCF_011765565.1	Salinivibrio costicola (g-proteobacteria)	5	0	0	0	0	0	0	0	0	0	0
GCF_001719105.1	Enterobacter sp. HK169 (enterobacteria)	10	0	0	0	0	0	0	0	0	0	0
GCF_000828515.1	Candidatus Ishikawaella capsulata Mpkobe (enterobacteria)	4	0	0	0	0	0	0	0	0	0	0
GCF_014905035.1	Lactobacillus parabuchneri (firmicutes)	4	0	0	0	1	0	0	2	0	0	0
GCF_002952235.1	Helicobacter pylori (e-proteobacteria)	3	0	0	0	0	0	0	0	0	0	0
GCF_000211855.2	Lacinutrix sp. 5H-3-7-4 (CFB group bacteria)	5	0	0	0	0	0	0	1	0	0	0
GCF_002216835.1	Klebsiella michiganensis (enterobacteria)	12	0	0	1	3	0	0	0	0	0	0
GCF_004355345.1	Xanthomonas oryzae pv. oryzae (g-proteobacteria)	5	0	0	0	3	0	0	0	0	0	0
GCF_000239175.1	Legionella pneumophila subsp. pneumophila ATCC 43290 (g-proteobacteria)	5	0	0	0	0	0	0	0	0	0	0
GCF_012974125.1	Xylella fastidiosa subsp. multiplex (g-proteobacteria)	3	0	0	0	1	0	0	0	0	0	0
GCF_001515765.1	Staphylococcus aureus subsp. aureus (firmicutes)	7	0	0	2	0	0	0	1	0	0	0
GCF_007633215.1	Lactobacillus reuteri (firmicutes)	5	0	0	0	0	0	0	1	0	0	0
GCF_004118935.1	Salinibacterium sp. UTAS2018 (high GC Gram+)	7	0	0	0	0	0	0	0	0	0	0
GCF_002950035.1	Shigella boydii (enterobacteria)	10	0	0	1	0	0	0	0	0	0	0
GCF_005860795.2	Rhizobium sp. ADMK78 (a-proteobacteria)	8	0	0	0	2	0	0	0	0	0	0
GCF_014672755.1	Acinetobacter baumannii (g-proteobacteria)	9	0	0	0	0	0	0	0	0	0	0
GCF_000165715.2	Rubinisphaera brasiliensis DSM 5305 (planctomycetes)	7	0	0	0	4	0	0	1	0	0	0
GCF_003030965.1	Salmonella enterica (enterobacteria)	9	0	0	0	0	0	0	0	0	0	0
GCF_000961155.1	Xanthomonas citri pv. citri (g-proteobacteria)	4	0	0	0	3	0	0	0	0	0	0
GCF_002139875.1	Campylobacter sp. RM12175 (e-proteobacteria)	3	0	0	1	0	0	0	1	0	0	0
GCF_001635875.1	Enterococcus faecium (firmicutes)	6	0	0	1	5	0	0	0	0	0	0
GCF_000024165.1	Candidatus Accumulibacter phosphatis clade IIA str. UW-1 (b-proteobacteria)	6	0	0	0	2	0	0	0	0	0	0
GCF_003354485.1	Mycoplasma bovis (mycoplasmas)	2	0	0	0	0	0	0	0	0	0	0
GCF_002357175.1	Rickettsia japonica (a-proteobacteria)	5	0	0	0	0	0	0	0	0	0	0
GCF_000364765.1	Chlamydia trachomatis L2/434/Bu(i) (chlamydias)	4	0	0	0	0	0	0	0	0	0	0
GCF_000195085.1	Candidatus Pelagibacter sp. IMCC9063 (a-proteobacteria)	2	0	0	2	0	0	0	0	0	0	0
GCF_000147055.1	Dickeya dadantii 3937 (enterobacteria)	9	1	1	1	6	1	1	2	1	1	1
GCF_014623405.1	Escherichia coli O145 (E. coli)	9	0	0	0	0	0	0	0	0	0	0
GCF_002954015.1	Clostridioides difficile (firmicutes)	11	0	1	3	1	0	0	1	1	0	0
GCF_013364475.1	Acinetobacter sp. FDAARGOS_724 (g-proteobacteria)	6	0	0	0	0	0	0	0	0	0	0
GCF_009625935.1	Bordetella parapertussis (b-proteobacteria)	6	0	0	0	3	0	0	0	0	0	0
GCF_014189335.1	Klebsiella pneumoniae (enterobacteria)	10	0	0	1	0	0	0	0	0	0	0
GCF_001634285.1	Anoxybacillus amylolyticus (firmicutes)	8	0	0	2	0	0	0	5	0	0	0
GCF_006974085.1	Corynebacterium pseudotuberculosis (high GC Gram+)	4	0	0	0	0	0	0	0	0	0	0
GCF_004154145.1	Streptococcus pyogenes (firmicutes)	4	0	0	0	0	0	0	1	0	0	0
GCF_009709215.1	Piscirickettsia salmonis (g-proteobacteria)	4	0	0	0	0	0	0	0	0	0	0
GCF_000833165.1	Francisella tularensis subsp. novicida F6168 (g-proteobacteria)	4	0	0	0	0	0	0	1	0	0	0
GCF_001750185.1	Pseudoalteromonas luteoviolacea (g-proteobacteria)	7	0	0	0	0	0	0	0	0	0	0
GCF_900221035.1	Streptomyces sp. 2323.1 (high GC Gram+)	10	0	0	0	0	0	0	0	0	0	0
GCF_003666465.1	Agrobacterium tumefaciens (a-proteobacteria)	9	0	0	0	2	0	0	0	0	0	0
GCF_001767235.1	Moorea producens PAL-8-15-08-1 (cyanobacteria)	8	1	1	6	2	0	0	0	1	1	0
GCF_009627795.1	Bordetella holmesii (b-proteobacteria)	8	0	0	0	3	0	0	0	0	0	0
GCF_000023745.1	Methylovorus glucosetrophus SIP3-4 (b-proteobacteria)	8	0	0	0	0	0	0	0	0	0	0
GCF_002079305.1	Rhodovulum sp. P5 (a-proteobacteria)	11	0	0	0	0	0	0	0	0	0	0
GCF_001708245.1	Klebsiella pneumoniae (enterobacteria)	10	0	0	1	0	0	0	0	0	0	0
GCF_000347675.2	Sphingomonas sp. MM-1 (a-proteobacteria)	8	0	0	0	1	0	0	0	0	0	0
GCF_012979535.1	Sphingomonas lacunae (a-proteobacteria)	7	0	0	0	0	0	0	0	0	0	0
GCF_013306915.1	Ralstonia solanacearum (b-proteobacteria)	8	0	0	0	4	0	0	0	0	0	0
GCF_000487935.2	Salmonella enterica subsp. enterica serovar Stanleyville str. CFSAN000624 (enterobacteria)	9	3	1	3	1	1	1	1	1	1	1
GCF_001296095.1	Lactiplantibacillus plantarum (firmicutes)	4	0	0	0	0	0	0	1	0	0	0
GCF_000015845.1	Shewanella baltica OS155 (g-proteobacteria)	6	0	0	1	0	0	0	0	0	0	0
GCF_001558775.1	Staphylococcus lugdunensis (firmicutes)	7	0	0	1	0	0	0	1	0	0	0
GCF_014900375.1	Mycobacterium tuberculosis (high GC Gram+)	9	0	0	0	0	0	0	0	0	0	0
GCF_013389715.1	Staphylococcus aureus (firmicutes)	7	0	0	3	0	0	0	1	0	0	0
GCF_001900675.1	Escherichia coli (E. coli)	9	0	0	1	0	0	0	0	0	0	0
GCF_014304775.1	Listeria monocytogenes (firmicutes)	8	0	0	0	2	0	0	0	0	0	0
GCF_012221945.1	Glutamicibacter mishrai (high GC Gram+)	6	0	0	0	0	0	0	0	0	0	0
GCF_002208925.2	Chryseobacterium indologenes (CFB group bacteria)	7	0	0	1	0	0	0	0	0	0	0
GCF_900199375.1	Gordonibacter urolithinfaciens (actinobacteria)	9	0	0	0	0	0	0	0	0	0	0
GCF_002105755.1	Mycobacterium colombiense CECT 3035 (high GC Gram+)	11	0	0	0	0	0	0	0	0	0	0
GCF_003710145.1	Salmonella enterica subsp. enterica serovar Oranienburg (enterobacteria)	9	0	0	0	0	0	0	0	0	0	0
GCF_000046685.1	Bartonella quintana str. Toulouse (a-proteobacteria)	6	0	0	0	0	0	0	0	0	0	0
GCF_006384935.1	Erysipelothrix rhusiopathiae (firmicutes)	3	0	0	1	0	0	0	0	0	0	0
GCF_009913795.1	Lactiplantibacillus plantarum (firmicutes)	4	0	0	0	0	0	0	1	0	0	0
GCF_002995515.1	Magnetospirillum gryphiswaldense MSR-1 (a-proteobacteria)	7	0	0	0	0	0	0	1	0	0	0
GCF_002224325.1	Campylobacter jejuni (e-proteobacteria)	7	0	0	0	0	0	0	1	0	0	0
GCF_011604485.1	Rhizobium leguminosarum bv. trifolii (a-proteobacteria)	12	0	0	0	1	0	0	0	0	0	0
GCF_900620215.1	Staphylococcus aureus (firmicutes)	7	0	0	2	0	0	0	1	0	0	0
GCF_002192075.1	Brucella melitensis (a-proteobacteria)	7	0	0	0	0	0	0	0	0	0	0
GCF_003355315.1	Neisseria meningitidis (b-proteobacteria)	4	0	0	0	0	0	0	1	0	0	0
GCF_004843725.1	Psychroserpens sp. NJDZ02 (CFB group bacteria)	6	0	0	0	0	0	0	0	0	0	0
GCF_009912955.1	Staphylococcus aureus (firmicutes)	7	0	0	2	0	0	0	1	0	0	0
GCF_000755905.1	Burkholderia pseudomallei HBPUB10303a (b-proteobacteria)	12	0	0	0	1	0	0	0	0	0	0
GCF_002243555.1	Corynebacterium glutamicum ATCC 14067 (high GC Gram+)	5	0	0	0	0	0	0	0	0	0	0
GCF_008693885.1	Klebsiella aerogenes (enterobacteria)	10	1	0	0	1	0	0	0	0	0	0
GCF_002443155.1	Alcaligenes faecalis (b-proteobacteria)	8	0	0	0	0	0	0	0	0	0	0
GCF_008087665.1	Mariniblastus fucicola (bacteria)	11	0	0	0	0	0	0	0	0	0	0
GCF_013167695.1	Escherichia coli O157:H7 (E. coli)	9	0	0	1	0	0	0	0	0	0	0
GCF_014764325.1	Bacillus velezensis (firmicutes)	11	0	0	0	0	0	0	1	0	0	0
GCF_900343145.1	Tessaracoccus timonensis (high GC Gram+)	3	0	0	0	0	0	0	1	0	0	0
GCF_004526235.1	Sphingobacterium sp. CZ-2 (CFB group bacteria)	7	0	0	2	0	0	0	0	0	0	0
GCF_001719085.1	Bifidobacterium longum (high GC Gram+)	3	0	0	0	0	0	0	0	0	0	0
GCF_900474905.1	Streptococcus agalactiae (firmicutes)	4	0	0	0	0	0	0	0	0	0	0
GCF_002043005.1	Martelella mediterranea DSM 17316 (a-proteobacteria)	11	0	0	0	4	0	0	1	0	0	0
GCF_014250475.1	Selenomonas sp. Marseille-Q3039 (firmicutes)	6	0	0	0	0	0	0	1	0	0	0
GCF_013488205.1	Empedobacter falsenii (CFB group bacteria)	5	0	0	1	3	0	0	1	0	0	0
GCF_004355265.1	Pediococcus acidilactici (firmicutes)	4	0	0	0	0	0	0	0	0	0	0
GCF_900105285.1	Pseudomonas umsongensis (g-proteobacteria)	12	0	0	0	3	0	0	1	0	0	0
GCF_009914255.1	Klebsiella pneumoniae (enterobacteria)	11	2	1	2	1	1	1	1	1	1	1
GCF_000258405.1	Ignavibacterium album JCM 16511 (bacteria)	6	0	0	1	0	0	0	1	0	0	0
GCF_015571715.1	Escherichia coli O20:H12 (E. coli)	9	0	0	1	0	0	0	0	0	0	0
GCF_000155515.2	Lactobacillus paracasei subsp. paracasei 8700:2 (firmicutes)	4	0	0	0	0	0	0	1	0	0	0
GCF_000008405.1	Mycoplasma hyopneumoniae 232 (mycoplasmas)	3	0	0	0	0	0	0	0	0	0	0
GCF_009626555.1	Bordetella parapertussis (b-proteobacteria)	6	0	0	0	3	0	0	0	0	0	0
GCF_002950495.2	Acinetobacter baumannii (g-proteobacteria)	8	0	0	0	0	0	0	0	0	0	0
GCF_002796465.1	Bacillus velezensis (firmicutes)	12	0	0	1	0	0	0	1	0	0	0
GCF_013305885.1	Staphylococcus aureus (firmicutes)	7	0	0	3	0	0	0	1	0	0	0
GCF_000317615.1	Dactylococcopsis salina PCC 8305 (cyanobacteria)	8	0	1	3	1	0	0	0	1	0	0
GCF_013461435.1	Ehrlichia ruminantium (heartwater rickettsia)	4	0	0	0	0	0	0	1	0	0	0
GCF_009930815.1	Bradyrhizobium sp. CCBAU 051011 (a-proteobacteria)	10	0	0	0	4	0	0	0	0	0	0
GCF_009189165.1	Pseudomonas sp. SCB32 (g-proteobacteria)	6	0	0	0	1	0	0	1	0	0	0
GCF_014352895.1	Arcobacter cryaerophilus (e-proteobacteria)	8	0	0	4	0	0	0	0	0	0	0
GCF_009914435.1	Acinetobacter indicus (g-proteobacteria)	6	0	0	0	0	0	0	0	0	0	0
GCF_001908415.1	Lactobacillus delbrueckii subsp. indicus (firmicutes)	4	0	0	0	0	0	0	0	0	0	0
GCF_003717475.1	Salmonella enterica subsp. enterica serovar Typhi (enterobacteria)	9	1	1	0	0	0	0	0	0	0	0
GCF_001705055.1	Salmonella enterica (enterobacteria)	9	0	0	0	0	0	0	0	0	0	0
GCF_013800985.1	Escherichia fergusonii (enterobacteria)	9	0	0	1	0	0	0	0	0	0	0
GCF_011604645.1	Bradyrhizobium symbiodeficiens (a-proteobacteria)	8	0	0	0	2	0	0	0	0	0	0
GCF_000006605.1	Corynebacterium jeikeium K411 (high GC Gram+)	4	0	0	0	0	0	0	0	0	0	0
GCF_014899525.1	Mycobacterium tuberculosis (high GC Gram+)	9	0	0	0	0	0	0	0	0	0	0
GCF_000507225.1	Chlamydia trachomatis C/TW-3 (chlamydias)	4	0	0	0	0	0	0	0	0	0	0
GCF_013378075.1	Parasphingopyxis algicola (a-proteobacteria)	8	0	0	0	0	0	0	0	0	0	0
GCF_000241125.1	Mycoplasma hyorhinis GDL-1 (mycoplasmas)	1	0	0	0	0	0	0	0	0	0	0
GCF_003515985.1	Lonsdalea britannica (enterobacteria)	6	0	0	0	1	0	0	0	0	0	0
GCF_015338205.1	Yersinia pestis (enterobacteria)	10	0	0	0	0	0	0	0	0	0	0
GCF_003194025.1	Staphylococcus aureus (firmicutes)	7	0	0	4	0	0	0	1	0	0	0
GCF_000968715.2	Halomonas sp. HG01 (g-proteobacteria)	8	0	0	0	0	0	0	0	0	0	0
GCF_000230695.2	Rhodanobacter denitrificans (g-proteobacteria)	4	0	0	0	0	0	0	0	0	0	0
GCF_003017615.1	Escherichia coli (E. coli)	9	0	0	1	0	0	0	0	0	0	0
GCF_000623255.2	Salmonella enterica subsp. enterica serovar Enteritidis str. EC20120555 (enterobacteria)	9	0	0	0	0	0	0	0	0	0	0
GCF_004295665.1	Litorilituus sediminis (g-proteobacteria)	4	0	0	1	0	0	0	0	0	0	0
GCF_002083015.1	Burkholderia cenocepacia (b-proteobacteria)	12	0	0	0	3	0	0	0	0	0	0
GCF_013731155.1	Enterobacter hormaechei (enterobacteria)	10	0	0	0	1	0	0	0	0	0	0
GCF_009867015.2	Escherichia coli (E. coli)	9	0	1	0	0	0	0	0	0	0	0
GCF_004103655.1	Weissella cibaria (firmicutes)	1	0	0	0	0	0	0	0	0	0	0
GCF_000144605.1	Brevundimonas subvibrioides ATCC 15264 (a-proteobacteria)	7	0	0	0	3	0	0	0	0	0	0
GCF_902166535.1	Enterobacter hormaechei (enterobacteria)	10	0	0	0	1	0	0	0	0	0	0
GCF_002952655.1	Helicobacter pylori (e-proteobacteria)	3	0	0	0	0	0	0	0	0	0	0
GCF_900004855.1	Staphylococcus aureus (firmicutes)	7	0	0	3	0	0	0	1	0	0	0
GCF_003354885.1	Staphylococcus aureus (firmicutes)	7	0	0	2	0	0	0	1	0	0	0
GCF_001579925.1	Corynebacterium pseudotuberculosis (high GC Gram+)	4	0	0	0	0	0	0	0	0	0	0
GCF_000758705.1	Paenibacillus graminis (firmicutes)	12	0	0	1	2	0	0	0	0	0	0
GCF_006965565.1	Acinetobacter tandoii (g-proteobacteria)	6	0	0	0	2	0	0	0	0	0	0
GCF_013786965.1	Streptococcus agalactiae (firmicutes)	4	0	0	0	0	0	0	0	0	0	0
GCF_002953515.1	Vibrio alginolyticus (g-proteobacteria)	8	0	0	1	0	0	0	0	0	0	0
GCF_000739415.1	Porphyromonas gingivalis (CFB group bacteria)	4	0	0	0	0	0	0	0	0	0	0
GCF_900327275.1	Orientia tsutsugamushi (a-proteobacteria)	5	0	0	0	0	0	0	0	0	0	0
GCF_003952225.1	Paenibacillus albus (firmicutes)	11	0	0	0	0	0	0	0	0	0	0
GCF_000624255.1	Salmonella enterica subsp. enterica serovar Enteritidis str. SA20095440 (enterobacteria)	9	0	0	0	0	0	0	0	0	0	0
GCF_002850295.1	Vibrio harveyi (g-proteobacteria)	8	1	0	0	0	0	0	0	0	0	0
GCF_006874785.1	Escherichia coli (E. coli)	9	0	0	1	0	0	0	0	0	0	0
GCF_014770895.1	Escherichia coli O18ac:H14 (E. coli)	10	1	1	2	0	0	0	0	0	0	0
GCF_001901145.1	Escherichia coli (E. coli)	9	0	0	1	0	0	0	0	0	0	0
GCF_003614835.1	Burkholderia thailandensis (b-proteobacteria)	13	0	0	0	2	0	0	0	0	0	0
GCF_002191775.1	Brucella melitensis (a-proteobacteria)	7	0	0	0	0	0	0	0	0	0	0
GCF_003999255.1	Caldicellulosiruptor changbaiensis (firmicutes)	4	0	0	3	3	0	0	1	0	0	0
GCF_013725165.1	Citrobacter freundii (enterobacteria)	10	0	1	1	0	0	0	0	0	0	0
GCF_001986005.1	Bordetella pertussis (b-proteobacteria)	5	0	0	0	3	0	0	0	0	0	0
GCF_013372065.1	Janthinobacterium lividum (b-proteobacteria)	13	0	0	0	0	0	0	0	0	0	0
GCF_900215455.1	Serratia sp. JKS000199 (enterobacteria)	10	0	0	0	0	0	0	0	0	0	0
GCF_001190805.1	Streptococcus agalactiae (firmicutes)	4	0	0	0	0	0	0	0	0	0	0
GCF_000163915.2	Fusobacterium nucleatum subsp. vincentii 3_1_27 (fusobacteria)	3	0	0	2	0	0	0	0	0	0	0
GCF_011290545.1	Monaibacterium sp. ALG8 (a-proteobacteria)	7	1	1	2	1	0	0	1	1	1	0
GCF_001463165.1	Klebsiella pneumoniae (enterobacteria)	11	0	0	1	0	0	0	0	0	0	0
GCF_002269255.1	Klebsiella quasivariicola (enterobacteria)	13	1	0	1	0	0	0	0	0	0	0
GCF_003325495.1	Chromobacterium sp. IIBBL 274-1 (b-proteobacteria)	4	0	0	0	0	0	0	0	0	0	0
GCF_000498375.2	Acinetobacter baumannii DU202 (g-proteobacteria)	8	0	0	0	0	0	0	0	0	0	0
GCF_000294495.1	Streptococcus suis S735 (firmicutes)	5	0	0	0	0	0	0	2	0	0	0
GCF_015159615.1	Yersinia pestis (enterobacteria)	10	0	0	0	0	0	0	0	0	0	0
GCF_002859545.1	Pasteurella multocida (g-proteobacteria)	6	0	0	0	0	0	0	0	0	0	0
GCF_006337165.1	Hymenobacter jejuensis (CFB group bacteria)	8	0	0	0	8	0	0	0	0	0	0
GCF_003641325.1	Salmonella enterica subsp. enterica (enterobacteria)	9	0	0	0	0	0	0	0	0	0	0
GCF_000227705.2	Thermobacillus composti KWC4 (firmicutes)	9	0	1	0	1	0	0	0	0	0	0
GCF_900636685.1	Staphylococcus schweitzeri (firmicutes)	7	0	0	1	0	0	0	1	0	0	0
GCF_001590645.1	Legionella pneumophila subsp. pascullei (g-proteobacteria)	4	0	0	1	0	0	0	0	0	0	0
GCF_001975205.1	Acidipropionibacterium acidipropionici (high GC Gram+)	4	0	0	0	0	0	0	0	0	0	0
GCF_900638345.1	Neisseria animaloris (b-proteobacteria)	5	0	0	0	0	0	0	0	0	0	0
GCF_000318885.1	Chlamydia trachomatis L2/25667R (chlamydias)	4	0	0	0	0	0	0	0	0	0	0
GCF_900692925.1	Streptococcus pneumoniae (firmicutes)	4	0	0	0	0	0	0	1	0	0	0
GCF_003055625.1	Flavobacterium magnum (CFB group bacteria)	5	0	0	0	0	0	0	0	0	0	0
GCF_012029935.2	Klebsiella pneumoniae (enterobacteria)	11	0	0	1	0	0	0	0	0	0	0
GCF_000182585.2	Burkholderia pseudomallei MSHR346 (b-proteobacteria)	12	0	0	0	1	0	0	0	0	0	0
GCF_000807405.2	Enterobacter hormaechei subsp. xiangfangensis (enterobacteria)	10	0	0	0	1	0	0	0	0	0	0
GCF_000828895.1	Serpentinomonas raichei (b-proteobacteria)	3	0	0	0	0	0	0	1	0	0	0
GCF_002111245.1	Burkholderia pseudomallei (b-proteobacteria)	12	0	0	0	1	0	0	0	0	0	0
GCF_010725305.1	Escherichia coli (E. coli)	11	0	0	0	0	0	0	0	0	0	0
GCF_900236355.1	Brucella melitensis (a-proteobacteria)	7	0	0	0	0	0	0	0	0	0	0
GCF_004634885.1	Bordetella pertussis (b-proteobacteria)	5	0	0	0	3	0	0	0	0	0	0
GCF_000803645.1	Sphingopyxis fribergensis (a-proteobacteria)	12	1	0	0	1	0	0	1	0	0	0
GCF_001664085.1	Rhizobium sp. N1341 (a-proteobacteria)	12	0	0	0	1	0	0	0	0	0	0
GCF_002238295.1	Streptococcus pyogenes (firmicutes)	4	0	0	0	0	0	0	1	0	0	0
GCF_002407245.1	Phaeobacter piscinae (a-proteobacteria)	10	0	0	0	0	0	0	0	0	0	0
GCF_001506945.1	Campylobacter jejuni (e-proteobacteria)	6	0	0	1	0	0	0	1	0	0	0
GCF_013168035.1	Escherichia coli O157:H7 (E. coli)	9	0	0	1	0	0	0	0	0	0	0
GCF_001932695.1	Weissella cibaria (firmicutes)	1	0	0	0	0	0	0	0	0	0	0
GCF_008727255.1	Shigella flexneri (enterobacteria)	9	0	0	1	0	0	0	0	0	0	0
GCF_901544385.1	Streptococcus gordonii (firmicutes)	4	0	0	0	0	0	0	1	0	0	0
GCF_004851605.1	Hydrocarboniclastica marina (g-proteobacteria)	7	0	1	0	0	0	0	0	0	0	0
GCF_013874595.1	Flavobacterium sp. xlx-214 (CFB group bacteria)	4	0	0	0	0	0	0	0	0	0	0
GCF_009650295.1	Streptococcus dysgalactiae subsp. dysgalactiae (firmicutes)	4	0	0	0	0	0	0	0	0	0	0
GCF_000231865.1	Streptococcus suis SS12 (firmicutes)	5	0	0	0	0	0	0	2	0	0	0
GCF_000271325.1	Solibacillus silvestris StLB046 (firmicutes)	8	1	0	1	1	0	0	0	0	0	0
GCF_002078955.1	Lactococcus lactis subsp. cremoris (firmicutes)	4	0	0	1	0	0	0	0	0	0	0
GCF_004636785.1	Bordetella pertussis (b-proteobacteria)	5	0	0	0	3	0	0	0	0	0	0
GCF_000240095.2	Elizabethkingia anophelis Ag1 (CFB group bacteria)	7	1	0	0	0	0	0	0	0	0	0
GCF_009664615.1	Salmonella enterica subsp. enterica serovar Birkenhead (enterobacteria)	9	0	0	0	0	0	0	0	0	0	0
GCF_002950575.1	Pontimonas salivibrio (high GC Gram+)	3	0	0	1	0	0	0	0	0	0	0
GCF_900660605.1	Mycoplasmopsis glycophila (mycoplasmas)	0	0	0	4	0	0	0	0	0	0	0
GCF_008931185.1	Escherichia coli (E. coli)	9	0	0	1	0	0	0	0	0	0	0
GCF_009619495.1	Lactiplantibacillus plantarum (firmicutes)	4	0	0	0	0	0	0	1	0	0	0
GCF_000299355.1	Gottschalkia acidurici 9a (firmicutes)	9	0	0	3	0	0	0	1	0	0	0
GCF_900631595.1	Raoultella terrigena (enterobacteria)	13	0	0	0	1	0	0	0	0	0	0
GCF_002215175.1	Bacillus cereus (firmicutes)	10	0	0	2	0	0	0	3	0	0	0
GCF_900637785.1	Listeria monocytogenes (firmicutes)	8	0	0	0	3	0	0	0	0	0	0
GCF_900635955.1	Cedecea lapagei (enterobacteria)	11	0	0	0	0	0	0	0	0	0	0
GCF_011032745.1	Limosilactobacillus fermentum (firmicutes)	4	0	0	0	0	0	0	1	0	0	0
GCF_003351665.1	Neisseria subflava (b-proteobacteria)	5	0	1	1	0	0	0	1	1	0	0
GCF_014069095.1	Acinetobacter radioresistens (g-proteobacteria)	5	0	0	0	0	0	0	0	0	0	0
GCF_000834435.1	Yersinia pseudotuberculosis (enterobacteria)	10	0	0	0	0	0	0	0	0	0	0
GCF_000978785.2	Francisella tularensis subsp. tularensis str. SCHU S4 substr. NR-28534 (g-proteobacteria)	4	0	0	0	0	0	0	1	0	0	0
GCF_015475615.1	Salmonella enterica subsp. enterica serovar Typhimurium (enterobacteria)	9	0	0	0	0	0	0	0	0	0	0
GCF_008728655.1	Rhodococcus erythropolis (high GC Gram+)	9	0	0	0	3	0	0	0	0	0	0
GCF_004792575.1	Pasteurella multocida (g-proteobacteria)	6	0	0	0	0	0	0	0	0	0	0
GCF_004919345.1	Salmonella enterica subsp. enterica serovar 1,4,[5],12:i:- (enterobacteria)	9	0	0	0	0	0	0	0	0	0	0
GCF_002447095.1	Mycobacterium tuberculosis (high GC Gram+)	9	0	0	0	0	0	0	0	0	0	0
GCF_003352405.1	Haemophilus influenzae (g-proteobacteria)	6	0	0	0	0	0	0	1	0	0	0
GCF_013343115.1	Streptococcus sanguinis (firmicutes)	4	0	0	0	0	0	0	1	0	0	0
GCF_012225065.1	Campylobacter jejuni (e-proteobacteria)	6	0	0	0	0	0	0	1	0	0	0
GCF_007833835.1	Pectobacterium carotovorum subsp. carotovorum (enterobacteria)	8	0	0	0	4	0	0	0	0	0	0
GCF_002759195.1	Xanthomonas citri pv. phaseoli var. fuscans (g-proteobacteria)	7	0	0	0	2	0	0	0	0	0	0
GCF_002947575.1	Streptococcus pneumoniae (firmicutes)	4	0	0	0	0	0	0	1	0	0	0
GCF_902141215.1	Streptococcus sp. NCTC 11567 (firmicutes)	4	0	0	1	0	0	0	0	0	0	0
GCF_000576555.1	Hymenobacter swuensis DY53 (CFB group bacteria)	5	0	0	0	1	0	0	0	0	0	0
GCF_013283855.1	Candidatus Aquiluna sp. 15G-AUS-rot (high GC Gram+)	3	0	0	0	0	0	0	0	0	0	0
GCF_002968735.1	Escherichia coli (E. coli)	9	0	0	0	0	0	0	0	0	0	0
GCF_002952935.1	Escherichia coli (E. coli)	9	0	0	0	0	0	0	0	0	0	0
GCF_000007725.1	Buchnera aphidicola str. Bp (Baizongia pistaciae) (enterobacteria)	2	0	0	0	0	0	0	0	0	0	0
GCF_003086355.1	Streptococcus sp. Z15 (firmicutes)	4	0	0	1	0	0	0	0	0	0	0
GCF_014701095.1	Streptomyces tuirus (high GC Gram+)	12	2	0	1	0	0	0	0	0	0	0
GCF_009661415.2	Klebsiella pneumoniae (enterobacteria)	11	0	0	1	0	0	0	0	0	0	0
GCF_003352325.1	Escherichia coli (E. coli)	9	0	0	0	0	0	0	0	0	0	0
GCF_002968515.1	Pseudomonas aeruginosa (g-proteobacteria)	12	0	0	0	0	0	0	0	0	0	0
GCF_014109845.1	Stenotrophomonas acidaminiphila (g-proteobacteria)	4	0	0	0	0	0	0	0	0	0	0
GCF_001506245.1	Campylobacter jejuni (e-proteobacteria)	6	0	0	1	0	0	0	1	0	0	0
GCF_900187245.1	Streptococcus acidominimus (firmicutes)	4	0	0	0	0	0	0	0	0	0	0
GCF_009363095.1	Paenibacillus cellulositrophicus (firmicutes)	13	0	0	0	2	0	0	0	0	0	0
GCF_002953575.2	Acinetobacter indicus (g-proteobacteria)	5	0	0	0	0	0	0	0	0	0	0
GCF_005849435.1	Bacillus altitudinis (firmicutes)	9	0	0	1	2	0	0	0	0	0	0
GCF_001653375.1	Helicobacter pylori (e-proteobacteria)	3	0	0	2	0	0	0	0	0	0	0
GCF_900070325.1	Herbinix luporum (firmicutes)	5	0	0	3	0	0	0	1	0	0	0
GCF_003071425.1	Enterococcus faecium (firmicutes)	6	0	0	1	5	0	0	0	0	0	0
GCF_001922045.1	Xanthomonas citri pv. citri (g-proteobacteria)	4	0	0	0	3	0	0	0	0	0	0
GCF_009857995.1	Rickettsia japonica (a-proteobacteria)	5	0	0	0	0	0	0	0	0	0	0
GCF_000318865.1	Chlamydia trachomatis L1/224 (chlamydias)	4	0	0	0	0	0	0	0	0	0	0
GCF_000341855.1	Hydrogenobaculum sp. HO (aquificales)	2	0	0	1	0	0	0	0	0	0	0
GCF_000756435.2	Piscirickettsia salmonis (g-proteobacteria)	4	0	0	0	0	0	0	0	0	0	0
GCF_001889605.1	Mesorhizobium oceanicum (a-proteobacteria)	9	0	0	1	0	0	0	0	0	0	0
GCF_000305935.1	Thermacetogenium phaeum DSM 12270 (firmicutes)	13	0	0	0	0	0	0	2	0	0	0
GCF_000445285.1	Mycobacterium tuberculosis PanR0505 (high GC Gram+)	9	0	0	0	0	0	0	0	0	0	0
GCF_000576125.1	Zymomonas mobilis subsp. mobilis NRRL B-12526 (a-proteobacteria)	8	0	0	0	0	0	0	1	0	0	0
GCF_000832805.1	Bacillus cereus G9241 (firmicutes)	10	0	2	4	0	0	0	2	0	0	0
GCF_006494755.1	Shewanella marisflavi (g-proteobacteria)	9	0	0	1	0	0	0	0	0	0	0
GCF_002763695.1	Fusobacterium pseudoperiodonticum (fusobacteria)	3	0	0	2	0	0	0	0	0	0	0
GCF_001987275.1	Bordetella pertussis (b-proteobacteria)	5	0	0	0	3	0	0	0	0	0	0
GCF_012278715.1	Acinetobacter indicus (g-proteobacteria)	6	0	0	0	0	0	0	0	0	0	0
GCF_002090315.1	Mycoplasma pneumoniae (mycoplasmas)	2	0	0	0	0	0	0	0	0	0	0
GCF_014168975.1	Escherichia coli (E. coli)	9	0	0	1	0	0	0	0	0	0	0
GCF_014252235.1	Blattabacterium cuenoti (CFB group bacteria)	3	0	0	0	0	0	0	1	0	0	0
GCF_000263755.5	Corynebacterium pseudotuberculosis 258 (high GC Gram+)	4	0	0	0	0	0	0	0	0	0	0
GCF_013201175.1	Escherichia coli (E. coli)	9	0	1	1	0	0	0	0	0	0	0
GCF_000469135.2	Bacillus sp. SB49 (firmicutes)	10	1	1	3	1	1	1	2	1	1	1
GCF_003711045.1	Escherichia coli (E. coli)	9	1	0	1	0	0	0	0	0	0	0
GCF_003086915.1	Stenotrophomonas sp. ZAC14A_NAIMI4_1 (g-proteobacteria)	6	0	0	0	2	0	0	0	0	0	0
GCF_002234455.1	Campylobacter jejuni (e-proteobacteria)	6	0	0	1	0	0	0	1	0	0	0
GCF_000973625.1	Polynucleobacter duraquae (b-proteobacteria)	8	0	0	0	0	0	0	0	0	0	0
GCF_002865805.1	Clostridium botulinum (firmicutes)	9	0	0	2	0	0	0	1	0	0	0
GCF_005239285.1	Klebsiella pneumoniae (enterobacteria)	10	0	1	1	0	0	0	0	0	0	0
GCF_009834185.1	Rathayibacter sp. VKM Ac-2760 (high GC Gram+)	7	0	0	0	0	0	0	0	0	0	0
GCF_001580475.1	Flavobacterium columnare (CFB group bacteria)	4	0	0	1	0	0	0	0	0	0	0
GCF_013357485.1	Proteus mirabilis (enterobacteria)	7	0	0	0	0	0	0	1	0	0	0
GCF_001913195.1	Listeria monocytogenes (firmicutes)	7	0	0	0	2	0	0	1	0	0	0
GCF_000512125.1	Escherichia albertii KF1 (enterobacteria)	9	0	0	0	0	0	0	0	0	0	0
GCF_000189775.2	Thermoanaerobacterium xylanolyticum LX-11 (firmicutes)	9	0	0	1	1	0	0	1	0	0	0
GCF_001267475.1	Francisella tularensis subsp. tularensis MA00-2987 (g-proteobacteria)	4	0	0	0	0	0	0	1	0	0	0
GCF_000798935.2	Exiguobacterium sp. ZWU0009 (firmicutes)	7	0	0	2	0	0	0	0	0	0	0
GCF_008370165.1	Serratia symbiotica (enterobacteria)	7	0	0	0	0	0	0	0	0	0	0
GCF_001721005.1	Enterococcus faecium (firmicutes)	7	0	0	1	5	0	0	0	0	0	0
GCF_000253315.1	Streptococcus salivarius JIM8777 (firmicutes)	5	0	0	0	0	0	0	1	0	0	0
GCF_003851785.1	Pseudomonas chlororaphis (g-proteobacteria)	12	0	0	0	0	0	0	1	0	0	0
GCF_009730215.1	Mycobacterium tuberculosis (high GC Gram+)	8	0	0	0	0	0	0	0	0	0	0
GCF_009363395.1	Pseudomonas sp. THAF187a (g-proteobacteria)	8	0	0	0	2	0	0	0	0	0	0
GCF_004014895.1	Klebsiella variicola (enterobacteria)	13	1	0	1	0	0	0	0	0	0	0
GCF_008632415.1	Klebsiella pneumoniae (enterobacteria)	10	0	0	1	0	0	0	0	0	0	0
GCF_013267395.1	Achromobacter denitrificans (b-proteobacteria)	15	0	0	0	4	0	0	0	0	0	0
GCF_003586385.1	Mycobacteroides abscessus (high GC Gram+)	10	1	1	1	2	0	0	0	1	1	0
GCF_000016245.1	Vibrio cholerae O395 (g-proteobacteria)	7	0	0	0	0	0	0	0	0	0	0
GCF_001548115.1	Geminocystis sp. NIES-3709 (cyanobacteria)	9	0	1	5	2	0	0	1	0	0	0
GCF_005860785.2	Streptomyces sp. So13.3 (high GC Gram+)	12	0	0	0	1	0	0	0	0	0	0
GCF_000815185.1	Xanthomonas sacchari (g-proteobacteria)	4	0	0	0	1	0	0	0	0	0	0
GCF_015571675.1	Escherichia coli O9:H10 (E. coli)	8	0	0	2	0	0	0	0	0	0	0
GCF_009730255.1	Lactobacillus jensenii (firmicutes)	4	0	0	1	0	0	0	0	0	0	0
GCF_012275125.1	Vibrio fluvialis (g-proteobacteria)	10	0	0	1	0	0	0	0	0	0	0
GCF_001704615.3	Acinetobacter defluvii (g-proteobacteria)	5	0	0	0	0	0	0	0	0	0	0
GCF_000284115.1	Phycisphaera mikurensis NBRC 102666 (bacteria)	4	0	0	0	0	0	0	0	0	0	0
GCF_003856475.1	Klebsiella pneumoniae (enterobacteria)	11	0	0	1	0	0	0	0	0	0	0
GCF_000485885.1	Staphylococcus aureus subsp. aureus Z172 (firmicutes)	7	0	0	3	0	0	0	1	0	0	0
GCF_009806615.1	Bacillus anthracis (firmicutes)	12	0	0	0	0	0	0	2	0	0	0
GCF_008330385.1	Francisella orientalis (g-proteobacteria)	3	0	0	0	0	0	0	1	0	0	0
GCF_000015905.1	Burkholderia pseudomallei 668 (b-proteobacteria)	11	0	0	0	1	0	0	0	0	0	0
GCF_001506345.1	Campylobacter jejuni (e-proteobacteria)	6	0	0	1	0	0	0	1	0	0	0
GCF_002813975.1	Salmonella enterica subsp. enterica serovar Enteritidis (enterobacteria)	9	0	0	0	0	0	0	0	0	0	0
GCF_008727655.1	Salmonella enterica subsp. enterica serovar Albert (enterobacteria)	8	0	0	0	0	0	0	0	0	0	0
GCF_001688685.2	Lactobacillus reuteri (firmicutes)	5	0	0	0	0	0	0	1	0	0	0
GCF_003045185.1	Listeria monocytogenes (firmicutes)	8	0	0	0	2	0	0	0	0	0	0
GCF_003432365.1	Staphylococcus aureus (firmicutes)	7	0	0	2	0	0	0	1	0	0	0
GCF_000624795.2	Salmonella enterica subsp. enterica serovar Enteritidis str. EC20121689 (enterobacteria)	9	0	0	0	0	0	0	0	0	0	0
GCF_003019715.1	Fusobacterium necrophorum subsp. funduliforme (fusobacteria)	4	0	1	4	0	0	0	0	1	0	0
GCF_009650195.1	Agrobacterium sp. MA01 (a-proteobacteria)	10	0	0	0	1	0	0	0	0	0	0
GCF_000283895.1	Sinorhizobium fredii HH103 (a-proteobacteria)	11	0	0	0	1	0	0	0	0	0	0
GCF_014041995.1	Arcanobacterium sp. JY-X040 (high GC Gram+)	4	0	0	0	0	0	0	0	0	0	0
GCF_900143135.1	Candidatus Erwinia haradaeae (enterobacteria)	3	0	0	0	0	0	0	0	0	0	0
GCF_001752705.1	Legionella pneumophila (g-proteobacteria)	4	0	0	0	0	0	0	0	0	0	0
GCF_000624095.2	Salmonella enterica subsp. enterica serovar Enteritidis str. SA20094389 (enterobacteria)	9	0	0	0	0	0	0	0	0	0	0
GCF_002287905.1	Lactobacillus gasseri DSM 14869 (firmicutes)	4	0	0	1	0	0	0	0	0	0	0
GCF_000245495.1	Staphylococcus aureus subsp. aureus VC40 (firmicutes)	7	0	0	2	0	0	0	1	0	0	0
GCF_009017315.1	Salmonella enterica subsp. enterica serovar 1,4,[5],12:i:- (enterobacteria)	9	0	0	0	0	0	0	0	0	0	0
GCF_002073535.2	Neisseria gonorrhoeae (b-proteobacteria)	4	0	0	0	0	0	0	1	0	0	0
GCF_000783735.2	Shigella flexneri (enterobacteria)	9	0	0	1	0	0	0	0	0	0	0
GCF_001867165.1	Corynebacterium pseudotuberculosis (high GC Gram+)	4	0	0	0	0	0	0	0	0	0	0
GCF_001050115.1	Bacillus smithii (firmicutes)	11	0	0	3	0	0	0	0	0	0	0
GCF_004847605.1	Salmonella enterica subsp. enterica serovar Bareilly str. CFSAN000968 (enterobacteria)	9	0	0	0	0	0	0	0	0	0	0
GCF_000314835.2	Providencia rettgeri Dmel1 (enterobacteria)	10	0	0	0	0	0	0	0	0	0	0
GCF_000284535.1	Staphylococcus aureus subsp. aureus HO 5096 0412 (firmicutes)	7	0	0	3	0	0	0	1	0	0	0
GCF_002998835.1	Capnocytophaga sp. oral taxon 864 (CFB group bacteria)	3	0	0	0	0	0	0	1	0	0	0
GCF_003111765.1	Actinomyces sp. Z16 (high GC Gram+)	3	0	0	1	1	0	0	0	0	0	0
GCF_002025105.1	Bacillus thuringiensis (firmicutes)	10	0	0	3	0	0	0	2	0	0	0
GCF_008370815.1	Staphylococcus aureus (firmicutes)	7	0	0	3	0	0	0	1	0	0	0
GCF_011106605.1	Klebsiella pneumoniae (enterobacteria)	11	2	1	1	0	0	0	0	0	0	0
GCF_000739085.1	Amycolatopsis methanolica 239 (high GC Gram+)	14	0	0	1	0	0	0	3	0	0	0
GCF_008694105.1	Lactobacillus harbinensis (firmicutes)	4	0	0	0	1	0	0	0	0	0	0
GCF_007974145.1	Mannheimia haemolytica (g-proteobacteria)	6	0	0	0	0	0	0	0	0	0	0
GCF_001854385.1	Methylobacterium sp. C1 (a-proteobacteria)	10	0	1	0	0	0	0	0	0	0	0
GCF_900692745.1	Streptococcus pneumoniae (firmicutes)	4	0	0	0	0	0	0	1	0	0	0
GCF_004063635.1	Limosilactobacillus fermentum (firmicutes)	4	0	0	0	0	0	0	1	0	0	0
GCF_013343155.1	Pseudomonas sp. FDAARGOS_761 (g-proteobacteria)	12	0	0	1	0	0	0	0	0	0	0
GCF_000625035.2	Salmonella enterica subsp. enterica serovar Enteritidis str. EC20120774 (enterobacteria)	9	0	0	0	0	0	0	0	0	0	0
GCF_011193355.1	Streptomyces sp. JB150 (high GC Gram+)	9	1	0	0	3	0	0	0	0	0	0
GCF_011303755.1	Acidovorax sp. HDW3 (b-proteobacteria)	6	0	0	0	0	0	0	1	0	0	0
GCF_000277225.1	Rickettsia prowazekii str. Dachau (a-proteobacteria)	4	0	0	0	0	0	0	0	0	0	0
GCF_000023385.1	Geobacillus sp. WCH70 (firmicutes)	9	0	0	0	0	0	0	2	0	0	0
GCF_010727125.1	Mycolicibacter terrae (high GC Gram+)	11	0	0	0	0	0	0	0	0	0	0
GCF_003226795.1	Blattabacterium punctulatus (CFB group bacteria)	3	0	0	0	0	0	0	1	0	0	0
GCF_011492885.1	Escherichia coli (E. coli)	9	0	1	0	0	0	0	0	0	0	0
GCF_900475095.1	Streptococcus mutans (firmicutes)	4	0	0	1	0	0	0	1	0	0	0
GCF_000972245.3	Bacillus filamentosus (firmicutes)	15	0	0	0	1	0	0	1	0	0	0
GCF_000495455.2	Pseudomonas putida S12 (g-proteobacteria)	9	0	1	1	0	0	0	0	0	0	0
GCF_008693365.1	Yersinia pseudotuberculosis (enterobacteria)	11	0	0	0	0	0	0	0	0	0	0
GCF_000978575.1	Thermotoga maritima (thermotogales)	6	0	0	3	1	0	0	0	0	0	0
GCF_004015005.1	Akkermansia muciniphila (verrucomicrobia)	5	0	0	0	0	0	0	1	0	0	0
GCF_001293505.1	Salmonella enterica subsp. enterica serovar Typhimurium (enterobacteria)	10	0	0	0	0	0	0	0	0	0	0
GCF_014825845.1	Escherichia coli (E. coli)	9	0	0	1	0	0	0	0	0	0	0
GCF_001636255.1	Hafnia alvei (enterobacteria)	7	0	0	0	0	0	0	0	0	0	0
GCF_008386295.1	Salmonella enterica (enterobacteria)	9	0	0	1	0	0	0	0	0	0	0
GCF_000015385.1	Lactobacillus helveticus DPC 4571 (firmicutes)	4	0	0	1	0	0	0	0	0	0	0
GCF_014784055.1	Polaribacter haliotis (CFB group bacteria)	8	0	0	0	2	0	0	1	0	0	0
GCF_002812685.2	Escherichia coli (E. coli)	9	0	0	1	0	0	0	0	0	0	0
GCF_000177235.2	Bacillus cellulosilyticus DSM 2522 (firmicutes)	8	0	0	1	0	0	0	1	0	0	0
GCF_009363575.1	Roseivivax sp. THAF30 (a-proteobacteria)	9	0	0	1	0	0	0	0	0	0	0
GCF_002073335.2	Vibrio cholerae (g-proteobacteria)	7	0	0	0	0	0	0	0	0	0	0
GCF_003994415.1	Achromobacter spanius (b-proteobacteria)	11	0	0	0	4	0	0	1	0	0	0
GCF_009769095.1	Staphylococcus aureus (firmicutes)	7	0	0	3	0	0	0	1	0	0	0
GCF_000166115.1	Desulfovibrio vulgaris RCH1 (d-proteobacteria)	8	0	0	0	0	0	0	0	0	0	0
GCF_013357365.1	Escherichia coli (E. coli)	9	0	0	2	0	0	0	0	0	0	0
GCF_009626855.1	Bordetella parapertussis (b-proteobacteria)	6	0	0	0	3	0	0	0	0	0	0
GCF_014151665.1	Campylobacter jejuni (e-proteobacteria)	7	0	0	1	0	0	0	1	0	0	0
GCF_900639395.1	Enterococcus faecium (firmicutes)	6	0	0	1	7	0	0	0	0	0	0
GCF_000010925.1	Acetobacter pasteurianus IFO 3283-32 (a-proteobacteria)	7	0	0	0	0	0	0	0	0	0	0
GCF_009834545.1	Pseudomonas sp. S04 (g-proteobacteria)	10	1	1	1	7	0	0	1	1	0	0
GCF_003354405.1	Mycoplasma bovis (mycoplasmas)	2	0	0	0	0	0	0	0	0	0	0
GCF_002999295.1	Mesoplasma florum (mycoplasmas)	4	0	0	1	0	0	0	1	0	0	0
GCF_900105255.1	Pseudomonas sabulinigri (g-proteobacteria)	6	0	0	0	0	0	0	0	0	0	0
GCF_015693925.1	Lactiplantibacillus plantarum (firmicutes)	4	0	0	0	0	0	0	1	0	0	0
GCF_000161035.1	Bacillus cereus m1550 (firmicutes)	10	0	0	1	0	0	0	1	0	0	0
GCF_900636235.1	Escherichia coli (E. coli)	9	1	0	0	0	0	0	0	0	0	0
GCF_002025685.1	Enterobacter ludwigii (enterobacteria)	10	0	0	0	0	0	0	0	0	0	0
GCF_003013315.1	Bacillus cereus (firmicutes)	10	0	0	2	0	1	1	2	0	0	0
GCF_001746735.1	Xanthomonas oryzae pv. oryzae (g-proteobacteria)	4	0	0	0	2	0	0	0	0	0	0
GCF_008727455.1	Campylobacter jejuni (e-proteobacteria)	6	0	0	1	0	0	0	1	0	0	0
GCF_004771515.1	Staphylococcus aureus (firmicutes)	7	0	0	2	0	0	0	1	0	0	0
GCF_013403545.1	Enterobacter roggenkampii (enterobacteria)	9	0	0	0	0	0	0	0	0	0	0
GCF_000508225.1	Ehrlichia muris AS145 (a-proteobacteria)	4	0	0	0	0	0	0	0	0	0	0
GCF_011398715.1	Halomonas meridiana (g-proteobacteria)	8	0	0	1	0	0	0	0	0	0	0
GCF_013307005.1	Staphylococcus aureus (firmicutes)	7	0	0	3	0	0	0	1	0	0	0
GCF_009709115.1	Piscirickettsia salmonis (g-proteobacteria)	4	0	0	0	0	0	0	0	0	0	0
GCF_004136355.1	Acinetobacter baumannii (g-proteobacteria)	8	0	0	1	0	0	0	0	0	0	0
GCF_900637665.1	Chryseobacterium nakagawai (CFB group bacteria)	7	0	0	1	0	0	0	0	0	0	0
GCF_003600645.1	Yersinia kristensenii (enterobacteria)	9	0	0	0	0	0	0	0	0	0	0
GCF_000191905.1	Clostridium acetobutylicum EA 2018 (firmicutes)	10	0	0	0	2	0	0	1	0	0	0
GCF_000281235.1	Candidatus Mycoplasma haemolamae str. Purdue (mycoplasmas)	0	0	0	0	0	0	0	0	0	0	0
GCF_001593245.1	Aeromonas veronii (g-proteobacteria)	10	1	2	1	1	1	1	1	1	1	1
GCF_002813615.1	Lactobacillus paracasei subsp. paracasei (firmicutes)	4	0	0	1	0	0	0	1	0	0	0
GCF_012223425.1	Mycolicibacterium frederiksbergense (high GC Gram+)	7	0	0	0	1	0	0	0	0	0	0
GCF_003966505.1	Streptococcus pneumoniae (firmicutes)	4	0	0	0	0	0	0	1	0	0	0
GCF_002079945.1	Parasaccharibacter apium (a-proteobacteria)	4	0	0	0	0	0	0	0	0	0	0
GCF_001677515.1	Escherichia coli (E. coli)	10	0	0	1	0	0	0	0	0	0	0
GCF_007724625.1	Burkholderia contaminans (b-proteobacteria)	14	0	0	0	1	0	0	0	0	0	0
GCF_003186765.1	Bordetella parapertussis (b-proteobacteria)	6	0	0	0	3	0	0	0	0	0	0
GCF_000760935.2	Rhodococcus fascians A25f (high GC Gram+)	9	0	0	1	0	0	0	0	0	0	0
GCF_002006545.1	Pseudomonas protegens (g-proteobacteria)	11	0	0	0	2	0	0	1	0	0	0
GCF_013388335.1	Bacillus subtilis (firmicutes)	13	0	0	0	3	0	0	1	0	0	0
GCF_002849895.1	Lactobacillus alimentarius DSM 20249 (firmicutes)	4	0	0	3	0	0	0	1	0	0	0
GCF_003330725.1	Acidisarcina polymorpha (bacteria)	7	0	0	0	1	0	0	0	0	0	0
GCF_004006875.1	Bordetella hinzii (b-proteobacteria)	6	0	0	0	2	0	0	0	0	0	0
GCF_001866535.2	Raoultella ornithinolytica (enterobacteria)	11	1	0	0	0	0	0	0	0	0	0
GCF_000318765.1	Chlamydia trachomatis Ia/SotonIa1 (chlamydias)	4	0	0	0	0	0	0	0	0	0	0
GCF_011128975.1	Rhizobium leguminosarum (a-proteobacteria)	13	0	0	0	4	0	0	0	0	0	0
GCF_000816885.1	Xanthomonas citri subsp. citri A306 (g-proteobacteria)	4	0	0	0	3	0	0	0	0	0	0
GCF_003354265.1	Mycoplasma bovis (mycoplasmas)	2	0	0	0	0	0	0	0	0	0	0
GCF_010692865.1	Proteus mirabilis (enterobacteria)	7	0	0	0	0	0	0	1	0	0	0
GCF_003717035.1	Salmonella enterica subsp. enterica serovar Typhi (enterobacteria)	9	1	1	0	0	0	0	0	0	0	0
GCF_002892225.1	Phaeobacter inhibens (a-proteobacteria)	11	0	0	0	0	0	0	0	0	0	0
GCF_001885175.1	Chlamydia trachomatis (chlamydias)	4	0	0	0	0	0	0	0	0	0	0
GCF_000816205.1	Bifidobacterium animalis subsp. lactis KLDS2.0603 (high GC Gram+)	2	0	0	0	0	0	0	0	0	0	0
GCF_002163935.1	Escherichia coli (E. coli)	9	0	0	1	0	0	0	0	0	0	0
GCF_000987925.1	Yersinia enterocolitica (enterobacteria)	10	0	0	0	1	0	0	0	0	0	0
GCF_001932815.1	Piscirickettsia salmonis (g-proteobacteria)	4	0	0	0	0	0	0	0	0	0	0
GCF_000230895.2	Mycolicibacterium rhodesiae NBB3 (high GC Gram+)	7	0	0	0	1	0	0	1	0	0	0
GCA_902379005.2	Mycolicibacterium rhodesiae NBB3 (high GC Gram+)	7	0	0	2	0	0	0	0	0	0	0
GCF_000443835.1	Mycobacterium tuberculosis PanR0307 (high GC Gram+)	9	0	0	0	0	0	0	0	0	0	0
GCF_000521505.1	Advenella mimigardefordensis DPN7 (b-proteobacteria)	9	0	0	0	0	0	0	0	0	0	0
GCA_015024285.2	Advenella mimigardefordensis DPN7 (b-proteobacteria)	10	0	0	1	0	0	0	0	0	0	0
GCF_004014775.2	Acetobacter oryzoeni (a-proteobacteria)	6	0	0	0	0	0	0	0	0	0	0
GCF_007965585.1	Mannheimia haemolytica (g-proteobacteria)	6	0	0	0	0	0	0	0	0	0	0
GCF_001986975.1	Bordetella pertussis (b-proteobacteria)	5	0	0	0	3	0	0	0	0	0	0
GCF_011047315.1	Altererythrobacter sp. BO-6 (a-proteobacteria)	9	0	0	0	1	0	0	0	0	0	0
GCF_006494795.1	Bacillus licheniformis (firmicutes)	13	0	0	0	5	0	0	0	0	0	0
GCF_902810275.1	Escherichia coli (E. coli)	9	0	0	1	0	0	0	0	0	0	0
GCF_013416035.1	Klebsiella pneumoniae (enterobacteria)	11	0	0	1	0	0	0	0	0	0	0
GCF_900235815.1	Pseudomonas syringae (g-proteobacteria)	9	0	0	0	2	0	0	0	0	0	0
GCF_001750825.1	Neisseria meningitidis (b-proteobacteria)	4	0	0	0	0	0	0	1	0	0	0
[truncated: 20,509 more rows]
