# Supplementary material for: The origin and impeded dissemination of the DNA phosphorothioation system in prokaryotes
Source: Nat Commun. 2021 Nov 4;12:6382. doi: 10.1038/s41467-021-26636-7 (PMC8569181; doi:10.1038/s41467-021-26636-7)
Supplement: Supplementary file 4 — Dataset 2 [file 41467_2021_26636_MOESM4_ESM.xlsx]

## Sheet: Prophage Prediction
Assembly ID	Organism	High_quality_phage_count	High_quality_phage_length	High_quality_average_phage_length	Medium_quality_phage_count	Medium_quality_phage_length	Medium_quality_average_phage_length	Low_quality_phage_count	Low_quality_phage_length	Low_quality_average_phage_length	Total_phage_count	Total_phage_length	Total_average_phage_length
GCF_000505685.1	Acinetobacter baumannii ZW85-1 (g-proteobacteria)	1	60041	60041	1	45530	45530	1	50286	50286	3	155857	51952.3
GCF_007647215.1	Acinetobacter baumannii (g-proteobacteria)	0	0	0	1	101574	101574	2	99919	49959.5	3	201493	67164.3
GCF_014719215.1	Acinetobacter seifertii (g-proteobacteria)	1	41745	41745	1	47950	47950	1	41396	41396	3	131091	43697
GCF_005280675.1	Acinetobacter baumannii (g-proteobacteria)	0	0	0	0	0	0	3	81874	27291.3	3	81874	27291.3
GCF_001908295.1	Acinetobacter baumannii (g-proteobacteria)	0	0	0	2	132646	66323	2	116777	58388.5	4	249423	62355.8
GCF_015602685.1	Acinetobacter nosocomialis (g-proteobacteria)	0	0	0	0	0	0	0	0	0	0	0	0
GCF_001612555.1	Acinetobacter sp. TGL-Y2 (g-proteobacteria)	0	0	0	0	0	0	0	0	0	0	0	0
GCF_006843645.1	Acinetobacter baumannii (g-proteobacteria)	1	80059	80059	1	16739	16739	2	79931	39965.5	4	176729	44182.2
GCF_002082785.1	Acinetobacter baumannii (g-proteobacteria)	2	102327	51163.5	0	0	0	2	81122	40561	4	183449	45862.2
GCF_009892325.1	Acinetobacter haemolyticus (g-proteobacteria)	0	0	0	0	0	0	0	0	0	0	0	0
GCF_005280435.1	Acinetobacter baumannii (g-proteobacteria)	0	0	0	3	189367	63122.3	2	95645	47822.5	5	285012	57002.4
GCF_001896005.1	Acinetobacter baumannii (g-proteobacteria)	0	0	0	0	0	0	0	0	0	0	0	0
GCF_013343215.1	Acinetobacter sp. 10FS3-1 (g-proteobacteria)	0	0	0	0	0	0	3	322069	107356	3	322069	107356
GCF_012935025.1	Acinetobacter baumannii (g-proteobacteria)	0	0	0	2	184056	92028	1	50685	50685	3	234741	78247
GCF_002082805.1	Acinetobacter baumannii (g-proteobacteria)	0	0	0	2	147551	73775.5	1	39329	39329	3	186880	62293.3
GCF_002504145.1	Acinetobacter baumannii (g-proteobacteria)	2	170457	85228.5	0	0	0	2	58155	29077.5	4	228612	57153
GCF_003335165.1	Acinetobacter johnsonii (g-proteobacteria)	0	0	0	0	0	0	0	0	0	0	0	0
GCF_002813045.1	Acinetobacter bereziniae (g-proteobacteria)	0	0	0	0	0	0	0	0	0	0	0	0
GCF_012935145.1	Acinetobacter baumannii (g-proteobacteria)	0	0	0	2	185780	92890	1	50424	50424	3	236204	78734.7
GCF_000746645.1	Acinetobacter baumannii (g-proteobacteria)	3	109580	36526.7	6	316691	52781.8	2	74353	37176.5	11	500624	45511.3
GCF_004354185.1	Acinetobacter baumannii (g-proteobacteria)	0	0	0	0	0	0	0	0	0	0	0	0
GCF_002082725.1	Acinetobacter baumannii (g-proteobacteria)	0	0	0	1	85456	85456	1	54450	54450	2	139906	69953
GCF_001895985.1	Acinetobacter baumannii (g-proteobacteria)	0	0	0	1	79315	79315	2	103538	51769	3	182853	60951
GCF_007954485.1	Acinetobacter pittii (g-proteobacteria)	1	34585	34585	0	0	0	2	144103	72051.5	3	178688	59562.7
GCF_014723135.1	Acinetobacter seifertii (g-proteobacteria)	2	118906	59453	1	37018	37018	1	41396	41396	4	197320	49330
GCF_000188215.1	Acinetobacter baumannii 1656-2 (g-proteobacteria)	1	34822	34822	0	0	0	3	145879	48626.3	4	180701	45175.2
GCF_003296225.1	Acinetobacter baumannii (g-proteobacteria)	0	0	0	4	225064	56266	1	65118	65118	5	290182	58036.4
GCF_000498375.2	Acinetobacter baumannii DU202 (g-proteobacteria)	0	0	0	0	0	0	0	0	0	0	0	0
GCF_000196795.1	Acinetobacter oleivorans DR1 (g-proteobacteria)	0	0	0	0	0	0	3	135146	45048.7	3	135146	45048.7
GCF_013305465.1	Acinetobacter baumannii (g-proteobacteria)	0	0	0	0	0	0	0	0	0	0	0	0
GCF_005671375.1	Acinetobacter baumannii (g-proteobacteria)	1	61955	61955	1	34459	34459	5	183919	36783.8	7	280333	40047.6
GCF_003264255.1	Acinetobacter baumannii (g-proteobacteria)	0	0	0	0	0	0	0	0	0	0	0	0
GCF_014705885.1	Acinetobacter baumannii (g-proteobacteria)	2	116411	58205.5	2	109566	54783	3	176059	58686.3	7	402036	57433.7
GCF_012935005.1	Acinetobacter baumannii (g-proteobacteria)	0	0	0	1	92989	92989	1	58180	58180	2	151169	75584.5
GCF_003956065.1	Acinetobacter pittii (g-proteobacteria)	0	0	0	0	0	0	0	0	0	0	0	0
GCF_002980175.2	Acinetobacter sp. MYb10 (g-proteobacteria)	0	0	0	0	0	0	2	79536	39768	2	79536	39768
GCF_004794275.2	Acinetobacter baumannii ATCC 17978 (g-proteobacteria)	0	0	0	0	0	0	0	0	0	0	0	0
GCF_009035845.1	Acinetobacter baumannii (g-proteobacteria)	1	61611	61611	1	58425	58425	3	102420	34140	5	222456	44491.2
GCF_009588945.1	Acinetobacter nosocomialis (g-proteobacteria)	1	64661	64661	2	157293	78646.5	3	82004	27334.7	6	303958	50659.7
GCF_004797155.2	Acinetobacter baumannii ATCC 17978 (g-proteobacteria)	0	0	0	0	0	0	0	0	0	0	0	0
GCF_014322245.1	Acinetobacter baumannii (g-proteobacteria)	1	103747	103747	0	0	0	3	78268	26089.3	4	182015	45503.8
GCF_003949725.2	Acinetobacter baumannii (g-proteobacteria)	0	0	0	0	0	0	1	55265	55265	1	55265	55265
GCF_001593425.2	Acinetobacter baumannii (g-proteobacteria)	0	0	0	1	34880	34880	2	92426	46213	3	127306	42435.3
GCF_003949295.2	Acinetobacter baumannii (g-proteobacteria)	0	0	0	0	0	0	4	145433	36358.2	4	145433	36358.2
GCF_013394285.1	Acinetobacter baumannii (g-proteobacteria)	0	0	0	4	264938	66234.5	1	18764	18764	5	283702	56740.4
GCF_003591615.1	Acinetobacter baumannii (g-proteobacteria)	0	0	0	1	84380	84380	3	109701	36567	4	194081	48520.2
GCF_014723055.1	Acinetobacter seifertii (g-proteobacteria)	0	0	0	0	0	0	0	0	0	0	0	0
GCF_000046845.1	Acinetobacter baylyi ADP1 (g-proteobacteria)	0	0	0	1	50427	50427	0	0	0	1	50427	50427
GCF_014169655.1	Acinetobacter baumannii (g-proteobacteria)	2	148785	74392.5	0	0	0	0	0	0	2	148785	74392.5
GCF_009884295.1	Acinetobacter gyllenbergii (g-proteobacteria)	0	0	0	0	0	0	0	0	0	0	0	0
GCF_012272755.1	Acinetobacter baumannii (g-proteobacteria)	0	0	0	0	0	0	0	0	0	0	0	0
GCF_009892305.1	Acinetobacter haemolyticus (g-proteobacteria)	0	0	0	0	0	0	0	0	0	0	0	0
GCF_008630915.1	Acinetobacter sp. C16S1 (g-proteobacteria)	0	0	0	0	0	0	0	0	0	0	0	0
GCF_003547115.1	Acinetobacter baumannii (g-proteobacteria)	1	61827	61827	7	306359	43765.6	0	0	0	8	368186	46023.2
GCF_012935045.1	Acinetobacter baumannii (g-proteobacteria)	0	0	0	1	96177	96177	2	99920	49960	3	196097	65365.7
GCF_009914435.1	Acinetobacter indicus (g-proteobacteria)	0	0	0	0	0	0	0	0	0	0	0	0
GCF_002082825.1	Acinetobacter baumannii (g-proteobacteria)	0	0	0	0	0	0	0	0	0	0	0	0
GCF_009730095.1	Acinetobacter lwoffii (g-proteobacteria)	0	0	0	0	0	0	0	0	0	0	0	0
GCF_004354145.1	Acinetobacter baumannii (g-proteobacteria)	0	0	0	1	47104	47104	0	0	0	1	47104	47104
GCF_002996805.1	Acinetobacter baumannii (g-proteobacteria)	0	0	0	0	0	0	0	0	0	0	0	0
GCF_014718155.1	Acinetobacter seifertii (g-proteobacteria)	1	34408	34408	1	34388	34388	1	48838	48838	3	117634	39211.3
GCF_014168695.1	Acinetobacter pittii (g-proteobacteria)	0	0	0	0	0	0	0	0	0	0	0	0
GCF_008244905.1	Acinetobacter baumannii (g-proteobacteria)	0	0	0	0	0	0	0	0	0	0	0	0
GCF_012278735.1	Acinetobacter indicus (g-proteobacteria)	0	0	0	0	0	0	0	0	0	0	0	0
GCF_008086325.1	Acinetobacter nosocomialis (g-proteobacteria)	0	0	0	0	0	0	1	45478	45478	1	45478	45478
GCF_002082685.1	Acinetobacter baumannii (g-proteobacteria)	1	36246	36246	1	81122	81122	2	62096	31048	4	179464	44866
GCF_009557235.1	Acinetobacter sp. dk386 (g-proteobacteria)	0	0	0	0	0	0	2	71182	35591	2	71182	35591
GCF_001484935.1	Acinetobacter johnsonii XBB1 (g-proteobacteria)	0	0	0	1	37939	37939	2	107283	53641.5	3	145222	48407.3
GCF_003516005.1	Acinetobacter baumannii (g-proteobacteria)	0	0	0	1	84717	84717	3	102359	34119.7	4	187076	46769
GCF_012974845.1	Acinetobacter baumannii (g-proteobacteria)	2	69497	34748.5	3	177893	59297.7	2	107190	53595	7	354580	50654.3
GCF_008124045.1	Acinetobacter baumannii (g-proteobacteria)	0	0	0	0	0	0	2	99956	49978	2	99956	49978
GCF_001581975.1	Acinetobacter sp. DUT-2 (g-proteobacteria)	0	0	0	0	0	0	0	0	0	0	0	0
GCF_002119785.1	Acinetobacter lwoffii (g-proteobacteria)	1	39606	39606	1	68781	68781	0	0	0	2	108387	54193.5
GCF_007107525.1	Acinetobacter baumannii (g-proteobacteria)	1	144233	144233	0	0	0	1	52217	52217	2	196450	98225
GCF_001902375.1	Acinetobacter baumannii (g-proteobacteria)	0	0	0	2	181962	90981	1	50752	50752	3	232714	77571.3
GCF_002761875.1	Acinetobacter junii (g-proteobacteria)	0	0	0	0	0	0	2	86415	43207.5	2	86415	43207.5
GCF_014723175.1	Acinetobacter seifertii (g-proteobacteria)	1	47796	47796	0	0	0	1	14062	14062	2	61858	30929
GCF_001077965.2	Acinetobacter baumannii (g-proteobacteria)	1	36419	36419	2	105180	52590	0	0	0	3	141599	47199.7
GCF_001922425.2	Acinetobacter baumannii (g-proteobacteria)	2	84428	42214	4	200207	50051.8	2	35708	17854	8	320343	40042.9
GCF_009892365.1	Acinetobacter haemolyticus (g-proteobacteria)	0	0	0	1	46424	46424	1	21626	21626	2	68050	34025
GCF_002762155.1	Acinetobacter baumannii (g-proteobacteria)	0	0	0	0	0	0	0	0	0	0	0	0
GCF_001806445.1	Acinetobacter baumannii (g-proteobacteria)	1	48077	48077	1	85175	85175	2	148294	74147	4	281546	70386.5
GCF_002934695.1	Acinetobacter sp. ACNIH1 (g-proteobacteria)	0	0	0	0	0	0	1	20308	20308	1	20308	20308
GCF_002082745.1	Acinetobacter baumannii (g-proteobacteria)	0	0	0	1	87194	87194	1	50589	50589	2	137783	68891.5
GCF_014720295.1	Acinetobacter seifertii (g-proteobacteria)	0	0	0	0	0	0	0	0	0	0	0	0
GCF_001514375.1	Acinetobacter baumannii (g-proteobacteria)	0	0	0	0	0	0	0	0	0	0	0	0
GCF_015571935.1	Acinetobacter baumannii (g-proteobacteria)	0	0	0	0	0	0	3	99688	33229.3	3	99688	33229.3
GCF_012935185.1	Acinetobacter baumannii (g-proteobacteria)	0	0	0	2	178106	89053	2	48569	24284.5	4	226675	56668.8
GCF_001704615.3	Acinetobacter defluvii (g-proteobacteria)	1	58334	58334	2	119615	59807.5	1	6897	6897	4	184846	46211.5
GCF_003952785.1	Acinetobacter johnsonii (g-proteobacteria)	1	65287	65287	1	11480	11480	0	0	0	2	76767	38383.5
GCF_001636235.1	Acinetobacter baumannii (g-proteobacteria)	2	101606	50803	3	169384	56461.3	1	48699	48699	6	319689	53281.5
GCF_002753915.1	Acinetobacter baumannii (g-proteobacteria)	0	0	0	0	0	0	0	0	0	0	0	0
GCF_003264275.1	Acinetobacter baumannii (g-proteobacteria)	2	149717	74858.5	3	236555	78851.7	1	52471	52471	6	438743	73123.8
GCF_014718535.1	Acinetobacter seifertii (g-proteobacteria)	0	0	0	0	0	0	1	13151	13151	1	13151	13151
GCF_004028375.1	Acinetobacter baumannii (g-proteobacteria)	0	0	0	0	0	0	0	0	0	0	0	0
GCF_013416275.1	Acinetobacter baumannii (g-proteobacteria)	0	0	0	0	0	0	0	0	0	0	0	0
GCF_004295305.1	Acinetobacter nosocomialis (g-proteobacteria)	2	117825	58912.5	0	0	0	0	0	0	2	117825	58912.5
GCF_900088705.1	Acinetobacter baumannii (g-proteobacteria)	0	0	0	3	217047	72349	2	108669	54334.5	5	325716	65143.2
GCF_000308235.1	Acinetobacter venetianus VE-C3 (g-proteobacteria)	0	0	0	0	0	0	0	0	0	0	0	0
GCF_004337595.1	Acinetobacter johnsonii (g-proteobacteria)	0	0	0	0	0	0	0	0	0	0	0	0
GCF_012220585.1	Acinetobacter towneri (g-proteobacteria)	0	0	0	0	0	0	0	0	0	0	0	0
GCF_008802935.1	Acinetobacter baumannii (g-proteobacteria)	0	0	0	2	145847	72923.5	1	46734	46734	3	192581	64193.7
GCF_008632635.1	Acinetobacter baumannii (g-proteobacteria)	0	0	0	0	0	0	0	0	0	0	0	0
GCF_001573125.1	Acinetobacter baumannii (g-proteobacteria)	0	0	0	0	0	0	0	0	0	0	0	0
GCF_014672775.1	Acinetobacter baumannii (g-proteobacteria)	0	0	0	1	34880	34880	2	92425	46212.5	3	127305	42435
GCF_003258335.1	Acinetobacter radioresistens (g-proteobacteria)	1	87689	87689	0	0	0	1	61724	61724	2	149413	74706.5
GCF_001399655.1	Acinetobacter baumannii (g-proteobacteria)	3	119870	39956.7	1	101373	101373	1	53488	53488	5	274731	54946.2
GCF_015224645.1	Acinetobacter sp. Ac-14 (g-proteobacteria)	1	38151	38151	0	0	0	3	80542	26847.3	4	118693	29673.2
GCF_010919095.1	Acinetobacter schindleri (g-proteobacteria)	0	0	0	0	0	0	0	0	0	0	0	0
GCF_902825285.1	Acinetobacter sp. Marseille-Q1620 (g-proteobacteria)	0	0	0	0	0	0	1	57092	57092	1	57092	57092
GCF_000695855.3	Acinetobacter baumannii (g-proteobacteria)	0	0	0	0	0	0	0	0	0	0	0	0
GCF_009931315.1	Acinetobacter pittii (g-proteobacteria)	2	89636	44818	0	0	0	3	106001	35333.7	5	195637	39127.4
GCF_012934905.1	Acinetobacter baumannii (g-proteobacteria)	3	151179	50393	1	36759	36759	3	122662	40887.3	7	310600	44371.4
GCF_012272775.1	Acinetobacter baumannii (g-proteobacteria)	0	0	0	0	0	0	0	0	0	0	0	0
GCF_014705865.1	Acinetobacter baumannii (g-proteobacteria)	1	96760	96760	0	0	0	5	229007	45801.4	6	325767	54294.5
GCF_001806425.1	Acinetobacter baumannii (g-proteobacteria)	1	48075	48075	1	85175	85175	2	148287	74143.5	4	281537	70384.2
GCF_005280695.1	Acinetobacter baumannii (g-proteobacteria)	0	0	0	2	132302	66151	3	108280	36093.3	5	240582	48116.4
GCF_014874575.1	Acinetobacter baumannii (g-proteobacteria)	2	93355	46677.5	2	122902	61451	3	64337	21445.7	7	280594	40084.9
GCF_000746605.1	Acinetobacter baumannii (g-proteobacteria)	1	44689	44689	2	93446	46723	1	7443	7443	4	145578	36394.5
GCF_014723155.1	Acinetobacter seifertii (g-proteobacteria)	0	0	0	0	0	0	0	0	0	0	0	0
GCF_008807055.1	Acinetobacter baumannii (g-proteobacteria)	0	0	0	0	0	0	0	0	0	0	0	0
GCF_001941805.1	Acinetobacter junii (g-proteobacteria)	0	0	0	0	0	0	0	0	0	0	0	0
GCF_002082665.1	Acinetobacter nosocomialis (g-proteobacteria)	1	64067	64067	1	43015	43015	4	144022	36005.5	6	251104	41850.7
GCF_014723115.1	Acinetobacter seifertii (g-proteobacteria)	0	0	0	0	0	0	0	0	0	0	0	0
GCF_012931645.1	Acinetobacter baumannii (g-proteobacteria)	1	40331	40331	5	284261	56852.2	3	107777	35925.7	9	432369	48041
GCF_006385075.1	Acinetobacter baumannii (g-proteobacteria)	2	160662	80331	2	154120	77060	1	11168	11168	5	325950	65190
GCF_000963815.1	Acinetobacter baumannii (g-proteobacteria)	0	0	0	0	0	0	0	0	0	0	0	0
GCF_001806385.1	Acinetobacter baumannii (g-proteobacteria)	0	0	0	1	101105	101105	2	100945	50472.5	3	202050	67350
GCF_002934965.1	Acinetobacter sp. ACNIH2 (g-proteobacteria)	3	152891	50963.7	2	106787	53393.5	1	37415	37415	6	297093	49515.5
GCF_010918895.1	Acinetobacter schindleri (g-proteobacteria)	1	35759	35759	1	56709	56709	0	0	0	2	92468	46234
GCF_009428985.1	Acinetobacter baumannii (g-proteobacteria)	1	42215	42215	0	0	0	6	207094	34515.7	7	249309	35615.6
GCF_001077565.2	Acinetobacter baumannii (g-proteobacteria)	1	55986	55986	0	0	0	3	130887	43629	4	186873	46718.2
GCF_015218165.1	Acinetobacter piscicola (g-proteobacteria)	0	0	0	0	0	0	0	0	0	0	0	0
GCF_006757745.1	Acinetobacter radioresistens DSM 6976 = NBRC 102413 = CIP 103788 (g-proteobacteria)	1	68190	68190	0	0	0	1	4664	4664	2	72854	36427
GCF_001806365.1	Acinetobacter baumannii (g-proteobacteria)	0	0	0	1	82296	82296	4	226888	56722	5	309184	61836.8
GCF_001261895.2	Acinetobacter baumannii (g-proteobacteria)	0	0	0	1	49446	49446	2	103647	51823.5	3	153093	51031
GCF_005280715.1	Acinetobacter baumannii (g-proteobacteria)	0	0	0	0	0	0	0	0	0	0	0	0
GCF_002116925.1	Acinetobacter baumannii (g-proteobacteria)	1	65621	65621	1	53730	53730	2	94501	47250.5	4	213852	53463
GCF_007221455.1	Acinetobacter baumannii (g-proteobacteria)	0	0	0	0	0	0	0	0	0	0	0	0
GCF_002055515.1	Acinetobacter calcoaceticus (g-proteobacteria)	0	0	0	0	0	0	0	0	0	0	0	0
GCF_015218885.1	Acinetobacter indicus (g-proteobacteria)	0	0	0	0	0	0	0	0	0	0	0	0
GCF_009759685.1	Acinetobacter baumannii (g-proteobacteria)	0	0	0	0	0	0	0	0	0	0	0	0
GCF_900478145.1	Acinetobacter baumannii (g-proteobacteria)	1	51291	51291	2	136009	68004.5	1	18064	18064	4	205364	51341
GCF_900520355.1	Acinetobacter calcoaceticus (g-proteobacteria)	0	0	0	0	0	0	1	40216	40216	1	40216	40216
GCF_000786735.1	Acinetobacter baumannii LAC-4 (g-proteobacteria)	0	0	0	0	0	0	0	0	0	0	0	0
GCF_003812065.1	Acinetobacter baumannii (g-proteobacteria)	0	0	0	3	139054	46351.3	2	91820	45910	5	230874	46174.8
GCF_015217905.1	Acinetobacter indicus (g-proteobacteria)	0	0	0	0	0	0	0	0	0	0	0	0
GCF_002082705.1	Acinetobacter baumannii (g-proteobacteria)	0	0	0	1	50344	50344	4	132554	33138.5	5	182898	36579.6
GCF_014723035.1	Acinetobacter seifertii (g-proteobacteria)	0	0	0	1	54088	54088	1	23291	23291	2	77379	38689.5
GCF_007833615.1	Acinetobacter schindleri (g-proteobacteria)	0	0	0	0	0	0	0	0	0	0	0	0
GCF_014717695.1	Acinetobacter seifertii (g-proteobacteria)	0	0	0	0	0	0	1	8016	8016	1	8016	8016
GCF_002688565.1	Acinetobacter sp. LoGeW2-3 (g-proteobacteria)	0	0	0	1	54496	54496	1	49964	49964	2	104460	52230
GCF_001806465.1	Acinetobacter baumannii (g-proteobacteria)	0	0	0	1	85864	85864	2	170468	85234	3	256332	85444
GCF_003430865.2	Acinetobacter haemolyticus (g-proteobacteria)	1	102853	102853	0	0	0	1	21339	21339	2	124192	62096
GCF_001922245.1	Acinetobacter baumannii (g-proteobacteria)	1	103744	103744	1	79315	79315	2	104729	52364.5	4	287788	71947
GCF_012934925.1	Acinetobacter baumannii (g-proteobacteria)	0	0	0	0	0	0	0	0	0	0	0	0
GCF_003202135.1	Acinetobacter baumannii (g-proteobacteria)	0	0	0	0	0	0	0	0	0	0	0	0
GCF_000018445.1	Acinetobacter baumannii ACICU (g-proteobacteria)	0	0	0	0	0	0	0	0	0	0	0	0
GCF_001674505.2	Acinetobacter baumannii (g-proteobacteria)	0	0	0	1	36075	36075	3	122193	40731	4	158268	39567
GCF_012935105.1	Acinetobacter baumannii (g-proteobacteria)	0	0	0	0	0	0	0	0	0	0	0	0
GCF_013376855.2	Acinetobacter baumannii (g-proteobacteria)	0	0	0	0	0	0	0	0	0	0	0	0
GCF_001806405.1	Acinetobacter baumannii (g-proteobacteria)	0	0	0	0	0	0	0	0	0	0	0	0
GCF_000828795.1	Acinetobacter baumannii NCGM 237 (g-proteobacteria)	0	0	0	0	0	0	0	0	0	0	0	0
GCF_009296145.1	Acinetobacter indicus (g-proteobacteria)	0	0	0	0	0	0	0	0	0	0	0	0
GCF_012272735.1	Acinetobacter baumannii (g-proteobacteria)	1	46646	46646	5	324753	64950.6	1	9288	9288	7	380687	54383.9
GCF_005280375.1	Acinetobacter baumannii (g-proteobacteria)	0	0	0	1	101569	101569	1	51539	51539	2	153108	76554
GCF_002741415.1	Acinetobacter baumannii (g-proteobacteria)	0	0	0	3	196201	65400.3	2	43139	21569.5	5	239340	47868
GCF_002999215.3	Acinetobacter pittii (g-proteobacteria)	0	0	0	0	0	0	0	0	0	0	0	0
GCF_015602665.1	Acinetobacter sp. TTH0-4 (g-proteobacteria)	0	0	0	0	0	0	0	0	0	0	0	0
GCF_008244885.1	Acinetobacter baumannii (g-proteobacteria)	0	0	0	0	0	0	0	0	0	0	0	0
GCF_015602645.1	Acinetobacter johnsonii (g-proteobacteria)	2	80219	40109.5	1	51164	51164	0	0	0	3	131383	43794.3
GCF_003949595.2	Acinetobacter baumannii (g-proteobacteria)	0	0	0	0	0	0	6	233673	38945.5	6	233673	38945.5
GCF_003812245.1	Acinetobacter sp. FDAARGOS_493 (g-proteobacteria)	2	87308	43654	2	90027	45013.5	1	40943	40943	5	218278	43655.6
GCF_003288775.1	Acinetobacter baumannii (g-proteobacteria)	0	0	0	1	87951	87951	2	99920	49960	3	187871	62623.7
GCF_004101745.1	Acinetobacter baumannii (g-proteobacteria)	0	0	0	1	84717	84717	3	112828	37609.3	4	197545	49386.2
GCF_002843665.1	Acinetobacter baumannii (g-proteobacteria)	0	0	0	0	0	0	0	0	0	0	0	0
GCF_001573105.1	Acinetobacter baumannii (g-proteobacteria)	0	0	0	1	97355	97355	1	55835	55835	2	153190	76595
GCF_014717935.1	Acinetobacter seifertii (g-proteobacteria)	0	0	0	0	0	0	2	48672	24336	2	48672	24336
GCF_001543995.1	Acinetobacter baumannii (g-proteobacteria)	1	42958	42958	2	131407	65703.5	3	160871	53623.7	6	335236	55872.7
GCF_011067065.1	Acinetobacter baumannii (g-proteobacteria)	0	0	0	1	92410	92410	3	81293	27097.7	4	173703	43425.8
GCF_014672755.1	Acinetobacter baumannii (g-proteobacteria)	1	61610	61610	1	55447	55447	2	93134	46567	4	210191	52547.8
GCF_004564095.1	Acinetobacter baumannii (g-proteobacteria)	0	0	0	0	0	0	0	0	0	0	0	0
GCF_009914475.1	Acinetobacter indicus (g-proteobacteria)	0	0	0	0	0	0	1	37786	37786	1	37786	37786
GCF_009914375.1	Acinetobacter indicus (g-proteobacteria)	0	0	0	0	0	0	0	0	0	0	0	0
GCF_003948455.2	Acinetobacter baumannii (g-proteobacteria)	1	64102	64102	1	40823	40823	4	158186	39546.5	6	263111	43851.8
GCF_000761175.1	Acinetobacter baumannii (g-proteobacteria)	1	43378	43378	2	74270	37135	2	53324	26662	5	170972	34194.4
GCF_014672735.1	Acinetobacter baumannii (g-proteobacteria)	0	0	0	0	0	0	0	0	0	0	0	0
GCF_012272715.1	Acinetobacter baumannii (g-proteobacteria)	1	51601	51601	5	337335	67467	0	0	0	6	388936	64822.7
GCF_012935165.1	Acinetobacter baumannii (g-proteobacteria)	0	0	0	0	0	0	0	0	0	0	0	0
GCF_014722015.1	Acinetobacter seifertii (g-proteobacteria)	0	0	0	0	0	0	2	21391	10695.5	2	21391	10695.5
GCF_013364475.1	Acinetobacter sp. FDAARGOS_724 (g-proteobacteria)	0	0	0	1	60359	60359	1	7292	7292	2	67651	33825.5
GCF_014705785.1	Acinetobacter baumannii (g-proteobacteria)	1	78220	78220	0	0	0	0	0	0	1	78220	78220
GCF_003949115.2	Acinetobacter baumannii (g-proteobacteria)	0	0	0	3	162912	54304	1	71573	71573	4	234485	58621.2
GCF_002902805.2	Acinetobacter pittii (g-proteobacteria)	2	82259	41129.5	3	162911	54303.7	2	80884	40442	7	326054	46579.1
GCF_002082645.1	Acinetobacter baumannii (g-proteobacteria)	0	0	0	4	274164	68541	2	105396	52698	6	379560	63260
GCF_000419385.1	Acinetobacter baumannii BJAB07104 (g-proteobacteria)	0	0	0	2	165982	82991	1	50759	50759	3	216741	72247
GCF_002951295.1	Acinetobacter nosocomialis (g-proteobacteria)	0	0	0	0	0	0	0	0	0	0	0	0
GCF_003181015.1	Acinetobacter baumannii (g-proteobacteria)	2	110388	55194	1	45795	45795	3	118854	39618	6	275037	45839.5
GCF_002999195.2	Acinetobacter baumannii (g-proteobacteria)	2	112334	56167	2	72663	36331.5	2	24239	12119.5	6	209236	34872.7
GCF_009892265.1	Acinetobacter haemolyticus (g-proteobacteria)	0	0	0	0	0	0	0	0	0	0	0	0
GCF_009892285.1	Acinetobacter haemolyticus (g-proteobacteria)	2	136473	68236.5	1	56244	56244	1	13750	13750	4	206467	51616.8
GCF_001932555.1	Acinetobacter haemolyticus (g-proteobacteria)	0	0	0	0	0	0	0	0	0	0	0	0
GCF_001922225.1	Acinetobacter baumannii (g-proteobacteria)	0	0	0	1	85906	85906	3	112828	37609.3	4	198734	49683.5
GCF_000187205.2	Acinetobacter baumannii MDR-TJ (g-proteobacteria)	0	0	0	2	101140	50570	0	0	0	2	101140	50570
GCF_004101685.1	Acinetobacter baumannii (g-proteobacteria)	0	0	0	1	84717	84717	3	112828	37609.3	4	197545	49386.2
GCF_004101725.1	Acinetobacter baumannii (g-proteobacteria)	0	0	0	0	0	0	0	0	0	0	0	0
GCF_011578285.1	Acinetobacter sp. 185 (g-proteobacteria)	0	0	0	0	0	0	0	0	0	0	0	0
GCF_014723075.1	Acinetobacter seifertii (g-proteobacteria)	1	36835	36835	2	83784	41892	1	36330	36330	4	156949	39237.2
GCF_010918635.1	Acinetobacter schindleri (g-proteobacteria)	0	0	0	0	0	0	0	0	0	0	0	0
GCF_008244865.1	Acinetobacter baumannii (g-proteobacteria)	0	0	0	0	0	0	0	0	0	0	0	0
GCF_014159355.1	Acinetobacter baumannii (g-proteobacteria)	0	0	0	0	0	0	0	0	0	0	0	0
GCF_012931625.1	Acinetobacter baumannii (g-proteobacteria)	0	0	0	0	0	0	0	0	0	0	0	0
GCF_009914395.1	Acinetobacter indicus (g-proteobacteria)	0	0	0	0	0	0	0	0	0	0	0	0
GCF_014723215.1	Acinetobacter seifertii (g-proteobacteria)	0	0	0	2	70304	35152	3	152201	50733.7	5	222505	44501
GCF_002948925.1	Acinetobacter baumannii (g-proteobacteria)	0	0	0	0	0	0	0	0	0	0	0	0
GCF_014722775.1	Acinetobacter seifertii (g-proteobacteria)	1	41747	41747	2	99038	49519	1	41396	41396	4	182181	45545.2
GCF_000814165.3	Acinetobacter nosocomialis (g-proteobacteria)	0	0	0	0	0	0	1	44539	44539	1	44539	44539
GCF_003522705.1	Acinetobacter baumannii (g-proteobacteria)	1	65979	65979	0	0	0	2	82650	41325	3	148629	49543
GCF_012974585.1	Acinetobacter baumannii (g-proteobacteria)	0	0	0	1	37783	37783	4	209434	52358.5	5	247217	49443.4
GCF_001026965.1	Acinetobacter baumannii (g-proteobacteria)	2	149980	74990	3	214824	71608	1	52471	52471	6	417275	69545.8
GCF_001669145.2	Acinetobacter baumannii (g-proteobacteria)	0	0	0	1	36075	36075	4	130985	32746.2	5	167060	33412
GCF_000814345.1	Acinetobacter baumannii (g-proteobacteria)	0	0	0	0	0	0	0	0	0	0	0	0
GCF_003010675.1	Acinetobacter baumannii (g-proteobacteria)	3	140495	46831.7	5	272118	54423.6	2	72192	36096	10	484805	48480.5
GCF_003948535.2	Acinetobacter baumannii (g-proteobacteria)	0	0	0	0	0	0	0	0	0	0	0	0
GCF_012272795.1	Acinetobacter baumannii (g-proteobacteria)	1	46646	46646	2	188756	94378	1	9288	9288	4	244690	61172.5
GCF_003072585.2	Acinetobacter schindleri (g-proteobacteria)	0	0	0	0	0	0	0	0	0	0	0	0
GCF_009914415.1	Acinetobacter indicus (g-proteobacteria)	0	0	0	0	0	0	0	0	0	0	0	0
GCF_003522665.1	Acinetobacter baumannii (g-proteobacteria)	0	0	0	0	0	0	0	0	0	0	0	0
GCF_013394265.1	Acinetobacter baumannii (g-proteobacteria)	1	35137	35137	0	0	0	4	126941	31735.2	5	162078	32415.6
GCF_014169935.1	Acinetobacter sp. BEC1-S18-ESBL-01 (g-proteobacteria)	0	0	0	1	60825	60825	2	38947	19473.5	3	99772	33257.3
GCF_013374795.1	Acinetobacter sp. NEB 394 (g-proteobacteria)	0	0	0	0	0	0	1	8225	8225	1	8225	8225
GCF_005518095.1	Acinetobacter baumannii (g-proteobacteria)	3	151343	50447.7	0	0	0	2	115902	57951	5	267245	53449
GCF_014719835.1	Acinetobacter seifertii (g-proteobacteria)	0	0	0	0	0	0	0	0	0	0	0	0
GCF_000219275.1	Acinetobacter lwoffii WJ10621 (g-proteobacteria)	0	0	0	0	0	0	0	0	0	0	0	0
GCF_012931605.1	Acinetobacter baumannii (g-proteobacteria)	0	0	0	0	0	0	0	0	0	0	0	0
GCF_002762115.1	Acinetobacter baumannii (g-proteobacteria)	0	0	0	2	174892	87446	3	142400	47466.7	5	317292	63458.4
GCF_008033255.1	Acinetobacter baumannii (g-proteobacteria)	0	0	0	1	36074	36074	3	159251	53083.7	4	195325	48831.2
GCF_000021245.2	Acinetobacter baumannii AB0057 (g-proteobacteria)	1	50455	50455	2	139281	69640.5	2	23050	11525	5	212786	42557.2
GCF_001941765.1	Acinetobacter baumannii (g-proteobacteria)	0	0	0	0	0	0	0	0	0	0	0	0
GCF_013377175.1	Acinetobacter baumannii (g-proteobacteria)	0	0	0	2	90629	45314.5	5	187312	37462.4	7	277941	39705.9
GCF_014721575.1	Acinetobacter seifertii (g-proteobacteria)	1	41746	41746	1	37018	37018	1	41394	41394	3	120158	40052.7
GCF_003966675.1	Acinetobacter ursingii (g-proteobacteria)	0	0	0	0	0	0	2	48768	24384	2	48768	24384
GCF_012935065.1	Acinetobacter baumannii (g-proteobacteria)	0	0	0	0	0	0	0	0	0	0	0	0
GCF_012934945.1	Acinetobacter baumannii (g-proteobacteria)	0	0	0	0	0	0	0	0	0	0	0	0
GCF_013349205.1	Acinetobacter lwoffii (g-proteobacteria)	0	0	0	0	0	0	0	0	0	0	0	0
GCF_003812205.1	Acinetobacter sp. FDAARGOS_560 (g-proteobacteria)	1	63631	63631	0	0	0	0	0	0	1	63631	63631
GCF_012935125.1	Acinetobacter baumannii (g-proteobacteria)	0	0	0	2	127293	63646.5	3	120684	40228	5	247977	49595.4
GCF_012934965.1	Acinetobacter baumannii (g-proteobacteria)	0	0	0	1	101564	101564	3	140687	46895.7	4	242251	60562.8
GCF_012934985.1	Acinetobacter baumannii (g-proteobacteria)	0	0	0	1	126723	126723	2	94381	47190.5	3	221104	73701.3
GCF_002076935.1	Acinetobacter lactucae (g-proteobacteria)	0	0	0	0	0	0	0	0	0	0	0	0
GCF_002863745.1	Acinetobacter pittii (g-proteobacteria)	0	0	0	0	0	0	3	121604	40534.7	3	121604	40534.7
GCF_012931665.1	Acinetobacter baumannii (g-proteobacteria)	0	0	0	0	0	0	0	0	0	0	0	0
GCF_013122135.1	Acinetobacter lactucae (g-proteobacteria)	0	0	0	0	0	0	0	0	0	0	0	0
GCF_001696615.3	Acinetobacter sp. WCHAc010034 (g-proteobacteria)	1	66776	66776	1	42540	42540	3	107070	35690	5	216386	43277.2
GCF_003522845.1	Acinetobacter baumannii (g-proteobacteria)	0	0	0	0	0	0	0	0	0	0	0	0
GCF_014069095.1	Acinetobacter radioresistens (g-proteobacteria)	0	0	0	1	29375	29375	4	163754	40938.5	5	193129	38625.8
GCF_015218525.1	Acinetobacter sp. YH12138 (g-proteobacteria)	0	0	0	0	0	0	3	118651	39550.3	3	118651	39550.3
GCF_001887305.1	Acinetobacter baumannii (g-proteobacteria)	0	0	0	0	0	0	0	0	0	0	0	0
GCF_001077655.1	Acinetobacter baumannii (g-proteobacteria)	0	0	0	3	162905	54301.7	2	71033	35516.5	5	233938	46787.6
GCF_002762095.1	Acinetobacter baumannii (g-proteobacteria)	0	0	0	2	174892	87446	2	109251	54625.5	4	284143	71035.8
GCF_009734145.1	Acinetobacter indicus (g-proteobacteria)	0	0	0	0	0	0	0	0	0	0	0	0
GCF_002158945.1	Acinetobacter pittii (g-proteobacteria)	2	80709	40354.5	1	81417	81417	2	92750	46375	5	254876	50975.2
GCF_000830055.1	Acinetobacter baumannii (g-proteobacteria)	0	0	0	0	0	0	0	0	0	0	0	0
GCF_002370525.2	Acinetobacter guillouiae (g-proteobacteria)	1	62067	62067	2	84622	42311	1	45064	45064	4	191753	47938.2
GCF_003323815.1	Acinetobacter haemolyticus (g-proteobacteria)	0	0	0	1	46224	46224	2	21666	10833	3	67890	22630
GCF_003029495.1	Acinetobacter baumannii (g-proteobacteria)	1	69123	69123	1	38048	38048	4	227232	56808	6	334403	55733.8
GCF_002950495.2	Acinetobacter baumannii (g-proteobacteria)	0	0	0	0	0	0	3	122058	40686	3	122058	40686
GCF_002165255.2	Acinetobacter sp. WCHA45 (g-proteobacteria)	0	0	0	0	0	0	0	0	0	0	0	0
GCF_003010655.1	Acinetobacter baumannii (g-proteobacteria)	0	0	0	1	84717	84717	4	164274	41068.5	5	248991	49798.2
GCF_000939415.2	Acinetobacter baumannii (g-proteobacteria)	0	0	0	2	101138	50569	0	0	0	2	101138	50569
GCF_002947415.1	Acinetobacter baumannii (g-proteobacteria)	1	89172	89172	0	0	0	6	271492	45248.7	7	360664	51523.4
GCF_014718755.1	Acinetobacter seifertii (g-proteobacteria)	2	163075	81537.5	1	37015	37015	1	36333	36333	4	236423	59105.8
GCF_009498335.1	Acinetobacter baumannii (g-proteobacteria)	0	0	0	0	0	0	0	0	0	0	0	0
GCF_015602705.1	Acinetobacter lwoffii (g-proteobacteria)	0	0	0	0	0	0	0	0	0	0	0	0
GCF_009892345.1	Acinetobacter haemolyticus (g-proteobacteria)	0	0	0	0	0	0	1	8665	8665	1	8665	8665
GCF_014171935.1	Acinetobacter baumannii (g-proteobacteria)	0	0	0	0	0	0	4	174868	43717	4	174868	43717
GCF_010917815.1	Acinetobacter indicus (g-proteobacteria)	0	0	0	0	0	0	0	0	0	0	0	0
GCF_003006035.1	Acinetobacter baumannii (g-proteobacteria)	0	0	0	0	0	0	0	0	0	0	0	0
GCF_001278715.1	Acinetobacter sp. TTH0-4 (g-proteobacteria)	0	0	0	1	73565	73565	1	23958	23958	2	97523	48761.5
GCF_014721815.1	Acinetobacter seifertii (g-proteobacteria)	1	41748	41748	2	99038	49519	1	41395	41395	4	182181	45545.2
GCF_009740145.1	Acinetobacter baumannii (g-proteobacteria)	1	111914	111914	1	45643	45643	1	11185	11185	3	168742	56247.3
GCF_009676805.1	Acinetobacter towneri (g-proteobacteria)	0	0	0	0	0	0	0	0	0	0	0	0
GCF_014267385.1	Acinetobacter baumannii (g-proteobacteria)	0	0	0	2	154841	77420.5	2	59712	29856	4	214553	53638.2
GCF_002012285.1	Acinetobacter pittii (g-proteobacteria)	0	0	0	0	0	0	3	136319	45439.7	3	136319	45439.7
GCF_003143895.1	Acinetobacter nosocomialis (g-proteobacteria)	0	0	0	0	0	0	0	0	0	0	0	0
GCF_005519135.1	Acinetobacter baumannii ACICU (g-proteobacteria)	0	0	0	0	0	0	0	0	0	0	0	0
GCF_014720855.1	Acinetobacter seifertii (g-proteobacteria)	2	133062	66531	2	100130	50065	1	41395	41395	5	274587	54917.4
GCF_001077675.1	Acinetobacter baumannii (g-proteobacteria)	0	0	0	0	0	0	0	0	0	0	0	0
GCF_000191145.1	Acinetobacter pittii PHEA-2 (g-proteobacteria)	0	0	0	0	0	0	0	0	0	0	0	0
GCF_001895125.2	Acinetobacter baumannii (g-proteobacteria)	0	0	0	0	0	0	2	100020	50010	2	100020	50010
GCF_000069245.1	Acinetobacter baumannii AYE (g-proteobacteria)	0	0	0	3	127011	42337	1	11180	11180	4	138191	34547.8
GCF_014721415.1	Acinetobacter seifertii (g-proteobacteria)	1	41747	41747	2	82640	41320	1	41395	41395	4	165782	41445.5
GCF_010918375.1	Acinetobacter indicus (g-proteobacteria)	0	0	0	2	104745	52372.5	1	181448	181448	3	286193	95397.7
GCF_002999115.2	Acinetobacter pittii (g-proteobacteria)	1	42040	42040	1	75903	75903	3	119077	39692.3	5	237020	47404
GCF_009892245.1	Acinetobacter haemolyticus (g-proteobacteria)	0	0	0	0	0	0	1	43443	43443	1	43443	43443
GCF_000226275.2	Acinetobacter baumannii MDR-ZJ06 (g-proteobacteria)	0	0	0	0	0	0	0	0	0	0	0	0
GCF_002813065.1	Acinetobacter haemolyticus (g-proteobacteria)	0	0	0	1	27040	27040	1	12828	12828	2	39868	19934
GCF_014705805.1	Acinetobacter baumannii (g-proteobacteria)	1	61541	61541	1	50622	50622	3	157539	52513	5	269702	53940.4
GCF_001577285.1	Acinetobacter pittii (g-proteobacteria)	0	0	0	0	0	0	0	0	0	0	0	0
GCF_011578045.1	Acinetobacter sp. 323-1 (g-proteobacteria)	0	0	0	0	0	0	0	0	0	0	0	0
GCF_001953195.1	Acinetobacter soli (g-proteobacteria)	0	0	0	1	78577	78577	0	0	0	1	78577	78577
GCF_004564115.1	Acinetobacter baumannii (g-proteobacteria)	0	0	0	0	0	0	4	135898	33974.5	4	135898	33974.5
GCF_000576535.1	Acinetobacter baumannii PKAB07 (g-proteobacteria)	0	0	0	1	101569	101569	2	126666	63333	3	228235	76078.3
GCF_003431385.1	Acinetobacter baumannii (g-proteobacteria)	3	191341	63780.3	1	82761	82761	2	43827	21913.5	6	317929	52988.2
GCF_001806345.1	Acinetobacter baumannii (g-proteobacteria)	0	0	0	1	107540	107540	2	101980	50990	3	209520	69840
GCF_002902885.1	Acinetobacter baumannii (g-proteobacteria)	1	110750	110750	1	99122	99122	3	119362	39787.3	5	329234	65846.8
GCF_000419405.1	Acinetobacter baumannii BJAB0715 (g-proteobacteria)	2	104246	52123	1	107254	107254	2	60880	30440	5	272380	54476
GCF_003522885.1	Acinetobacter baumannii (g-proteobacteria)	0	0	0	0	0	0	0	0	0	0	0	0
GCF_014705825.1	Acinetobacter baumannii (g-proteobacteria)	0	0	0	0	0	0	0	0	0	0	0	0
GCF_001704115.1	Acinetobacter larvae (g-proteobacteria)	0	0	0	1	167976	167976	1	57912	57912	2	225888	112944
GCF_013787185.1	Acinetobacter baumannii (g-proteobacteria)	0	0	0	0	0	0	0	0	0	0	0	0
GCF_001077555.2	Acinetobacter baumannii (g-proteobacteria)	0	0	0	2	117302	58651	2	50824	25412	4	168126	42031.5
GCF_006965565.1	Acinetobacter tandoii (g-proteobacteria)	0	0	0	0	0	0	0	0	0	0	0	0
GCF_000820685.1	Acinetobacter baumannii (g-proteobacteria)	0	0	0	0	0	0	2	80830	40415	2	80830	40415
GCF_014723095.1	Acinetobacter seifertii (g-proteobacteria)	2	118299	59149.5	1	37018	37018	1	36332	36332	4	191649	47912.2
GCF_003024525.3	Acinetobacter cumulans (g-proteobacteria)	0	0	0	0	0	0	0	0	0	0	0	0
GCF_002946595.1	Acinetobacter sp. SWBY1 (g-proteobacteria)	0	0	0	1	99240	99240	1	48492	48492	2	147732	73866
GCF_005281455.1	Acinetobacter nosocomialis M2 (g-proteobacteria)	0	0	0	0	0	0	0	0	0	0	0	0
GCF_004794235.2	Acinetobacter baumannii ATCC 17978 (g-proteobacteria)	0	0	0	0	0	0	2	92426	46213	2	92426	46213
GCF_004101705.1	Acinetobacter baumannii (g-proteobacteria)	0	0	0	1	84717	84717	3	112828	37609.3	4	197545	49386.2
GCF_000419425.1	Acinetobacter baumannii BJAB0868 (g-proteobacteria)	1	51692	51692	2	119837	59918.5	0	0	0	3	171529	57176.3
GCF_001971565.1	Acinetobacter schindleri (g-proteobacteria)	0	0	0	0	0	0	0	0	0	0	0	0
GCF_013349125.1	Acinetobacter lwoffii (g-proteobacteria)	0	0	0	0	0	0	0	0	0	0	0	0
GCF_003948085.2	Acinetobacter baumannii (g-proteobacteria)	0	0	0	3	164110	54703.3	1	54848	54848	4	218958	54739.5
GCF_002761575.1	Acinetobacter baumannii (g-proteobacteria)	2	129643	64821.5	1	31452	31452	4	217181	54295.2	7	378276	54039.4
GCF_002210065.1	Acinetobacter baumannii (g-proteobacteria)	0	0	0	0	0	0	0	0	0	0	0	0
GCF_002947845.1	Acinetobacter baumannii (g-proteobacteria)	2	108158	54079	2	143249	71624.5	0	0	0	4	251407	62851.8
GCF_013378115.1	Acinetobacter indicus (g-proteobacteria)	0	0	0	1	52738	52738	1	11393	11393	2	64131	32065.5
GCF_001573085.1	Acinetobacter baumannii (g-proteobacteria)	0	0	0	0	0	0	0	0	0	0	0	0
GCF_004354165.1	Acinetobacter baumannii (g-proteobacteria)	0	0	0	0	0	0	1	50796	50796	1	50796	50796
GCF_010918195.1	Acinetobacter indicus (g-proteobacteria)	0	0	0	0	0	0	0	0	0	0	0	0
GCF_012935085.1	Acinetobacter baumannii (g-proteobacteria)	2	104208	52104	2	193965	96982.5	2	71033	35516.5	6	369206	61534.3
GCF_900093475.1	Acinetobacter baumannii (g-proteobacteria)	0	0	0	0	0	0	0	0	0	0	0	0
GCF_004379355.1	Acinetobacter haemolyticus (g-proteobacteria)	0	0	0	0	0	0	1	103551	103551	1	103551	103551
GCF_002948475.1	Acinetobacter baumannii (g-proteobacteria)	1	108389	108389	1	84717	84717	3	112828	37609.3	5	305934	61186.8
GCF_003431865.1	Acinetobacter baumannii (g-proteobacteria)	1	57824	57824	5	260504	52100.8	1	10942	10942	7	329270	47038.6
GCF_001674475.2	Acinetobacter baumannii (g-proteobacteria)	0	0	0	0	0	0	0	0	0	0	0	0
GCF_002165245.3	Acinetobacter junii (g-proteobacteria)	0	0	0	0	0	0	1	6102	6102	1	6102	6102
GCF_008931365.1	Acinetobacter baumannii (g-proteobacteria)	0	0	0	0	0	0	1	171485	171485	1	171485	171485
GCF_004792395.1	Acinetobacter nosocomialis (g-proteobacteria)	0	0	0	0	0	0	0	0	0	0	0	0
GCF_013372085.1	Acinetobacter baumannii ATCC 17978 (g-proteobacteria)	0	0	0	1	34880	34880	2	92426	46213	3	127306	42435.3
GCF_014720075.1	Acinetobacter seifertii (g-proteobacteria)	0	0	0	0	0	0	0	0	0	0	0	0
GCF_002165295.2	Acinetobacter sp. WCHAc010052 (g-proteobacteria)	0	0	0	0	0	0	0	0	0	0	0	0
GCF_014788525.1	Acinetobacter seifertii (g-proteobacteria)	0	0	0	0	0	0	0	0	0	0	0	0
GCF_014722535.1	Acinetobacter seifertii (g-proteobacteria)	2	129339	64669.5	2	85121	42560.5	1	41391	41391	5	255851	51170.2
GCF_004354125.1	Acinetobacter baumannii (g-proteobacteria)	2	68056	34028	0	0	0	1	51052	51052	3	119108	39702.7
GCF_008694085.1	Acinetobacter pittii (g-proteobacteria)	0	0	0	0	0	0	2	86954	43477	2	86954	43477
GCF_001307195.1	Acinetobacter equi (g-proteobacteria)	0	0	0	0	0	0	3	74223	24741	3	74223	24741
GCF_014705845.1	Acinetobacter baumannii (g-proteobacteria)	2	120344	60172	2	107823	53911.5	2	107191	53595.5	6	335358	55893
GCF_002993105.1	Acinetobacter radioresistens (g-proteobacteria)	0	0	0	0	0	0	1	54163	54163	1	54163	54163
GCF_001617545.1	Acinetobacter pittii (g-proteobacteria)	0	0	0	0	0	0	1	5500	5500	1	5500	5500
GCF_002082865.1	Acinetobacter baumannii (g-proteobacteria)	1	48077	48077	2	185380	92690	2	59877	29938.5	5	293334	58666.8
GCF_014719655.1	Acinetobacter seifertii (g-proteobacteria)	0	0	0	0	0	0	2	99040	49520	2	99040	49520
GCF_003812225.1	Acinetobacter sp. FDAARGOS_494 (g-proteobacteria)	1	34752	34752	1	67171	67171	3	152642	50880.7	5	254565	50913
GCF_001647675.1	Acinetobacter sp. NCu2D-2 (g-proteobacteria)	0	0	0	0	0	0	0	0	0	0	0	0
GCF_014721075.1	Acinetobacter seifertii (g-proteobacteria)	1	41748	41748	2	136335	68167.5	1	41394	41394	4	219477	54869.2
GCF_014723195.1	Acinetobacter seifertii (g-proteobacteria)	0	0	0	3	144426	48142	1	41395	41395	4	185821	46455.2
GCF_003931775.1	Acinetobacter baumannii (g-proteobacteria)	0	0	0	2	141072	70536	3	110663	36887.7	5	251735	50347
GCF_012278715.1	Acinetobacter indicus (g-proteobacteria)	0	0	0	0	0	0	0	0	0	0	0	0
GCF_003931755.1	Acinetobacter baumannii (g-proteobacteria)	0	0	0	2	141072	70536	3	110663	36887.7	5	251735	50347
GCF_001517645.1	Acinetobacter baumannii (g-proteobacteria)	1	44552	44552	0	0	0	3	31749	10583	4	76301	19075.2
GCF_004194555.1	Acinetobacter baumannii (g-proteobacteria)	0	0	0	3	68290	22763.3	2	55706	27853	5	123996	24799.2
GCF_001668465.2	Acinetobacter baumannii (g-proteobacteria)	0	0	0	0	0	0	3	152822	50940.7	3	152822	50940.7
GCF_003522785.1	Acinetobacter baumannii (g-proteobacteria)	0	0	0	0	0	0	0	0	0	0	0	0
GCF_002803025.2	Acinetobacter baumannii AB307-0294 (g-proteobacteria)	0	0	0	0	0	0	0	0	0	0	0	0
GCF_004768705.1	Acinetobacter baumannii (g-proteobacteria)	0	0	0	0	0	0	4	158166	39541.5	4	158166	39541.5
GCF_014720715.1	Acinetobacter seifertii (g-proteobacteria)	0	0	0	0	0	0	0	0	0	0	0	0
GCF_000302575.1	Acinetobacter baumannii TYTH-1 (g-proteobacteria)	1	21404	21404	2	166336	83168	0	0	0	3	187740	62580
GCF_014721215.1	Acinetobacter seifertii (g-proteobacteria)	0	0	0	0	0	0	0	0	0	0	0	0
GCF_003264295.1	Acinetobacter baumannii (g-proteobacteria)	0	0	0	0	0	0	0	0	0	0	0	0
GCF_014719435.1	Acinetobacter seifertii (g-proteobacteria)	1	41747	41747	1	37018	37018	1	41395	41395	3	120160	40053.3
GCF_009455505.1	Acinetobacter baumannii (g-proteobacteria)	0	0	0	4	261631	65407.8	1	49442	49442	5	311073	62214.6
GCF_001578145.1	Acinetobacter baumannii (g-proteobacteria)	0	0	0	0	0	0	0	0	0	0	0	0
GCF_014717515.1	Acinetobacter seifertii (g-proteobacteria)	0	0	0	0	0	0	0	0	0	0	0	0
GCF_009884975.1	Acinetobacter dispersus (g-proteobacteria)	1	37213	37213	1	38827	38827	0	0	0	2	76040	38020
GCF_002082625.2	Acinetobacter baumannii (g-proteobacteria)	0	0	0	0	0	0	0	0	0	0	0	0
GCF_014720495.1	Acinetobacter seifertii (g-proteobacteria)	2	167153	83576.5	2	82408	41204	1	41397	41397	5	290958	58191.6
GCF_001806485.1	Acinetobacter baumannii (g-proteobacteria)	0	0	0	0	0	0	0	0	0	0	0	0
GCF_002953575.2	Acinetobacter indicus (g-proteobacteria)	1	74497	74497	0	0	0	0	0	0	1	74497	74497
GCF_001721705.1	Acinetobacter baumannii (g-proteobacteria)	0	0	0	0	0	0	1	48493	48493	1	48493	48493
GCF_009497995.1	Acinetobacter baumannii (g-proteobacteria)	2	109968	54984	3	169400	56466.7	1	48699	48699	6	328067	54677.8
GCF_012516415.1	Acinetobacter sp. NEB149 (g-proteobacteria)	0	0	0	1	20510	20510	0	0	0	1	20510	20510
GCF_014718355.1	Acinetobacter seifertii (g-proteobacteria)	1	44554	44554	0	0	0	2	72712	36356	3	117266	39088.7
GCF_008180305.1	Acinetobacter johnsonii (g-proteobacteria)	0	0	0	0	0	0	0	0	0	0	0	0
GCF_001922205.1	Acinetobacter baumannii (g-proteobacteria)	1	103745	103745	1	84718	84718	3	112421	37473.7	5	300884	60176.8
GCF_002165375.2	Acinetobacter chinensis (g-proteobacteria)	0	0	0	0	0	0	0	0	0	0	0	0
GCF_001457535.1	Acinetobacter baumannii (g-proteobacteria)	1	37816	37816	0	0	0	2	21383	10691.5	3	59199	19733
GCF_001573065.1	Acinetobacter baumannii (g-proteobacteria)	0	0	0	0	0	0	0	0	0	0	0	0
GCF_000828935.1	Acinetobacter baumannii (g-proteobacteria)	0	0	0	1	40735	40735	3	144829	48276.3	4	185564	46391
GCF_003051965.2	Acinetobacter pittii (g-proteobacteria)	1	42081	42081	2	105618	52809	2	75468	37734	5	223167	44633.4
GCF_002082885.1	Acinetobacter baumannii (g-proteobacteria)	1	48077	48077	1	84816	84816	2	151333	75666.5	4	284226	71056.5
GCF_008121475.1	Acinetobacter pittii (g-proteobacteria)	1	49777	49777	0	0	0	3	77894	25964.7	4	127671	31917.8
GCF_004136355.1	Acinetobacter baumannii (g-proteobacteria)	1	111529	111529	0	0	0	0	0	0	1	111529	111529
GCF_014718955.1	Acinetobacter seifertii (g-proteobacteria)	1	40249	40249	2	86031	43015.5	0	0	0	3	126280	42093.3
GCF_002165345.2	Acinetobacter wuhouensis (g-proteobacteria)	2	117649	58824.5	0	0	0	1	58434	58434	3	176083	58694.3
GCF_000186665.3	Acinetobacter baumannii D1279779 (g-proteobacteria)	0	0	0	0	0	0	2	97267	48633.5	2	97267	48633.5
GCF_003345235.1	Acinetobacter baumannii (g-proteobacteria)	2	87361	43680.5	4	197976	49494	2	55072	27536	8	340409	42551.1
GCF_005519305.1	Acinetobacter radioresistens (g-proteobacteria)	1	56618	56618	0	0	0	0	0	0	1	56618	56618
GCF_008630895.1	Acinetobacter baumannii (g-proteobacteria)	0	0	0	1	34880	34880	1	49338	49338	2	84218	42109
GCF_004758865.1	Acinetobacter baumannii (g-proteobacteria)	1	74383	74383	5	181763	36352.6	4	119493	29873.2	10	375639	37563.9
GCF_002165305.2	Acinetobacter sp. WCHA55 (g-proteobacteria)	0	0	0	1	71538	71538	1	52614	52614	2	124152	62076
GCF_013416255.1	Acinetobacter baumannii (g-proteobacteria)	0	0	0	0	0	0	0	0	0	0	0	0
GCF_009833005.1	Acinetobacter baumannii (g-proteobacteria)	1	48179	48179	0	0	0	2	104812	52406	3	152991	50997
GCF_009892385.1	Acinetobacter haemolyticus (g-proteobacteria)	0	0	0	0	0	0	0	0	0	0	0	0
GCF_003812485.1	Acinetobacter baumannii (g-proteobacteria)	0	0	0	0	0	0	0	0	0	0	0	0
GCF_000820665.1	Acinetobacter baumannii (g-proteobacteria)	0	0	0	0	0	0	3	89403	29801	3	89403	29801
GCF_003812385.1	Acinetobacter baumannii (g-proteobacteria)	0	0	0	1	41784	41784	1	16228	16228	2	58012	29006
GCF_014250455.1	Acinetobacter venetianus (g-proteobacteria)	0	0	0	0	0	0	0	0	0	0	0	0
GCF_001696605.3	Acinetobacter wuhouensis (g-proteobacteria)	0	0	0	1	56446	56446	2	76557	38278.5	3	133003	44334.3
GCF_011996285.1	Acinetobacter pittii (g-proteobacteria)	0	0	0	0	0	0	2	53813	26906.5	2	53813	26906.5
GCF_002082845.1	Acinetobacter baumannii (g-proteobacteria)	1	70232	70232	2	177031	88515.5	2	60909	30454.5	5	308172	61634.4
GCF_014722275.1	Acinetobacter seifertii (g-proteobacteria)	1	41747	41747	2	82628	41314	1	41389	41389	4	165764	41441
GCF_014169715.1	Aeromonas hydrophila (g-proteobacteria)	0	0	0	2	107992	53996	1	6310	6310	3	114302	38100.7
GCF_011045495.1	Aeromonas veronii (g-proteobacteria)	2	125357	62678.5	0	0	0	0	0	0	2	125357	62678.5
GCF_001455365.1	Aeromonas hydrophila (g-proteobacteria)	1	43893	43893	1	35580	35580	4	125071	31267.8	6	204544	34090.7
GCF_000612075.2	Aeromonas hydrophila YL17 (g-proteobacteria)	0	0	0	0	0	0	0	0	0	0	0	0
GCF_000287215.2	Aeromonas media WS (g-proteobacteria)	1	39590	39590	0	0	0	0	0	0	1	39590	39590
GCF_002764135.1	Aeromonas salmonicida (g-proteobacteria)	0	0	0	0	0	0	0	0	0	0	0	0
GCF_014892695.1	Aeromonas simiae (g-proteobacteria)	0	0	0	0	0	0	1	9349	9349	1	9349	9349
GCF_002214305.1	Aeromonas salmonicida (g-proteobacteria)	0	0	0	0	0	0	0	0	0	0	0	0
GCF_004684305.1	Aeromonas hydrophila (g-proteobacteria)	0	0	0	1	67599	67599	3	97974	32658	4	165573	41393.2
GCF_003692675.1	Aeromonas salmonicida subsp. salmonicida 01-B526 (g-proteobacteria)	0	0	0	0	0	0	0	0	0	0	0	0
GCF_009858115.1	Aeromonas salmonicida subsp. salmonicida (g-proteobacteria)	0	0	0	0	0	0	0	0	0	0	0	0
GCF_001683535.1	Aeromonas hydrophila (g-proteobacteria)	1	43893	43893	0	0	0	0	0	0	1	43893	43893
GCF_009833025.1	Aeromonas veronii (g-proteobacteria)	1	56245	56245	1	47495	47495	2	42582	21291	4	146322	36580.5
GCF_014162015.1	Aeromonas caviae (g-proteobacteria)	0	0	0	1	16870	16870	1	15436	15436	2	32306	16153
GCF_013085505.1	Aeromonas sp. 2692-1 (g-proteobacteria)	3	139625	46541.7	1	34882	34882	1	8471	8471	5	182978	36595.6
GCF_013085765.1	Aeromonas media (g-proteobacteria)	1	37936	37936	0	0	0	1	28969	28969	2	66905	33452.5
GCF_014679585.1	Aeromonas hydrophila (g-proteobacteria)	0	0	0	0	0	0	4	53051	13262.8	4	53051	13262.8
GCF_009791455.1	Aeromonas hydrophila (g-proteobacteria)	0	0	0	0	0	0	0	0	0	0	0	0
GCF_013085485.1	Aeromonas media (g-proteobacteria)	0	0	0	0	0	0	0	0	0	0	0	0
GCF_000783775.2	Aeromonas caviae (g-proteobacteria)	1	41665	41665	0	0	0	0	0	0	1	41665	41665
GCF_001634325.1	Aeromonas veronii (g-proteobacteria)	1	58037	58037	1	55648	55648	1	21207	21207	3	134892	44964
GCF_014872735.1	Aeromonas salmonicida subsp. masoucida (g-proteobacteria)	0	0	0	0	0	0	0	0	0	0	0	0
GCF_003925855.2	Aeromonas caviae (g-proteobacteria)	0	0	0	0	0	0	0	0	0	0	0	0
GCF_002180335.1	Aeromonas salmonicida (g-proteobacteria)	0	0	0	1	41945	41945	0	0	0	1	41945	41945
GCF_003491365.1	Aeromonas veronii (g-proteobacteria)	0	0	0	0	0	0	0	0	0	0	0	0
GCF_014168715.1	Aeromonas veronii (g-proteobacteria)	1	50393	50393	0	0	0	3	82284	27428	4	132677	33169.2
GCF_014217505.1	Aeromonas jandaei (g-proteobacteria)	0	0	0	0	0	0	0	0	0	0	0	0
GCF_003722175.1	Aeromonas veronii (g-proteobacteria)	0	0	0	0	0	0	0	0	0	0	0	0
GCF_014161955.1	Aeromonas hydrophila (g-proteobacteria)	0	0	0	1	45895	45895	0	0	0	1	45895	45895
GCF_014169875.1	Aeromonas veronii (g-proteobacteria)	0	0	0	2	156402	78201	0	0	0	2	156402	78201
GCF_002587065.1	Aeromonas sp. CA23 (g-proteobacteria)	2	89922	44961	1	55036	55036	0	0	0	3	144958	48319.3
GCF_002934425.1	Aeromonas sp. ASNIH4 (g-proteobacteria)	0	0	0	3	105437	35145.7	0	0	0	3	105437	35145.7
GCF_002903485.1	Aeromonas sp. ASNIH7 (g-proteobacteria)	0	0	0	0	0	0	1	7390	7390	1	7390	7390
GCF_013487985.1	Aeromonas caviae (g-proteobacteria)	0	0	0	1	37130	37130	0	0	0	1	37130	37130
GCF_008693705.1	Aeromonas veronii (g-proteobacteria)	1	49856	49856	0	0	0	2	32056	16028	3	81912	27304
GCF_013085725.1	Aeromonas media (g-proteobacteria)	0	0	0	1	40100	40100	2	99851	49925.5	3	139951	46650.3
GCF_014169735.1	Aeromonas caviae (g-proteobacteria)	0	0	0	0	0	0	1	9205	9205	1	9205	9205
GCF_000464515.2	Aeromonas veronii Hm21 (g-proteobacteria)	1	56522	56522	0	0	0	0	0	0	1	56522	56522
GCF_000196395.1	Aeromonas salmonicida subsp. salmonicida A449 (g-proteobacteria)	0	0	0	2	71420	35710	0	0	0	2	71420	35710
GCF_014168995.1	Aeromonas veronii (g-proteobacteria)	1	68507	68507	0	0	0	0	0	0	1	68507	68507
GCF_004919485.1	Aeromonas schubertii (g-proteobacteria)	0	0	0	1	34641	34641	0	0	0	1	34641	34641
GCF_002934285.1	Aeromonas sp. ASNIH1 (g-proteobacteria)	0	0	0	0	0	0	0	0	0	0	0	0
GCF_002803925.1	Aeromonas veronii (g-proteobacteria)	0	0	0	0	0	0	0	0	0	0	0	0
GCF_001447335.1	Aeromonas schubertii (g-proteobacteria)	1	70744	70744	0	0	0	1	29050	29050	2	99794	49897
GCF_000635955.1	Aeromonas hydrophila pc104A (g-proteobacteria)	0	0	0	0	0	0	0	0	0	0	0	0
GCF_003015165.1	Aeromonas rivipollensis (g-proteobacteria)	1	62402	62402	0	0	0	0	0	0	1	62402	62402
GCF_004296435.1	Aeromonas hydrophila (g-proteobacteria)	1	84426	84426	1	34343	34343	0	0	0	2	118769	59384.5
GCF_002903405.1	Aeromonas sp. ASNIH3 (g-proteobacteria)	1	49600	49600	1	36907	36907	0	0	0	2	86507	43253.5
GCF_000014805.1	Aeromonas hydrophila subsp. hydrophila ATCC 7966 (g-proteobacteria)	0	0	0	0	0	0	0	0	0	0	0	0
GCF_900637545.1	Aeromonas encheleia (g-proteobacteria)	1	80031	80031	0	0	0	0	0	0	1	80031	80031
GCF_001019645.1	Aeromonas hydrophila NJ-35 (g-proteobacteria)	0	0	0	0	0	0	0	0	0	0	0	0
GCF_001895965.1	Aeromonas hydrophila (g-proteobacteria)	1	36510	36510	0	0	0	0	0	0	1	36510	36510
GCF_001518775.1	Aeromonas hydrophila (g-proteobacteria)	0	0	0	0	0	0	1	59644	59644	1	59644	59644
GCF_014169835.1	Aeromonas veronii (g-proteobacteria)	1	39674	39674	0	0	0	0	0	0	1	39674	39674
GCF_000401555.1	Aeromonas hydrophila ML09-119 (g-proteobacteria)	0	0	0	0	0	0	0	0	0	0	0	0
GCF_000633175.1	Aeromonas hydrophila AL09-71 (g-proteobacteria)	1	43886	43886	1	37458	37458	1	58052	58052	3	139396	46465.3
GCF_009931135.1	Aeromonas media (g-proteobacteria)	0	0	0	0	0	0	0	0	0	0	0	0
GCF_002214245.1	Aeromonas salmonicida (g-proteobacteria)	0	0	0	0	0	0	0	0	0	0	0	0
GCF_014168615.1	Aeromonas sp. WP2-W18-CRE-05 (g-proteobacteria)	0	0	0	0	0	0	0	0	0	0	0	0
GCF_004684325.1	Aeromonas hydrophila (g-proteobacteria)	0	0	0	1	67601	67601	3	97976	32658.7	4	165577	41394.2
GCF_002285935.1	Aeromonas dhakensis (g-proteobacteria)	0	0	0	2	76090	38045	1	41247	41247	3	117337	39112.3
GCF_014169235.1	Aeromonas caviae (g-proteobacteria)	1	46486	46486	2	68231	34115.5	1	59249	59249	4	173966	43491.5
GCF_014161425.1	Aeromonas media (g-proteobacteria)	1	58457	58457	1	35871	35871	0	0	0	2	94328	47164
GCF_002902865.1	Aeromonas sp. ASNIH5 (g-proteobacteria)	1	68038	68038	1	20756	20756	2	20332	10166	4	109126	27281.5
GCF_001687125.1	Aeromonas hydrophila (g-proteobacteria)	0	0	0	1	80583	80583	0	0	0	1	80583	80583
GCF_014168635.1	Aeromonas caviae (g-proteobacteria)	0	0	0	1	35627	35627	1	9333	9333	2	44960	22480
GCF_000963645.1	Aeromonas hydrophila (g-proteobacteria)	1	119174	119174	0	0	0	0	0	0	1	119174	119174
GCF_003491245.1	Aeromonas hydrophila (g-proteobacteria)	1	62131	62131	0	0	0	0	0	0	1	62131	62131
GCF_000512185.1	Aeromonas hydrophila 4AK4 (g-proteobacteria)	0	0	0	1	42953	42953	0	0	0	1	42953	42953
GCF_013488005.1	Aeromonas caviae (g-proteobacteria)	2	102426	51213	1	34194	34194	1	62991	62991	4	199611	49902.8
GCF_014158455.1	Aeromonas caviae (g-proteobacteria)	1	66597	66597	1	47810	47810	1	4935	4935	3	119342	39780.7
GCF_013487965.1	Aeromonas caviae (g-proteobacteria)	1	56217	56217	1	34442	34442	0	0	0	2	90659	45329.5
GCF_000940915.1	Aeromonas hydrophila (g-proteobacteria)	0	0	0	0	0	0	0	0	0	0	0	0
GCF_003294895.1	Aeromonas caviae (g-proteobacteria)	0	0	0	0	0	0	1	7390	7390	1	7390	7390
GCF_013085785.1	Aeromonas media (g-proteobacteria)	1	37936	37936	0	0	0	1	23513	23513	2	61449	30724.5
GCF_012273595.1	Aeromonas hydrophila (g-proteobacteria)	1	45708	45708	0	0	0	0	0	0	1	45708	45708
GCF_014109865.1	Aeromonas media (g-proteobacteria)	1	50460	50460	0	0	0	0	0	0	1	50460	50460
GCF_013085745.1	Aeromonas media (g-proteobacteria)	1	66589	66589	0	0	0	1	14885	14885	2	81474	40737
GCF_009755745.1	Aeromonas veronii (g-proteobacteria)	0	0	0	0	0	0	2	14922	7461	2	14922	7461
GCF_013085525.1	Aeromonas sp. 1805 (g-proteobacteria)	0	0	0	0	0	0	0	0	0	0	0	0
GCF_014169675.1	Aeromonas caviae (g-proteobacteria)	0	0	0	0	0	0	0	0	0	0	0	0
GCF_001593245.1	Aeromonas veronii (g-proteobacteria)	2	87302	43651	2	66397	33198.5	0	0	0	4	153699	38424.8
GCF_013415825.1	Aeromonas veronii (g-proteobacteria)	0	0	0	0	0	0	3	104729	34909.7	3	104729	34909.7
GCF_009858135.1	Aeromonas salmonicida subsp. salmonicida (g-proteobacteria)	0	0	0	0	0	0	0	0	0	0	0	0
GCF_003014775.1	Aeromonas hydrophila (g-proteobacteria)	0	0	0	1	33040	33040	1	26494	26494	2	59534	29767
GCF_002803945.1	Aeromonas veronii (g-proteobacteria)	0	0	0	0	0	0	0	0	0	0	0	0
GCF_002735225.1	Aeromonas salmonicida subsp. pectinolytica 34mel (g-proteobacteria)	0	0	0	0	0	0	1	19268	19268	1	19268	19268
GCF_002214265.1	Aeromonas salmonicida (g-proteobacteria)	0	0	0	0	0	0	0	0	0	0	0	0
GCF_007179295.1	Aeromonas caviae (g-proteobacteria)	0	0	0	0	0	0	0	0	0	0	0	0
GCF_003294855.2	Aeromonas caviae (g-proteobacteria)	2	181177	90588.5	0	0	0	0	0	0	2	181177	90588.5
GCF_003491225.1	Aeromonas hydrophila (g-proteobacteria)	1	43891	43891	1	47346	47346	3	115776	38592	5	207013	41402.6
GCF_002934795.1	Aeromonas sp. ASNIH2 (g-proteobacteria)	1	33364	33364	2	94895	47447.5	2	16174	8087	5	144433	28886.6
GCF_011602425.1	Aeromonas hydrophila (g-proteobacteria)	1	43893	43893	0	0	0	4	123971	30992.8	5	167864	33572.8
GCF_008370735.1	Aeromonas salmonicida subsp. salmonicida (g-proteobacteria)	0	0	0	0	0	0	0	0	0	0	0	0
GCF_014169795.1	Aeromonas veronii (g-proteobacteria)	0	0	0	0	0	0	1	36444	36444	1	36444	36444
GCF_012931585.1	Aeromonas salmonicida (g-proteobacteria)	0	0	0	1	45874	45874	0	0	0	1	45874	45874
GCF_001643275.2	Aeromonas salmonicida subsp. salmonicida (g-proteobacteria)	0	0	0	0	0	0	0	0	0	0	0	0
GCF_000819505.1	Aeromonas hydrophila J-1 (g-proteobacteria)	0	0	0	0	0	0	0	0	0	0	0	0
GCF_000204115.1	Aeromonas veronii B565 (g-proteobacteria)	0	0	0	0	0	0	0	0	0	0	0	0
GCF_002313065.1	Aeromonas salmonicida subsp. masoucida (g-proteobacteria)	0	0	0	1	22553	22553	1	14782	14782	2	37335	18667.5
GCF_002850695.3	Aeromonas hydrophila subsp. hydrophila (g-proteobacteria)	0	0	0	0	0	0	0	0	0	0	0	0
GCF_900476005.1	Aeromonas caviae (g-proteobacteria)	1	70883	70883	0	0	0	1	33485	33485	2	104368	52184
GCF_002586745.1	Aeromonas sp. CU5 (g-proteobacteria)	0	0	0	0	0	0	0	0	0	0	0	0
GCF_009834065.1	Aeromonas veronii (g-proteobacteria)	1	63657	63657	1	20578	20578	2	72263	36131.5	4	156498	39124.5
GCF_000832585.1	Bacillus anthracis (firmicutes)	2	91519	45759.5	1	53873	53873	1	14546	14546	4	159938	39984.5
GCF_006489235.1	Bacillus velezensis (firmicutes)	0	0	0	0	0	0	0	0	0	0	0	0
GCF_000973605.1	Bacillus subtilis HJ5 (firmicutes)	0	0	0	1	33757	33757	0	0	0	1	33757	33757
GCF_001683155.1	Bacillus anthracis (firmicutes)	2	91161	45580.5	1	53199	53199	1	14546	14546	4	158906	39726.5
GCF_902386215.1	Bacillus licheniformis (firmicutes)	2	141017	70508.5	0	0	0	0	0	0	2	141017	70508.5
GCF_002893845.1	Bacillus velezensis (firmicutes)	2	192961	96480.5	4	234308	58577	0	0	0	6	427269	71211.5
GCF_003020845.1	Bacillus cereus (firmicutes)	2	128680	64340	0	0	0	0	0	0	2	128680	64340
GCF_008824205.1	Bacillus amyloliquefaciens (firmicutes)	0	0	0	2	50180	25090	2	32430	16215	4	82610	20652.5
GCF_012275165.1	Bacillus velezensis (firmicutes)	0	0	0	1	29510	29510	0	0	0	1	29510	29510
GCF_002238395.1	Bacillus velezensis (firmicutes)	0	0	0	1	30564	30564	0	0	0	1	30564	30564
GCF_000590455.1	Bacillus pumilus (firmicutes)	1	47854	47854	0	0	0	1	36483	36483	2	84337	42168.5
GCF_000971925.1	Bacillus subtilis KCTC 1028 = ATCC 6051a (firmicutes)	0	0	0	0	0	0	0	0	0	0	0	0
GCF_001687085.1	Bacillus pumilus (firmicutes)	0	0	0	0	0	0	0	0	0	0	0	0
GCF_900636945.1	Bacillus freudenreichii (firmicutes)	0	0	0	0	0	0	0	0	0	0	0	0
GCF_002688645.1	Bacillus atrophaeus (firmicutes)	2	182111	91055.5	0	0	0	0	0	0	2	182111	91055.5
GCF_009739965.1	Bacillus cereus (firmicutes)	0	0	0	0	0	0	0	0	0	0	0	0
GCF_900093775.1	Bacillus glycinifermentans (firmicutes)	1	78171	78171	3	231852	77284	1	13427	13427	5	323450	64690
GCF_002163815.1	Bacillus subtilis (firmicutes)	1	71651	71651	1	32132	32132	0	0	0	2	103783	51891.5
GCF_013113775.1	Bacillus thuringiensis serovar israelensis (firmicutes)	2	202990	101495	0	0	0	2	62543	31271.5	4	265533	66383.2
GCF_000835235.1	Bacillus thuringiensis serovar kurstaki (firmicutes)	0	0	0	1	46633	46633	1	14885	14885	2	61518	30759
GCF_001895885.1	Bacillus safensis (firmicutes)	1	132567	132567	2	72380	36190	1	28617	28617	4	233564	58391
GCF_000284395.1	Bacillus velezensis YAU B9601-Y2 (firmicutes)	2	193306	96653	1	43135	43135	2	60106	30053	5	296547	59309.4
GCF_000385965.2	Bacillus atrophaeus UCMB-5137 (firmicutes)	1	83141	83141	1	29375	29375	1	10349	10349	3	122865	40955
GCF_002074135.1	Bacillus licheniformis (firmicutes)	1	179538	179538	4	141828	35457	0	0	0	5	321366	64273.2
GCF_014358035.1	Bacillus velezensis (firmicutes)	0	0	0	2	78824	39412	0	0	0	2	78824	39412
GCF_000829195.1	Bacillus sp. OxB-1 (firmicutes)	2	106508	53254	0	0	0	0	0	0	2	106508	53254
GCF_003431885.1	Bacillus velezensis (firmicutes)	0	0	0	1	29559	29559	0	0	0	1	29559	29559
GCF_000832405.1	Bacillus cereus 03BB102 (firmicutes)	0	0	0	0	0	0	0	0	0	0	0	0
GCF_002290105.1	Bacillus cereus (firmicutes)	0	0	0	0	0	0	0	0	0	0	0	0
GCF_900186955.1	Bacillus pumilus (firmicutes)	0	0	0	0	0	0	0	0	0	0	0	0
GCF_012648005.1	Bacillus mojavensis (firmicutes)	1	70614	70614	1	32376	32376	0	0	0	2	102990	51495
GCF_000688795.1	Bacillus thuringiensis serovar kurstaki str. YBT-1520 (firmicutes)	3	185685	61895	1	40190	40190	2	77395	38697.5	6	303270	50545
GCF_004101805.1	Bacillus velezensis (firmicutes)	0	0	0	1	30307	30307	0	0	0	1	30307	30307
GCF_001278755.1	Bacillus sp. FJAT-22090 (firmicutes)	0	0	0	0	0	0	1	28375	28375	1	28375	28375
GCF_001816185.2	Bacillus sp. RZ2MS9 (firmicutes)	0	0	0	0	0	0	0	0	0	0	0	0
GCF_000832605.1	Bacillus mycoides (firmicutes)	0	0	0	1	20972	20972	2	35536	17768	3	56508	18836
GCF_001640965.1	Bacillus thuringiensis serovar alesti (firmicutes)	0	0	0	0	0	0	0	0	0	0	0	0
GCF_009497015.2	Bacillus cereus (firmicutes)	0	0	0	2	103752	51876	0	0	0	2	103752	51876
GCF_000021205.1	Bacillus cereus B4264 (firmicutes)	0	0	0	0	0	0	0	0	0	0	0	0
GCF_000021445.1	Bacillus anthracis str. CDC 684 (firmicutes)	0	0	0	0	0	0	0	0	0	0	0	0
GCF_009665145.1	Bacillus subtilis (firmicutes)	0	0	0	1	33757	33757	0	0	0	1	33757	33757
GCF_002025105.1	Bacillus thuringiensis (firmicutes)	0	0	0	1	55253	55253	0	0	0	1	55253	55253
GCF_003097715.1	Bacillus safensis FO-36b (firmicutes)	1	70145	70145	1	44463	44463	0	0	0	2	114608	57304
GCF_001050455.1	Bacillus megaterium Q3 (firmicutes)	0	0	0	0	0	0	0	0	0	0	0	0
GCF_004563755.2	Bacillus altitudinis (firmicutes)	0	0	0	0	0	0	0	0	0	0	0	0
GCF_001683175.1	Bacillus anthracis (firmicutes)	0	0	0	0	0	0	0	0	0	0	0	0
GCF_009937745.1	Bacillus subtilis (firmicutes)	2	185795	92897.5	1	33640	33640	0	0	0	3	219435	73145
GCF_004526275.1	Bacillus licheniformis (firmicutes)	1	45900	45900	2	75927	37963.5	1	44765	44765	4	166592	41648
GCF_009662415.1	Bacillus subtilis (firmicutes)	1	84214	84214	2	154545	77272.5	0	0	0	3	238759	79586.3
GCF_000022505.1	Bacillus cereus 03BB102 (firmicutes)	0	0	0	0	0	0	0	0	0	0	0	0
GCF_001593395.2	Bacillus velezensis (firmicutes)	0	0	0	0	0	0	0	0	0	0	0	0
GCF_005696395.1	Bacillus velezensis (firmicutes)	0	0	0	0	0	0	1	9832	9832	1	9832	9832
GCF_009662335.1	Bacillus subtilis (firmicutes)	1	37188	37188	4	134822	33705.5	0	0	0	5	172010	34402
GCF_003612735.1	Bacillus subtilis (firmicutes)	1	36861	36861	2	167592	83796	0	0	0	3	204453	68151
GCF_015291865.1	Bacillus velezensis (firmicutes)	0	0	0	2	86375	43187.5	0	0	0	2	86375	43187.5
GCF_000833005.1	Bacillus velezensis (firmicutes)	0	0	0	2	69907	34953.5	0	0	0	2	69907	34953.5
GCF_004101925.1	Bacillus aerophilus (firmicutes)	0	0	0	0	0	0	0	0	0	0	0	0
GCF_002250905.2	Bacillus cytotoxicus (firmicutes)	2	115080	57540	1	62905	62905	1	38888	38888	4	216873	54218.2
GCF_013009385.1	Bacillus subtilis subsp. subtilis str. 168 (firmicutes)	2	301346	150673	1	32826	32826	0	0	0	3	334172	111391
GCF_004771155.1	Bacillus cereus (firmicutes)	0	0	0	0	0	0	0	0	0	0	0	0
GCF_009759805.1	Bacillus sp. ms-22 (firmicutes)	0	0	0	0	0	0	0	0	0	0	0	0
GCF_006489255.1	Bacillus velezensis (firmicutes)	2	105070	52535	0	0	0	1	9790	9790	3	114860	38286.7
GCF_002214725.1	Bacillus cereus (firmicutes)	0	0	0	0	0	0	0	0	0	0	0	0
GCF_005491525.1	Bacillus megaterium (firmicutes)	0	0	0	0	0	0	0	0	0	0	0	0
GCF_014879275.1	Bacillus subtilis (firmicutes)	0	0	0	0	0	0	0	0	0	0	0	0
GCF_009363695.1	Bacillus sp. THAF10 (firmicutes)	0	0	0	0	0	0	0	0	0	0	0	0
GCF_003073455.1	Bacillus velezensis (firmicutes)	0	0	0	0	0	0	0	0	0	0	0	0
GCF_002237515.1	Bacillus velezensis (firmicutes)	0	0	0	0	0	0	0	0	0	0	0	0
GCF_014854735.1	Bacillus amyloliquefaciens (firmicutes)	0	0	0	0	0	0	0	0	0	0	0	0
GCF_002157855.1	Bacillus horikoshii (firmicutes)	0	0	0	0	0	0	0	0	0	0	0	0
GCF_000769515.1	Bacillus subtilis (firmicutes)	0	0	0	0	0	0	0	0	0	0	0	0
GCF_000512835.2	Bacillus anthracis str. A16 (firmicutes)	2	91159	45579.5	1	53188	53188	2	24742	12371	5	169089	33817.8
GCF_008041975.1	Bacillus cereus (firmicutes)	2	135273	67636.5	0	0	0	1	36695	36695	3	171968	57322.7
GCF_013875015.1	Bacillus velezensis (firmicutes)	2	176260	88130	0	0	0	3	106989	35663	5	283249	56649.8
GCF_006385935.1	Bacillus megaterium (firmicutes)	0	0	0	0	0	0	1	8540	8540	1	8540	8540
GCF_008367895.1	Bacillus velezensis (firmicutes)	0	0	0	0	0	0	1	10691	10691	1	10691	10691
GCF_000008445.1	Bacillus anthracis str. 'Ames Ancestor' (firmicutes)	0	0	0	0	0	0	0	0	0	0	0	0
GCF_001941885.1	Bacillus cereus (firmicutes)	1	52934	52934	0	0	0	0	0	0	1	52934	52934
GCF_009913595.1	Bacillus subtilis (firmicutes)	0	0	0	0	0	0	0	0	0	0	0	0
GCF_000832385.1	Bacillus cereus D17 (firmicutes)	4	216495	54123.8	0	0	0	2	79812	39906	6	296307	49384.5
GCF_000161035.1	Bacillus cereus m1550 (firmicutes)	0	0	0	0	0	0	0	0	0	0	0	0
GCF_000832725.1	Bacillus anthracis (firmicutes)	0	0	0	0	0	0	0	0	0	0	0	0
GCF_002184245.1	Bacillus thuringiensis (firmicutes)	2	86447	43223.5	2	94358	47179	0	0	0	4	180805	45201.2
GCF_002243495.1	Bacillus atrophaeus (firmicutes)	1	71483	71483	1	30871	30871	0	0	0	2	102354	51177
GCF_002251055.2	Bacillus cytotoxicus (firmicutes)	0	0	0	0	0	0	0	0	0	0	0	0
GCF_000196735.1	Bacillus amyloliquefaciens DSM 7 = ATCC 23350 (firmicutes)	2	104520	52260	3	118888	39629.3	1	41655	41655	6	265063	44177.2
GCF_000832485.1	Bacillus thuringiensis (firmicutes)	1	82336	82336	2	78078	39039	3	300115	100038	6	460529	76754.8
GCF_002443095.1	Bacillus glycinifermentans (firmicutes)	3	201644	67214.7	3	265835	88611.7	1	26523	26523	7	494002	70571.7
GCF_003665215.1	Bacillus subtilis subsp. subtilis (firmicutes)	1	65866	65866	5	355685	71137	0	0	0	6	421551	70258.5
GCF_007923205.1	Bacillus amyloliquefaciens (firmicutes)	0	0	0	2	67394	33697	0	0	0	2	67394	33697
GCF_002214705.1	Bacillus cereus (firmicutes)	0	0	0	0	0	0	0	0	0	0	0	0
GCF_000227465.1	Bacillus subtilis subsp. spizizenii TU-B-10 (firmicutes)	0	0	0	0	0	0	0	0	0	0	0	0
GCF_002214765.1	Bacillus cereus (firmicutes)	1	62463	62463	1	52706	52706	0	0	0	2	115169	57584.5
GCF_001277915.1	Bacillus cereus (firmicutes)	1	58271	58271	0	0	0	1	8368	8368	2	66639	33319.5
GCF_013393725.1	Bacillus subtilis (firmicutes)	0	0	0	0	0	0	0	0	0	0	0	0
GCF_014250435.1	Bacillus sp. PAMC28571 (firmicutes)	1	71275	71275	0	0	0	0	0	0	1	71275	71275
GCF_000025825.1	Bacillus megaterium QM B1551 (firmicutes)	0	0	0	0	0	0	0	0	0	0	0	0
GCF_009806695.1	Bacillus anthracis (firmicutes)	2	91161	45580.5	1	53863	53863	1	14546	14546	4	159570	39892.5
GCF_001857925.1	Bacillus xiamenensis (firmicutes)	0	0	0	0	0	0	0	0	0	0	0	0
GCF_001586105.1	Bacillus amyloliquefaciens (firmicutes)	1	37847	37847	2	69833	34916.5	0	0	0	3	107680	35893.3
GCF_002222555.1	Bacillus thuringiensis (firmicutes)	0	0	0	2	97663	48831.5	0	0	0	2	97663	48831.5
GCF_000559005.1	Bacillus anthracis 52-G (firmicutes)	2	91520	45760	1	53201	53201	1	14546	14546	4	159267	39816.8
GCF_012275205.1	Bacillus megaterium (firmicutes)	0	0	0	0	0	0	0	0	0	0	0	0
GCF_000789275.1	Bacillus subtilis subsp. subtilis str. 168 (firmicutes)	1	40557	40557	2	181001	90500.5	0	0	0	3	221558	73852.7
GCF_001553895.1	Bacillus sp. SDLI1 (firmicutes)	1	45090	45090	2	136136	68068	1	45730	45730	4	226956	56739
GCF_003606405.1	Bacillus licheniformis (firmicutes)	2	216719	108360	3	100961	33653.7	1	29019	29019	6	346699	57783.2
GCF_002173495.1	Bacillus atrophaeus (firmicutes)	0	0	0	0	0	0	0	0	0	0	0	0
GCF_003626955.1	Bacillus thuringiensis (firmicutes)	2	98370	49185	2	65856	32928	1	65023	65023	5	229249	45849.8
GCF_009913355.1	Bacillus velezensis (firmicutes)	0	0	0	1	30386	30386	1	16725	16725	2	47111	23555.5
GCF_000833045.1	Bacillus cereus E33L (firmicutes)	0	0	0	0	0	0	3	72116	24038.7	3	72116	24038.7
GCF_001889625.1	Bacillus subtilis (firmicutes)	0	0	0	1	33965	33965	1	15149	15149	2	49114	24557
GCF_001685565.1	Bacillus thuringiensis (firmicutes)	5	290874	58174.8	6	238440	39740	1	9399	9399	12	538713	44892.8
GCF_003410355.1	Bacillus anthracis (firmicutes)	0	0	0	0	0	0	0	0	0	0	0	0
GCF_003285085.1	Bacillus velezensis (firmicutes)	0	0	0	0	0	0	0	0	0	0	0	0
GCF_000959025.1	Bacillus intestinalis (firmicutes)	0	0	0	1	37683	37683	0	0	0	1	37683	37683
GCF_002057535.1	Bacillus velezensis (firmicutes)	0	0	0	0	0	0	0	0	0	0	0	0
GCF_002000005.1	Bacillus cereus (firmicutes)	0	0	0	0	0	0	0	0	0	0	0	0
GCF_010232525.2	Bacillus cereus (firmicutes)	5	285369	57073.8	0	0	0	0	0	0	5	285369	57073.8
GCF_000699465.1	Bacillus subtilis subsp. subtilis str. JH642 substr. AG174 (firmicutes)	0	0	0	2	154545	77272.5	0	0	0	2	154545	77272.5
GCF_010669045.1	Bacillus paranthracis (firmicutes)	1	71740	71740	0	0	0	0	0	0	1	71740	71740
GCF_003665295.1	Bacillus subtilis subsp. subtilis (firmicutes)	1	52457	52457	2	83474	41737	2	59700	29850	5	195631	39126.2
GCF_000161255.1	Bacillus cereus Rock3-44 (firmicutes)	0	0	0	0	0	0	1	6478	6478	1	6478	6478
GCF_002201875.1	Bacillus sp. MD-5 (firmicutes)	0	0	0	1	33937	33937	0	0	0	1	33937	33937
GCF_003667885.1	Bacillus vallismortis (firmicutes)	0	0	0	1	35050	35050	0	0	0	1	35050	35050
GCF_004101465.1	Bacillus subtilis (firmicutes)	1	36789	36789	2	82679	41339.5	0	0	0	3	119468	39822.7
GCF_009913375.1	Bacillus velezensis (firmicutes)	1	134672	134672	1	29494	29494	2	31186	15593	4	195352	48838
GCF_002216125.1	Bacillus cereus (firmicutes)	0	0	0	0	0	0	0	0	0	0	0	0
GCF_009911775.1	Bacillus megaterium (firmicutes)	1	69474	69474	0	0	0	0	0	0	1	69474	69474
GCF_002290045.1	Bacillus velezensis (firmicutes)	0	0	0	0	0	0	0	0	0	0	0	0
GCF_000165925.1	Bacillus atrophaeus 1942 (firmicutes)	0	0	0	0	0	0	0	0	0	0	0	0
GCF_000169195.2	Bacillus coagulans 36D1 (firmicutes)	0	0	0	0	0	0	0	0	0	0	0	0
GCF_007827165.1	Bacillus amyloliquefaciens (firmicutes)	1	79793	79793	2	177265	88632.5	1	47864	47864	4	304922	76230.5
GCF_000292415.1	Bacillus cereus FRI-35 (firmicutes)	0	0	0	0	0	0	0	0	0	0	0	0
GCF_000227485.1	Bacillus subtilis subsp. subtilis str. RO-NN-1 (firmicutes)	0	0	0	1	33638	33638	1	5060	5060	2	38698	19349
GCF_002157265.1	Bacillus velezensis (firmicutes)	0	0	0	2	68778	34389	0	0	0	2	68778	34389
GCF_001683135.1	Bacillus anthracis (firmicutes)	0	0	0	0	0	0	0	0	0	0	0	0
GCF_004119635.1	Bacillus subtilis (firmicutes)	0	0	0	3	129467	43155.7	0	0	0	3	129467	43155.7
GCF_001889285.1	Bacillus amyloliquefaciens (firmicutes)	1	83945	83945	1	30494	30494	1	21771	21771	3	136210	45403.3
GCF_004116955.1	Bacillus vallismortis (firmicutes)	3	229082	76360.7	3	119489	39829.7	0	0	0	6	348571	58095.2
GCF_009858215.1	Bacillus vietnamensis (firmicutes)	0	0	0	0	0	0	1	40217	40217	1	40217	40217
GCF_009913335.1	Bacillus velezensis (firmicutes)	0	0	0	2	67041	33520.5	1	16725	16725	3	83766	27922
GCF_003045165.1	Bacillus velezensis (firmicutes)	0	0	0	0	0	0	0	0	0	0	0	0
GCF_009913575.1	Bacillus subtilis (firmicutes)	0	0	0	1	33547	33547	1	6480	6480	2	40027	20013.5
GCF_006489275.1	Bacillus velezensis (firmicutes)	0	0	0	1	29298	29298	0	0	0	1	29298	29298
GCF_001720505.1	Bacillus subtilis (firmicutes)	0	0	0	0	0	0	0	0	0	0	0	0
GCF_005937795.2	Bacillus sp. KBS0812 (firmicutes)	0	0	0	0	0	0	0	0	0	0	0	0
GCF_014622745.1	Bacillus amyloliquefaciens (firmicutes)	2	100827	50413.5	2	67285	33642.5	0	0	0	4	168112	42028
GCF_000832785.1	Bacillus anthracis str. V770-NP-1R (firmicutes)	2	91519	45759.5	1	53873	53873	1	14546	14546	4	159938	39984.5
GCF_002208785.1	Bacillus anthracis (firmicutes)	2	91161	45580.5	1	53199	53199	1	14546	14546	4	158906	39726.5
GCF_006094475.1	Bacillus subtilis subsp. spizizenii ATCC 6633 (firmicutes)	0	0	0	2	71919	35959.5	0	0	0	2	71919	35959.5
GCF_001277955.1	Bacillus anthracis (firmicutes)	1	53125	53125	1	65732	65732	0	0	0	2	118857	59428.5
GCF_001541905.1	Bacillus subtilis subsp. subtilis (firmicutes)	0	0	0	0	0	0	0	0	0	0	0	0
GCF_002113805.1	Bacillus vallismortis (firmicutes)	0	0	0	1	39198	39198	0	0	0	1	39198	39198
GCF_014495825.1	Bacillus velezensis (firmicutes)	1	53397	53397	1	35451	35451	0	0	0	2	88848	44424
GCF_014961985.1	Bacillus subtilis subsp. subtilis (firmicutes)	0	0	0	2	83469	41734.5	1	60235	60235	3	143704	47901.3
GCF_001683255.1	Bacillus anthracis (firmicutes)	0	0	0	0	0	0	0	0	0	0	0	0
GCF_005153965.1	Bacillus subtilis (firmicutes)	0	0	0	2	71918	35959	0	0	0	2	71918	35959
GCF_000789295.1	Bacillus subtilis (firmicutes)	1	37181	37181	2	166969	83484.5	0	0	0	3	204150	68050
GCF_009497795.1	Bacillus subtilis (firmicutes)	1	37994	37994	1	33656	33656	0	0	0	2	71650	35825
GCF_002009135.1	Bacillus subtilis subsp. subtilis str. 168 (firmicutes)	1	40557	40557	2	180999	90499.5	0	0	0	3	221556	73852
GCF_002074115.1	Bacillus licheniformis (firmicutes)	3	231712	77237.3	2	74953	37476.5	1	45087	45087	6	351752	58625.3
GCF_002215175.1	Bacillus cereus (firmicutes)	1	71481	71481	0	0	0	1	8001	8001	2	79482	39741
GCF_000772125.1	Bacillus subtilis (firmicutes)	1	79783	79783	2	176941	88470.5	1	47864	47864	4	304588	76147
GCF_013267435.1	Bacillus circulans (firmicutes)	3	246825	82275	0	0	0	0	0	0	3	246825	82275
GCF_003071465.1	Bacillus velezensis (firmicutes)	1	41057	41057	0	0	0	1	10686	10686	2	51743	25871.5
GCF_012226065.1	Bacillus velezensis (firmicutes)	0	0	0	0	0	0	0	0	0	0	0	0
GCF_001683095.1	Bacillus anthracis (firmicutes)	1	53125	53125	1	65751	65751	0	0	0	2	118876	59438
GCF_000558985.1	Bacillus anthracis 9080-G (firmicutes)	0	0	0	0	0	0	0	0	0	0	0	0
GCF_004103555.1	Bacillus subtilis (firmicutes)	2	86717	43358.5	1	33760	33760	0	0	0	3	120477	40159
GCF_000832885.1	Bacillus pseudomycoides (firmicutes)	1	28304	28304	0	0	0	2	24719	12359.5	3	53023	17674.3
GCF_001548175.1	Bacillus thuringiensis serovar tolworthi (firmicutes)	0	0	0	0	0	0	2	37876	18938	2	37876	18938
GCF_003013315.1	Bacillus cereus (firmicutes)	0	0	0	0	0	0	0	0	0	0	0	0
GCF_003410255.1	Bacillus anthracis (firmicutes)	1	56901	56901	0	0	0	0	0	0	1	56901	56901
GCF_003991175.1	Bacillus thuringiensis (firmicutes)	0	0	0	0	0	0	0	0	0	0	0	0
GCF_003721475.1	Bacillus velezensis (firmicutes)	0	0	0	3	103541	34513.7	1	26739	26739	4	130280	32570
GCF_001604995.1	Bacillus subtilis (firmicutes)	0	0	0	0	0	0	0	0	0	0	0	0
GCF_013267255.1	Bacillus cereus (firmicutes)	1	68056	68056	0	0	0	0	0	0	1	68056	68056
GCF_014042035.1	Bacillus haynesii (firmicutes)	0	0	0	0	0	0	0	0	0	0	0	0
GCF_001723585.1	Bacillus velezensis (firmicutes)	1	84269	84269	2	78161	39080.5	0	0	0	3	162430	54143.3
GCF_009806615.1	Bacillus anthracis (firmicutes)	2	91161	45580.5	1	53863	53863	1	14546	14546	4	159570	39892.5
GCF_000737405.1	Bacillus subtilis TO-A (firmicutes)	1	37181	37181	2	66747	33373.5	0	0	0	3	103928	34642.7
GCF_005234095.1	Bacillus subtilis (firmicutes)	0	0	0	0	0	0	0	0	0	0	0	0
GCF_000008005.1	Bacillus cereus ATCC 10987 (firmicutes)	0	0	0	0	0	0	1	10341	10341	1	10341	10341
GCF_900475885.1	Haemophilus aegyptius (Koch-Weeks bacillus)	3	185478	61826	0	0	0	0	0	0	3	185478	61826
GCF_002104575.1	Bacillus mycoides (firmicutes)	5	285736	57147.2	6	274870	45811.7	1	64675	64675	12	625281	52106.8
GCF_001750765.1	Bacillus subtilis subsp. subtilis (firmicutes)	0	0	0	0	0	0	0	0	0	0	0	0
GCF_001870065.1	Bacillus coagulans (firmicutes)	0	0	0	0	0	0	0	0	0	0	0	0
GCF_009913275.1	Bacillus subtilis (firmicutes)	0	0	0	0	0	0	1	20840	20840	1	20840	20840
GCF_000161675.1	Bacillus thuringiensis serovar huazhongensis BGSC 4BD1 (firmicutes)	1	247965	247965	1	21156	21156	2	40531	20265.5	4	309652	77413
GCF_000161015.1	Bacillus cereus ATCC 4342 (firmicutes)	0	0	0	1	36526	36526	0	0	0	1	36526	36526
GCF_013201465.1	Bacillus velezensis (firmicutes)	0	0	0	1	29541	29541	0	0	0	1	29541	29541
GCF_008274925.1	Bacillus mycoides (firmicutes)	1	41205	41205	1	29862	29862	2	37065	18532.5	4	108132	27033
GCF_000875715.1	Bacillus anthracis (firmicutes)	0	0	0	0	0	0	0	0	0	0	0	0
GCF_000742895.1	Bacillus anthracis str. Vollum (firmicutes)	0	0	0	0	0	0	0	0	0	0	0	0
GCF_002236895.1	Bacillus licheniformis (firmicutes)	3	144167	48055.7	1	46867	46867	0	0	0	4	191034	47758.5
GCF_900635765.1	Bacillus paralicheniformis (firmicutes)	0	0	0	0	0	0	0	0	0	0	0	0
GCF_004331895.1	Bacillus velezensis (firmicutes)	0	0	0	0	0	0	0	0	0	0	0	0
GCF_001938665.1	Bacillus safensis (firmicutes)	0	0	0	1	58535	58535	0	0	0	1	58535	58535
GCF_013394245.1	Bacillus cereus (firmicutes)	2	112180	56090	1	53198	53198	0	0	0	3	165378	55126
GCF_009931675.1	Bacillus velezensis (firmicutes)	0	0	0	1	30131	30131	1	27101	27101	2	57232	28616
GCF_005848985.1	Bacillus paranthracis (firmicutes)	0	0	0	0	0	0	0	0	0	0	0	0
GCF_003441635.1	Bacillus velezensis (firmicutes)	0	0	0	0	0	0	0	0	0	0	0	0
GCF_002310315.1	Bacillus velezensis (firmicutes)	1	65871	65871	2	131279	65639.5	1	25796	25796	4	222946	55736.5
GCF_012931705.1	Bacillus subtilis subsp. subtilis str. 168 (firmicutes)	0	0	0	2	197770	98885	0	0	0	2	197770	98885
GCF_000242895.2	Bacillus sp. 1NLA3E (firmicutes)	0	0	0	0	0	0	0	0	0	0	0	0
GCF_004421045.1	Bacillus amyloliquefaciens (firmicutes)	0	0	0	4	249070	62267.5	1	35447	35447	5	284517	56903.4
GCF_005160425.1	Bacillus subtilis (firmicutes)	0	0	0	0	0	0	0	0	0	0	0	0
GCF_000293765.1	Bacillus subtilis QB928 (firmicutes)	0	0	0	2	166967	83483.5	0	0	0	2	166967	83483.5
GCF_000009045.1	Bacillus subtilis subsp. subtilis str. 168 (firmicutes)	1	40557	40557	2	180998	90499	0	0	0	3	221555	73851.7
GCF_000534935.2	Bacillus anthracis (firmicutes)	2	91518	45759	1	53199	53199	1	14546	14546	4	159263	39815.8
GCF_900478165.1	Bacillus lentus (firmicutes)	0	0	0	0	0	0	0	0	0	0	0	0
GCF_001938705.1	Bacillus safensis (firmicutes)	0	0	0	1	43275	43275	2	35344	17672	3	78619	26206.3
GCF_006088795.1	Bacillus subtilis subsp. subtilis NCIB 3610 = ATCC 6051 (firmicutes)	1	84211	84211	0	0	0	0	0	0	1	84211	84211
GCF_013343075.1	Bacillus thuringiensis (firmicutes)	0	0	0	1	55935	55935	0	0	0	1	55935	55935
GCF_009914705.1	Bacillus subtilis (firmicutes)	1	37181	37181	2	166969	83484.5	0	0	0	3	204150	68050
GCF_001565875.1	Bacillus subtilis subsp. natto (firmicutes)	1	52457	52457	2	83475	41737.5	2	59700	29850	5	195632	39126.4
GCF_013349165.1	Bacillus anthracis (firmicutes)	2	91161	45580.5	1	53189	53189	1	14546	14546	4	158896	39724
GCF_002024265.1	Bacillus flexus (firmicutes)	1	52259	52259	0	0	0	0	0	0	1	52259	52259
GCF_012955605.1	Bacillus sp. CS13 (firmicutes)	0	0	0	0	0	0	0	0	0	0	0	0
GCF_011082085.1	Bacillus sp. Cs-700 (firmicutes)	0	0	0	0	0	0	0	0	0	0	0	0
GCF_011456075.1	Bacillus subtilis (firmicutes)	2	107871	53935.5	3	238807	79602.3	0	0	0	5	346678	69335.6
GCF_002220075.1	Bacillus subtilis (firmicutes)	1	40557	40557	1	33729	33729	0	0	0	2	74286	37143
GCF_000952895.1	Bacillus subtilis (firmicutes)	0	0	0	0	0	0	0	0	0	0	0	0
GCF_001831375.1	Bacillus sp. ABP14 (firmicutes)	0	0	0	0	0	0	0	0	0	0	0	0
GCF_000334875.3	Bacillus megaterium NCT-2 (firmicutes)	0	0	0	0	0	0	0	0	0	0	0	0
GCF_001618665.1	Bacillus thuringiensis (firmicutes)	0	0	0	0	0	0	0	0	0	0	0	0
GCF_004101405.1	Bacillus subtilis (firmicutes)	2	105370	52685	1	33613	33613	0	0	0	3	138983	46327.7
GCF_002443015.2	Bacillus altitudinis (firmicutes)	0	0	0	0	0	0	2	59957	29978.5	2	59957	29978.5
GCF_013267815.1	Bacillus thuringiensis (firmicutes)	0	0	0	0	0	0	0	0	0	0	0	0
GCF_002761535.1	Bacillus velezensis (firmicutes)	0	0	0	0	0	0	0	0	0	0	0	0
GCF_002201995.1	Bacillus subtilis subsp. subtilis (firmicutes)	0	0	0	3	135391	45130.3	0	0	0	3	135391	45130.3
GCF_009806575.1	Bacillus marisflavi (firmicutes)	0	0	0	0	0	0	1	38473	38473	1	38473	38473
GCF_000161495.1	Bacillus thuringiensis Bt407 (firmicutes)	4	264979	66244.8	1	115851	115851	2	195809	97904.5	7	576639	82377
GCF_000685725.1	Bacillus velezensis SQR9 (firmicutes)	0	0	0	0	0	0	0	0	0	0	0	0
GCF_008432245.1	Bacillus sp. BS98 (firmicutes)	0	0	0	0	0	0	1	12777	12777	1	12777	12777
GCF_009937765.1	Bacillus pumilus (firmicutes)	1	55997	55997	0	0	0	0	0	0	1	55997	55997
GCF_013349185.1	Bacillus anthracis (firmicutes)	2	117538	58769	1	65732	65732	0	0	0	3	183270	61090
GCF_012273315.1	Bacillus anthracis (firmicutes)	2	91161	45580.5	1	53188	53188	1	14546	14546	4	158895	39723.8
GCF_000161575.1	Bacillus thuringiensis serovar kurstaki str. T03a001 (firmicutes)	2	170668	85334	2	91994	45997	4	50859	12714.8	8	313521	39190.1
GCF_000742675.1	Bacillus atrophaeus subsp. globigii (firmicutes)	0	0	0	0	0	0	0	0	0	0	0	0
GCF_000160975.1	Bacillus mycoides (firmicutes)	0	0	0	0	0	0	0	0	0	0	0	0
GCF_007362635.1	Bacillus amyloliquefaciens (firmicutes)	2	112213	56106.5	0	0	0	1	9721	9721	3	121934	40644.7
GCF_000321395.1	Bacillus subtilis subsp. subtilis str. BSP1 (firmicutes)	0	0	0	0	0	0	0	0	0	0	0	0
GCF_000011625.1	Bacillus cereus E33L (firmicutes)	0	0	0	1	53890	53890	1	4396	4396	2	58286	29143
GCF_000186745.1	Bacillus subtilis BSn5 (firmicutes)	2	79548	39774	1	35114	35114	0	0	0	3	114662	38220.7
GCF_000342025.1	Bacillus thuringiensis DAR 81934 (firmicutes)	0	0	0	0	0	0	0	0	0	0	0	0
GCF_000875875.2	Bacillus velezensis (firmicutes)	0	0	0	0	0	0	0	0	0	0	0	0
GCF_002009195.1	Bacillus megaterium (firmicutes)	0	0	0	0	0	0	0	0	0	0	0	0
GCF_001704095.1	Bacillus subtilis (firmicutes)	0	0	0	0	0	0	0	0	0	0	0	0
GCF_002072735.1	Bacillus subtilis (firmicutes)	0	0	0	1	33787	33787	0	0	0	1	33787	33787
GCF_009662215.1	Bacillus subtilis (firmicutes)	1	37181	37181	2	168758	84379	0	0	0	3	205939	68646.3
GCF_002813025.1	Bacillus sp. FJAT-45348 (firmicutes)	0	0	0	0	0	0	0	0	0	0	0	0
GCF_009676825.1	Bacillus sp. N3536 (firmicutes)	0	0	0	0	0	0	0	0	0	0	0	0
GCF_001015095.1	Bacillus subtilis (firmicutes)	0	0	0	0	0	0	0	0	0	0	0	0
GCF_000349795.1	Bacillus subtilis subsp. subtilis str. BAB-1 (firmicutes)	0	0	0	1	33757	33757	0	0	0	1	33757	33757
GCF_000015785.2	Bacillus velezensis FZB42 (firmicutes)	0	0	0	0	0	0	0	0	0	0	0	0
GCF_004103575.1	Bacillus licheniformis (firmicutes)	3	276240	92080	3	183187	61062.3	1	56184	56184	7	515611	73658.7
GCF_003184245.1	Bacillus coagulans (firmicutes)	0	0	0	1	52347	52347	0	0	0	1	52347	52347
GCF_013146705.1	Bacillus megaterium (firmicutes)	0	0	0	0	0	0	1	8623	8623	1	8623	8623
GCF_001039495.1	Bacillus coagulans (firmicutes)	2	85395	42697.5	0	0	0	0	0	0	2	85395	42697.5
GCF_000782835.1	Bacillus subtilis (firmicutes)	0	0	0	0	0	0	0	0	0	0	0	0
GCF_001483885.1	Bacillus amyloliquefaciens (firmicutes)	0	0	0	2	65076	32538	0	0	0	2	65076	32538
GCF_006151925.1	Bacillus thuringiensis (firmicutes)	4	220526	55131.5	0	0	0	2	23462	11731	6	243988	40664.7
GCF_001889385.1	Bacillus subtilis (firmicutes)	0	0	0	2	189151	94575.5	0	0	0	2	189151	94575.5
GCF_012648345.1	Bacillus subtilis subsp. subtilis (firmicutes)	1	40562	40562	1	33722	33722	0	0	0	2	74284	37142
GCF_003612955.1	Bacillus mobilis (firmicutes)	2	145558	72779	0	0	0	1	33994	33994	3	179552	59850.7
GCF_000341665.1	Bacillus thuringiensis serovar thuringiensis str. IS5056 (firmicutes)	5	261736	52347.2	0	0	0	3	39685	13228.3	8	301421	37677.6
GCF_001536925.1	Bacillus velezensis (firmicutes)	0	0	0	1	39274	39274	0	0	0	1	39274	39274
GCF_013122275.1	Bacillus velezensis (firmicutes)	2	96869	48434.5	2	79266	39633	0	0	0	4	176135	44033.8
GCF_004119795.1	Bacillus licheniformis (firmicutes)	3	161395	53798.3	2	121630	60815	0	0	0	5	283025	56605
GCF_001941925.1	Bacillus cereus (firmicutes)	1	40169	40169	0	0	0	0	0	0	1	40169	40169
GCF_001889165.1	Bacillus weihaiensis (firmicutes)	0	0	0	1	21879	21879	1	10412	10412	2	32291	16145.5
GCF_000497525.1	Bacillus thuringiensis YBT-1518 (firmicutes)	4	204414	51103.5	8	344676	43084.5	2	43866	21933	14	592956	42354
GCF_002074095.1	Bacillus licheniformis (firmicutes)	1	205431	205431	0	0	0	0	0	0	1	205431	205431
GCF_009866865.1	Bacillus subtilis (firmicutes)	2	233982	116991	2	71760	35880	0	0	0	4	305742	76435.5
GCF_002277915.1	Bacillus anthracis (firmicutes)	2	91113	45556.5	1	53188	53188	1	14546	14546	4	158847	39711.8
GCF_001721145.1	Bacillus cereus (firmicutes)	0	0	0	0	0	0	0	0	0	0	0	0
GCF_002201955.1	Bacillus subtilis subsp. subtilis (firmicutes)	0	0	0	0	0	0	0	0	0	0	0	0
GCF_006007905.1	Bacillus altitudinis (firmicutes)	0	0	0	1	41600	41600	1	32007	32007	2	73607	36803.5
GCF_003150855.1	Bacillus velezensis (firmicutes)	0	0	0	0	0	0	0	0	0	0	0	0
GCF_000523045.1	Bacillus subtilis BEST7003 (firmicutes)	1	37181	37181	1	32826	32826	0	0	0	2	70007	35003.5
GCF_014930895.1	Bacillus amyloliquefaciens (firmicutes)	1	53830	53830	1	30569	30569	0	0	0	2	84399	42199.5
GCF_013349245.1	Bacillus anthracis (firmicutes)	2	91161	45580.5	1	53189	53189	1	14546	14546	4	158896	39724
GCF_004103535.1	Bacillus subtilis (firmicutes)	0	0	0	0	0	0	0	0	0	0	0	0
GCF_014298115.1	Bacillus subtilis subsp. subtilis (firmicutes)	0	0	0	1	32492	32492	0	0	0	1	32492	32492
GCF_001750745.1	Bacillus subtilis subsp. subtilis (firmicutes)	0	0	0	2	154545	77272.5	0	0	0	2	154545	77272.5
GCF_000161595.1	Bacillus thuringiensis serovar monterrey BGSC 4AJ1 (firmicutes)	0	0	0	0	0	0	0	0	0	0	0	0
GCF_000209795.2	Bacillus subtilis subsp. natto BEST195 (firmicutes)	0	0	0	0	0	0	0	0	0	0	0	0
GCF_000160895.1	Bacillus cereus ATCC 10876 (firmicutes)	1	38272	38272	1	47913	47913	0	0	0	2	86185	43092.5
GCF_000558965.1	Bacillus anthracis 8903-G (firmicutes)	2	91519	45759.5	1	53202	53202	1	14546	14546	4	159267	39816.8
GCF_005577315.1	Bacillus flexus (firmicutes)	0	0	0	0	0	0	0	0	0	0	0	0
GCF_002993245.1	Bacillus velezensis (firmicutes)	0	0	0	0	0	0	0	0	0	0	0	0
GCF_000832765.1	Bacillus cereus (firmicutes)	1	51527	51527	0	0	0	0	0	0	1	51527	51527
GCF_013122255.1	Bacillus amyloliquefaciens (firmicutes)	0	0	0	0	0	0	0	0	0	0	0	0
GCF_004101445.1	Bacillus subtilis (firmicutes)	0	0	0	0	0	0	0	0	0	0	0	0
GCF_000003955.1	Bacillus cereus AH1273 (firmicutes)	0	0	0	0	0	0	0	0	0	0	0	0
GCF_003253815.1	Bacillus licheniformis (firmicutes)	2	115748	57874	1	33928	33928	1	13497	13497	4	163173	40793.2
GCF_000832745.1	Bacillus anthracis (firmicutes)	0	0	0	0	0	0	0	0	0	0	0	0
GCF_000160955.1	Bacillus wiedmannii (firmicutes)	0	0	0	0	0	0	2	67170	33585	2	67170	33585
GCF_005849145.1	Bacillus subtilis (firmicutes)	0	0	0	1	33787	33787	0	0	0	1	33787	33787
GCF_003227955.1	Bacillus anthracis (firmicutes)	2	91517	45758.5	1	53198	53198	1	14546	14546	4	159261	39815.2
GCF_009913495.1	Bacillus velezensis (firmicutes)	1	136462	136462	1	30386	30386	1	16725	16725	3	183573	61191
GCF_009740005.1	Bacillus albus (firmicutes)	0	0	0	0	0	0	0	0	0	0	0	0
GCF_006974185.1	Bacillus velezensis (firmicutes)	0	0	0	0	0	0	0	0	0	0	0	0
GCF_000494835.1	Bacillus amyloliquefaciens CC178 (firmicutes)	0	0	0	0	0	0	0	0	0	0	0	0
GCF_000193355.1	Bacillus thuringiensis serovar chinensis CT-43 (firmicutes)	5	306029	61205.8	0	0	0	1	17827	17827	6	323856	53976
GCF_011765645.1	Bacillus subtilis (firmicutes)	0	0	0	3	198689	66229.7	0	0	0	3	198689	66229.7
GCF_000186085.1	Bacillus subtilis subsp. subtilis NCIB 3610 = ATCC 6051 (firmicutes)	0	0	0	2	154543	77271.5	3	5389	1796.33	5	159932	31986.4
GCF_001420855.1	Bacillus thuringiensis (firmicutes)	0	0	0	1	46351	46351	0	0	0	1	46351	46351
GCF_002174255.1	Bacillus licheniformis (firmicutes)	2	199491	99745.5	3	149433	49811	0	0	0	5	348924	69784.8
GCF_011058275.1	Bacillus megaterium (firmicutes)	0	0	0	0	0	0	0	0	0	0	0	0
GCF_001721685.1	Bacillus beveridgei (firmicutes)	0	0	0	0	0	0	1	8815	8815	1	8815	8815
GCF_002005345.1	Bacillus velezensis (firmicutes)	0	0	0	2	182943	91471.5	0	0	0	2	182943	91471.5
GCF_003047165.1	Bacillus sp. ZY-1-1 (firmicutes)	0	0	0	1	30333	30333	0	0	0	1	30333	30333
GCF_002250945.2	Bacillus cytotoxicus (firmicutes)	0	0	0	0	0	0	0	0	0	0	0	0
GCF_014180705.2	Bacillus velezensis (firmicutes)	1	90449	90449	1	46913	46913	1	55933	55933	3	193295	64431.7
GCF_003610955.1	Bacillus subtilis (firmicutes)	1	37181	37181	2	166966	83483	0	0	0	3	204147	68049
GCF_003612755.1	Bacillus velezensis (firmicutes)	0	0	0	1	29559	29559	0	0	0	1	29559	29559
GCF_000724485.1	Bacillus methanolicus MGA3 (firmicutes)	0	0	0	0	0	0	0	0	0	0	0	0
GCF_004119695.1	Bacillus subtilis (firmicutes)	0	0	0	0	0	0	0	0	0	0	0	0
GCF_002796465.1	Bacillus velezensis (firmicutes)	1	39970	39970	1	30036	30036	0	0	0	2	70006	35003
GCF_008365255.1	Bacillus paralicheniformis (firmicutes)	0	0	0	0	0	0	0	0	0	0	0	0
GCF_000258125.2	Bacillus licheniformis WX-02 (firmicutes)	0	0	0	0	0	0	0	0	0	0	0	0
GCF_014117505.1	Bacillus velezensis (firmicutes)	0	0	0	1	30496	30496	0	0	0	1	30496	30496
GCF_001683275.1	Bacillus anthracis (firmicutes)	2	91161	45580.5	1	53199	53199	1	14546	14546	4	158906	39726.5
GCF_000469135.2	Bacillus sp. SB49 (firmicutes)	0	0	0	0	0	0	0	0	0	0	0	0
GCF_004006455.1	Bacillus pumilus (firmicutes)	0	0	0	0	0	0	0	0	0	0	0	0
GCF_006094495.1	Bacillus megaterium NBRC 15308 = ATCC 14581 (firmicutes)	1	47047	47047	0	0	0	0	0	0	1	47047	47047
GCF_000725325.1	Bacillus anthracis (firmicutes)	0	0	0	0	0	0	0	0	0	0	0	0
GCF_011100445.1	Bacillus velezensis (firmicutes)	0	0	0	0	0	0	0	0	0	0	0	0
GCF_000832445.1	Bacillus anthracis (firmicutes)	1	53126	53126	1	65741	65741	0	0	0	2	118867	59433.5
GCF_009662355.1	Bacillus subtilis (firmicutes)	0	0	0	1	33613	33613	0	0	0	1	33613	33613
GCF_004194455.2	Bacillus thuringiensis (firmicutes)	2	77283	38641.5	1	26968	26968	1	7175	7175	4	111426	27856.5
GCF_000283675.1	Bacillus cereus NC7401 (firmicutes)	0	0	0	0	0	0	0	0	0	0	0	0
GCF_006965425.1	Bacillus halotolerans (firmicutes)	0	0	0	0	0	0	0	0	0	0	0	0
GCF_000972685.1	Bacillus altitudinis (firmicutes)	1	53600	53600	0	0	0	1	27660	27660	2	81260	40630
GCF_003054785.2	Bacillus thuringiensis (firmicutes)	0	0	0	1	88459	88459	0	0	0	1	88459	88459
GCF_002982175.1	Bacillus subtilis (firmicutes)	0	0	0	3	116592	38864	2	59700	29850	5	176292	35258.4
GCF_000161315.1	Bacillus cereus F65185 (firmicutes)	0	0	0	2	109974	54987	1	38611	38611	3	148585	49528.3
GCF_000338735.1	Bacillus subtilis XF-1 (firmicutes)	0	0	0	1	33757	33757	0	0	0	1	33757	33757
GCF_001692675.1	Bacillus thuringiensis (firmicutes)	1	39467	39467	1	42210	42210	0	0	0	2	81677	40838.5
GCF_002741745.1	Bacillus altitudinis (firmicutes)	0	0	0	0	0	0	0	0	0	0	0	0
GCF_004101485.1	Bacillus subtilis (firmicutes)	0	0	0	0	0	0	0	0	0	0	0	0
GCF_003665275.1	Bacillus subtilis subsp. subtilis (firmicutes)	1	47146	47146	3	129881	43293.7	0	0	0	4	177027	44256.8
GCF_000161115.1	Bacillus cereus BDRD-Cer4 (firmicutes)	0	0	0	0	0	0	0	0	0	0	0	0
GCF_001854345.1	Bacillus velezensis (firmicutes)	0	0	0	0	0	0	0	0	0	0	0	0
GCF_009834085.1	Bacillus velezensis (firmicutes)	1	44881	44881	2	76977	38488.5	0	0	0	3	121858	40619.3
GCF_000155375.1	Bacillus subtilis subsp. subtilis str. SMY (firmicutes)	0	0	0	0	0	0	0	0	0	0	0	0
GCF_013307105.1	Bacillus altitudinis (firmicutes)	0	0	0	0	0	0	0	0	0	0	0	0
GCF_001431145.1	Bacillus altitudinis (firmicutes)	0	0	0	2	80507	40253.5	1	28214	28214	3	108721	36240.3
GCF_003665255.1	Bacillus subtilis subsp. subtilis (firmicutes)	0	0	0	0	0	0	0	0	0	0	0	0
GCF_000262385.1	Bacillus amyloliquefaciens Y2 (firmicutes)	2	177540	88770	1	35978	35978	3	99685	33228.3	6	313203	52200.5
GCF_008274885.1	Bacillus sp. SH8-8 (firmicutes)	0	0	0	0	0	0	0	0	0	0	0	0
GCF_001548215.1	Bacillus pumilus (firmicutes)	0	0	0	1	38550	38550	1	34515	34515	2	73065	36532.5
GCF_002077215.1	Bacillus safensis (firmicutes)	0	0	0	0	0	0	0	0	0	0	0	0
GCF_000161095.1	Bacillus cereus BDRD-ST196 (firmicutes)	0	0	0	0	0	0	0	0	0	0	0	0
GCF_014791945.1	Bacillus amyloliquefaciens (firmicutes)	0	0	0	0	0	0	0	0	0	0	0	0
GCF_009913535.1	Bacillus subtilis (firmicutes)	0	0	0	3	217181	72393.7	0	0	0	3	217181	72393.7
GCF_001578165.1	Bacillus pumilus (firmicutes)	2	99700	49850	0	0	0	1	29623	29623	3	129323	43107.7
GCF_004006435.1	Bacillus halotolerans (firmicutes)	0	0	0	0	0	0	0	0	0	0	0	0
GCF_000473245.1	Bacillus infantis NRRL B-14911 (firmicutes)	0	0	0	0	0	0	0	0	0	0	0	0
GCF_000146565.1	Bacillus subtilis subsp. spizizenii str. W23 (firmicutes)	0	0	0	2	71901	35950.5	0	0	0	2	71901	35950.5
GCF_000832425.1	Bacillus anthracis (firmicutes)	2	91520	45760	1	55971	55971	2	33601	16800.5	5	181092	36218.4
GCF_000003645.1	Bacillus cereus m1293 (firmicutes)	1	113593	113593	0	0	0	0	0	0	1	113593	113593
GCF_009738165.1	Bacillus velezensis (firmicutes)	1	39642	39642	1	30140	30140	0	0	0	2	69782	34891
GCF_008274905.1	Bacillus sp. JAS24-2 (firmicutes)	2	87288	43644	0	0	0	0	0	0	2	87288	43644
GCF_002202015.1	Bacillus sonorensis (firmicutes)	5	397188	79437.6	1	54873	54873	0	0	0	6	452061	75343.5
GCF_002741705.1	Bacillus velezensis (firmicutes)	0	0	0	0	0	0	0	0	0	0	0	0
GCF_004101945.1	Bacillus subtilis (firmicutes)	0	0	0	0	0	0	0	0	0	0	0	0
GCF_000018825.1	Bacillus mycoides KBAB4 (firmicutes)	1	52642	52642	0	0	0	1	45112	45112	2	97754	48877
GCF_002202055.1	Bacillus subtilis (firmicutes)	0	0	0	0	0	0	0	0	0	0	0	0
GCF_002224345.1	Bacillus cereus C1L (firmicutes)	0	0	0	0	0	0	0	0	0	0	0	0
GCF_002269275.1	Bacillus sp. 1s-1 (firmicutes)	0	0	0	0	0	0	0	0	0	0	0	0
GCF_000827065.1	Bacillus subtilis subsp. subtilis (firmicutes)	1	37181	37181	2	166969	83484.5	0	0	0	3	204150	68050
GCF_000832805.1	Bacillus cereus G9241 (firmicutes)	1	52135	52135	0	0	0	0	0	0	1	52135	52135
GCF_000815145.1	Bacillus sp. Pc3 (firmicutes)	0	0	0	0	0	0	0	0	0	0	0	0
GCF_002944585.1	Bacillus velezensis (firmicutes)	0	0	0	0	0	0	0	0	0	0	0	0
GCF_001746575.1	Bacillus subtilis (firmicutes)	0	0	0	0	0	0	0	0	0	0	0	0
GCF_013331815.1	Bacillus tropicus (firmicutes)	0	0	0	0	0	0	0	0	0	0	0	0
GCF_006974025.1	Bacillus licheniformis (firmicutes)	0	0	0	0	0	0	0	0	0	0	0	0
GCF_012647565.1	Bacillus subtilis (firmicutes)	0	0	0	0	0	0	0	0	0	0	0	0
GCF_000835145.1	Bacillus amyloliquefaciens KHG19 (firmicutes)	0	0	0	0	0	0	0	0	0	0	0	0
GCF_000833085.1	Bacillus thuringiensis (firmicutes)	0	0	0	0	0	0	0	0	0	0	0	0
GCF_014250375.1	Bacillus sp. PAMC26543 (firmicutes)	0	0	0	1	31158	31158	0	0	0	1	31158	31158
GCF_002893805.1	Bacillus subtilis (firmicutes)	2	110765	55382.5	2	70893	35446.5	0	0	0	4	181658	45414.5
GCF_001182785.1	Bacillus thuringiensis (firmicutes)	0	0	0	0	0	0	0	0	0	0	0	0
GCF_000978375.1	Bacillus cereus (firmicutes)	0	0	0	0	0	0	0	0	0	0	0	0
GCF_000876545.1	Bacillus coagulans (firmicutes)	2	74967	37483.5	0	0	0	0	0	0	2	74967	37483.5
GCF_014389245.1	Bacillus subtilis subsp. subtilis (firmicutes)	1	40557	40557	2	181001	90500.5	0	0	0	3	221558	73852.7
GCF_002173715.1	Bacillus subtilis subsp. subtilis (firmicutes)	0	0	0	1	33826	33826	0	0	0	1	33826	33826
GCF_011784665.1	Bacillus velezensis (firmicutes)	0	0	0	0	0	0	0	0	0	0	0	0
GCF_009664145.1	Bacillus velezensis (firmicutes)	0	0	0	0	0	0	0	0	0	0	0	0
GCF_009913475.1	Bacillus velezensis (firmicutes)	0	0	0	0	0	0	0	0	0	0	0	0
GCF_000827045.1	Bacillus sp. BH072 (firmicutes)	2	138249	69124.5	0	0	0	1	10612	10612	3	148861	49620.3
GCF_012572025.1	Bacillus sp. HNA3 (firmicutes)	0	0	0	1	29556	29556	0	0	0	1	29556	29556
GCF_000258885.1	Bacillus anthracis str. H9401 (firmicutes)	0	0	0	0	0	0	0	0	0	0	0	0
GCF_002993925.1	Bacillus paralicheniformis (firmicutes)	0	0	0	0	0	0	0	0	0	0	0	0
GCF_014960805.1	Bacillus sp. HD4P25 (firmicutes)	0	0	0	0	0	0	0	0	0	0	0	0
GCF_000259365.1	Bacillus sp. JS (firmicutes)	0	0	0	1	34923	34923	0	0	0	1	34923	34923
GCF_002205715.1	Bacillus velezensis (firmicutes)	0	0	0	2	77207	38603.5	0	0	0	2	77207	38603.5
GCF_000319475.1	Bacillus velezensis AS43.3 (firmicutes)	0	0	0	2	71786	35893	0	0	0	2	71786	35893
GCF_000833125.1	Bacillus anthracis (firmicutes)	2	91521	45760.5	1	53199	53199	1	14546	14546	4	159266	39816.5
GCF_002201935.1	Bacillus velezensis (firmicutes)	0	0	0	0	0	0	0	0	0	0	0	0
GCF_003665335.1	Bacillus subtilis subsp. subtilis (firmicutes)	1	52194	52194	3	147343	49114.3	1	37515	37515	5	237052	47410.4
GCF_003445395.2	Bacillus thuringiensis serovar israelensis (firmicutes)	0	0	0	0	0	0	0	0	0	0	0	0
GCF_000803665.1	Bacillus thuringiensis serovar galleriae (firmicutes)	5	358537	71707.4	2	54926	27463	0	0	0	7	413463	59066.1
GCF_001704975.1	Bacillus pumilus (firmicutes)	1	56936	56936	1	33160	33160	2	33989	16994.5	4	124085	31021.2
GCF_001595725.1	Bacillus thuringiensis (firmicutes)	1	41904	41904	2	71490	35745	1	54004	54004	4	167398	41849.5
GCF_006165085.1	Bacillus subtilis (firmicutes)	2	84010	42005	1	33753	33753	1	6494	6494	4	124257	31064.2
GCF_007725405.1	Bacillus miscanthi (firmicutes)	0	0	0	0	0	0	0	0	0	0	0	0
GCF_005155285.1	Bacillus thuringiensis (firmicutes)	0	0	0	0	0	0	1	349601	349601	1	349601	349601
GCF_004101425.1	Bacillus subtilis (firmicutes)	1	40422	40422	3	95035	31678.3	0	0	0	4	135457	33864.2
GCF_013283915.1	Bacillus altitudinis (firmicutes)	0	0	0	0	0	0	0	0	0	0	0	0
GCF_001648135.1	Bacillus sp. IHB B 7164 (firmicutes)	0	0	0	0	0	0	0	0	0	0	0	0
GCF_012273375.1	Bacillus anthracis (firmicutes)	2	91161	45580.5	1	53862	53862	1	14546	14546	4	159569	39892.2
GCF_000161235.1	Bacillus cereus Rock3-42 (firmicutes)	0	0	0	0	0	0	0	0	0	0	0	0
GCF_003665395.1	Bacillus subtilis subsp. subtilis (firmicutes)	0	0	0	0	0	0	0	0	0	0	0	0
GCF_002843505.1	Bacillus sp. SJ-10 (firmicutes)	0	0	0	0	0	0	1	10612	10612	1	10612	10612
GCF_002393225.1	Bacillus paralicheniformis (firmicutes)	0	0	0	0	0	0	0	0	0	0	0	0
GCF_000221645.1	Bacillus amyloliquefaciens XH7 (firmicutes)	1	79793	79793	2	177994	88997	1	47864	47864	4	305651	76412.8
GCF_000161735.1	Bacillus thuringiensis IBL 4222 (firmicutes)	3	246842	82280.7	3	435127	145042	4	172715	43178.8	10	854684	85468.4
GCF_006088855.1	Bacillus anthracis (firmicutes)	0	0	0	0	0	0	0	0	0	0	0	0
GCF_004328925.1	Bacillus subtilis subsp. subtilis (firmicutes)	0	0	0	0	0	0	0	0	0	0	0	0
GCF_002055965.1	Bacillus subtilis (firmicutes)	2	124746	62373	2	180999	90499.5	0	0	0	4	305745	76436.2
GCF_000815275.2	Bacillus velezensis (firmicutes)	0	0	0	1	30397	30397	0	0	0	1	30397	30397
GCF_000338755.1	Bacillus thuringiensis serovar kurstaki str. HD73 (firmicutes)	0	0	0	0	0	0	0	0	0	0	0	0
GCF_000742655.1	Bacillus anthracis (firmicutes)	0	0	0	0	0	0	0	0	0	0	0	0
GCF_014171535.1	Bacillus subtilis (firmicutes)	0	0	0	2	101526	50763	0	0	0	2	101526	50763
GCF_007995155.1	Bacillus dafuensis (firmicutes)	0	0	0	0	0	0	0	0	0	0	0	0
GCF_013267275.1	Bacillus cereus (firmicutes)	1	51123	51123	1	18355	18355	0	0	0	2	69478	34739
GCF_001593765.1	Bacillus amyloliquefaciens UMAF6639 (firmicutes)	0	0	0	1	30231	30231	0	0	0	1	30231	30231
GCF_000007825.1	Bacillus cereus ATCC 14579 (firmicutes)	0	0	0	1	14819	14819	0	0	0	1	14819	14819
GCF_004101525.1	Bacillus licheniformis (firmicutes)	2	264980	132490	1	59056	59056	0	0	0	3	324036	108012
GCF_003571425.1	Bacillus pumilus (firmicutes)	1	70800	70800	0	0	0	1	46194	46194	2	116994	58497
GCF_000832525.1	Bacillus cereus (firmicutes)	0	0	0	0	0	0	1	13953	13953	1	13953	13953
GCF_009806635.1	Bacillus anthracis (firmicutes)	2	91161	45580.5	1	53189	53189	0	0	0	3	144350	48116.7
GCF_003812125.1	Bacillus sp. FDAARGOS_527 (firmicutes)	2	124306	62153	1	52994	52994	0	0	0	3	177300	59100
GCF_002993945.1	Bacillus paralicheniformis (firmicutes)	0	0	0	2	80727	40363.5	0	0	0	2	80727	40363.5
GCF_000832565.1	Bacillus anthracis (firmicutes)	2	91520	45760	1	53872	53872	1	14546	14546	4	159938	39984.5
GCF_003073255.1	Bacillus velezensis (firmicutes)	0	0	0	4	265866	66466.5	1	33566	33566	5	299432	59886.4
GCF_000496285.1	Bacillus toyonensis BCT-7112 (firmicutes)	1	64778	64778	0	0	0	2	18115	9057.5	3	82893	27631
GCF_002250055.1	Bacillus cohnii (firmicutes)	1	44662	44662	0	0	0	0	0	0	1	44662	44662
GCF_002105595.1	Bacillus velezensis (firmicutes)	0	0	0	0	0	0	0	0	0	0	0	0
GCF_001705195.1	Bacillus amyloliquefaciens (firmicutes)	0	0	0	0	0	0	0	0	0	0	0	0
GCF_003586445.1	Bacillus sp. Y1 (firmicutes)	1	70934	70934	0	0	0	0	0	0	1	70934	70934
GCF_002251005.2	Bacillus cytotoxicus (firmicutes)	2	116561	58280.5	0	0	0	1	6564	6564	3	123125	41041.7
GCF_000011645.1	Bacillus licheniformis DSM 13 = ATCC 14580 (firmicutes)	2	105614	52807	2	85648	42824	0	0	0	4	191262	47815.5
GCF_000832965.1	Bacillus anthracis (firmicutes)	3	198220	66073.3	1	53895	53895	1	14561	14561	5	266676	53335.2
GCF_900637765.1	Haemophilus aegyptius (Koch-Weeks bacillus)	0	0	0	0	0	0	0	0	0	0	0	0
GCF_002251115.2	Bacillus cytotoxicus (firmicutes)	2	116560	58280	0	0	0	1	6564	6564	3	123124	41041.3
GCF_001654475.1	Bacillus anthracis (firmicutes)	2	91161	45580.5	1	53189	53189	1	14546	14546	4	158896	39724
GCF_004103595.1	Bacillus subtilis (firmicutes)	0	0	0	0	0	0	0	0	0	0	0	0
GCF_013389435.1	Bacillus megaterium (firmicutes)	0	0	0	0	0	0	1	3778	3778	1	3778	3778
GCF_004119675.1	Bacillus subtilis (firmicutes)	2	121680	60840	2	81207	40603.5	0	0	0	4	202887	50721.8
GCF_000161395.1	Bacillus cereus AH1272 (firmicutes)	0	0	0	0	0	0	0	0	0	0	0	0
GCF_005154805.1	Bacillus sp. S3 (firmicutes)	0	0	0	0	0	0	0	0	0	0	0	0
GCF_004101565.1	Bacillus subtilis (firmicutes)	1	40573	40573	1	33613	33613	0	0	0	2	74186	37093
GCF_000835025.1	Bacillus thuringiensis HD1002 (firmicutes)	1	133677	133677	0	0	0	4	383499	95874.8	5	517176	103435
GCF_009497935.1	Bacillus paralicheniformis (firmicutes)	0	0	0	0	0	0	0	0	0	0	0	0
GCF_015239615.1	Bacillus velezensis (firmicutes)	0	0	0	0	0	0	0	0	0	0	0	0
GCF_002250885.2	Bacillus cytotoxicus (firmicutes)	1	51592	51592	0	0	0	1	6564	6564	2	58156	29078
GCF_012851395.1	Bacillus coagulans (firmicutes)	0	0	0	0	0	0	0	0	0	0	0	0
GCF_003573875.1	Bacillus velezensis (firmicutes)	0	0	0	0	0	0	0	0	0	0	0	0
GCF_004119855.1	Bacillus velezensis (firmicutes)	3	196842	65614	2	73001	36500.5	2	34117	17058.5	7	303960	43422.9
GCF_001719185.1	Bacillus gibsonii (firmicutes)	0	0	0	0	0	0	0	0	0	0	0	0
GCF_004119555.1	Bacillus subtilis (firmicutes)	1	70623	70623	3	122527	40842.3	0	0	0	4	193150	48287.5
GCF_000832665.1	Bacillus anthracis (firmicutes)	2	91519	45759.5	1	53872	53872	1	14546	14546	4	159937	39984.2
GCF_009913295.1	Bacillus velezensis (firmicutes)	0	0	0	0	0	0	0	0	0	0	0	0
GCF_004801195.1	Bacillus cereus (firmicutes)	0	0	0	0	0	0	0	0	0	0	0	0
GCF_000706705.1	Bacillus subtilis subsp. subtilis str. OH 131.1 (firmicutes)	0	0	0	2	88560	44280	0	0	0	2	88560	44280
GCF_015277495.1	Bacillus velezensis (firmicutes)	0	0	0	1	30429	30429	0	0	0	1	30429	30429
GCF_004119735.1	Bacillus velezensis (firmicutes)	0	0	0	0	0	0	0	0	0	0	0	0
GCF_003184945.1	Bacillus velezensis (firmicutes)	1	175933	175933	1	31101	31101	1	42458	42458	3	249492	83164
GCF_008802875.1	Bacillus velezensis (firmicutes)	0	0	0	0	0	0	0	0	0	0	0	0
GCF_003184225.1	Bacillus subtilis (firmicutes)	0	0	0	0	0	0	0	0	0	0	0	0
GCF_001278705.1	Bacillus gobiensis (firmicutes)	1	34371	34371	1	45966	45966	1	14794	14794	3	95131	31710.3
GCF_006384875.1	Bacillus cereus (firmicutes)	2	108215	54107.5	1	52785	52785	0	0	0	3	161000	53666.7
GCF_008534375.1	Bacillus amyloliquefaciens (firmicutes)	2	96540	48270	1	39237	39237	1	37697	37697	4	173474	43368.5
GCF_001596055.1	Bacillus licheniformis (firmicutes)	0	0	0	0	0	0	0	0	0	0	0	0
GCF_001683235.1	Bacillus anthracis (firmicutes)	1	53125	53125	1	65751	65751	0	0	0	2	118876	59438
GCF_000008505.1	[Bacillus thuringiensis] serovar konkukian str. 97-27 (firmicutes)	0	0	0	0	0	0	0	0	0	0	0	0
GCF_004119595.1	Bacillus subtilis (firmicutes)	0	0	0	1	33722	33722	0	0	0	1	33722	33722
GCF_001543225.1	Bacillus anthracis (firmicutes)	0	0	0	0	0	0	0	0	0	0	0	0
GCF_013267795.1	Bacillus thuringiensis (firmicutes)	0	0	0	3	165678	55226	1	21416	21416	4	187094	46773.5
GCF_003047025.1	Bacillus velezensis (firmicutes)	0	0	0	1	46799	46799	0	0	0	1	46799	46799
GCF_000742315.1	Bacillus anthracis (firmicutes)	2	74900	37450	1	53873	53873	1	14546	14546	4	143319	35829.8
GCF_003667865.1	Bacillus marisflavi (firmicutes)	0	0	0	0	0	0	0	0	0	0	0	0
GCF_009884005.1	Bacillus subtilis (firmicutes)	1	36789	36789	2	82678	41339	0	0	0	3	119467	39822.3
GCF_001941905.1	Bacillus cereus (firmicutes)	0	0	0	0	0	0	0	0	0	0	0	0
GCF_004101345.1	Bacillus subtilis (firmicutes)	0	0	0	0	0	0	0	0	0	0	0	0
GCF_002072695.1	Bacillus velezensis (firmicutes)	0	0	0	1	46679	46679	0	0	0	1	46679	46679
GCF_013402775.1	Bacillus coagulans (firmicutes)	0	0	0	0	0	0	0	0	0	0	0	0
GCF_001896025.1	Bacillus sp. H15-1 (firmicutes)	0	0	0	0	0	0	0	0	0	0	0	0
GCF_013348705.1	Bacillus velezensis (firmicutes)	0	0	0	0	0	0	1	9799	9799	1	9799	9799
GCF_000408885.1	Bacillus paralicheniformis ATCC 9945a (firmicutes)	0	0	0	1	49272	49272	0	0	0	1	49272	49272
GCF_014841075.1	Bacillus velezensis (firmicutes)	0	0	0	0	0	0	0	0	0	0	0	0
GCF_002327165.1	Bacillus velezensis (firmicutes)	0	0	0	0	0	0	0	0	0	0	0	0
GCF_000512775.2	Bacillus anthracis str. A16R (firmicutes)	0	0	0	0	0	0	0	0	0	0	0	0
GCF_003667745.1	Bacillus velezensis (firmicutes)	1	152119	152119	2	94308	47154	0	0	0	3	246427	82142.3
GCF_010223795.1	Bacillus cereus (firmicutes)	0	0	0	0	0	0	0	0	0	0	0	0
GCF_002250925.2	Bacillus cytotoxicus (firmicutes)	0	0	0	0	0	0	0	0	0	0	0	0
GCF_000161375.1	Bacillus cereus AH1271 (firmicutes)	0	0	0	0	0	0	1	9881	9881	1	9881	9881
GCF_009913395.1	Bacillus subtilis (firmicutes)	0	0	0	1	34089	34089	0	0	0	1	34089	34089
GCF_002290305.1	Bacillus subtilis (firmicutes)	0	0	0	0	0	0	0	0	0	0	0	0
GCF_002845365.1	Bacillus velezensis (firmicutes)	1	56837	56837	1	39010	39010	0	0	0	2	95847	47923.5
GCF_001683215.1	Bacillus anthracis (firmicutes)	0	0	0	0	0	0	0	0	0	0	0	0
GCF_000775975.1	Bacillus mycoides (firmicutes)	0	0	0	1	39433	39433	0	0	0	1	39433	39433
GCF_000953615.1	Bacillus subtilis (firmicutes)	0	0	0	0	0	0	0	0	0	0	0	0
GCF_009913255.1	Bacillus subtilis (firmicutes)	0	0	0	0	0	0	0	0	0	0	0	0
GCF_000204275.1	Bacillus amyloliquefaciens LL3 (firmicutes)	2	289115	144558	2	81837	40918.5	0	0	0	4	370952	92738
GCF_001683195.1	Bacillus anthracis (firmicutes)	1	53125	53125	1	65751	65751	0	0	0	2	118876	59438
GCF_002119445.1	Bacillus thuringiensis (firmicutes)	0	0	0	1	92012	92012	0	0	0	1	92012	92012
GCF_014764325.1	Bacillus velezensis (firmicutes)	0	0	0	1	30483	30483	0	0	0	1	30483	30483
GCF_000747545.1	Bacillus thuringiensis serovar kurstaki str. YBT-1520 (firmicutes)	4	182259	45564.8	2	107173	53586.5	0	0	0	6	289432	48238.7
GCF_000832985.1	Bacillus megaterium NBRC 15308 = ATCC 14581 (firmicutes)	0	0	0	0	0	0	0	0	0	0	0	0
GCF_003047045.1	Bacillus velezensis (firmicutes)	0	0	0	0	0	0	0	0	0	0	0	0
GCF_009662255.1	Bacillus subtilis (firmicutes)	0	0	0	0	0	0	0	0	0	0	0	0
GCF_009739945.1	Bacillus luti (firmicutes)	0	0	0	0	0	0	0	0	0	0	0	0
GCF_003855275.1	Bacillus velezensis (firmicutes)	0	0	0	1	29566	29566	0	0	0	1	29566	29566
GCF_000299555.2	Bacillus altitudinis (firmicutes)	0	0	0	1	38435	38435	1	35246	35246	2	73681	36840.5
GCF_011008975.1	Bacillus sp. LUNF1 (firmicutes)	0	0	0	2	97581	48790.5	0	0	0	2	97581	48790.5
GCF_002142595.1	Bacillus subtilis (firmicutes)	0	0	0	1	53909	53909	1	27381	27381	2	81290	40645
GCF_009648955.1	Bacillus paranthracis (firmicutes)	0	0	0	0	0	0	1	16332	16332	1	16332	16332
GCF_000800825.1	Bacillus sp. WP8 (firmicutes)	0	0	0	0	0	0	1	33497	33497	1	33497	33497
GCF_000978495.1	Bacillus sp. LM 4-2 (firmicutes)	0	0	0	0	0	0	0	0	0	0	0	0
GCF_000831065.1	Bacillus bombysepticus str. Wang (firmicutes)	0	0	0	1	65200	65200	1	7853	7853	2	73053	36526.5
GCF_000161055.1	Bacillus cereus BDRD-ST24 (firmicutes)	0	0	0	0	0	0	0	0	0	0	0	0
GCF_001857985.1	Bacillus velezensis (firmicutes)	0	0	0	0	0	0	0	0	0	0	0	0
GCF_000465465.2	Bacillus sp. NSP9.1 (firmicutes)	2	149673	74836.5	2	78293	39146.5	0	0	0	4	227966	56991.5
GCF_012648205.1	Bacillus subtilis subsp. subtilis (firmicutes)	1	40562	40562	1	33722	33722	0	0	0	2	74284	37142
GCF_002205435.1	Bacillus subtilis (firmicutes)	1	38966	38966	1	34208	34208	1	44017	44017	3	117191	39063.7
GCF_003312895.1	Bacillus amyloliquefaciens (firmicutes)	0	0	0	2	68356	34178	0	0	0	2	68356	34178
GCF_001635915.1	Bacillus cereus (firmicutes)	2	104106	52053	0	0	0	1	12999	12999	3	117105	39035
GCF_014792065.1	Bacillus amyloliquefaciens (firmicutes)	0	0	0	0	0	0	0	0	0	0	0	0
GCF_004119575.1	Bacillus velezensis (firmicutes)	2	166984	83492	1	35551	35551	0	0	0	3	202535	67511.7
GCF_000155355.1	Bacillus subtilis subsp. subtilis str. JH642 (firmicutes)	1	37180	37180	2	166965	83482.5	0	0	0	3	204145	68048.3
GCF_009884315.1	Bacillus pacificus (firmicutes)	0	0	0	0	0	0	0	0	0	0	0	0
GCF_002688605.1	Bacillus aryabhattai (firmicutes)	0	0	0	0	0	0	0	0	0	0	0	0
GCF_000161275.1	Bacillus cereus Rock4-2 (firmicutes)	1	113277	113277	2	47484	23742	2	32341	16170.5	5	193102	38620.4
GCF_001050115.1	Bacillus smithii (firmicutes)	0	0	0	0	0	0	0	0	0	0	0	0
GCF_004119535.1	Bacillus subtilis (firmicutes)	0	0	0	1	27302	27302	0	0	0	1	27302	27302
GCF_013701805.1	Bacillus velezensis (firmicutes)	0	0	0	0	0	0	0	0	0	0	0	0
GCF_003726095.1	Bacillus circulans (firmicutes)	1	41171	41171	0	0	0	1	18283	18283	2	59454	29727
GCF_000242855.2	Bacillus amyloliquefaciens IT-45 (firmicutes)	1	37847	37847	2	69833	34916.5	0	0	0	3	107680	35893.3
GCF_009025915.1	Bacillus thuringiensis (firmicutes)	5	360819	72163.8	2	55872	27936	2	359848	179924	9	776539	86282.1
GCF_002209305.1	Bacillus amyloliquefaciens (firmicutes)	0	0	0	2	77361	38680.5	0	0	0	2	77361	38680.5
GCF_001017635.1	Bacillus thuringiensis (firmicutes)	4	229870	57467.5	4	185133	46283.2	1	14530	14530	9	429533	47725.9
GCF_009914155.1	Bacillus subtilis (firmicutes)	0	0	0	0	0	0	0	0	0	0	0	0
GCF_001023595.1	Bacillus velezensis (firmicutes)	1	39058	39058	1	35323	35323	1	9824	9824	3	84205	28068.3
GCF_000007845.1	Bacillus anthracis str. Ames (firmicutes)	0	0	0	0	0	0	0	0	0	0	0	0
GCF_004799565.1	Bacillus velezensis (firmicutes)	0	0	0	0	0	0	0	0	0	0	0	0
GCF_000833065.1	Bacillus anthracis (firmicutes)	2	91161	45580.5	1	53863	53863	1	14546	14546	4	159570	39892.5
GCF_014621755.1	Bacillus halotolerans (firmicutes)	0	0	0	0	0	0	0	0	0	0	0	0
GCF_002173615.1	Bacillus subtilis subsp. subtilis (firmicutes)	0	0	0	0	0	0	0	0	0	0	0	0
GCF_002269175.1	Bacillus subtilis (firmicutes)	0	0	0	2	79114	39557	0	0	0	2	79114	39557
GCF_009662275.1	Bacillus subtilis (firmicutes)	0	0	0	0	0	0	0	0	0	0	0	0
GCF_014235785.1	Bacillus sp. PAMC26568 (firmicutes)	1	50223	50223	0	0	0	0	0	0	1	50223	50223
GCF_002074075.1	Bacillus licheniformis (firmicutes)	0	0	0	0	0	0	0	0	0	0	0	0
GCF_000973585.1	Bacillus velezensis NJN-6 (firmicutes)	0	0	0	0	0	0	0	0	0	0	0	0
GCF_009856975.1	Bacillus velezensis (firmicutes)	0	0	0	1	29279	29279	0	0	0	1	29279	29279
GCF_000015065.1	Bacillus thuringiensis str. Al Hakam (firmicutes)	0	0	0	0	0	0	1	9456	9456	1	9456	9456
GCF_000832865.1	Bacillus cereus 03BB108 (firmicutes)	0	0	0	1	204627	204627	0	0	0	1	204627	204627
GCF_002850475.1	Bacillus velezensis (firmicutes)	1	39048	39048	0	0	0	1	27378	27378	2	66426	33213
GCF_013267455.1	Bacillus cereus (firmicutes)	1	51524	51524	0	0	0	0	0	0	1	51524	51524
GCF_002096095.1	Bacillus subtilis (firmicutes)	1	47593	47593	2	82569	41284.5	1	37516	37516	4	167678	41919.5
GCF_001890405.1	Bacillus subtilis (firmicutes)	0	0	0	1	74050	74050	0	0	0	1	74050	74050
GCF_003952865.1	Bacillus licheniformis (firmicutes)	2	127547	63773.5	1	35043	35043	0	0	0	3	162590	54196.7
GCF_009497815.1	Bacillus subtilis (firmicutes)	0	0	0	2	156314	78157	0	0	0	2	156314	78157
GCF_000283695.1	Bacillus velezensis CAU B946 (firmicutes)	0	0	0	0	0	0	0	0	0	0	0	0
GCF_009818105.1	Bacillus sp. N1-1 (firmicutes)	0	0	0	0	0	0	0	0	0	0	0	0
GCF_009806655.1	Bacillus anthracis (firmicutes)	2	91161	45580.5	1	53189	53189	1	14546	14546	4	158896	39724
GCF_013267295.1	Bacillus thuringiensis (firmicutes)	1	235378	235378	1	11295	11295	0	0	0	2	246673	123336
GCF_000455585.1	Bacillus velezensis UCMB5113 (firmicutes)	0	0	0	1	30190	30190	0	0	0	1	30190	30190
GCF_000769555.1	Bacillus velezensis (firmicutes)	0	0	0	0	0	0	0	0	0	0	0	0
GCF_000161415.1	Bacillus pseudomycoides (firmicutes)	2	89027	44513.5	1	70055	70055	0	0	0	3	159082	53027.3
GCF_000239195.1	Bacillus cereus F837/76 (firmicutes)	0	0	0	2	71350	35675	1	9411	9411	3	80761	26920.3
GCF_002850535.1	Bacillus siamensis (firmicutes)	2	251161	125580	3	107570	35856.7	1	24941	24941	6	383672	63945.3
GCF_000161335.1	Bacillus mycoides (firmicutes)	0	0	0	1	40969	40969	2	37469	18734.5	3	78438	26146
GCF_002688525.1	Bacillus velezensis (firmicutes)	0	0	0	0	0	0	0	0	0	0	0	0
GCF_013328835.1	Bacillus amyloliquefaciens (firmicutes)	2	104520	52260	3	118887	39629	1	41655	41655	6	265062	44177
GCF_000832845.1	Bacillus cereus ATCC 4342 (firmicutes)	0	0	0	1	41301	41301	1	17278	17278	2	58579	29289.5
GCF_002202035.1	Bacillus subtilis subsp. subtilis (firmicutes)	0	0	0	0	0	0	0	0	0	0	0	0
GCF_000789315.1	Bacillus cereus (firmicutes)	0	0	0	0	0	0	0	0	0	0	0	0
GCF_003595625.1	Bacillus licheniformis (firmicutes)	0	0	0	0	0	0	1	30687	30687	1	30687	30687
GCF_000025805.1	Bacillus megaterium DSM 319 (firmicutes)	0	0	0	0	0	0	0	0	0	0	0	0
GCF_000742695.1	Bacillus anthracis (firmicutes)	2	91160	45580	1	53873	53873	1	14545	14545	4	159578	39894.5
GCF_014622705.1	Bacillus velezensis (firmicutes)	0	0	0	1	29559	29559	0	0	0	1	29559	29559
GCF_013267235.1	Bacillus cereus (firmicutes)	2	102769	51384.5	1	159658	159658	1	8043	8043	4	270470	67617.5
GCA_015535655.1	Bacillus cereus (firmicutes)	0	0	0	0	0	0	0	0	0	0	0	0
GCF_003076535.1	Bacillus velezensis (firmicutes)	2	74823	37411.5	1	30126	30126	0	0	0	3	104949	34983
GCF_001697265.1	Bacillus subtilis subsp. subtilis (firmicutes)	0	0	0	0	0	0	0	0	0	0	0	0
GCF_009224065.1	Bacillus thuringiensis (firmicutes)	0	0	0	0	0	0	0	0	0	0	0	0
GCF_000161555.1	Bacillus thuringiensis serovar pakistani str. T13001 (firmicutes)	0	0	0	0	0	0	0	0	0	0	0	0
GCF_003665315.1	Bacillus subtilis subsp. subtilis (firmicutes)	0	0	0	4	173358	43339.5	2	59700	29850	6	233058	38843
GCF_000021305.1	Bacillus cereus G9842 (firmicutes)	1	37655	37655	2	230400	115200	0	0	0	3	268055	89351.7
GCF_009662375.1	Bacillus subtilis (firmicutes)	1	39705	39705	2	55949	27974.5	0	0	0	3	95654	31884.7
GCF_011067205.1	Bacillus altitudinis (firmicutes)	0	0	0	0	0	0	0	0	0	0	0	0
GCF_009662435.1	Bacillus subtilis (firmicutes)	1	84094	84094	0	0	0	0	0	0	1	84094	84094
GCF_000143605.1	Bacillus cereus biovar anthracis str. CI (firmicutes)	0	0	0	1	33577	33577	1	14114	14114	2	47691	23845.5
GCF_009806595.1	Bacillus anthracis (firmicutes)	2	91160	45580	1	53189	53189	1	14546	14546	4	158895	39723.8
GCF_009662455.1	Bacillus subtilis (firmicutes)	0	0	0	1	33732	33732	0	0	0	1	33732	33732
GCF_006716385.1	Bacillus coagulans (firmicutes)	0	0	0	1	51051	51051	0	0	0	1	51051	51051
GCF_005707595.1	Bacillus cereus (firmicutes)	0	0	0	0	0	0	0	0	0	0	0	0
GCF_000160935.1	Bacillus cereus 172560W (firmicutes)	0	0	0	0	0	0	0	0	0	0	0	0
GCF_000338315.1	Bacillus cereus F (firmicutes)	0	0	0	0	0	0	0	0	0	0	0	0
GCF_003555525.1	Bacillus velezensis (firmicutes)	0	0	0	0	0	0	0	0	0	0	0	0
GCF_014489355.1	Bacillus pumilus (firmicutes)	1	74314	74314	0	0	0	0	0	0	1	74314	74314
GCF_006364495.1	Bacillus subtilis (firmicutes)	0	0	0	2	72825	36412.5	0	0	0	2	72825	36412.5
GCF_003148415.1	Bacillus subtilis subsp. inaquosorum (firmicutes)	0	0	0	1	29218	29218	0	0	0	1	29218	29218
GCF_014048285.1	Bacillus velezensis (firmicutes)	0	0	0	0	0	0	0	0	0	0	0	0
GCF_002173675.1	Bacillus licheniformis (firmicutes)	0	0	0	0	0	0	0	0	0	0	0	0
GCF_002356575.1	Bacillus anthracis (firmicutes)	0	0	0	0	0	0	0	0	0	0	0	0
GCF_000021225.1	Bacillus cereus AH187 (firmicutes)	3	191142	63714	0	0	0	2	63135	31567.5	5	254277	50855.4
GCF_009017455.1	Bacillus subtilis (firmicutes)	1	40393	40393	1	34814	34814	1	15771	15771	3	90978	30326
GCF_005849435.1	Bacillus altitudinis (firmicutes)	0	0	0	0	0	0	0	0	0	0	0	0
GCF_006094335.1	Bacillus licheniformis (firmicutes)	0	0	0	0	0	0	0	0	0	0	0	0
GCF_008274865.1	Bacillus sp. AR4-2 (firmicutes)	0	0	0	1	52477	52477	1	13199	13199	2	65676	32838
GCF_000161635.1	Bacillus thuringiensis serovar andalousiensis BGSC 4AW1 (firmicutes)	2	111824	55912	0	0	0	1	9830	9830	3	121654	40551.3
GCF_013267775.1	Bacillus cereus (firmicutes)	0	0	0	0	0	0	0	0	0	0	0	0
GCF_000161615.1	Bacillus thuringiensis serovar berliner ATCC 10792 (firmicutes)	0	0	0	0	0	0	0	0	0	0	0	0
GCF_000092165.1	Bacillus thuringiensis BMB171 (firmicutes)	0	0	0	1	52318	52318	1	9134	9134	2	61452	30726
GCF_006494795.1	Bacillus licheniformis (firmicutes)	0	0	0	0	0	0	0	0	0	0	0	0
GCF_009806675.1	Bacillus anthracis (firmicutes)	2	91161	45580.5	1	53863	53863	1	14546	14546	4	159570	39892.5
GCF_000583065.1	Bacillus velezensis TrigoCor1448 (firmicutes)	0	0	0	0	0	0	0	0	0	0	0	0
GCF_000161435.1	Bacillus pseudomycoides (firmicutes)	2	92264	46132	1	30078	30078	0	0	0	3	122342	40780.7
GCF_013347105.1	Bacillus subtilis (firmicutes)	1	132376	132376	1	28338	28338	1	48766	48766	3	209480	69826.7
GCF_004114715.1	Bacillus coagulans (firmicutes)	1	45937	45937	0	0	0	0	0	0	1	45937	45937
GCF_000344745.1	Bacillus subtilis subsp. subtilis 6051-HGW (firmicutes)	1	40557	40557	2	180999	90499.5	0	0	0	3	221556	73852
GCF_004119715.1	Bacillus subtilis (firmicutes)	1	43351	43351	2	71750	35875	0	0	0	3	115101	38367
GCF_009662155.1	Bacillus subtilis (firmicutes)	1	39548	39548	2	57763	28881.5	0	0	0	3	97311	32437
GCF_001518875.1	Bacillus cereus (firmicutes)	0	0	0	0	0	0	0	0	0	0	0	0
GCF_002946455.1	Bacillus coagulans (firmicutes)	0	0	0	0	0	0	0	0	0	0	0	0
GCF_000455565.1	Bacillus velezensis UCMB5033 (firmicutes)	0	0	0	0	0	0	0	0	0	0	0	0
GCF_001747445.1	Bacillus subtilis (firmicutes)	1	85288	85288	3	131702	43900.7	1	12147	12147	5	229137	45827.4
GCF_002068155.1	Bacillus paralicheniformis (firmicutes)	0	0	0	0	0	0	0	0	0	0	0	0
GCF_009914135.1	Bacillus velezensis (firmicutes)	0	0	0	2	71536	35768	0	0	0	2	71536	35768
GCF_007855455.1	Bacillus licheniformis (firmicutes)	2	113574	56787	1	35048	35048	1	10067	10067	4	158689	39672.2
GCF_009720625.1	Bacillus sp. DSL-17 (firmicutes)	0	0	0	0	0	0	0	0	0	0	0	0
GCF_000022865.1	Bacillus anthracis str. A0248 (firmicutes)	2	91161	45580.5	1	53189	53189	1	14546	14546	4	158896	39724
GCF_001752685.2	Bacillus velezensis (firmicutes)	0	0	0	2	68316	34158	0	0	0	2	68316	34158
GCF_001578205.1	Bacillus pumilus (firmicutes)	0	0	0	0	0	0	1	91224	91224	1	91224	91224
GCF_004119775.1	Bacillus subtilis (firmicutes)	0	0	0	0	0	0	1	35142	35142	1	35142	35142
GCF_009861435.1	Bacillus sp. A260 (firmicutes)	0	0	0	0	0	0	0	0	0	0	0	0
GCF_001683065.1	Bacillus anthracis (firmicutes)	2	91161	45580.5	1	53199	53199	1	14546	14546	4	158906	39726.5
GCF_009497655.1	Bacillus megaterium (firmicutes)	0	0	0	0	0	0	0	0	0	0	0	0
GCF_012273355.1	Bacillus anthracis (firmicutes)	0	0	0	0	0	0	0	0	0	0	0	0
GCF_001635955.1	Bacillus cereus (firmicutes)	0	0	0	0	0	0	0	0	0	0	0	0
GCF_000699525.1	Bacillus subtilis subsp. subtilis str. AG1839 (firmicutes)	0	0	0	0	0	0	0	0	0	0	0	0
GCF_006742565.1	Bacillus anthracis (firmicutes)	2	91511	45755.5	1	53198	53198	2	24759	12379.5	5	169468	33893.6
GCF_006965545.2	Bacillus sp. M4U3P1 (firmicutes)	1	87979	87979	3	170724	56908	0	0	0	4	258703	64675.8
GCF_008727675.1	Bacillus velezensis (firmicutes)	0	0	0	0	0	0	0	0	0	0	0	0
GCF_000161215.1	Bacillus cereus Rock3-29 (firmicutes)	0	0	0	0	0	0	0	0	0	0	0	0
GCF_002117165.1	Bacillus velezensis (firmicutes)	0	0	0	0	0	0	0	0	0	0	0	0
GCF_004103615.1	Bacillus glycinifermentans (firmicutes)	2	159029	79514.5	5	343247	68649.4	1	13427	13427	8	515703	64462.9
GCF_000295695.2	Bacillus anthracis str. BF1 (firmicutes)	2	91519	45759.5	1	53196	53196	1	14560	14560	4	159275	39818.8
GCF_001902555.1	Bacillus subtilis (firmicutes)	0	0	0	1	63961	63961	0	0	0	1	63961	63961
GCF_000772165.1	Bacillus subtilis (firmicutes)	1	39489	39489	0	0	0	1	9794	9794	2	49283	24641.5
GCF_000155325.1	Bacillus subtilis subsp. subtilis str. 168 (firmicutes)	1	40556	40556	2	180997	90498.5	0	0	0	3	221553	73851
GCF_002786555.1	Bacillus coagulans (firmicutes)	0	0	0	0	0	0	0	0	0	0	0	0
GCF_011068305.1	Bacillus paralicheniformis (firmicutes)	3	235221	78407	1	58504	58504	0	0	0	4	293725	73431.2
GCF_008244765.1	Bacillus safensis (firmicutes)	0	0	0	0	0	0	1	28591	28591	1	28591	28591
GCF_003546955.1	Bacillus velezensis (firmicutes)	0	0	0	2	66803	33401.5	1	46674	46674	3	113477	37825.7
GCF_000300475.1	Bacillus thuringiensis MC28 (firmicutes)	0	0	0	2	142504	71252	0	0	0	2	142504	71252
GCF_013458535.1	Bacillus megaterium (firmicutes)	0	0	0	0	0	0	0	0	0	0	0	0
GCF_003432425.1	Bacillus velezensis (firmicutes)	1	40622	40622	1	42292	42292	0	0	0	2	82914	41457
GCF_006457285.1	Bacillus tropicus (firmicutes)	4	280408	70102	2	96937	48468.5	1	4262	4262	7	381607	54515.3
GCF_009857115.1	Bacillus subtilis (firmicutes)	0	0	0	2	90493	45246.5	0	0	0	2	90493	45246.5
GCF_004194475.2	Bacillus thuringiensis (firmicutes)	3	254332	84777.3	1	44252	44252	3	22039	7346.33	7	320623	45803.3
GCF_000161715.1	Bacillus thuringiensis IBL 200 (firmicutes)	0	0	0	0	0	0	0	0	0	0	0	0
GCF_000742855.1	Bacillus pseudomycoides (firmicutes)	0	0	0	0	0	0	0	0	0	0	0	0
GCF_013341255.1	Bacillus amyloliquefaciens (firmicutes)	0	0	0	0	0	0	0	0	0	0	0	0
GCF_009739925.1	Bacillus cereus (firmicutes)	0	0	0	1	39489	39489	1	9112	9112	2	48601	24300.5
GCF_001635995.1	Bacillus cereus (firmicutes)	0	0	0	0	0	0	0	0	0	0	0	0
GCF_000832825.1	Bacillus thuringiensis (firmicutes)	0	0	0	0	0	0	1	9456	9456	1	9456	9456
GCF_008808015.1	Bacillus amyloliquefaciens (firmicutes)	0	0	0	0	0	0	1	9802	9802	1	9802	9802
GCF_009914175.1	Bacillus velezensis (firmicutes)	1	84268	84268	2	173906	86953	0	0	0	3	258174	86058
GCF_001922005.1	Bacillus amyloliquefaciens (firmicutes)	0	0	0	0	0	0	0	0	0	0	0	0
GCF_000635895.2	Bacillus cereus (firmicutes)	0	0	0	0	0	0	1	75255	75255	1	75255	75255
GCF_012273335.1	Bacillus anthracis (firmicutes)	2	91161	45580.5	1	53189	53189	1	14546	14546	4	158896	39724
GCF_006704205.1	Bacillus ciccensis (firmicutes)	0	0	0	0	0	0	0	0	0	0	0	0
GCF_001598095.1	Bacillus thuringiensis (firmicutes)	1	38328	38328	0	0	0	1	65865	65865	2	104193	52096.5
GCF_002763675.1	Bacillus sp. Lzh-5 (firmicutes)	0	0	0	0	0	0	0	0	0	0	0	0
GCF_004103875.1	Bacillus sp. WR11 (firmicutes)	1	37186	37186	2	163047	81523.5	0	0	0	3	200233	66744.3
GCF_004799705.1	Bacillus sp. DU-106 (firmicutes)	0	0	0	0	0	0	0	0	0	0	0	0
GCF_002556565.1	Bacillus velezensis (firmicutes)	0	0	0	1	29181	29181	1	17512	17512	2	46693	23346.5
GCF_004328845.1	Bacillus anthracis (firmicutes)	0	0	0	0	0	0	0	0	0	0	0	0
GCF_014249775.1	Bacillus anthracis (firmicutes)	0	0	0	0	0	0	0	0	0	0	0	0
GCF_013694265.1	Bacillus velezensis (firmicutes)	0	0	0	0	0	0	0	0	0	0	0	0
GCF_002216085.1	Bacillus subtilis (firmicutes)	0	0	0	2	73728	36864	0	0	0	2	73728	36864
GCF_003711025.1	Bacillus paralicheniformis (firmicutes)	1	69047	69047	3	110074	36691.3	0	0	0	4	179121	44780.2
GCF_003096215.1	Bacillus thermoamylovorans (firmicutes)	0	0	0	0	0	0	0	0	0	0	0	0
GCF_003546665.1	Bacillus thuringiensis LM1212 (firmicutes)	0	0	0	0	0	0	1	28292	28292	1	28292	28292
GCF_003330965.1	Bacillus sp. DM2 (firmicutes)	2	121422	60711	3	210934	70311.3	0	0	0	5	332356	66471.2
GCF_000161135.1	Bacillus cereus 95/8201 (firmicutes)	3	251991	83997	1	51802	51802	1	19152	19152	5	322945	64589
GCF_000008425.1	Bacillus licheniformis DSM 13 = ATCC 14580 (firmicutes)	2	105614	52807	2	85648	42824	0	0	0	4	191262	47815.5
GCF_004119815.1	Bacillus subtilis (firmicutes)	1	42087	42087	2	79049	39524.5	0	0	0	3	121136	40378.7
GCF_001685645.1	Bacillus velezensis (firmicutes)	0	0	0	0	0	0	0	0	0	0	0	0
GCF_013423765.1	Bacillus pumilus (firmicutes)	3	199359	66453	0	0	0	0	0	0	3	199359	66453
GCF_002251045.2	Bacillus cytotoxicus (firmicutes)	0	0	0	0	0	0	0	0	0	0	0	0
GCF_006965525.1	Bacillus velezensis (firmicutes)	0	0	0	0	0	0	0	0	0	0	0	0
GCF_003868675.1	Bacillus amyloliquefaciens (firmicutes)	1	139933	139933	2	68088	34044	0	0	0	3	208021	69340.3
GCF_000306745.1	Bacillus thuringiensis Bt407 (firmicutes)	0	0	0	1	106945	106945	2	195809	97904.5	3	302754	100918
GCF_000161515.1	Bacillus thuringiensis serovar thuringiensis str. T01001 (firmicutes)	0	0	0	0	0	0	0	0	0	0	0	0
GCF_014211995.1	Bacillus velezensis (firmicutes)	0	0	0	1	30238	30238	0	0	0	1	30238	30238
GCF_000497485.1	Bacillus subtilis PY79 (firmicutes)	0	0	0	0	0	0	0	0	0	0	0	0
GCF_008244925.1	Bacillus velezensis (firmicutes)	1	48631	48631	1	30396	30396	0	0	0	2	79027	39513.5
GCF_001683295.1	Bacillus anthracis (firmicutes)	0	0	0	0	0	0	0	0	0	0	0	0
GCF_002251025.2	Bacillus cytotoxicus (firmicutes)	0	0	0	0	0	0	0	0	0	0	0	0
GCF_001593785.1	Bacillus amyloliquefaciens UMAF6614 (firmicutes)	0	0	0	0	0	0	0	0	0	0	0	0
GCF_013388335.1	Bacillus subtilis (firmicutes)	0	0	0	0	0	0	0	0	0	0	0	0
GCF_001936375.1	Bacillus anthracis (firmicutes)	2	91161	45580.5	1	53196	53196	1	14576	14576	4	158933	39733.2
GCF_000493375.1	Bacillus velezensis NAU-B3 (firmicutes)	1	137547	137547	1	30468	30468	1	37948	37948	3	205963	68654.3
GCF_003047005.1	Bacillus velezensis (firmicutes)	0	0	0	1	46797	46797	0	0	0	1	46797	46797
GCF_001990245.1	Bacillus anthracis (firmicutes)	1	53125	53125	1	65751	65751	0	0	0	2	118876	59438
GCF_009906915.1	Bacillus sp. AM1(2019) (firmicutes)	0	0	0	0	0	0	0	0	0	0	0	0
GCF_000972245.3	Bacillus filamentosus (firmicutes)	1	47449	47449	1	145403	145403	0	0	0	2	192852	96426
GCF_002269195.1	Bacillus subtilis (firmicutes)	0	0	0	0	0	0	0	0	0	0	0	0
GCF_001465815.1	Bacillus subtilis subsp. subtilis (firmicutes)	0	0	0	1	33757	33757	0	0	0	1	33757	33757
GCF_001597265.1	Bacillus subtilis subsp. globigii (firmicutes)	0	0	0	0	0	0	0	0	0	0	0	0
GCF_013340745.1	Bacillus thuringiensis (firmicutes)	1	37921	37921	1	16993	16993	0	0	0	2	54914	27457
GCF_000008165.1	Bacillus anthracis str. Sterne (firmicutes)	0	0	0	0	0	0	0	0	0	0	0	0
GCF_000583105.1	Bacillus anthracis str. SVA11 (firmicutes)	3	144722	48240.7	0	0	0	1	14565	14565	4	159287	39821.8
GCF_001183785.1	Bacillus thuringiensis serovar indiana (firmicutes)	1	71581	71581	1	49685	49685	0	0	0	2	121266	60633
GCF_003431975.1	Bacillus pumilus (firmicutes)	0	0	0	0	0	0	0	0	0	0	0	0
GCF_001719225.1	Bacillus sp. FJAT-14266 (firmicutes)	0	0	0	0	0	0	0	0	0	0	0	0
GCF_001726125.1	Bacillus licheniformis (firmicutes)	3	175149	58383	4	164984	41246	1	7491	7491	8	347624	43453
GCF_009363835.1	Bacillus subtilis (firmicutes)	2	161132	80566	2	79353	39676.5	0	0	0	4	240485	60121.2
GCF_002173755.1	Bacillus thuringiensis (firmicutes)	0	0	0	0	0	0	0	0	0	0	0	0
GCF_004101365.1	Bacillus subtilis (firmicutes)	1	47146	47146	3	127729	42576.3	0	0	0	4	174875	43718.8
GCF_004006115.1	Bacillus amyloliquefaciens (firmicutes)	0	0	0	0	0	0	0	0	0	0	0	0
GCF_001908475.1	Bacillus altitudinis (firmicutes)	0	0	0	0	0	0	0	0	0	0	0	0
GCF_002173635.1	Bacillus amyloliquefaciens (firmicutes)	0	0	0	0	0	0	0	0	0	0	0	0
GCF_011769925.1	Bacillus velezensis (firmicutes)	0	0	0	1	39198	39198	0	0	0	1	39198	39198
GCF_004119755.1	Bacillus licheniformis (firmicutes)	3	175178	58392.7	3	121512	40504	2	27731	13865.5	8	324421	40552.6
GCF_009362235.1	Bacillus velezensis (firmicutes)	0	0	0	0	0	0	0	0	0	0	0	0
GCF_003149695.1	Bacillus amyloliquefaciens (firmicutes)	0	0	0	0	0	0	0	0	0	0	0	0
GCF_003426125.1	Bacillus subtilis subsp. subtilis (firmicutes)	1	46490	46490	1	35090	35090	0	0	0	2	81580	40790
GCF_000160915.1	Bacillus cereus BGSC 6E1 (firmicutes)	1	44848	44848	1	93098	93098	2	108023	54011.5	4	245969	61492.2
GCF_004337655.1	Bacillus velezensis (firmicutes)	2	77894	38947	2	68412	34206	1	16960	16960	5	163266	32653.2
GCF_001687745.1	Bacillus velezensis (firmicutes)	0	0	0	0	0	0	0	0	0	0	0	0
GCF_003568565.1	Bacillus cereus (firmicutes)	0	0	0	0	0	0	0	0	0	0	0	0
GCF_015160895.1	Bacillus altitudinis (firmicutes)	0	0	0	0	0	0	0	0	0	0	0	0
GCF_003072605.2	Bacillus megaterium (firmicutes)	0	0	0	0	0	0	0	0	0	0	0	0
GCF_014706595.1	Bacillus velezensis (firmicutes)	0	0	0	1	29498	29498	1	15399	15399	2	44897	22448.5
GCF_000161175.1	Bacillus cereus Rock1-15 (firmicutes)	0	0	0	2	102258	51129	1	14591	14591	3	116849	38949.7
GCF_002192235.1	Bacillus velezensis (firmicutes)	0	0	0	1	29558	29558	0	0	0	1	29558	29558
GCF_013267475.1	Bacillus cereus (firmicutes)	2	94697	47348.5	1	52198	52198	1	19153	19153	4	166048	41512
GCF_014302175.1	Bacillus sp. PAMC22265 (firmicutes)	1	69790	69790	0	0	0	1	28655	28655	2	98445	49222.5
GCF_009663035.1	Bacillus velezensis (firmicutes)	0	0	0	0	0	0	0	0	0	0	0	0
GCF_013285325.1	Bacillus subtilis (firmicutes)	0	0	0	0	0	0	0	0	0	0	0	0
GCF_000772205.1	Bacillus subtilis (firmicutes)	0	0	0	2	67499	33749.5	0	0	0	2	67499	33749.5
GCF_003339545.1	Bacillus licheniformis (firmicutes)	1	188319	188319	3	149466	49822	0	0	0	4	337785	84446.2
GCF_000217835.1	Bacillus coagulans 2-6 (firmicutes)	0	0	0	0	0	0	0	0	0	0	0	0
GCF_002504325.1	Bacillus licheniformis (firmicutes)	0	0	0	0	0	0	0	0	0	0	0	0
GCF_006094295.1	Bacillus cereus ATCC 14579 (firmicutes)	0	0	0	0	0	0	0	0	0	0	0	0
GCF_007923105.1	Bacillus megaterium (firmicutes)	0	0	0	0	0	0	2	33358	16679	2	33358	16679
GCF_006741845.1	Bacillus subtilis subsp. subtilis (firmicutes)	2	124099	62049.5	2	181001	90500.5	0	0	0	4	305100	76275
GCF_002216755.1	Bacillus velezensis (firmicutes)	0	0	0	1	29576	29576	0	0	0	1	29576	29576
GCF_013401395.2	Bacillus velezensis (firmicutes)	0	0	0	0	0	0	0	0	0	0	0	0
GCF_000831505.1	Bacillus anthracis (firmicutes)	0	0	0	0	0	0	0	0	0	0	0	0
GCF_001999205.1	Bacillus sp. 275 (firmicutes)	0	0	0	2	72779	36389.5	0	0	0	2	72779	36389.5
GCF_000832505.1	Bacillus anthracis (firmicutes)	2	91520	45760	1	53199	53199	1	14546	14546	4	159265	39816.2
GCF_003390415.1	Bacillus velezensis (firmicutes)	0	0	0	0	0	0	0	0	0	0	0	0
GCF_000017885.4	Bacillus pumilus SAFR-032 (firmicutes)	0	0	0	0	0	0	1	32232	32232	1	32232	32232
GCF_000161355.1	Bacillus cereus AH676 (firmicutes)	1	165766	165766	0	0	0	1	5958	5958	2	171724	85862
GCF_000161455.1	Bacillus pseudomycoides DSM 12442 (firmicutes)	1	24001	24001	0	0	0	0	0	0	1	24001	24001
GCF_000508265.1	Bacillus amyloliquefaciens LFB112 (firmicutes)	0	0	0	0	0	0	0	0	0	0	0	0
GCF_000017425.1	Bacillus cytotoxicus NVH 391-98 (firmicutes)	0	0	0	0	0	0	0	0	0	0	0	0
GCF_002192515.1	Bacillus thuringiensis (firmicutes)	0	0	0	2	36772	18386	2	38023	19011.5	4	74795	18698.8
GCF_000988345.1	Bacillus velezensis (firmicutes)	1	83933	83933	0	0	0	1	10686	10686	2	94619	47309.5
GCF_001808235.1	Bacillus subtilis (firmicutes)	0	0	0	1	35038	35038	0	0	0	1	35038	35038
GCF_001880305.1	Bacillus cereus (firmicutes)	0	0	0	0	0	0	1	10311	10311	1	10311	10311
GCF_009662235.1	Bacillus subtilis (firmicutes)	0	0	0	0	0	0	0	0	0	0	0	0
GCF_002833485.1	Bacillus sp. HBCD-sjtu (firmicutes)	0	0	0	0	0	0	1	17884	17884	1	17884	17884
GCF_011032725.1	Bacillus velezensis (firmicutes)	0	0	0	0	0	0	0	0	0	0	0	0
GCF_013267335.1	Bacillus thuringiensis (firmicutes)	0	0	0	1	55743	55743	0	0	0	1	55743	55743
GCF_001191605.1	Bacillus altitudinis (firmicutes)	0	0	0	0	0	0	1	27575	27575	1	27575	27575
GCF_013177495.1	Bacillus cereus (firmicutes)	1	37075	37075	0	0	0	0	0	0	1	37075	37075
GCF_013201135.1	Bacillus velezensis (firmicutes)	0	0	0	1	46681	46681	0	0	0	1	46681	46681
GCF_000292705.1	Bacillus thuringiensis HD-789 (firmicutes)	0	0	0	0	0	0	2	356581	178290	2	356581	178290
GCF_002968415.1	Bacillus velezensis (firmicutes)	0	0	0	3	220903	73634.3	2	48775	24387.5	5	269678	53935.6
GCF_000742875.1	Bacillus anthracis (firmicutes)	0	0	0	0	0	0	0	0	0	0	0	0
GCF_000013065.1	Bacillus cereus Q1 (firmicutes)	0	0	0	0	0	0	1	52406	52406	1	52406	52406
GCF_003265265.1	Bacillus velezensis (firmicutes)	0	0	0	0	0	0	0	0	0	0	0	0
GCF_002243325.2	Bacillus velezensis (firmicutes)	3	275719	91906.3	1	30483	30483	0	0	0	4	306202	76550.5
GCF_003149795.1	Bacillus amyloliquefaciens (firmicutes)	0	0	0	0	0	0	0	0	0	0	0	0
GCF_001543165.1	Bacillus altitudinis (firmicutes)	0	0	0	0	0	0	0	0	0	0	0	0
GCF_001037985.1	Bacillus subtilis (firmicutes)	1	40557	40557	2	73347	36673.5	0	0	0	3	113904	37968
GCF_000161295.1	Bacillus cereus Rock4-18 (firmicutes)	1	80463	80463	0	0	0	1	47842	47842	2	128305	64152.5
GCF_004135455.2	Bacillus velezensis (firmicutes)	0	0	0	0	0	0	0	0	0	0	0	0
GCF_000835185.1	Bacillus cereus (firmicutes)	2	105207	52603.5	1	42219	42219	0	0	0	3	147426	49142
GCF_004006475.1	[Brevibacterium] frigoritolerans (firmicutes)	0	0	0	0	0	0	0	0	0	0	0	0
GCF_001596755.1	Bacillus amyloliquefaciens (firmicutes)	0	0	0	0	0	0	0	0	0	0	0	0
GCF_009662175.1	Bacillus subtilis (firmicutes)	0	0	0	0	0	0	0	0	0	0	0	0
GCF_013267315.1	Bacillus thuringiensis (firmicutes)	1	82166	82166	0	0	0	1	349600	349600	2	431766	215883
GCF_001700735.1	Bacillus altitudinis (firmicutes)	0	0	0	2	80507	40253.5	1	28226	28226	3	108733	36244.3
GCF_004194435.2	Bacillus thuringiensis (firmicutes)	1	171625	171625	1	44252	44252	1	6893	6893	3	222770	74256.7
GCF_009799965.1	Bacillus paranthracis (firmicutes)	2	121483	60741.5	0	0	0	3	77264	25754.7	5	198747	39749.4
GCF_004119835.1	Bacillus subtilis (firmicutes)	0	0	0	0	0	0	0	0	0	0	0	0
GCF_007363175.1	Bacillus sp. BD59S (firmicutes)	1	63868	63868	0	0	0	0	0	0	1	63868	63868
GCF_004119875.1	Bacillus subtilis (firmicutes)	0	0	0	0	0	0	0	0	0	0	0	0
GCF_002117465.1	Bacillus cereus (firmicutes)	2	152623	76311.5	1	73610	73610	3	70767	23589	6	297000	49500
GCF_009676665.1	Bacillus subtilis (firmicutes)	0	0	0	1	34603	34603	0	0	0	1	34603	34603
GCF_003665355.1	Bacillus subtilis subsp. subtilis (firmicutes)	1	52195	52195	2	83473	41736.5	1	37516	37516	4	173184	43296
GCF_004329055.1	Bacillus velezensis (firmicutes)	0	0	0	0	0	0	0	0	0	0	0	0
GCF_002073415.2	Bacillus sp. FDAARGOS_235 (firmicutes)	2	134086	67043	0	0	0	0	0	0	2	134086	67043
GCF_003854915.1	Bacillus velezensis (firmicutes)	1	237133	237133	1	46880	46880	0	0	0	2	284013	142006
GCF_013112375.1	Bacillus cereus (firmicutes)	0	0	0	0	0	0	0	0	0	0	0	0
GCF_004322655.1	Bacillus sp. SYJ (firmicutes)	2	97757	48878.5	0	0	0	1	11413	11413	3	109170	36390
GCF_007923025.1	Bacillus altitudinis (firmicutes)	0	0	0	0	0	0	0	0	0	0	0	0
GCF_000876525.1	Bacillus paralicheniformis (firmicutes)	0	0	0	0	0	0	0	0	0	0	0	0
GCF_011040455.1	Bacillus tropicus (firmicutes)	1	58377	58377	0	0	0	0	0	0	1	58377	58377
GCF_000292455.1	Bacillus thuringiensis HD-771 (firmicutes)	5	321586	64317.2	2	89665	44832.5	1	13422	13422	8	424673	53084.1
GCF_000832465.1	Bacillus anthracis (firmicutes)	2	91517	45758.5	1	53867	53867	1	14546	14546	4	159930	39982.5
GCF_003860445.1	Bacillus velezensis (firmicutes)	4	178827	44706.8	1	29738	29738	0	0	0	5	208565	41713
GCF_001874385.1	Bacillus amyloliquefaciens (firmicutes)	2	103086	51543	1	30409	30409	0	0	0	3	133495	44498.3
GCF_000021785.1	Bacillus cereus AH820 (firmicutes)	2	99777	49888.5	0	0	0	0	0	0	2	99777	49888.5
GCF_002813875.1	Bacillus cereus (firmicutes)	0	0	0	0	0	0	0	0	0	0	0	0
GCF_003148355.1	Bacillus subtilis (firmicutes)	0	0	0	0	0	0	0	0	0	0	0	0
GCF_004119655.1	Bacillus subtilis (firmicutes)	2	107403	53701.5	1	33734	33734	0	0	0	3	141137	47045.7
GCF_000161655.1	Bacillus thuringiensis serovar pondicheriensis BGSC 4BA1 (firmicutes)	0	0	0	0	0	0	0	0	0	0	0	0
GCF_009913515.1	Bacillus subtilis (firmicutes)	0	0	0	0	0	0	0	0	0	0	0	0
GCF_000177235.2	Bacillus cellulosilyticus DSM 2522 (firmicutes)	0	0	0	0	0	0	0	0	0	0	0	0
GCF_003816055.1	Bacillus sp. FJAT-42376 (firmicutes)	0	0	0	0	0	0	0	0	0	0	0	0
GCF_011398925.1	Bacillus sp. KH172YL63 (firmicutes)	0	0	0	0	0	0	0	0	0	0	0	0
GCF_001938685.1	Bacillus safensis (firmicutes)	0	0	0	1	48516	48516	2	44292	22146	3	92808	30936
GCF_001278805.1	Bacillus sp. FJAT-18017 (firmicutes)	0	0	0	0	0	0	0	0	0	0	0	0
GCF_000161155.1	Bacillus cereus Rock1-3 (firmicutes)	0	0	0	0	0	0	0	0	0	0	0	0
GCF_009739985.1	Bacillus cereus (firmicutes)	0	0	0	0	0	0	0	0	0	0	0	0
GCF_001534785.1	Bacillus subtilis subsp. inaquosorum (firmicutes)	0	0	0	0	0	0	0	0	0	0	0	0
GCF_003726115.1	Bacillus circulans (firmicutes)	1	63727	63727	0	0	0	3	43751	14583.7	4	107478	26869.5
GCF_000225265.1	Bacillus megaterium WSH-002 (firmicutes)	0	0	0	0	0	0	0	0	0	0	0	0
GCF_015074845.1	Bacillus mojavensis (firmicutes)	0	0	0	1	32210	32210	0	0	0	1	32210	32210
GCF_009662395.1	Bacillus licheniformis (firmicutes)	3	210714	70238	2	49787	24893.5	0	0	0	5	260501	52100.2
GCF_004354265.1	Bacillus thuringiensis (firmicutes)	2	77283	38641.5	1	26968	26968	2	11686	5843	5	115937	23187.4
GCF_000003925.1	Bacillus mycoides DSM 2048 (firmicutes)	0	0	0	0	0	0	0	0	0	0	0	0
GCF_003665195.1	Bacillus subtilis subsp. subtilis (firmicutes)	1	47146	47146	3	126151	42050.3	0	0	0	4	173297	43324.2
GCF_000833275.1	Bacillus anthracis str. Turkey32 (firmicutes)	0	0	0	0	0	0	0	0	0	0	0	0
GCF_013138395.1	Bacillus circulans (firmicutes)	1	84585	84585	0	0	0	0	0	0	1	84585	84585
GCF_002844125.1	Bacillus velezensis (firmicutes)	2	249374	124687	0	0	0	1	10613	10613	3	259987	86662.3
GCF_013367755.1	Bacillus velezensis (firmicutes)	0	0	0	0	0	0	0	0	0	0	0	0
GCF_000940785.1	Bacillus thuringiensis serovar morrisoni (firmicutes)	5	218809	43761.8	3	99530	33176.7	0	0	0	8	318339	39792.4
GCF_003966295.1	Bacillus albus (firmicutes)	0	0	0	0	0	0	0	0	0	0	0	0
GCF_009662195.1	Bacillus subtilis (firmicutes)	2	163344	81672	2	56125	28062.5	0	0	0	4	219469	54867.2
GCF_002764075.1	Bacillus velezensis (firmicutes)	1	47829	47829	2	68641	34320.5	0	0	0	3	116470	38823.3
GCF_003149715.1	Bacillus amyloliquefaciens (firmicutes)	0	0	0	0	0	0	0	0	0	0	0	0
GCF_014673515.1	Bacillus licheniformis (firmicutes)	1	50860	50860	2	74691	37345.5	0	0	0	3	125551	41850.3
GCF_008807735.1	Bacillus wiedmannii (firmicutes)	0	0	0	4	262745	65686.2	0	0	0	4	262745	65686.2
GCF_014250415.1	Bacillus sp. PAMC28748 (firmicutes)	0	0	0	0	0	0	0	0	0	0	0	0
GCF_012647845.1	Bacillus velezensis (firmicutes)	0	0	0	0	0	0	0	0	0	0	0	0
GCF_009789615.1	Bacillus velezensis (firmicutes)	0	0	0	1	30489	30489	0	0	0	1	30489	30489
GCF_001703495.1	Bacillus subtilis subsp. subtilis (firmicutes)	0	0	0	2	154540	77270	0	0	0	2	154540	77270
GCF_004119615.1	Bacillus subtilis (firmicutes)	0	0	0	0	0	0	0	0	0	0	0	0
GCF_000747345.1	Bacillus sp. X1(2014) (firmicutes)	0	0	0	0	0	0	0	0	0	0	0	0
GCF_002220285.1	Bacillus cereus (firmicutes)	0	0	0	1	53128	53128	1	8428	8428	2	61556	30778
GCF_012222085.1	Bacillus thuringiensis serovar andalousiensis (firmicutes)	2	112059	56029.5	3	104971	34990.3	2	56605	28302.5	7	273635	39090.7
GCF_002173695.1	Bacillus subtilis subsp. subtilis (firmicutes)	0	0	0	0	0	0	0	0	0	0	0	0
GCF_000195515.1	Bacillus amyloliquefaciens TA208 (firmicutes)	0	0	0	0	0	0	0	0	0	0	0	0
GCF_001914255.1	Bacillus licheniformis (firmicutes)	0	0	0	0	0	0	0	0	0	0	0	0
GCF_000832635.1	Bacillus anthracis str. Sterne (firmicutes)	0	0	0	0	0	0	0	0	0	0	0	0
GCF_001660525.1	Bacillus subtilis subsp. subtilis (firmicutes)	0	0	0	0	0	0	0	0	0	0	0	0
GCF_002250965.2	Bacillus cytotoxicus (firmicutes)	2	107870	53935	1	13283	13283	1	14207	14207	4	135360	33840
GCF_002966955.1	Bacillus licheniformis (firmicutes)	0	0	0	0	0	0	0	0	0	0	0	0
GCF_004006495.1	Bacillus cereus (firmicutes)	1	51481	51481	1	19856	19856	0	0	0	2	71337	35668.5
GCF_008831405.1	Bacillus subtilis (firmicutes)	0	0	0	0	0	0	0	0	0	0	0	0
GCF_003047225.1	Bacillus sp. Y-01 (firmicutes)	0	0	0	0	0	0	1	8540	8540	1	8540	8540
GCF_000717535.1	Bacillus thuringiensis serovar kurstaki str. HD-1 (firmicutes)	3	187037	62345.7	2	87876	43938	1	56189	56189	6	331102	55183.7
GCF_001455345.1	Bacillus thuringiensis (firmicutes)	0	0	0	0	0	0	1	25283	25283	1	25283	25283
GCF_012030675.1	Bacillus subtilis subsp. subtilis str. SMY (firmicutes)	0	0	0	0	0	0	0	0	0	0	0	0
GCF_002009095.1	Bacillus subtilis subsp. subtilis str. 168 (firmicutes)	0	0	0	0	0	0	0	0	0	0	0	0
GCF_000987825.1	Bacillus velezensis (firmicutes)	1	196737	196737	3	120977	40325.7	0	0	0	4	317714	79428.5
GCF_000161695.1	Bacillus thuringiensis serovar pulsiensis BGSC 4CC1 (firmicutes)	1	42654	42654	2	111213	55606.5	0	0	0	3	153867	51289
GCF_009913315.1	Bacillus velezensis (firmicutes)	0	0	0	2	72179	36089.5	0	0	0	2	72179	36089.5
GCF_000341875.1	Bacillus velezensis UCMB5036 (firmicutes)	0	0	0	1	29973	29973	0	0	0	1	29973	29973
GCF_009913555.1	Bacillus subtilis (firmicutes)	0	0	0	2	71912	35956	0	0	0	2	71912	35956
GCF_000161195.1	Bacillus cereus Rock3-28 (firmicutes)	0	0	0	0	0	0	0	0	0	0	0	0
GCF_001431785.1	Bacillus altitudinis (firmicutes)	0	0	0	0	0	0	0	0	0	0	0	0
GCF_001721165.1	Bacillus thuringiensis Bt18247 (firmicutes)	3	251352	83784	0	0	0	0	0	0	3	251352	83784
GCF_012225885.1	Bacillus tequilensis (firmicutes)	0	0	0	0	0	0	0	0	0	0	0	0
GCF_000832925.1	Bacillus thuringiensis (firmicutes)	0	0	0	1	54361	54361	1	21416	21416	2	75777	37888.5
GCF_000973485.1	Bacillus velezensis (firmicutes)	0	0	0	2	68900	34450	0	0	0	2	68900	34450
GCF_014048385.1	Bacillus velezensis (firmicutes)	1	53508	53508	2	177418	88709	0	0	0	3	230926	76975.3
GCF_014961825.1	Bacillus velezensis (firmicutes)	0	0	0	1	39198	39198	0	0	0	1	39198	39198
GCF_003665235.1	Bacillus subtilis subsp. subtilis (firmicutes)	0	0	0	0	0	0	0	0	0	0	0	0
GCF_000877815.1	Bacillus sp. YP1 (firmicutes)	2	123759	61879.5	1	33613	33613	0	0	0	3	157372	52457.3
GCF_014898155.1	Bifidobacterium eulemuris (high GC Gram+)	0	0	0	1	63068	63068	0	0	0	1	63068	63068
GCF_000219455.1	Bifidobacterium longum subsp. longum KACC 91563 (high GC Gram+)	0	0	0	0	0	0	0	0	0	0	0	0
GCF_000816205.1	Bifidobacterium animalis subsp. lactis KLDS2.0603 (high GC Gram+)	0	0	0	0	0	0	1	7779	7779	1	7779	7779
GCF_002838745.1	Bifidobacterium breve (high GC Gram+)	0	0	0	0	0	0	1	13915	13915	1	13915	13915
GCF_009429085.1	Bifidobacterium breve (high GC Gram+)	0	0	0	0	0	0	1	9184	9184	1	9184	9184
GCF_000706765.1	Bifidobacterium indicum LMG 11587 = DSM 20214 (high GC Gram+)	0	0	0	1	13516	13516	0	0	0	1	13516	13516
GCF_009728915.1	Bifidobacterium longum (high GC Gram+)	0	0	0	0	0	0	1	17475	17475	1	17475	17475
GCF_003856735.1	Bifidobacterium adolescentis (high GC Gram+)	1	38788	38788	0	0	0	0	0	0	1	38788	38788
GCF_014898215.1	Bifidobacterium longum subsp. longum (high GC Gram+)	0	0	0	0	0	0	0	0	0	0	0	0
GCF_003428375.1	Bifidobacterium animalis subsp. lactis (high GC Gram+)	0	0	0	0	0	0	1	5697	5697	1	5697	5697
GCF_000220885.1	Bifidobacterium animalis subsp. lactis CNCM I-2494 (high GC Gram+)	0	0	0	0	0	0	1	7779	7779	1	7779	7779
GCF_902167875.1	Bifidobacterium breve (high GC Gram+)	0	0	0	0	0	0	1	6781	6781	1	6781	6781
GCF_004319685.1	Bifidobacterium breve (high GC Gram+)	0	0	0	0	0	0	0	0	0	0	0	0
GCF_009931415.1	Bifidobacterium breve (high GC Gram+)	1	43090	43090	0	0	0	0	0	0	1	43090	43090
GCF_001042595.1	Bifidobacterium dentium JCM 1195 = DSM 20436 (high GC Gram+)	0	0	0	0	0	0	2	66581	33290.5	2	66581	33290.5
GCF_001042635.1	Bifidobacterium scardovii JCM 12489 = DSM 13734 (high GC Gram+)	2	109653	54826.5	0	0	0	3	57018	19006	5	166671	33334.2
GCF_000414215.1	Bifidobacterium animalis subsp. lactis Bl12 (high GC Gram+)	0	0	0	0	0	0	1	7779	7779	1	7779	7779
GCF_000022705.1	Bifidobacterium animalis subsp. lactis Bl-04 (high GC Gram+)	0	0	0	0	0	0	1	7779	7779	1	7779	7779
GCF_000569055.1	Bifidobacterium breve 689b (high GC Gram+)	0	0	0	0	0	0	2	23519	11759.5	2	23519	11759.5
GCF_002220485.1	Bifidobacterium animalis (high GC Gram+)	0	0	0	0	0	0	1	7779	7779	1	7779	7779
GCF_000020425.1	Bifidobacterium longum subsp. infantis ATCC 15697 = JCM 1222 = DSM 20088 (high GC Gram+)	1	43750	43750	2	100250	50125	3	183337	61112.3	6	327337	54556.2
GCF_002838385.1	Bifidobacterium breve (high GC Gram+)	1	34184	34184	0	0	0	1	17833	17833	2	52017	26008.5
GCF_002838465.1	Bifidobacterium breve (high GC Gram+)	1	41323	41323	0	0	0	0	0	0	1	41323	41323
GCF_000568955.1	Bifidobacterium breve 12L (high GC Gram+)	0	0	0	0	0	0	1	9863	9863	1	9863	9863
GCF_000772485.1	Bifidobacterium longum subsp. longum GT15 (high GC Gram+)	0	0	0	0	0	0	1	13917	13917	1	13917	13917
GCF_900637175.1	Bifidobacterium dentium (high GC Gram+)	0	0	0	0	0	0	2	66581	33290.5	2	66581	33290.5
GCF_002838425.1	Bifidobacterium breve (high GC Gram+)	0	0	0	1	11362	11362	0	0	0	1	11362	11362
GCF_011764605.1	Bifidobacterium longum (high GC Gram+)	0	0	0	0	0	0	1	6804	6804	1	6804	6804
GCF_000092765.1	Bifidobacterium animalis subsp. lactis V9 (high GC Gram+)	0	0	0	0	0	0	1	7779	7779	1	7779	7779
GCF_003671995.1	Bifidobacterium animalis subsp. animalis (high GC Gram+)	0	0	0	0	0	0	0	0	0	0	0	0
GCF_000730205.1	Bifidobacterium longum (high GC Gram+)	0	0	0	0	0	0	1	16699	16699	1	16699	16699
GCF_000021425.1	Bifidobacterium animalis subsp. lactis AD011 (high GC Gram+)	0	0	0	0	0	0	1	7779	7779	1	7779	7779
GCF_009832825.1	Bifidobacterium adolescentis (high GC Gram+)	0	0	0	0	0	0	1	194898	194898	1	194898	194898
GCF_000568975.1	Bifidobacterium breve JCM 7017 (high GC Gram+)	0	0	0	0	0	0	0	0	0	0	0	0
GCF_014334075.1	Bifidobacterium longum (high GC Gram+)	0	0	0	0	0	0	0	0	0	0	0	0
GCF_002838245.1	Bifidobacterium breve (high GC Gram+)	1	39270	39270	0	0	0	1	9863	9863	2	49133	24566.5
GCF_001025135.1	Bifidobacterium bifidum ATCC 29521 = JCM 1255 = DSM 20456 (high GC Gram+)	0	0	0	1	39031	39031	1	14384	14384	2	53415	26707.5
GCF_003429385.1	Bifidobacterium adolescentis (high GC Gram+)	0	0	0	1	39765	39765	0	0	0	1	39765	39765
GCF_001725985.1	Bifidobacterium longum subsp. longum (high GC Gram+)	0	0	0	1	36089	36089	1	59624	59624	2	95713	47856.5
GCF_002838725.1	Bifidobacterium breve (high GC Gram+)	1	37337	37337	1	54035	54035	1	9299	9299	3	100671	33557
GCF_015102215.1	Bifidobacterium longum subsp. infantis (high GC Gram+)	0	0	0	2	85249	42624.5	0	0	0	2	85249	42624.5
GCF_002838405.1	Bifidobacterium breve (high GC Gram+)	0	0	0	0	0	0	0	0	0	0	0	0
GCF_014898195.1	Bifidobacterium subtile (high GC Gram+)	0	0	0	0	0	0	0	0	0	0	0	0
GCF_003606305.1	Bifidobacterium animalis subsp. lactis (high GC Gram+)	0	0	0	0	0	0	1	7779	7779	1	7779	7779
GCF_001293145.1	Bifidobacterium longum (high GC Gram+)	0	0	0	1	35501	35501	0	0	0	1	35501	35501
GCF_001025195.1	Bifidobacterium catenulatum DSM 16992 = JCM 1194 = LMG 11043 (high GC Gram+)	0	0	0	1	39353	39353	1	15692	15692	2	55045	27522.5
GCF_001281305.1	Bifidobacterium longum subsp. infantis (high GC Gram+)	0	0	0	0	0	0	1	7833	7833	1	7833	7833
GCF_000008945.1	Bifidobacterium longum DJO10A (high GC Gram+)	0	0	0	1	35443	35443	0	0	0	1	35443	35443
GCF_000737865.1	Bifidobacterium coryneforme (high GC Gram+)	0	0	0	1	26497	26497	0	0	0	1	26497	26497
GCF_002845845.1	Bifidobacterium bifidum (high GC Gram+)	1	44014	44014	0	0	0	0	0	0	1	44014	44014
GCF_000007525.1	Bifidobacterium longum NCC2705 (high GC Gram+)	0	0	0	0	0	0	0	0	0	0	0	0
GCF_014898115.1	Bifidobacterium longum subsp. longum (high GC Gram+)	0	0	0	1	35287	35287	0	0	0	1	35287	35287
GCF_000695895.1	Bifidobacterium animalis (high GC Gram+)	0	0	0	0	0	0	1	7779	7779	1	7779	7779
GCF_900103055.1	Bifidobacterium longum (high GC Gram+)	1	41991	41991	1	43739	43739	0	0	0	2	85730	42865
GCF_900637215.1	Bifidobacterium longum subsp. infantis (high GC Gram+)	1	43750	43750	2	100249	50124.5	3	183338	61112.7	6	327337	54556.2
GCF_002838305.1	Bifidobacterium breve (high GC Gram+)	0	0	0	0	0	0	0	0	0	0	0	0
GCF_001446255.1	Bifidobacterium longum subsp. longum (high GC Gram+)	1	48194	48194	0	0	0	0	0	0	1	48194	48194
GCF_001051015.2	Bifidobacterium longum subsp. infantis (high GC Gram+)	1	39522	39522	0	0	0	2	57730	28865	3	97252	32417.3
GCF_000569075.1	Bifidobacterium breve S27 (high GC Gram+)	0	0	0	0	0	0	0	0	0	0	0	0
GCF_001025155.1	Bifidobacterium angulatum DSM 20098 = JCM 7096 (high GC Gram+)	0	0	0	0	0	0	0	0	0	0	0	0
GCF_001025175.1	Bifidobacterium breve DSM 20213 = JCM 1192 (high GC Gram+)	1	39270	39270	0	0	0	1	9863	9863	2	49133	24566.5
GCF_001042615.1	Bifidobacterium catenulatum subsp. kashiwanohense JCM 15439 = DSM 21854 (high GC Gram+)	0	0	0	0	0	0	0	0	0	0	0	0
GCF_004919065.2	Bifidobacterium longum subsp. infantis (high GC Gram+)	1	39568	39568	0	0	0	0	0	0	1	39568	39568
GCF_004135895.1	Bifidobacterium animalis (high GC Gram+)	0	0	0	0	0	0	1	7779	7779	1	7779	7779
GCF_001281345.1	Bifidobacterium bifidum (high GC Gram+)	0	0	0	0	0	0	0	0	0	0	0	0
GCF_001446275.1	Bifidobacterium longum subsp. longum (high GC Gram+)	1	39067	39067	0	0	0	1	184449	184449	2	223516	111758
GCF_000347695.1	Bifidobacterium thermophilum RBL67 (high GC Gram+)	0	0	0	0	0	0	0	0	0	0	0	0
GCF_003342655.1	Bifidobacterium longum subsp. longum (high GC Gram+)	0	0	0	0	0	0	0	0	0	0	0	0
GCF_000277345.1	Bifidobacterium animalis subsp. lactis Bi-07 (high GC Gram+)	0	0	0	0	0	0	1	7779	7779	1	7779	7779
GCF_002838365.1	Bifidobacterium breve (high GC Gram+)	0	0	0	1	54750	54750	2	18510	9255	3	73260	24420
GCF_000265095.1	Bifidobacterium bifidum BGN4 (high GC Gram+)	0	0	0	0	0	0	1	14054	14054	1	14054	14054
GCF_001719085.1	Bifidobacterium longum (high GC Gram+)	0	0	0	0	0	0	0	0	0	0	0	0
GCF_002761235.1	Bifidobacterium choerinum (high GC Gram+)	1	35687	35687	0	0	0	2	41232	20616	3	76919	25639.7
GCF_002838525.1	Bifidobacterium breve (high GC Gram+)	1	33114	33114	0	0	0	1	17078	17078	2	50192	25096
GCF_001990225.1	Bifidobacterium breve (high GC Gram+)	1	40873	40873	1	34745	34745	0	0	0	2	75618	37809
GCF_008041995.1	Bifidobacterium animalis (high GC Gram+)	0	0	0	0	0	0	1	7779	7779	1	7779	7779
GCF_000213865.1	Bifidobacterium breve ACS-071-V-Sch8b (high GC Gram+)	0	0	0	0	0	0	0	0	0	0	0	0
GCF_902385935.1	Bifidobacterium thermophilum (high GC Gram+)	0	0	0	0	0	0	0	0	0	0	0	0
GCF_002838705.1	Bifidobacterium breve (high GC Gram+)	0	0	0	2	77921	38960.5	0	0	0	2	77921	38960.5
GCF_001025215.1	Bifidobacterium pseudocatenulatum DSM 20438 = JCM 1200 = LMG 10505 (high GC Gram+)	0	0	0	0	0	0	0	0	0	0	0	0
GCF_009684555.1	Bifidobacterium catenulatum subsp. kashiwanohense (high GC Gram+)	1	82309	82309	0	0	0	0	0	0	1	82309	82309
GCF_008086305.1	Bifidobacterium longum (high GC Gram+)	1	45543	45543	1	29294	29294	0	0	0	2	74837	37418.5
GCF_902387425.1	Bifidobacterium breve (high GC Gram+)	0	0	0	0	0	0	1	9184	9184	1	9184	9184
GCF_000164965.1	Bifidobacterium bifidum S17 (high GC Gram+)	0	0	0	1	39793	39793	0	0	0	1	39793	39793
GCF_002838345.1	Bifidobacterium breve (high GC Gram+)	0	0	0	1	37570	37570	1	193233	193233	2	230803	115402
GCF_003860285.1	Bifidobacterium breve (high GC Gram+)	0	0	0	1	42135	42135	0	0	0	1	42135	42135
GCF_900637335.1	Bifidobacterium longum (high GC Gram+)	0	0	0	0	0	0	2	189531	94765.5	2	189531	94765.5
GCF_000024445.1	Bifidobacterium dentium Bd1 (high GC Gram+)	0	0	0	0	0	0	2	66581	33290.5	2	66581	33290.5
GCF_000166315.1	Bifidobacterium longum subsp. longum BBMN68 (high GC Gram+)	0	0	0	0	0	0	0	0	0	0	0	0
GCF_003573895.1	Bifidobacterium bifidum (high GC Gram+)	0	0	0	0	0	0	1	9720	9720	1	9720	9720
GCF_000800475.2	Bifidobacterium pseudolongum PV8-2 (high GC Gram+)	1	36916	36916	0	0	0	0	0	0	1	36916	36916
GCF_002282915.1	Bifidobacterium pseudolongum (high GC Gram+)	0	0	0	0	0	0	1	35656	35656	1	35656	35656
GCF_001263395.1	Bifidobacterium actinocoloniiforme DSM 22766 (high GC Gram+)	0	0	0	2	79896	39948	0	0	0	2	79896	39948
GCF_002838665.1	Bifidobacterium breve (high GC Gram+)	0	0	0	0	0	0	1	13915	13915	1	13915	13915
GCF_009931635.1	Bifidobacterium longum (high GC Gram+)	0	0	0	0	0	0	0	0	0	0	0	0
GCF_002838605.1	Bifidobacterium breve (high GC Gram+)	0	0	0	0	0	0	1	13915	13915	1	13915	13915
GCF_001281425.1	Bifidobacterium breve (high GC Gram+)	1	39887	39887	1	36224	36224	0	0	0	2	76111	38055.5
GCF_002838485.1	Bifidobacterium breve (high GC Gram+)	1	37455	37455	0	0	0	1	206872	206872	2	244327	122164
GCF_000220135.1	Bifidobacterium breve UCC2003 (high GC Gram+)	0	0	0	0	0	0	1	9184	9184	1	9184	9184
GCF_902167885.1	Bifidobacterium longum subsp. infantis (high GC Gram+)	1	42372	42372	2	100267	50133.5	3	185192	61730.7	6	327831	54638.5
GCF_002838685.1	Bifidobacterium breve (high GC Gram+)	0	0	0	0	0	0	1	13915	13915	1	13915	13915
GCF_002838645.1	Bifidobacterium breve (high GC Gram+)	0	0	0	0	0	0	1	13915	13915	1	13915	13915
GCF_902381625.1	Bifidobacterium longum (high GC Gram+)	1	43750	43750	2	100250	50125	3	183337	61112.3	6	327337	54556.2
GCF_000165905.1	Bifidobacterium bifidum PRL2010 (high GC Gram+)	0	0	0	1	40359	40359	0	0	0	1	40359	40359
GCF_000092325.1	Bifidobacterium longum subsp. longum JDM301 (high GC Gram+)	0	0	0	0	0	0	0	0	0	0	0	0
GCF_014898235.1	Bifidobacterium longum subsp. longum (high GC Gram+)	1	40937	40937	1	35464	35464	0	0	0	2	76401	38200.5
GCF_900637095.1	Bifidobacterium bifidum (high GC Gram+)	0	0	0	1	39031	39031	1	14383	14383	2	53414	26707
GCF_000737885.1	Bifidobacterium adolescentis (high GC Gram+)	1	36862	36862	0	0	0	2	28664	14332	3	65526	21842
GCF_015101725.1	Bifidobacterium longum subsp. longum (high GC Gram+)	1	51592	51592	1	35464	35464	0	0	0	2	87056	43528
GCF_002715865.1	Bifidobacterium asteroides DSM 20089 (high GC Gram+)	0	0	0	0	0	0	0	0	0	0	0	0
GCF_002838265.1	Bifidobacterium breve (high GC Gram+)	0	0	0	0	0	0	1	13915	13915	1	13915	13915
GCF_002838225.1	Bifidobacterium breve (high GC Gram+)	1	42472	42472	0	0	0	0	0	0	1	42472	42472
GCF_000817045.1	Bifidobacterium animalis (high GC Gram+)	0	0	0	0	0	0	1	7779	7779	1	7779	7779
GCF_014898135.1	Bifidobacterium longum subsp. infantis (high GC Gram+)	0	0	0	2	91807	45903.5	0	0	0	2	91807	45903.5
GCF_000818055.1	Bifidobacterium animalis subsp. lactis (high GC Gram+)	0	0	0	0	0	0	1	7779	7779	1	7779	7779
GCF_902387355.1	Bifidobacterium animalis (high GC Gram+)	0	0	0	0	0	0	1	7779	7779	1	7779	7779
GCF_002838565.1	Bifidobacterium breve (high GC Gram+)	1	38161	38161	0	0	0	2	21428	10714	3	59589	19863
GCF_014898175.1	Bifidobacterium lemurum (high GC Gram+)	0	0	0	0	0	0	1	11973	11973	1	11973	11973
GCF_902386735.1	Bifidobacterium adolescentis (high GC Gram+)	0	0	0	2	75808	37904	0	0	0	2	75808	37904
GCF_002838545.1	Bifidobacterium breve (high GC Gram+)	1	40470	40470	0	0	0	0	0	0	1	40470	40470
GCF_000497735.1	Bifidobacterium longum E18 (high GC Gram+)	1	42353	42353	1	47927	47927	1	62061	62061	3	152341	50780.3
GCF_013393765.1	Bifidobacterium longum subsp. longum (high GC Gram+)	1	38518	38518	1	62204	62204	0	0	0	2	100722	50361
GCF_013267755.1	Bifidobacterium breve (high GC Gram+)	0	0	0	0	0	0	0	0	0	0	0	0
GCF_004135085.1	Bifidobacterium gallinarum (high GC Gram+)	0	0	0	3	142506	47502	1	8696	8696	4	151202	37800.5
GCF_011770105.1	Bifidobacterium animalis (high GC Gram+)	0	0	0	0	0	0	1	7779	7779	1	7779	7779
GCF_902386775.1	Bifidobacterium bifidum (high GC Gram+)	0	0	0	0	0	0	2	63152	31576	2	63152	31576
GCF_000277325.1	Bifidobacterium animalis subsp. lactis B420 (high GC Gram+)	0	0	0	0	0	0	1	7779	7779	1	7779	7779
GCF_015102035.1	Bifidobacterium longum subsp. infantis (high GC Gram+)	0	0	0	0	0	0	1	39396	39396	1	39396	39396
GCF_000010425.1	Bifidobacterium adolescentis ATCC 15703 (high GC Gram+)	0	0	0	0	0	0	0	0	0	0	0	0
GCF_009498435.1	Bifidobacterium breve (high GC Gram+)	0	0	0	0	0	0	0	0	0	0	0	0
GCF_000569015.1	Bifidobacterium breve JCM 7019 (high GC Gram+)	0	0	0	1	55532	55532	0	0	0	1	55532	55532
GCF_014900535.1	Bifidobacterium longum subsp. longum (high GC Gram+)	0	0	0	1	35538	35538	0	0	0	1	35538	35538
GCF_003952825.1	Bifidobacterium pseudocatenulatum (high GC Gram+)	0	0	0	1	41653	41653	0	0	0	1	41653	41653
GCF_000569035.1	Bifidobacterium breve NCFB 2258 (high GC Gram+)	0	0	0	0	0	0	0	0	0	0	0	0
GCF_002838445.1	Bifidobacterium breve (high GC Gram+)	0	0	0	2	77921	38960.5	0	0	0	2	77921	38960.5
GCF_000829295.1	Bifidobacterium longum (high GC Gram+)	0	0	0	0	0	0	1	13477	13477	1	13477	13477
GCF_003390735.1	Bifidobacterium bifidum (high GC Gram+)	0	0	0	0	0	0	2	63152	31576	2	63152	31576
GCF_003390755.1	Bifidobacterium animalis subsp. lactis (high GC Gram+)	0	0	0	0	0	0	1	7779	7779	1	7779	7779
GCF_001688645.2	Bifidobacterium animalis subsp. animalis (high GC Gram+)	0	0	0	0	0	0	0	0	0	0	0	0
GCF_004936435.1	Bifidobacterium longum (high GC Gram+)	0	0	0	1	37291	37291	0	0	0	1	37291	37291
GCF_002838325.1	Bifidobacterium breve (high GC Gram+)	1	42550	42550	0	0	0	0	0	0	1	42550	42550
GCF_000471945.1	Bifidobacterium animalis subsp. lactis ATCC 27673 (high GC Gram+)	0	0	0	0	0	0	1	6761	6761	1	6761	6761
GCF_000210755.1	Bifidobacterium longum subsp. longum F8 (high GC Gram+)	0	0	0	1	36929	36929	0	0	0	1	36929	36929
GCF_002838285.1	Bifidobacterium breve (high GC Gram+)	0	0	0	0	0	0	0	0	0	0	0	0
GCF_000196555.1	Bifidobacterium longum subsp. longum JCM 1217 (high GC Gram+)	0	0	0	0	0	0	2	189531	94765.5	2	189531	94765.5
GCF_005406285.1	Bifidobacterium longum (high GC Gram+)	0	0	0	1	38682	38682	0	0	0	1	38682	38682
GCF_902381755.1	Bifidobacterium catenulatum (high GC Gram+)	0	0	0	1	39353	39353	1	15692	15692	2	55045	27522.5
GCF_000800455.1	Bifidobacterium kashiwanohense PV20-2 (high GC Gram+)	0	0	0	1	65001	65001	1	6028	6028	2	71029	35514.5
GCF_000260715.1	Bifidobacterium animalis subsp. animalis ATCC 25527 (high GC Gram+)	0	0	0	0	0	0	0	0	0	0	0	0
GCF_000224965.2	Bifidobacterium animalis subsp. lactis BLC1 (high GC Gram+)	0	0	0	0	0	0	1	7779	7779	1	7779	7779
GCF_003030905.1	Bifidobacterium adolescentis (high GC Gram+)	1	37097	37097	0	0	0	0	0	0	1	37097	37097
GCF_000269965.1	Bifidobacterium longum subsp. infantis ATCC 15697 = JCM 1222 = DSM 20088 (high GC Gram+)	1	43750	43750	2	100248	50124	3	183337	61112.3	6	327335	54555.8
GCF_002706665.1	Bifidobacterium pseudolongum subsp. globosum DSM 20092 (high GC Gram+)	0	0	0	0	0	0	0	0	0	0	0	0
GCF_002838585.1	Bifidobacterium breve (high GC Gram+)	1	37336	37336	1	54035	54035	1	9299	9299	3	100670	33556.7
GCF_000304215.1	Bifidobacterium asteroides PRL2011 (high GC Gram+)	0	0	0	0	0	0	0	0	0	0	0	0
GCF_003813065.1	Bifidobacterium breve (high GC Gram+)	1	39270	39270	0	0	0	1	9863	9863	2	49133	24566.5
GCF_900637145.1	Bifidobacterium breve (high GC Gram+)	1	39271	39271	0	0	0	1	9863	9863	2	49134	24567
GCF_014334375.1	Bifidobacterium longum (high GC Gram+)	0	0	0	1	39201	39201	0	0	0	1	39201	39201
GCF_000966445.2	Bifidobacterium angulatum (high GC Gram+)	0	0	0	0	0	0	0	0	0	0	0	0
GCF_009738515.1	Bifidobacterium longum (high GC Gram+)	0	0	0	1	35356	35356	0	0	0	1	35356	35356
GCF_002838505.1	Bifidobacterium breve (high GC Gram+)	1	41577	41577	2	93465	46732.5	0	0	0	3	135042	45014
GCF_015377505.1	Bifidobacterium animalis (high GC Gram+)	0	0	0	0	0	0	1	7779	7779	1	7779	7779
GCF_000025245.1	Bifidobacterium animalis subsp. lactis BB-12 (high GC Gram+)	0	0	0	0	0	0	1	7779	7779	1	7779	7779
GCF_000196575.1	Bifidobacterium longum subsp. infantis 157F (high GC Gram+)	1	38850	38850	0	0	0	1	61027	61027	2	99877	49938.5
GCF_002838625.1	Bifidobacterium breve (high GC Gram+)	0	0	0	0	0	0	1	15728	15728	1	15728	15728
GCF_000817995.1	Bifidobacterium adolescentis (high GC Gram+)	0	0	0	2	75808	37904	0	0	0	2	75808	37904
GCF_001986675.1	Bordetella pertussis (b-proteobacteria)	0	0	0	0	0	0	2	40393	20196.5	2	40393	20196.5
GCF_004009315.1	Bordetella pertussis (b-proteobacteria)	0	0	0	0	0	0	2	40393	20196.5	2	40393	20196.5
GCF_001989075.1	Bordetella pertussis (b-proteobacteria)	0	0	0	0	0	0	2	40393	20196.5	2	40393	20196.5
GCF_001988835.1	Bordetella pertussis (b-proteobacteria)	0	0	0	0	0	0	1	28449	28449	1	28449	28449
GCF_009627715.1	Bordetella parapertussis (b-proteobacteria)	0	0	0	0	0	0	0	0	0	0	0	0
GCF_004634745.1	Bordetella pertussis (b-proteobacteria)	0	0	0	0	0	0	2	40393	20196.5	2	40393	20196.5
GCF_000341485.2	Bordetella holmesii H558 (b-proteobacteria)	0	0	0	0	0	0	0	0	0	0	0	0
GCF_001988735.1	Bordetella pertussis (b-proteobacteria)	0	0	0	0	0	0	2	40393	20196.5	2	40393	20196.5
GCF_004636965.1	Bordetella pertussis (b-proteobacteria)	0	0	0	0	0	0	2	40393	20196.5	2	40393	20196.5
GCF_901482575.1	Bordetella parapertussis (b-proteobacteria)	0	0	0	0	0	0	0	0	0	0	0	0
GCF_004634885.1	Bordetella pertussis (b-proteobacteria)	0	0	0	0	0	0	2	40393	20196.5	2	40393	20196.5
GCF_004634665.1	Bordetella pertussis (b-proteobacteria)	0	0	0	0	0	0	2	40392	20196	2	40392	20196
GCF_004635725.1	Bordetella pertussis (b-proteobacteria)	0	0	0	0	0	0	2	40393	20196.5	2	40393	20196.5
GCF_009626295.1	Bordetella parapertussis (b-proteobacteria)	0	0	0	0	0	0	0	0	0	0	0	0
GCF_004009055.1	Bordetella pertussis (b-proteobacteria)	0	0	0	0	0	0	2	40393	20196.5	2	40393	20196.5
GCF_009626395.1	Bordetella parapertussis (b-proteobacteria)	0	0	0	0	0	0	0	0	0	0	0	0
GCF_009625895.1	Bordetella parapertussis (b-proteobacteria)	0	0	0	0	0	0	0	0	0	0	0	0
GCF_001985665.1	Bordetella pertussis (b-proteobacteria)	0	0	0	0	0	0	2	40393	20196.5	2	40393	20196.5
GCF_001986615.1	Bordetella pertussis (b-proteobacteria)	0	0	0	0	0	0	2	40393	20196.5	2	40393	20196.5
GCF_004636225.1	Bordetella pertussis (b-proteobacteria)	0	0	0	0	0	0	2	41442	20721	2	41442	20721
GCF_009626215.1	Bordetella parapertussis (b-proteobacteria)	0	0	0	0	0	0	0	0	0	0	0	0
GCF_004636245.1	Bordetella pertussis (b-proteobacteria)	0	0	0	0	0	0	2	40393	20196.5	2	40393	20196.5
GCF_001078295.1	Bordetella hinzii (b-proteobacteria)	0	0	0	1	43294	43294	0	0	0	1	43294	43294
GCF_001831455.1	Bordetella pertussis (b-proteobacteria)	0	0	0	0	0	0	2	41442	20721	2	41442	20721
GCF_001985725.1	Bordetella pertussis (b-proteobacteria)	0	0	0	0	0	0	2	40393	20196.5	2	40393	20196.5
GCF_001605235.1	Bordetella pertussis (b-proteobacteria)	0	0	0	0	0	0	2	40393	20196.5	2	40393	20196.5
GCF_002021795.1	Bordetella pertussis (b-proteobacteria)	0	0	0	0	0	0	1	11944	11944	1	11944	11944
GCF_001985385.1	Bordetella pertussis (b-proteobacteria)	0	0	0	0	0	0	1	29498	29498	1	29498	29498
GCF_004009555.1	Bordetella pertussis (b-proteobacteria)	0	0	0	0	0	0	1	28449	28449	1	28449	28449
GCF_004323615.1	Bordetella parapertussis (b-proteobacteria)	0	0	0	0	0	0	0	0	0	0	0	0
GCF_001985325.1	Bordetella pertussis (b-proteobacteria)	0	0	0	0	0	0	2	40393	20196.5	2	40393	20196.5
GCF_002018515.1	Bordetella pertussis (b-proteobacteria)	0	0	0	0	0	0	2	40393	20196.5	2	40393	20196.5
GCF_001307665.1	Bordetella pertussis (b-proteobacteria)	0	0	0	0	0	0	2	40393	20196.5	2	40393	20196.5
GCF_002859745.1	Bordetella pertussis (b-proteobacteria)	0	0	0	0	0	0	2	40393	20196.5	2	40393	20196.5
GCF_003186305.1	Bordetella parapertussis (b-proteobacteria)	0	0	0	0	0	0	0	0	0	0	0	0
GCF_001985405.1	Bordetella pertussis (b-proteobacteria)	0	0	0	0	0	0	2	40393	20196.5	2	40393	20196.5
GCF_001988675.1	Bordetella pertussis (b-proteobacteria)	0	0	0	0	0	0	2	40393	20196.5	2	40393	20196.5
GCF_009627015.1	Bordetella holmesii (b-proteobacteria)	0	0	0	0	0	0	0	0	0	0	0	0
GCF_001605445.1	Bordetella pertussis (b-proteobacteria)	0	0	0	0	0	0	2	40393	20196.5	2	40393	20196.5
GCF_004634645.1	Bordetella pertussis (b-proteobacteria)	0	0	0	0	0	0	2	40141	20070.5	2	40141	20070.5
GCF_009626555.1	Bordetella parapertussis (b-proteobacteria)	0	0	0	0	0	0	0	0	0	0	0	0
GCF_002286015.1	Bordetella pertussis (b-proteobacteria)	0	0	0	0	0	0	2	40393	20196.5	2	40393	20196.5
GCF_001987835.1	Bordetella pertussis (b-proteobacteria)	0	0	0	0	0	0	2	40393	20196.5	2	40393	20196.5
GCF_004637245.1	Bordetella pertussis (b-proteobacteria)	0	0	0	0	0	0	1	28449	28449	1	28449	28449
GCF_004008995.1	Bordetella pertussis (b-proteobacteria)	0	0	0	0	0	0	2	40393	20196.5	2	40393	20196.5
GCF_001986005.1	Bordetella pertussis (b-proteobacteria)	0	0	0	0	0	0	2	40393	20196.5	2	40393	20196.5
GCF_009625935.1	Bordetella parapertussis (b-proteobacteria)	0	0	0	0	0	0	0	0	0	0	0	0
GCF_001686465.1	Bordetella pertussis (b-proteobacteria)	0	0	0	0	0	0	2	40393	20196.5	2	40393	20196.5
GCF_001985425.1	Bordetella pertussis (b-proteobacteria)	0	0	0	0	0	0	2	40393	20196.5	2	40393	20196.5
GCF_001985145.1	Bordetella pertussis (b-proteobacteria)	0	0	0	0	0	0	2	41442	20721	2	41442	20721
GCF_003186185.1	Bordetella bronchiseptica (b-proteobacteria)	1	42424	42424	0	0	0	1	47536	47536	2	89960	44980
GCF_001307585.1	Bordetella pertussis (b-proteobacteria)	0	0	0	0	0	0	2	40393	20196.5	2	40393	20196.5
GCF_004636925.1	Bordetella pertussis (b-proteobacteria)	0	0	0	0	0	0	2	40393	20196.5	2	40393	20196.5
GCF_009627355.1	Bordetella holmesii (b-proteobacteria)	0	0	0	0	0	0	0	0	0	0	0	0
GCF_009627915.1	Bordetella holmesii (b-proteobacteria)	0	0	0	0	0	0	0	0	0	0	0	0
GCF_004634505.1	Bordetella parapertussis (b-proteobacteria)	0	0	0	0	0	0	0	0	0	0	0	0
GCF_009626655.1	Bordetella parapertussis (b-proteobacteria)	0	0	0	0	0	0	0	0	0	0	0	0
GCF_001988855.1	Bordetella pertussis (b-proteobacteria)	0	0	0	0	0	0	1	28449	28449	1	28449	28449
GCF_002240435.1	Bordetella pertussis (b-proteobacteria)	0	0	0	0	0	0	2	40393	20196.5	2	40393	20196.5
GCF_009627855.1	Bordetella holmesii (b-proteobacteria)	0	0	0	0	0	0	0	0	0	0	0	0
GCF_002286175.1	Bordetella pertussis (b-proteobacteria)	0	0	0	0	0	0	2	40393	20196.5	2	40393	20196.5
GCF_009627115.1	Bordetella holmesii (b-proteobacteria)	0	0	0	0	0	0	0	0	0	0	0	0
GCF_004006935.1	Bordetella bronchiseptica (b-proteobacteria)	1	45262	45262	1	49281	49281	0	0	0	2	94543	47271.5
GCF_002068675.1	Bordetella pertussis (b-proteobacteria)	0	0	0	0	0	0	2	40393	20196.5	2	40393	20196.5
GCF_009627935.1	Bordetella holmesii (b-proteobacteria)	0	0	0	0	0	0	0	0	0	0	0	0
GCF_000317955.1	Bordetella bronchiseptica MO149 (b-proteobacteria)	0	0	0	0	0	0	0	0	0	0	0	0
GCF_004009595.1	Bordetella pertussis (b-proteobacteria)	0	0	0	0	0	0	2	40393	20196.5	2	40393	20196.5
GCF_004637085.1	Bordetella pertussis (b-proteobacteria)	0	0	0	0	0	0	2	40393	20196.5	2	40393	20196.5
GCF_004634525.1	Bordetella parapertussis (b-proteobacteria)	0	0	0	0	0	0	0	0	0	0	0	0
GCF_009626535.1	Bordetella parapertussis (b-proteobacteria)	0	0	0	0	0	0	0	0	0	0	0	0
GCF_004008035.1	Bordetella parapertussis (b-proteobacteria)	0	0	0	0	0	0	0	0	0	0	0	0
GCF_001704215.1	Bordetella holmesii (b-proteobacteria)	0	0	0	0	0	0	0	0	0	0	0	0
GCF_000829175.1	Bordetella bronchiseptica (b-proteobacteria)	1	45477	45477	0	0	0	0	0	0	1	45477	45477
GCF_001985705.1	Bordetella pertussis (b-proteobacteria)	0	0	0	0	0	0	2	40393	20196.5	2	40393	20196.5
GCF_001605585.1	Bordetella pertussis (b-proteobacteria)	0	0	0	0	0	0	2	40393	20196.5	2	40393	20196.5
GCF_004009135.1	Bordetella pertussis (b-proteobacteria)	0	0	0	0	0	0	1	28449	28449	1	28449	28449
GCF_004634685.1	Bordetella pertussis (b-proteobacteria)	0	0	0	0	0	0	2	40393	20196.5	2	40393	20196.5
GCF_001605705.1	Bordetella pertussis (b-proteobacteria)	0	0	0	0	0	0	2	40393	20196.5	2	40393	20196.5
GCF_001985505.1	Bordetella pertussis (b-proteobacteria)	0	0	0	0	0	0	2	40393	20196.5	2	40393	20196.5
GCF_001986515.1	Bordetella pertussis (b-proteobacteria)	0	0	0	0	0	0	2	40393	20196.5	2	40393	20196.5
GCF_001013565.1	Bordetella pertussis (b-proteobacteria)	0	0	0	0	0	0	2	40393	20196.5	2	40393	20196.5
GCF_004009375.1	Bordetella pertussis (b-proteobacteria)	0	0	0	0	0	0	2	40393	20196.5	2	40393	20196.5
GCF_001307685.1	Bordetella pertussis (b-proteobacteria)	0	0	0	0	0	0	2	40393	20196.5	2	40393	20196.5
GCF_001987355.1	Bordetella pertussis (b-proteobacteria)	0	0	0	0	0	0	2	40393	20196.5	2	40393	20196.5
GCF_001989195.1	Bordetella pertussis (b-proteobacteria)	0	0	0	0	0	0	2	40393	20196.5	2	40393	20196.5
GCF_004009355.1	Bordetella pertussis (b-proteobacteria)	0	0	0	0	0	0	2	40393	20196.5	2	40393	20196.5
GCF_001986655.1	Bordetella pertussis (b-proteobacteria)	0	0	0	0	0	0	2	40393	20196.5	2	40393	20196.5
GCF_009627375.1	Bordetella holmesii (b-proteobacteria)	0	0	0	0	0	0	0	0	0	0	0	0
GCF_002285995.1	Bordetella pertussis (b-proteobacteria)	0	0	0	0	0	0	2	40393	20196.5	2	40393	20196.5
GCF_009627835.1	Bordetella holmesii (b-proteobacteria)	0	0	0	0	0	0	0	0	0	0	0	0
GCF_003184465.1	Bordetella bronchiseptica (b-proteobacteria)	0	0	0	0	0	0	0	0	0	0	0	0
GCF_002286055.1	Bordetella pertussis (b-proteobacteria)	0	0	0	0	0	0	2	40393	20196.5	2	40393	20196.5
GCF_004009155.1	Bordetella pertussis (b-proteobacteria)	0	0	0	0	0	0	2	40393	20196.5	2	40393	20196.5
GCF_004008475.1	Bordetella pertussis (b-proteobacteria)	0	0	0	0	0	0	2	40393	20196.5	2	40393	20196.5
GCF_004636885.1	Bordetella pertussis (b-proteobacteria)	0	0	0	0	0	0	2	40393	20196.5	2	40393	20196.5
GCF_001986955.1	Bordetella pertussis (b-proteobacteria)	0	0	0	0	0	0	2	40393	20196.5	2	40393	20196.5
GCF_004635325.1	Bordetella pertussis (b-proteobacteria)	0	0	0	0	0	0	2	40393	20196.5	2	40393	20196.5
GCF_004636825.1	Bordetella pertussis (b-proteobacteria)	0	0	0	0	0	0	2	40393	20196.5	2	40393	20196.5
GCF_003184485.1	Bordetella bronchiseptica (b-proteobacteria)	1	46655	46655	0	0	0	0	0	0	1	46655	46655
GCF_004009275.1	Bordetella pertussis (b-proteobacteria)	0	0	0	0	0	0	2	40393	20196.5	2	40393	20196.5
GCF_001704295.1	Bordetella sp. H567 (b-proteobacteria)	1	36737	36737	0	0	0	1	14851	14851	2	51588	25794
GCF_001989135.1	Bordetella pertussis (b-proteobacteria)	0	0	0	0	0	0	1	28449	28449	1	28449	28449
GCF_004008715.1	Bordetella pertussis (b-proteobacteria)	0	0	0	0	0	0	2	40393	20196.5	2	40393	20196.5
GCF_001605605.1	Bordetella pertussis (b-proteobacteria)	0	0	0	0	0	0	2	40393	20196.5	2	40393	20196.5
GCF_003186285.1	Bordetella parapertussis (b-proteobacteria)	0	0	0	0	0	0	0	0	0	0	0	0
GCF_001987515.1	Bordetella pertussis (b-proteobacteria)	0	0	0	0	0	0	2	44229	22114.5	2	44229	22114.5
GCF_001987595.1	Bordetella pertussis (b-proteobacteria)	0	0	0	0	0	0	2	40393	20196.5	2	40393	20196.5
GCF_002285955.1	Bordetella pertussis (b-proteobacteria)	0	0	0	0	0	0	2	41442	20721	2	41442	20721
GCF_009627675.1	Bordetella parapertussis (b-proteobacteria)	0	0	0	0	0	0	0	0	0	0	0	0
GCF_004636165.1	Bordetella pertussis (b-proteobacteria)	0	0	0	0	0	0	2	40393	20196.5	2	40393	20196.5
GCF_001984985.1	Bordetella pertussis (b-proteobacteria)	0	0	0	0	0	0	2	40393	20196.5	2	40393	20196.5
GCF_009626055.1	Bordetella parapertussis (b-proteobacteria)	0	0	0	0	0	0	0	0	0	0	0	0
GCF_900475845.1	Bordetella parapertussis (b-proteobacteria)	0	0	0	0	0	0	0	0	0	0	0	0
GCF_004009515.1	Bordetella pertussis (b-proteobacteria)	0	0	0	0	0	0	2	40393	20196.5	2	40393	20196.5
GCF_002442635.1	Bordetella pertussis (b-proteobacteria)	0	0	0	0	0	0	2	40392	20196	2	40392	20196
GCF_009626095.1	Bordetella holmesii (b-proteobacteria)	0	0	0	0	0	0	0	0	0	0	0	0
GCF_001986435.1	Bordetella pertussis (b-proteobacteria)	0	0	0	0	0	0	2	40393	20196.5	2	40393	20196.5
GCF_009626675.1	Bordetella parapertussis (b-proteobacteria)	0	0	0	0	0	0	0	0	0	0	0	0
GCF_009625975.1	Bordetella parapertussis (b-proteobacteria)	0	0	0	0	0	0	0	0	0	0	0	0
GCF_004009035.1	Bordetella pertussis (b-proteobacteria)	0	0	0	0	0	0	2	40393	20196.5	2	40393	20196.5
GCF_004635125.1	Bordetella pertussis (b-proteobacteria)	0	0	0	0	0	0	2	40393	20196.5	2	40393	20196.5
GCF_002859805.1	Bordetella pertussis (b-proteobacteria)	0	0	0	0	0	0	2	40393	20196.5	2	40393	20196.5
GCF_009626335.1	Bordetella parapertussis (b-proteobacteria)	0	0	0	0	0	0	0	0	0	0	0	0
GCF_004634585.1	Bordetella pertussis (b-proteobacteria)	0	0	0	0	0	0	2	40393	20196.5	2	40393	20196.5
GCF_004634805.1	Bordetella pertussis (b-proteobacteria)	0	0	0	0	0	0	2	40393	20196.5	2	40393	20196.5
GCF_009627655.1	Bordetella holmesii (b-proteobacteria)	0	0	0	0	0	0	0	0	0	0	0	0
GCF_001985845.1	Bordetella pertussis (b-proteobacteria)	0	0	0	0	0	0	2	40393	20196.5	2	40393	20196.5
GCF_004636185.1	Bordetella pertussis (b-proteobacteria)	0	0	0	0	0	0	2	40393	20196.5	2	40393	20196.5
GCF_001988635.1	Bordetella pertussis (b-proteobacteria)	0	0	0	0	0	0	2	40393	20196.5	2	40393	20196.5
GCF_004636905.1	Bordetella pertussis (b-proteobacteria)	0	0	0	0	0	0	2	40393	20196.5	2	40393	20196.5
GCF_001987975.1	Bordetella pertussis (b-proteobacteria)	0	0	0	0	0	0	2	40393	20196.5	2	40393	20196.5
GCF_001985805.1	Bordetella pertussis (b-proteobacteria)	0	0	0	0	0	0	2	40393	20196.5	2	40393	20196.5
GCF_001986715.1	Bordetella pertussis (b-proteobacteria)	0	0	0	0	0	0	2	40393	20196.5	2	40393	20196.5
GCF_001986975.1	Bordetella pertussis (b-proteobacteria)	0	0	0	0	0	0	2	40393	20196.5	2	40393	20196.5
GCF_009626615.1	Bordetella parapertussis (b-proteobacteria)	0	0	0	0	0	0	0	0	0	0	0	0
GCF_002286115.1	Bordetella pertussis (b-proteobacteria)	0	0	0	0	0	0	2	40393	20196.5	2	40393	20196.5
GCF_004009015.1	Bordetella pertussis (b-proteobacteria)	0	0	0	0	0	0	2	40393	20196.5	2	40393	20196.5
GCF_004636845.1	Bordetella pertussis (b-proteobacteria)	0	0	0	0	0	0	2	40393	20196.5	2	40393	20196.5
GCF_004635165.1	Bordetella pertussis (b-proteobacteria)	0	0	0	0	0	0	2	40393	20196.5	2	40393	20196.5
GCF_001985965.1	Bordetella pertussis (b-proteobacteria)	0	0	0	0	0	0	2	40393	20196.5	2	40393	20196.5
GCF_009627175.1	Bordetella holmesii (b-proteobacteria)	0	0	0	0	0	0	0	0	0	0	0	0
GCF_001987395.1	Bordetella pertussis (b-proteobacteria)	0	0	0	0	0	0	2	40393	20196.5	2	40393	20196.5
GCF_009626755.1	Bordetella parapertussis (b-proteobacteria)	0	0	0	0	0	0	0	0	0	0	0	0
GCF_004635405.1	Bordetella pertussis (b-proteobacteria)	0	0	0	0	0	0	1	28449	28449	1	28449	28449
GCF_006770405.1	Bordetella hinzii (b-proteobacteria)	0	0	0	1	41263	41263	0	0	0	1	41263	41263
GCF_001605115.1	Bordetella pertussis (b-proteobacteria)	0	0	0	0	0	0	2	40393	20196.5	2	40393	20196.5
GCF_004007215.1	Bordetella pertussis (b-proteobacteria)	0	0	0	0	0	0	2	40393	20196.5	2	40393	20196.5
GCF_001988575.1	Bordetella pertussis (b-proteobacteria)	0	0	0	0	0	0	2	40393	20196.5	2	40393	20196.5
GCF_009626715.1	Bordetella parapertussis (b-proteobacteria)	0	0	0	0	0	0	0	0	0	0	0	0
GCF_001985645.1	Bordetella pertussis (b-proteobacteria)	0	0	0	0	0	0	2	40393	20196.5	2	40393	20196.5
GCF_001676725.1	Bordetella flabilis (b-proteobacteria)	0	0	0	1	40294	40294	1	35671	35671	2	75965	37982.5
GCF_009627615.1	Bordetella holmesii (b-proteobacteria)	0	0	0	0	0	0	0	0	0	0	0	0
GCF_004635685.1	Bordetella pertussis (b-proteobacteria)	0	0	0	0	0	0	1	28447	28447	1	28447	28447
GCF_001605545.1	Bordetella pertussis (b-proteobacteria)	0	0	0	0	0	0	2	40393	20196.5	2	40393	20196.5
GCF_004635285.1	Bordetella pertussis (b-proteobacteria)	0	0	0	0	0	0	2	40393	20196.5	2	40393	20196.5
GCF_004635765.1	Bordetella pertussis (b-proteobacteria)	0	0	0	0	0	0	2	40393	20196.5	2	40393	20196.5
GCF_001985765.1	Bordetella pertussis (b-proteobacteria)	0	0	0	0	0	0	2	40393	20196.5	2	40393	20196.5
GCF_004636465.1	Bordetella pertussis (b-proteobacteria)	0	0	0	0	0	0	2	40393	20196.5	2	40393	20196.5
GCF_001078275.1	Bordetella hinzii (b-proteobacteria)	2	120986	60493	0	0	0	0	0	0	2	120986	60493
GCF_001987435.1	Bordetella pertussis (b-proteobacteria)	0	0	0	0	0	0	2	40393	20196.5	2	40393	20196.5
GCF_001605075.1	Bordetella pertussis (b-proteobacteria)	0	0	0	0	0	0	2	40393	20196.5	2	40393	20196.5
GCF_001987855.1	Bordetella pertussis (b-proteobacteria)	0	0	0	0	0	0	2	40393	20196.5	2	40393	20196.5
GCF_001605625.1	Bordetella pertussis (b-proteobacteria)	0	0	0	0	0	0	2	40393	20196.5	2	40393	20196.5
GCF_001984965.1	Bordetella pertussis (b-proteobacteria)	0	0	0	0	0	0	2	40393	20196.5	2	40393	20196.5
GCF_001989215.1	Bordetella pertussis (b-proteobacteria)	0	0	0	0	0	0	2	40393	20196.5	2	40393	20196.5
GCF_004635985.1	Bordetella pertussis (b-proteobacteria)	0	0	0	0	0	0	2	40393	20196.5	2	40393	20196.5
GCF_004636785.1	Bordetella pertussis (b-proteobacteria)	0	0	0	0	0	0	2	40393	20196.5	2	40393	20196.5
GCF_001986045.1	Bordetella pertussis (b-proteobacteria)	0	0	0	0	0	0	2	40393	20196.5	2	40393	20196.5
GCF_000193615.2	Bordetella pertussis B1920 (b-proteobacteria)	0	0	0	0	0	0	2	40393	20196.5	2	40393	20196.5
GCF_009627415.1	Bordetella holmesii (b-proteobacteria)	0	0	0	0	0	0	0	0	0	0	0	0
GCF_009626835.1	Bordetella parapertussis (b-proteobacteria)	0	0	0	0	0	0	0	0	0	0	0	0
GCF_009627195.1	Bordetella holmesii (b-proteobacteria)	0	0	0	0	0	0	0	0	0	0	0	0
GCF_009626995.1	Bordetella holmesii (b-proteobacteria)	0	0	0	0	0	0	0	0	0	0	0	0
GCF_001987155.1	Bordetella pertussis (b-proteobacteria)	0	0	0	0	0	0	2	40393	20196.5	2	40393	20196.5
GCF_001985745.1	Bordetella pertussis (b-proteobacteria)	0	0	0	0	0	0	2	40393	20196.5	2	40393	20196.5
GCF_001988135.1	Bordetella pertussis (b-proteobacteria)	0	0	0	0	0	0	2	40393	20196.5	2	40393	20196.5
GCF_001988715.1	Bordetella pertussis (b-proteobacteria)	0	0	0	0	0	0	2	40393	20196.5	2	40393	20196.5
GCF_004009115.1	Bordetella pertussis (b-proteobacteria)	0	0	0	0	0	0	2	40393	20196.5	2	40393	20196.5
GCF_009626275.1	Bordetella parapertussis (b-proteobacteria)	0	0	0	0	0	0	0	0	0	0	0	0
GCF_009626235.1	Bordetella parapertussis (b-proteobacteria)	0	0	0	0	0	0	0	0	0	0	0	0
GCF_009625915.1	Bordetella parapertussis (b-proteobacteria)	0	0	0	0	0	0	0	0	0	0	0	0
GCF_001986415.1	Bordetella pertussis (b-proteobacteria)	0	0	0	0	0	0	2	40393	20196.5	2	40393	20196.5
GCF_004009575.1	Bordetella pertussis (b-proteobacteria)	0	0	0	0	0	0	2	40393	20196.5	2	40393	20196.5
GCF_900327835.1	Bordetella pertussis (b-proteobacteria)	0	0	0	0	0	0	2	41442	20721	2	41442	20721
GCF_011100485.1	Bordetella hinzii (b-proteobacteria)	0	0	0	2	91494	45747	0	0	0	2	91494	45747
GCF_012273255.1	Bordetella bronchiseptica (b-proteobacteria)	0	0	0	0	0	0	0	0	0	0	0	0
GCF_004636045.1	Bordetella pertussis (b-proteobacteria)	0	0	0	0	0	0	2	40393	20196.5	2	40393	20196.5
GCF_001985685.1	Bordetella pertussis (b-proteobacteria)	0	0	0	0	0	0	2	40393	20196.5	2	40393	20196.5
GCF_001986155.1	Bordetella pertussis (b-proteobacteria)	0	0	0	0	0	0	2	40393	20196.5	2	40393	20196.5
GCF_004634725.1	Bordetella pertussis (b-proteobacteria)	0	0	0	0	0	0	2	40393	20196.5	2	40393	20196.5
GCF_002286355.1	Bordetella pertussis (b-proteobacteria)	0	0	0	0	0	0	2	40393	20196.5	2	40393	20196.5
GCF_009627735.1	Bordetella parapertussis (b-proteobacteria)	0	0	0	0	0	0	0	0	0	0	0	0
GCF_004637225.1	Bordetella pertussis (b-proteobacteria)	0	0	0	0	0	0	2	40393	20196.5	2	40393	20196.5
GCF_004009495.1	Bordetella pertussis (b-proteobacteria)	0	0	0	0	0	0	2	40393	20196.5	2	40393	20196.5
GCF_001986915.1	Bordetella pertussis (b-proteobacteria)	0	0	0	0	0	0	2	40393	20196.5	2	40393	20196.5
GCF_001985225.1	Bordetella pertussis (b-proteobacteria)	0	0	0	0	0	0	2	40393	20196.5	2	40393	20196.5
GCF_001985585.1	Bordetella pertussis (b-proteobacteria)	0	0	0	0	0	0	2	40393	20196.5	2	40393	20196.5
GCF_001988115.1	Bordetella pertussis (b-proteobacteria)	0	0	0	0	0	0	2	40393	20196.5	2	40393	20196.5
GCF_001987955.1	Bordetella pertussis (b-proteobacteria)	0	0	0	0	0	0	2	40393	20196.5	2	40393	20196.5
GCF_009626855.1	Bordetella parapertussis (b-proteobacteria)	0	0	0	0	0	0	0	0	0	0	0	0
GCF_000070465.1	Bordetella avium 197N (b-proteobacteria)	0	0	0	2	88480	44240	1	39412	39412	3	127892	42630.7
GCF_900078695.1	Bordetella trematum (b-proteobacteria)	1	43313	43313	2	89503	44751.5	2	79485	39742.5	5	212301	42460.2
GCF_003186595.1	Bordetella bronchiseptica (b-proteobacteria)	0	0	0	0	0	0	0	0	0	0	0	0
GCF_001307565.1	Bordetella pertussis (b-proteobacteria)	0	0	0	0	0	0	2	40393	20196.5	2	40393	20196.5
GCF_006770385.1	Bordetella hinzii (b-proteobacteria)	0	0	0	2	90235	45117.5	0	0	0	2	90235	45117.5
GCF_004009635.1	Bordetella pertussis (b-proteobacteria)	0	0	0	0	0	0	1	28447	28447	1	28447	28447
GCF_004008355.1	Bordetella parapertussis (b-proteobacteria)	0	0	0	0	0	0	0	0	0	0	0	0
GCF_001605645.1	Bordetella pertussis (b-proteobacteria)	0	0	0	0	0	0	2	40393	20196.5	2	40393	20196.5
GCF_009626195.1	Bordetella parapertussis (b-proteobacteria)	0	0	0	0	0	0	0	0	0	0	0	0
GCF_001985445.1	Bordetella pertussis (b-proteobacteria)	0	0	0	0	0	0	2	40393	20196.5	2	40393	20196.5
GCF_001986995.1	Bordetella pertussis (b-proteobacteria)	0	0	0	0	0	0	2	41752	20876	2	41752	20876
GCF_001985465.1	Bordetella pertussis (b-proteobacteria)	0	0	0	0	0	0	2	40393	20196.5	2	40393	20196.5
GCF_001987735.1	Bordetella pertussis (b-proteobacteria)	0	0	0	0	0	0	2	40393	20196.5	2	40393	20196.5
GCF_001988275.1	Bordetella pertussis (b-proteobacteria)	0	0	0	0	0	0	2	40393	20196.5	2	40393	20196.5
GCF_004635105.1	Bordetella pertussis (b-proteobacteria)	0	0	0	0	0	0	2	40393	20196.5	2	40393	20196.5
GCF_001986455.1	Bordetella pertussis (b-proteobacteria)	0	0	0	0	0	0	2	40393	20196.5	2	40393	20196.5
GCF_000195715.1	Bordetella pertussis Tohama I (b-proteobacteria)	0	0	0	0	0	0	1	11944	11944	1	11944	11944
GCF_003186225.1	Bordetella parapertussis (b-proteobacteria)	0	0	0	0	0	0	0	0	0	0	0	0
GCF_004637125.1	Bordetella pertussis (b-proteobacteria)	0	0	0	0	0	0	2	40392	20196	2	40392	20196
GCF_006770365.1	Bordetella hinzii (b-proteobacteria)	2	87923	43961.5	0	0	0	1	10821	10821	3	98744	32914.7
GCF_001985625.1	Bordetella pertussis (b-proteobacteria)	0	0	0	0	0	0	2	40393	20196.5	2	40393	20196.5
GCF_001987375.1	Bordetella pertussis (b-proteobacteria)	0	0	0	0	0	0	2	40393	20196.5	2	40393	20196.5
GCF_004008295.1	Bordetella parapertussis (b-proteobacteria)	0	0	0	0	0	0	0	0	0	0	0	0
GCF_001985265.1	Bordetella pertussis (b-proteobacteria)	0	0	0	0	0	0	2	40393	20196.5	2	40393	20196.5
GCF_004635185.1	Bordetella pertussis (b-proteobacteria)	0	0	0	0	0	0	2	40393	20196.5	2	40393	20196.5
GCF_009626575.1	Bordetella holmesii (b-proteobacteria)	0	0	0	0	0	0	0	0	0	0	0	0
GCF_001986535.1	Bordetella pertussis (b-proteobacteria)	0	0	0	0	0	0	2	40393	20196.5	2	40393	20196.5
GCF_001986575.1	Bordetella pertussis (b-proteobacteria)	0	0	0	0	0	0	2	40393	20196.5	2	40393	20196.5
GCF_001686445.1	Bordetella pertussis (b-proteobacteria)	0	0	0	0	0	0	2	40392	20196	2	40392	20196
GCF_000746565.1	Bordetella bronchiseptica (b-proteobacteria)	0	0	0	0	0	0	1	48931	48931	1	48931	48931
GCF_004009755.1	Bordetella avium (b-proteobacteria)	0	0	0	1	46823	46823	3	109260	36420	4	156083	39020.8
GCF_004635385.1	Bordetella pertussis (b-proteobacteria)	0	0	0	0	0	0	2	41442	20721	2	41442	20721
GCF_009627235.1	Bordetella parapertussis (b-proteobacteria)	0	0	0	0	0	0	0	0	0	0	0	0
GCF_004635605.1	Bordetella pertussis (b-proteobacteria)	0	0	0	0	0	0	2	41442	20721	2	41442	20721
GCF_009627095.1	Bordetella holmesii (b-proteobacteria)	0	0	0	0	0	0	0	0	0	0	0	0
GCF_004008955.1	Bordetella pertussis (b-proteobacteria)	0	0	0	0	0	0	2	40393	20196.5	2	40393	20196.5
GCF_001987755.1	Bordetella pertussis (b-proteobacteria)	0	0	0	0	0	0	2	40393	20196.5	2	40393	20196.5
GCF_001989175.1	Bordetella pertussis (b-proteobacteria)	0	0	0	0	0	0	2	40393	20196.5	2	40393	20196.5
GCF_001605465.1	Bordetella pertussis (b-proteobacteria)	0	0	0	0	0	0	2	40393	20196.5	2	40393	20196.5
GCF_004008555.1	Bordetella pertussis (b-proteobacteria)	0	0	0	0	0	0	1	28449	28449	1	28449	28449
GCF_001307725.1	Bordetella pertussis (b-proteobacteria)	0	0	0	0	0	0	2	40393	20196.5	2	40393	20196.5
GCF_009626015.1	Bordetella parapertussis (b-proteobacteria)	0	0	0	0	0	0	0	0	0	0	0	0
GCF_001988515.1	Bordetella pertussis (b-proteobacteria)	0	0	0	0	0	0	2	40393	20196.5	2	40393	20196.5
GCF_004636305.1	Bordetella pertussis (b-proteobacteria)	0	0	0	0	0	0	2	40393	20196.5	2	40393	20196.5
GCF_001986595.1	Bordetella pertussis (b-proteobacteria)	0	0	0	0	0	0	2	40393	20196.5	2	40393	20196.5
GCF_002860025.1	Bordetella holmesii (b-proteobacteria)	0	0	0	0	0	0	0	0	0	0	0	0
GCF_002892745.1	Bordetella pertussis (b-proteobacteria)	0	0	0	0	0	0	1	11944	11944	1	11944	11944
GCF_900636935.1	Bordetella parapertussis (b-proteobacteria)	0	0	0	0	0	0	0	0	0	0	0	0
GCF_004635945.1	Bordetella pertussis (b-proteobacteria)	0	0	0	0	0	0	2	40393	20196.5	2	40393	20196.5
GCF_009627075.1	Bordetella holmesii (b-proteobacteria)	0	0	0	0	0	0	0	0	0	0	0	0
GCF_001985045.1	Bordetella pertussis (b-proteobacteria)	0	0	0	0	0	0	2	40393	20196.5	2	40393	20196.5
GCF_002859765.1	Bordetella pertussis (b-proteobacteria)	0	0	0	0	0	0	2	40392	20196	2	40392	20196
GCF_001985105.1	Bordetella pertussis (b-proteobacteria)	0	0	0	0	0	0	2	40393	20196.5	2	40393	20196.5
GCF_001985545.1	Bordetella pertussis (b-proteobacteria)	0	0	0	0	0	0	2	40393	20196.5	2	40393	20196.5
GCF_002859825.1	Bordetella pertussis (b-proteobacteria)	0	0	0	0	0	0	2	41442	20721	2	41442	20721
GCF_004635865.1	Bordetella pertussis (b-proteobacteria)	0	0	0	0	0	0	2	40393	20196.5	2	40393	20196.5
GCF_009627215.1	Bordetella holmesii (b-proteobacteria)	0	0	0	0	0	0	0	0	0	0	0	0
GCF_000195675.1	Bordetella bronchiseptica RB50 (b-proteobacteria)	2	91361	45680.5	1	44028	44028	1	38024	38024	4	173413	43353.2
GCF_009626455.1	Bordetella parapertussis (b-proteobacteria)	0	0	0	0	0	0	0	0	0	0	0	0
GCF_001686545.1	Bordetella pertussis (b-proteobacteria)	0	0	0	0	0	0	2	40393	20196.5	2	40393	20196.5
GCF_002442795.1	Bordetella pertussis (b-proteobacteria)	0	0	0	0	0	0	2	40393	20196.5	2	40393	20196.5
GCF_001987255.1	Bordetella pertussis (b-proteobacteria)	0	0	0	0	0	0	2	40393	20196.5	2	40393	20196.5
GCF_002442815.1	Bordetella pertussis (b-proteobacteria)	0	0	0	0	0	0	2	40393	20196.5	2	40393	20196.5
GCF_001985125.1	Bordetella pertussis (b-proteobacteria)	0	0	0	0	0	0	2	40393	20196.5	2	40393	20196.5
GCF_004008155.1	Bordetella parapertussis (b-proteobacteria)	0	0	0	0	0	0	0	0	0	0	0	0
GCF_003431345.1	Bordetella pertussis (b-proteobacteria)	0	0	0	0	0	0	1	11944	11944	1	11944	11944
GCF_002860045.1	Bordetella trematum (b-proteobacteria)	0	0	0	0	0	0	0	0	0	0	0	0
GCF_001988235.1	Bordetella pertussis (b-proteobacteria)	0	0	0	0	0	0	2	40393	20196.5	2	40393	20196.5
GCF_001986795.1	Bordetella pertussis (b-proteobacteria)	0	0	0	0	0	0	2	40393	20196.5	2	40393	20196.5
GCF_004635825.1	Bordetella pertussis (b-proteobacteria)	0	0	0	0	0	0	2	40393	20196.5	2	40393	20196.5
GCF_008693545.1	Bordetella hinzii (b-proteobacteria)	1	46480	46480	0	0	0	0	0	0	1	46480	46480
GCF_002286035.1	Bordetella pertussis (b-proteobacteria)	0	0	0	0	0	0	2	40393	20196.5	2	40393	20196.5
GCF_001987715.1	Bordetella pertussis (b-proteobacteria)	0	0	0	0	0	0	2	40393	20196.5	2	40393	20196.5
GCF_009625835.1	Bordetella parapertussis (b-proteobacteria)	0	0	0	0	0	0	0	0	0	0	0	0
GCF_004009695.1	Bordetella pertussis (b-proteobacteria)	0	0	0	0	0	0	2	40393	20196.5	2	40393	20196.5
GCF_003186765.1	Bordetella parapertussis (b-proteobacteria)	0	0	0	0	0	0	0	0	0	0	0	0
GCF_001698185.1	Bordetella pseudohinzii (b-proteobacteria)	1	36077	36077	0	0	0	1	21558	21558	2	57635	28817.5
GCF_009627395.1	Bordetella holmesii (b-proteobacteria)	0	0	0	0	0	0	0	0	0	0	0	0
GCF_004635345.1	Bordetella pertussis (b-proteobacteria)	0	0	0	0	0	0	2	40393	20196.5	2	40393	20196.5
GCF_002286375.1	Bordetella pertussis (b-proteobacteria)	0	0	0	0	0	0	2	40393	20196.5	2	40393	20196.5
GCF_012974225.1	Bordetella parapertussis (b-proteobacteria)	0	0	0	0	0	0	0	0	0	0	0	0
GCF_006770325.1	Bordetella hinzii (b-proteobacteria)	0	0	0	0	0	0	0	0	0	0	0	0
GCF_009625815.1	Bordetella holmesii (b-proteobacteria)	0	0	0	0	0	0	0	0	0	0	0	0
GCF_001987575.1	Bordetella pertussis (b-proteobacteria)	0	0	0	0	0	0	2	40393	20196.5	2	40393	20196.5
GCF_001686425.1	Bordetella pertussis (b-proteobacteria)	0	0	0	0	0	0	2	40393	20196.5	2	40393	20196.5
GCF_009627875.1	Bordetella holmesii (b-proteobacteria)	0	0	0	0	0	0	0	0	0	0	0	0
GCF_001986085.1	Bordetella pertussis (b-proteobacteria)	0	0	0	0	0	0	2	40393	20196.5	2	40393	20196.5
GCF_001987415.1	Bordetella pertussis (b-proteobacteria)	0	0	0	0	0	0	2	40393	20196.5	2	40393	20196.5
GCF_009626795.1	Bordetella parapertussis (b-proteobacteria)	0	0	0	0	0	0	0	0	0	0	0	0
GCF_001985365.1	Bordetella pertussis (b-proteobacteria)	0	0	0	0	0	0	2	40393	20196.5	2	40393	20196.5
GCF_001605155.1	Bordetella pertussis (b-proteobacteria)	0	0	0	0	0	0	2	40393	20196.5	2	40393	20196.5
GCF_001987115.1	Bordetella pertussis (b-proteobacteria)	0	0	0	0	0	0	2	40393	20196.5	2	40393	20196.5
GCF_001988495.1	Bordetella pertussis (b-proteobacteria)	0	0	0	0	0	0	2	40393	20196.5	2	40393	20196.5
GCF_002859665.1	Bordetella pertussis (b-proteobacteria)	0	0	0	0	0	0	2	40393	20196.5	2	40393	20196.5
GCF_002286295.1	Bordetella pertussis (b-proteobacteria)	0	0	0	0	0	0	2	40393	20196.5	2	40393	20196.5
GCF_001433395.1	Bordetella sp. N (b-proteobacteria)	0	0	0	0	0	0	0	0	0	0	0	0
GCF_001987815.1	Bordetella pertussis (b-proteobacteria)	0	0	0	0	0	0	2	40393	20196.5	2	40393	20196.5
GCF_004637065.1	Bordetella pertussis (b-proteobacteria)	0	0	0	0	0	0	2	40393	20196.5	2	40393	20196.5
GCF_004635805.1	Bordetella pertussis (b-proteobacteria)	0	0	0	0	0	0	2	40393	20196.5	2	40393	20196.5
GCF_001988195.1	Bordetella pertussis (b-proteobacteria)	0	0	0	0	0	0	2	40393	20196.5	2	40393	20196.5
GCF_001988475.1	Bordetella pertussis (b-proteobacteria)	0	0	0	0	0	0	2	40393	20196.5	2	40393	20196.5
GCF_002442755.1	Bordetella pertussis (b-proteobacteria)	0	0	0	0	0	0	1	28447	28447	1	28447	28447
GCF_002442675.1	Bordetella pertussis (b-proteobacteria)	0	0	0	0	0	0	2	40393	20196.5	2	40393	20196.5
GCF_001988535.1	Bordetella pertussis (b-proteobacteria)	0	0	0	0	0	0	2	40393	20196.5	2	40393	20196.5
GCF_009626375.1	Bordetella parapertussis (b-proteobacteria)	0	0	0	0	0	0	0	0	0	0	0	0
GCF_001987555.1	Bordetella pertussis (b-proteobacteria)	0	0	0	0	0	0	2	40393	20196.5	2	40393	20196.5
GCF_004006615.1	Bordetella pertussis (b-proteobacteria)	0	0	0	0	0	0	2	40393	20196.5	2	40393	20196.5
GCF_009626475.1	Bordetella holmesii (b-proteobacteria)	0	0	0	0	0	0	0	0	0	0	0	0
GCF_004007155.1	Bordetella pertussis (b-proteobacteria)	0	0	0	0	0	0	2	40393	20196.5	2	40393	20196.5
GCF_009627455.1	Bordetella holmesii (b-proteobacteria)	0	0	0	0	0	0	0	0	0	0	0	0
GCF_001986335.1	Bordetella pertussis (b-proteobacteria)	0	0	0	0	0	0	2	40393	20196.5	2	40393	20196.5
GCF_004635485.1	Bordetella pertussis (b-proteobacteria)	0	0	0	0	0	0	2	40393	20196.5	2	40393	20196.5
GCF_004009215.1	Bordetella pertussis (b-proteobacteria)	0	0	0	0	0	0	2	40393	20196.5	2	40393	20196.5
GCF_004636325.1	Bordetella pertussis (b-proteobacteria)	0	0	0	0	0	0	2	40393	20196.5	2	40393	20196.5
GCF_001985185.1	Bordetella pertussis (b-proteobacteria)	0	0	0	0	0	0	2	40393	20196.5	2	40393	20196.5
GCF_001985025.1	Bordetella pertussis (b-proteobacteria)	0	0	0	0	0	0	2	40393	20196.5	2	40393	20196.5
GCF_006770345.1	Bordetella hinzii (b-proteobacteria)	0	0	0	1	47802	47802	1	15952	15952	2	63754	31877
GCF_009627955.1	Bordetella holmesii (b-proteobacteria)	0	0	0	0	0	0	0	0	0	0	0	0
GCF_004007335.1	Bordetella pertussis (b-proteobacteria)	0	0	0	0	0	0	2	40393	20196.5	2	40393	20196.5
GCF_001988455.1	Bordetella pertussis (b-proteobacteria)	0	0	0	0	0	0	1	28449	28449	1	28449	28449
GCF_009627815.1	Bordetella holmesii (b-proteobacteria)	0	0	0	0	0	0	0	0	0	0	0	0
GCF_004634705.1	Bordetella pertussis (b-proteobacteria)	0	0	0	0	0	0	2	40393	20196.5	2	40393	20196.5
GCF_002859985.1	Bordetella holmesii (b-proteobacteria)	0	0	0	0	0	0	0	0	0	0	0	0
GCF_900186895.1	Bordetella hinzii (b-proteobacteria)	2	118040	59020	0	0	0	0	0	0	2	118040	59020
GCF_001988655.1	Bordetella pertussis (b-proteobacteria)	0	0	0	0	0	0	2	40393	20196.5	2	40393	20196.5
GCF_001988415.1	Bordetella pertussis (b-proteobacteria)	0	0	0	0	0	0	2	40393	20196.5	2	40393	20196.5
GCF_009627515.1	Bordetella holmesii (b-proteobacteria)	0	0	0	0	0	0	0	0	0	0	0	0
GCF_009626895.1	Bordetella holmesii (b-proteobacteria)	0	0	0	0	0	0	0	0	0	0	0	0
GCF_008693665.1	Bordetella bronchiseptica (b-proteobacteria)	0	0	0	1	56936	56936	0	0	0	1	56936	56936
GCF_004634605.1	Bordetella pertussis (b-proteobacteria)	0	0	0	0	0	0	2	40393	20196.5	2	40393	20196.5
GCF_004009195.1	Bordetella pertussis (b-proteobacteria)	0	0	0	0	0	0	2	40393	20196.5	2	40393	20196.5
GCF_004634825.1	Bordetella pertussis (b-proteobacteria)	0	0	0	0	0	0	2	40393	20196.5	2	40393	20196.5
GCF_001307625.1	Bordetella pertussis (b-proteobacteria)	0	0	0	0	0	0	2	40393	20196.5	2	40393	20196.5
GCF_004008795.1	Bordetella pertussis (b-proteobacteria)	0	0	0	0	0	0	2	40393	20196.5	2	40393	20196.5
GCF_002859845.1	Bordetella holmesii (b-proteobacteria)	0	0	0	0	0	0	0	0	0	0	0	0
GCF_001605255.1	Bordetella pertussis (b-proteobacteria)	0	0	0	0	0	0	2	40393	20196.5	2	40393	20196.5
GCF_004006735.1	Bordetella bronchiseptica (b-proteobacteria)	1	46670	46670	1	37443	37443	0	0	0	2	84113	42056.5
GCF_004636545.1	Bordetella pertussis (b-proteobacteria)	0	0	0	0	0	0	2	40393	20196.5	2	40393	20196.5
GCF_004636205.1	Bordetella pertussis (b-proteobacteria)	0	0	0	0	0	0	2	40393	20196.5	2	40393	20196.5
GCF_001605175.1	Bordetella pertussis (b-proteobacteria)	0	0	0	0	0	0	2	40393	20196.5	2	40393	20196.5
GCF_900327855.1	Bordetella pertussis (b-proteobacteria)	0	0	0	0	0	0	1	29498	29498	1	29498	29498
GCF_001987475.1	Bordetella pertussis (b-proteobacteria)	0	0	0	0	0	0	2	40393	20196.5	2	40393	20196.5
GCF_002892765.1	Bordetella pertussis (b-proteobacteria)	0	0	0	0	0	0	3	41119	13706.3	3	41119	13706.3
GCF_001988335.1	Bordetella pertussis (b-proteobacteria)	0	0	0	0	0	0	2	40393	20196.5	2	40393	20196.5
GCF_002859865.1	Bordetella holmesii (b-proteobacteria)	0	0	0	0	0	0	0	0	0	0	0	0
GCF_004636125.1	Bordetella pertussis (b-proteobacteria)	0	0	0	0	0	0	2	40393	20196.5	2	40393	20196.5
GCF_001307645.1	Bordetella pertussis (b-proteobacteria)	0	0	0	0	0	0	2	40393	20196.5	2	40393	20196.5
GCF_004636485.1	Bordetella pertussis (b-proteobacteria)	0	0	0	0	0	0	2	40393	20196.5	2	40393	20196.5
GCF_009627135.1	Bordetella holmesii (b-proteobacteria)	0	0	0	0	0	0	0	0	0	0	0	0
GCF_004009415.1	Bordetella pertussis (b-proteobacteria)	0	0	0	0	0	0	2	40393	20196.5	2	40393	20196.5
GCF_001605275.1	Bordetella pertussis (b-proteobacteria)	0	0	0	0	0	0	1	11944	11944	1	11944	11944
GCF_001987235.1	Bordetella pertussis (b-proteobacteria)	0	0	0	0	0	0	2	40393	20196.5	2	40393	20196.5
GCF_900327845.1	Bordetella pertussis (b-proteobacteria)	0	0	0	0	0	0	2	41442	20721	2	41442	20721
GCF_001307705.1	Bordetella pertussis (b-proteobacteria)	0	0	0	0	0	0	2	40393	20196.5	2	40393	20196.5
GCF_004635465.1	Bordetella pertussis (b-proteobacteria)	0	0	0	0	0	0	2	40393	20196.5	2	40393	20196.5
GCF_009625995.1	Bordetella parapertussis (b-proteobacteria)	0	0	0	0	0	0	0	0	0	0	0	0
GCF_004007275.1	Bordetella pertussis (b-proteobacteria)	0	0	0	0	0	0	2	40393	20196.5	2	40393	20196.5
GCF_001988315.1	Bordetella pertussis (b-proteobacteria)	0	0	0	0	0	0	2	40393	20196.5	2	40393	20196.5
GCF_002442655.1	Bordetella pertussis (b-proteobacteria)	0	0	0	0	0	0	1	28449	28449	1	28449	28449
GCF_002859685.1	Bordetella pertussis (b-proteobacteria)	0	0	0	0	0	0	2	40393	20196.5	2	40393	20196.5
GCF_011305335.1	Bordetella bronchiseptica (b-proteobacteria)	0	0	0	0	0	0	0	0	0	0	0	0
GCF_004009075.1	Bordetella pertussis (b-proteobacteria)	0	0	0	0	0	0	2	40393	20196.5	2	40393	20196.5
GCF_002119685.1	Bordetella genomosp. 8 (b-proteobacteria)	0	0	0	0	0	0	0	0	0	0	0	0
GCF_002069155.1	Bordetella pertussis (b-proteobacteria)	0	0	0	0	0	0	2	40393	20196.5	2	40393	20196.5
GCF_011463375.1	Bordetella trematum (b-proteobacteria)	0	0	0	0	0	0	0	0	0	0	0	0
GCF_002859905.1	Bordetella holmesii (b-proteobacteria)	0	0	0	0	0	0	0	0	0	0	0	0
GCF_001988155.1	Bordetella pertussis (b-proteobacteria)	0	0	0	0	0	0	2	40393	20196.5	2	40393	20196.5
GCF_004009435.1	Bordetella pertussis (b-proteobacteria)	0	0	0	0	0	0	2	40393	20196.5	2	40393	20196.5
GCF_001686525.1	Bordetella pertussis (b-proteobacteria)	0	0	0	0	0	0	2	40392	20196	2	40392	20196
GCF_001985485.1	Bordetella pertussis (b-proteobacteria)	0	0	0	0	0	0	2	40393	20196.5	2	40393	20196.5
GCF_004008935.1	Bordetella pertussis (b-proteobacteria)	0	0	0	0	0	0	2	40393	20196.5	2	40393	20196.5
GCF_009626255.1	Bordetella parapertussis (b-proteobacteria)	0	0	0	0	0	0	0	0	0	0	0	0
GCF_001985985.1	Bordetella pertussis (b-proteobacteria)	0	0	0	0	0	0	1	11944	11944	1	11944	11944
GCF_001676745.1	Bordetella bronchialis (b-proteobacteria)	1	59771	59771	1	41701	41701	0	0	0	2	101472	50736
GCF_004008915.1	Bordetella pertussis (b-proteobacteria)	0	0	0	0	0	0	1	29498	29498	1	29498	29498
GCF_001987295.1	Bordetella pertussis (b-proteobacteria)	0	0	0	0	0	0	2	40393	20196.5	2	40393	20196.5
GCF_004007095.1	Bordetella pertussis (b-proteobacteria)	0	0	0	0	0	0	2	40393	20196.5	2	40393	20196.5
GCF_001989275.1	Bordetella pertussis (b-proteobacteria)	0	0	0	0	0	0	2	40393	20196.5	2	40393	20196.5
GCF_001987695.1	Bordetella pertussis (b-proteobacteria)	0	0	0	0	0	0	2	40393	20196.5	2	40393	20196.5
GCF_001987075.1	Bordetella pertussis (b-proteobacteria)	0	0	0	0	0	0	2	40393	20196.5	2	40393	20196.5
GCF_009626635.1	Bordetella parapertussis (b-proteobacteria)	0	0	0	0	0	0	0	0	0	0	0	0
GCF_009626175.1	Bordetella parapertussis (b-proteobacteria)	0	0	0	0	0	0	0	0	0	0	0	0
GCF_001986775.1	Bordetella pertussis (b-proteobacteria)	0	0	0	0	0	0	2	40393	20196.5	2	40393	20196.5
GCF_004009455.1	Bordetella pertussis (b-proteobacteria)	0	0	0	0	0	0	2	40393	20196.5	2	40393	20196.5
GCF_002859785.1	Bordetella pertussis (b-proteobacteria)	0	0	0	0	0	0	2	40391	20195.5	2	40391	20195.5
GCF_002892665.1	Bordetella pertussis (b-proteobacteria)	0	0	0	0	0	0	2	40393	20196.5	2	40393	20196.5
GCF_004636865.1	Bordetella pertussis (b-proteobacteria)	0	0	0	0	0	0	1	28449	28449	1	28449	28449
GCF_008330005.1	Bordetella pertussis (b-proteobacteria)	0	0	0	0	0	0	2	41442	20721	2	41442	20721
GCF_001986635.1	Bordetella pertussis (b-proteobacteria)	0	0	0	0	0	0	2	40393	20196.5	2	40393	20196.5
GCF_001985605.1	Bordetella pertussis (b-proteobacteria)	0	0	0	0	0	0	2	40393	20196.5	2	40393	20196.5
GCF_004635885.1	Bordetella pertussis (b-proteobacteria)	0	0	0	0	0	0	2	40393	20196.5	2	40393	20196.5
GCF_001989295.1	Bordetella pertussis (b-proteobacteria)	0	0	0	0	0	0	2	40393	20196.5	2	40393	20196.5
GCF_001988595.1	Bordetella pertussis (b-proteobacteria)	0	0	0	0	0	0	2	40393	20196.5	2	40393	20196.5
GCF_004635545.1	Bordetella pertussis (b-proteobacteria)	0	0	0	0	0	0	2	40393	20196.5	2	40393	20196.5
GCF_001988775.1	Bordetella pertussis (b-proteobacteria)	0	0	0	0	0	0	2	40393	20196.5	2	40393	20196.5
GCF_001307605.1	Bordetella pertussis (b-proteobacteria)	0	0	0	0	0	0	2	40393	20196.5	2	40393	20196.5
GCF_004636085.1	Bordetella pertussis (b-proteobacteria)	0	0	0	0	0	0	2	41442	20721	2	41442	20721
GCF_001987095.1	Bordetella pertussis (b-proteobacteria)	0	0	0	0	0	0	2	40393	20196.5	2	40393	20196.5
GCF_003991095.1	Bordetella pertussis (b-proteobacteria)	0	0	0	0	0	0	1	12130	12130	1	12130	12130
GCF_004635965.1	Bordetella pertussis (b-proteobacteria)	0	0	0	0	0	0	2	40393	20196.5	2	40393	20196.5
GCF_001986105.1	Bordetella pertussis (b-proteobacteria)	0	0	0	0	0	0	2	40393	20196.5	2	40393	20196.5
GCF_004635905.1	Bordetella pertussis (b-proteobacteria)	0	0	0	0	0	0	2	40393	20196.5	2	40393	20196.5
GCF_004636445.1	Bordetella pertussis (b-proteobacteria)	0	0	0	0	0	0	1	29498	29498	1	29498	29498
GCF_001987035.1	Bordetella pertussis (b-proteobacteria)	0	0	0	0	0	0	2	40393	20196.5	2	40393	20196.5
GCF_001988075.1	Bordetella pertussis (b-proteobacteria)	0	0	0	0	0	0	2	40393	20196.5	2	40393	20196.5
GCF_001605665.1	Bordetella pertussis (b-proteobacteria)	0	0	0	0	0	0	2	40393	20196.5	2	40393	20196.5
GCF_004006155.1	Bordetella pertussis (b-proteobacteria)	0	0	0	0	0	0	2	40393	20196.5	2	40393	20196.5
GCF_004636065.1	Bordetella pertussis (b-proteobacteria)	0	0	0	0	0	0	2	40393	20196.5	2	40393	20196.5
GCF_004635365.1	Bordetella pertussis (b-proteobacteria)	0	0	0	0	0	0	2	40393	20196.5	2	40393	20196.5
GCF_001559055.1	Bordetella bronchiseptica (b-proteobacteria)	2	91496	45748	1	44023	44023	1	38024	38024	4	173543	43385.8
GCF_001987675.1	Bordetella pertussis (b-proteobacteria)	0	0	0	0	0	0	2	40393	20196.5	2	40393	20196.5
GCF_004637145.1	Bordetella pertussis (b-proteobacteria)	0	0	0	0	0	0	2	40392	20196	2	40392	20196
GCF_009626915.1	Bordetella holmesii (b-proteobacteria)	0	0	0	0	0	0	0	0	0	0	0	0
GCF_002892685.1	Bordetella pertussis (b-proteobacteria)	0	0	0	0	0	0	2	40393	20196.5	2	40393	20196.5
GCF_009627435.1	Bordetella holmesii (b-proteobacteria)	0	0	0	0	0	0	0	0	0	0	0	0
GCF_002240495.1	Bordetella pertussis (b-proteobacteria)	0	0	0	0	0	0	1	28447	28447	1	28447	28447
GCF_004008595.1	Bordetella pertussis (b-proteobacteria)	0	0	0	0	0	0	2	40393	20196.5	2	40393	20196.5
GCF_001989315.1	Bordetella pertussis (b-proteobacteria)	0	0	0	0	0	0	2	40393	20196.5	2	40393	20196.5
GCF_001985065.1	Bordetella pertussis (b-proteobacteria)	0	0	0	0	0	0	2	40393	20196.5	2	40393	20196.5
GCF_001986295.1	Bordetella pertussis (b-proteobacteria)	0	0	0	0	0	0	2	40393	20196.5	2	40393	20196.5
GCF_001987795.1	Bordetella pertussis (b-proteobacteria)	0	0	0	0	0	0	2	40393	20196.5	2	40393	20196.5
GCF_011386965.1	Bordetella trematum (b-proteobacteria)	0	0	0	0	0	0	1	17950	17950	1	17950	17950
GCF_001987535.1	Bordetella pertussis (b-proteobacteria)	0	0	0	0	0	0	2	40393	20196.5	2	40393	20196.5
GCF_003184445.1	Bordetella holmesii (b-proteobacteria)	0	0	0	0	0	0	0	0	0	0	0	0
GCF_001831395.1	Bordetella pertussis (b-proteobacteria)	0	0	0	0	0	0	2	41442	20721	2	41442	20721
GCF_001987135.1	Bordetella pertussis (b-proteobacteria)	0	0	0	0	0	0	2	40393	20196.5	2	40393	20196.5
GCF_001987315.1	Bordetella pertussis (b-proteobacteria)	0	0	0	0	0	0	2	40393	20196.5	2	40393	20196.5
GCF_001687385.1	Bordetella pertussis (b-proteobacteria)	0	0	0	0	0	0	3	34779	11593	3	34779	11593
GCF_004009475.1	Bordetella pertussis (b-proteobacteria)	0	0	0	0	0	0	2	40393	20196.5	2	40393	20196.5
GCF_001989115.1	Bordetella pertussis (b-proteobacteria)	0	0	0	0	0	0	2	40393	20196.5	2	40393	20196.5
GCF_900327875.1	Bordetella pertussis (b-proteobacteria)	0	0	0	0	0	0	2	41439	20719.5	2	41439	20719.5
GCF_009627755.1	Bordetella parapertussis (b-proteobacteria)	0	0	0	0	0	0	0	0	0	0	0	0
[truncated: 11,917 more rows]

## Sheet: Prophage Taxonomy
Conitg_ID	Total_type	Sub_type	Realm	Phylum	Subphylum	Order	Family	Subfamily	Genus	Subgenus
NZ_CP039932.1	Unclassified	Unclassified	Unclassified	Unclassified	Unclassified	Unclassified	Unclassified	Unclassified	Unclassified	Unclassified
NZ_CP038503.1	Viruses	dsDNA viruses, no RNA stage	Unclassified	Unclassified	Unclassified	Caudovirales	Siphoviridae	Unclassified	Unclassified	Unclassified
NZ_CP049807.1	Unclassified	Unclassified	Unclassified	Unclassified	Unclassified	Unclassified	Unclassified	Unclassified	Unclassified	Unclassified
NC_011586.2_fragment_14	Unclassified	Unclassified	Unclassified	Unclassified	Unclassified	Unclassified	Unclassified	Unclassified	Unclassified	Unclassified
NC_011586.2_fragment_16	Viruses	dsDNA viruses, no RNA stage	Unclassified	Unclassified	Unclassified	Caudovirales	Siphoviridae	Unclassified	Unclassified	Unclassified
NC_011586.2_fragment_18	Unclassified	Unclassified	Unclassified	Unclassified	Unclassified	Unclassified	Unclassified	Unclassified	Unclassified	Unclassified
NC_011586.2_fragment_33	Viruses	dsDNA viruses, no RNA stage	Unclassified	Unclassified	Unclassified	Caudovirales	Siphoviridae	Unclassified	Unclassified	Unclassified
NC_011586.2_fragment_37	Viruses	dsDNA viruses, no RNA stage	Unclassified	Unclassified	Unclassified	Caudovirales	Siphoviridae	Unclassified	Unclassified	Unclassified
NC_021733.1_fragment_9	Unclassified	Unclassified	Unclassified	Unclassified	Unclassified	Unclassified	Unclassified	Unclassified	Unclassified	Unclassified
NC_021733.1_fragment_11	Viruses	Unclassified	Unclassified	Unclassified	Unclassified	Caudovirales	Siphoviridae	Unclassified	Unclassified	Unclassified
NC_021733.1_fragment_23	Viruses	dsDNA viruses, no RNA stage	Unclassified	Unclassified	Unclassified	Caudovirales	Myoviridae	Unclassified	Unclassified	Unclassified
NC_021733.1_fragment_24	Viruses	dsDNA viruses, no RNA stage	Unclassified	Unclassified	Unclassified	Caudovirales	Siphoviridae	Unclassified	Unclassified	Unclassified
NC_021733.1_fragment_32	Unclassified	Unclassified	Unclassified	Unclassified	Unclassified	Unclassified	Unclassified	Unclassified	Unclassified	Unclassified
NC_023031.1_fragment_1	Viruses	dsDNA viruses, no RNA stage	Unclassified	Unclassified	Unclassified	Caudovirales	Siphoviridae	Unclassified	Unclassified	Unclassified
NC_023031.1_fragment_2	Viruses	dsDNA viruses, no RNA stage	Unclassified	Unclassified	Unclassified	Caudovirales	Siphoviridae	Unclassified	Unclassified	Unclassified
NZ_AP014649.1_fragment_9	Viruses	dsDNA viruses, no RNA stage	Unclassified	Unclassified	Unclassified	Caudovirales	Siphoviridae	Unclassified	Unclassified	Unclassified
NZ_AP014649.1_fragment_16	Viruses	dsDNA viruses, no RNA stage	Unclassified	Unclassified	Unclassified	Caudovirales	Siphoviridae	Unclassified	Unclassified	Unclassified
NZ_AP014649.1_fragment_27	Viruses	Unclassified	Unclassified	Unclassified	Unclassified	Caudovirales	Unclassified	Unclassified	Unclassified	Unclassified
NZ_AP014649.1_fragment_28	Viruses	Acinetobacter virusR3177	Unclassified	Unclassified	Unclassified	Caudovirales	Siphoviridae	Unclassified	Unclassified	Unclassified
NZ_CP015484.1_fragment_1	Viruses	dsDNA viruses, no RNA stage	Unclassified	Unclassified	Unclassified	Caudovirales	Unclassified	Unclassified	Unclassified	Unclassified
NZ_CP015484.1_fragment_2	Viruses	dsDNA viruses, no RNA stage	Unclassified	Unclassified	Unclassified	Caudovirales	Siphoviridae	Unclassified	Unclassified	Unclassified
NZ_CP010779.1_fragment_12	Viruses	dsDNA viruses, no RNA stage	Unclassified	Unclassified	Unclassified	Caudovirales	Myoviridae	Unclassified	Unclassified	Unclassified
NZ_CP010779.1_fragment_17	Viruses	Unclassified	Unclassified	Unclassified	Unclassified	Caudovirales	Siphoviridae	Unclassified	Unclassified	Unclassified
NZ_CP010779.1_fragment_22	Viruses	dsDNA viruses, no RNA stage	Unclassified	Unclassified	Unclassified	Caudovirales	Unclassified	Unclassified	Unclassified	Unclassified
NZ_CP010779.1_fragment_29	Viruses	Unclassified	Unclassified	Unclassified	Unclassified	Caudovirales	Siphoviridae	Unclassified	Unclassified	Unclassified
NZ_CP010779.1_fragment_30	Unclassified	Unclassified	Unclassified	Unclassified	Unclassified	Unclassified	Unclassified	Unclassified	Unclassified	Unclassified
NZ_LN868200.1_fragment_12	Viruses	dsDNA viruses, no RNA stage	Unclassified	Unclassified	Unclassified	Caudovirales	Siphoviridae	Unclassified	Unclassified	Unclassified
NZ_LN868200.1_fragment_32	Viruses	dsDNA viruses, no RNA stage	Unclassified	Unclassified	Unclassified	Caudovirales	Siphoviridae	Unclassified	Unclassified	Unclassified
NZ_LN868200.1_fragment_34	Viruses	Unclassified	Unclassified	Unclassified	Unclassified	Caudovirales	Siphoviridae	Unclassified	Unclassified	Unclassified
NZ_LN865143.1_fragment_20	Unclassified	Unclassified	Unclassified	Unclassified	Unclassified	Unclassified	Unclassified	Unclassified	Unclassified	Unclassified
NZ_LN865143.1_fragment_30	Viruses	dsDNA viruses, no RNA stage	Unclassified	Unclassified	Unclassified	Caudovirales	Myoviridae	Unclassified	Unclassified	Unclassified
NZ_LN865143.1_fragment_33	Unclassified	Unclassified	Unclassified	Unclassified	Unclassified	Unclassified	Unclassified	Unclassified	Unclassified	Unclassified
NZ_CP014215.1_fragment_8	Unclassified	Unclassified	Unclassified	Unclassified	Unclassified	Unclassified	Unclassified	Unclassified	Unclassified	Unclassified
NZ_CP014215.1_fragment_9	Viruses	Unclassified	Unclassified	Unclassified	Unclassified	Caudovirales	Siphoviridae	Unclassified	Unclassified	Unclassified
NZ_CP014215.1_fragment_23	Viruses	Acinetobacter virusR3177	Unclassified	Unclassified	Unclassified	Caudovirales	Siphoviridae	Unclassified	Unclassified	Unclassified
NZ_CP014215.1_fragment_25	Viruses	dsDNA viruses, no RNA stage	Unclassified	Unclassified	Unclassified	Caudovirales	Myoviridae	Unclassified	Unclassified	Unclassified
NZ_CP014215.1_fragment_29	Viruses	Acinetobacter virusR3177	Unclassified	Unclassified	Unclassified	Caudovirales	Siphoviridae	Unclassified	Unclassified	Unclassified
NZ_CP014215.1_fragment_31	Viruses	Unclassified	Unclassified	Unclassified	Unclassified	Caudovirales	Siphoviridae	Unclassified	Unclassified	Unclassified
NZ_CP032279.1_fragment_10	Unclassified	Unclassified	Unclassified	Unclassified	Unclassified	Unclassified	Unclassified	Unclassified	Unclassified	Unclassified
NZ_CP032279.1_fragment_12	Viruses	dsDNA viruses, no RNA stage	Unclassified	Unclassified	Unclassified	Caudovirales	Siphoviridae	Unclassified	Unclassified	Unclassified
NZ_CP032279.1_fragment_14	Viruses	dsDNA viruses, no RNA stage	Unclassified	Unclassified	Unclassified	Caudovirales	Myoviridae	Unclassified	Unclassified	Unclassified
NZ_CP032279.1_fragment_15	Unclassified	Unclassified	Unclassified	Unclassified	Unclassified	Unclassified	Unclassified	Unclassified	Unclassified	Unclassified
NZ_CP032279.1_fragment_54	Viruses	Unclassified	Unclassified	Unclassified	Unclassified	Caudovirales	Unclassified	Unclassified	Unclassified	Unclassified
NZ_CP017642.1_fragment_9	Unclassified	Unclassified	Unclassified	Unclassified	Unclassified	Unclassified	Unclassified	Unclassified	Unclassified	Unclassified
NZ_CP017642.1_fragment_11	Viruses	Unclassified	Unclassified	Unclassified	Unclassified	Caudovirales	Siphoviridae	Unclassified	Unclassified	Unclassified
NZ_CP017642.1_fragment_23	Viruses	Unclassified	Unclassified	Unclassified	Unclassified	Caudovirales	Siphoviridae	Unclassified	Unclassified	Unclassified
NZ_CP017652.1_fragment_12	Unclassified	Unclassified	Unclassified	Unclassified	Unclassified	Unclassified	Unclassified	Unclassified	Unclassified	Unclassified
NZ_CP017652.1_fragment_13	Viruses	Unclassified	Unclassified	Unclassified	Unclassified	Caudovirales	Siphoviridae	Unclassified	Unclassified	Unclassified
NZ_CP017652.1_fragment_30	Viruses	Acinetobacter virusR3177	Unclassified	Unclassified	Unclassified	Caudovirales	Siphoviridae	Unclassified	Unclassified	Unclassified
NZ_CP017652.1_fragment_33	Viruses	dsDNA viruses, no RNA stage	Unclassified	Unclassified	Unclassified	Caudovirales	Myoviridae	Unclassified	Unclassified	Unclassified
NZ_CP018861.2_fragment_1	Viruses	dsDNA viruses, no RNA stage	Unclassified	Unclassified	Unclassified	Caudovirales	Unclassified	Unclassified	Unclassified	Unclassified
NZ_CP018861.2_fragment_4	Viruses	dsDNA viruses, no RNA stage	Unclassified	Unclassified	Unclassified	Caudovirales	Siphoviridae	Unclassified	Unclassified	Unclassified
NZ_CP018861.2_fragment_19	Unclassified	Unclassified	Unclassified	Unclassified	Unclassified	Unclassified	Unclassified	Unclassified	Unclassified	Unclassified
NZ_CP018861.2_fragment_21	Viruses	dsDNA viruses, no RNA stage	Unclassified	Unclassified	Unclassified	Caudovirales	Siphoviridae	Unclassified	Unclassified	Unclassified
NZ_CP018861.2_fragment_26	Unclassified	Unclassified	Unclassified	Unclassified	Unclassified	Unclassified	Unclassified	Unclassified	Unclassified	Unclassified
NZ_CP018861.2_fragment_31	Viruses	dsDNA viruses, no RNA stage	Unclassified	Unclassified	Unclassified	Caudovirales	Myoviridae	Unclassified	Unclassified	Unclassified
NZ_CP018861.2_fragment_33	Unclassified	Unclassified	Unclassified	Unclassified	Unclassified	Unclassified	Unclassified	Unclassified	Unclassified	Unclassified
NZ_CP018861.2_fragment_39	Viruses	Acinetobacter virusR3177	Unclassified	Unclassified	Unclassified	Caudovirales	Siphoviridae	Unclassified	Unclassified	Unclassified
NZ_CP020597.1_fragment_7	Viruses	dsDNA viruses, no RNA stage	Unclassified	Unclassified	Unclassified	Caudovirales	Siphoviridae	Unclassified	Unclassified	Unclassified
NZ_CP020597.1_fragment_8	Viruses	dsDNA viruses, no RNA stage	Unclassified	Unclassified	Unclassified	Caudovirales	Unclassified	Unclassified	Unclassified	Unclassified
NZ_CP020597.1_fragment_31	Unclassified	Unclassified	Unclassified	Unclassified	Unclassified	Unclassified	Unclassified	Unclassified	Unclassified	Unclassified
NZ_CP020597.1_fragment_44	Viruses	dsDNA viruses, no RNA stage	Unclassified	Unclassified	Unclassified	Caudovirales	Unclassified	Unclassified	Unclassified	Unclassified
NZ_CP015121.1_fragment_10	Viruses	dsDNA viruses, no RNA stage	Unclassified	Unclassified	Unclassified	Caudovirales	Siphoviridae	Unclassified	Unclassified	Unclassified
NZ_CP015121.1_fragment_27	Unclassified	Unclassified	Unclassified	Unclassified	Unclassified	Unclassified	Unclassified	Unclassified	Unclassified	Unclassified
NZ_CP015121.1_fragment_28	Viruses	Unclassified	Unclassified	Unclassified	Unclassified	Caudovirales	Unclassified	Unclassified	Unclassified	Unclassified
NZ_CP015121.1_fragment_32	Viruses	Unclassified	Unclassified	Unclassified	Unclassified	Caudovirales	Siphoviridae	Unclassified	Unclassified	Unclassified
NZ_CP021428.1_fragment_2	Viruses	dsDNA viruses, no RNA stage	Unclassified	Unclassified	Unclassified	Caudovirales	Siphoviridae	Unclassified	Unclassified	Unclassified
NZ_CP021428.1_fragment_24	Viruses	dsDNA viruses, no RNA stage	Unclassified	Unclassified	Unclassified	Caudovirales	Siphoviridae	Unclassified	Unclassified	Unclassified
NZ_CP021428.1_fragment_31	Viruses	dsDNA viruses, no RNA stage	Unclassified	Unclassified	Unclassified	Caudovirales	Myoviridae	Unclassified	Unclassified	Unclassified
NZ_CP021428.1_fragment_36	Unclassified	Unclassified	Unclassified	Unclassified	Unclassified	Unclassified	Unclassified	Unclassified	Unclassified	Unclassified
NZ_CP021428.1_fragment_39	Viruses	dsDNA viruses, no RNA stage	Unclassified	Unclassified	Unclassified	Caudovirales	Myoviridae	Unclassified	Unclassified	Unclassified
NZ_CP033133.1_fragment_29	Unclassified	Unclassified	Unclassified	Unclassified	Unclassified	Unclassified	Unclassified	Unclassified	Unclassified	Unclassified
NZ_CP033133.1_fragment_32	Viruses	dsDNA viruses, no RNA stage	Unclassified	Unclassified	Unclassified	Caudovirales	Unclassified	Unclassified	Unclassified	Unclassified
NZ_CP033133.1_fragment_44	Viruses	dsDNA viruses, no RNA stage	Unclassified	Unclassified	Unclassified	Caudovirales	Myoviridae	Unclassified	Unclassified	Unclassified
NZ_CP026089.2_fragment_11	Viruses	dsDNA viruses, no RNA stage	Unclassified	Unclassified	Unclassified	Caudovirales	Unclassified	Unclassified	Unclassified	Unclassified
NZ_CP026089.2_fragment_15	Viruses	Unclassified	Unclassified	Unclassified	Unclassified	Caudovirales	Siphoviridae	Unclassified	Unclassified	Unclassified
NZ_CP026089.2_fragment_19	Viruses	dsDNA viruses, no RNA stage	Unclassified	Unclassified	Unclassified	Caudovirales	Unclassified	Unclassified	Unclassified	Unclassified
NZ_CP026089.2_fragment_25	Viruses	dsDNA viruses, no RNA stage	Unclassified	Unclassified	Unclassified	Caudovirales	Unclassified	Unclassified	Unclassified	Unclassified
NZ_CP026089.2_fragment_31	Viruses	dsDNA viruses, no RNA stage	Unclassified	Unclassified	Unclassified	Caudovirales	Siphoviridae	Unclassified	Unclassified	Unclassified
NZ_CP026089.2_fragment_34	Viruses	Unclassified	Unclassified	Unclassified	Unclassified	Caudovirales	Siphoviridae	Unclassified	Unclassified	Unclassified
NZ_CP026707.1_fragment_3	Unclassified	Unclassified	Unclassified	Unclassified	Unclassified	Unclassified	Unclassified	Unclassified	Unclassified	Unclassified
NZ_CP026707.1_fragment_6	Unclassified	Unclassified	Unclassified	Unclassified	Unclassified	Unclassified	Unclassified	Unclassified	Unclassified	Unclassified
NZ_CP026707.1_fragment_15	Viruses	Unclassified	Unclassified	Unclassified	Unclassified	Caudovirales	Siphoviridae	Unclassified	Unclassified	Unclassified
NZ_CP026707.1_fragment_19	Viruses	Unclassified	Unclassified	Unclassified	Unclassified	Caudovirales	Siphoviridae	Unclassified	Unclassified	Unclassified
NZ_CP026707.1_fragment_36	Viruses	dsDNA viruses, no RNA stage/Acinetobacter virusR3177	Unclassified	Unclassified	Unclassified	Caudovirales	Siphoviridae	Unclassified	Unclassified	Unclassified
NZ_CP026707.1_fragment_37	Viruses	Unclassified	Unclassified	Unclassified	Unclassified	Caudovirales	Siphoviridae	Unclassified	Unclassified	Unclassified
NZ_CP026705.1_fragment_2	Unclassified	Unclassified	Unclassified	Unclassified	Unclassified	Unclassified	Unclassified	Unclassified	Unclassified	Unclassified
NZ_CP027246.2_fragment_10	Viruses	dsDNA viruses, no RNA stage	Unclassified	Unclassified	Unclassified	Caudovirales	Siphoviridae	Unclassified	Unclassified	Unclassified
NZ_CP027246.2_fragment_12	Unclassified	Unclassified	Unclassified	Unclassified	Unclassified	Unclassified	Unclassified	Unclassified	Unclassified	Unclassified
NZ_CP027246.2_fragment_28	Unclassified	Unclassified	Unclassified	Unclassified	Unclassified	Unclassified	Unclassified	Unclassified	Unclassified	Unclassified
NZ_CP027246.2_fragment_29	Viruses	dsDNA viruses, no RNA stage	Unclassified	Unclassified	Unclassified	Caudovirales	Siphoviridae	Unclassified	Unclassified	Unclassified
NZ_CP027246.2_fragment_34	Viruses	dsDNA viruses, no RNA stage	Unclassified	Unclassified	Unclassified	Caudovirales	Siphoviridae	Unclassified	Unclassified	Unclassified
NZ_CP027246.2_fragment_36	Viruses	dsDNA viruses, no RNA stage	Unclassified	Unclassified	Unclassified	Caudovirales	Myoviridae	Peduovirinae	Unclassified	Unclassified
NZ_CP026338.1_fragment_9	Unclassified	Unclassified	Unclassified	Unclassified	Unclassified	Unclassified	Unclassified	Unclassified	Unclassified	Unclassified
NZ_CP026338.1_fragment_11	Viruses	Acinetobacter virusR3177	Unclassified	Unclassified	Unclassified	Caudovirales	Siphoviridae	Unclassified	Unclassified	Unclassified
NZ_CP026338.1_fragment_16	Unclassified	Unclassified	Unclassified	Unclassified	Unclassified	Unclassified	Unclassified	Unclassified	Unclassified	Unclassified
NZ_CP026338.1_fragment_19	Unclassified	Unclassified	Unclassified	Unclassified	Unclassified	Unclassified	Unclassified	Unclassified	Unclassified	Unclassified
NZ_CP026338.1_fragment_22	Viruses	dsDNA viruses, no RNA stage	Unclassified	Unclassified	Unclassified	Caudovirales	Myoviridae	Unclassified	Unclassified	Unclassified
NZ_CP026338.1_fragment_24	Unclassified	Unclassified	Unclassified	Unclassified	Unclassified	Unclassified	Unclassified	Unclassified	Unclassified	Unclassified
NZ_CP026338.1_fragment_30	Viruses	dsDNA viruses, no RNA stage	Unclassified	Unclassified	Unclassified	Caudovirales	Siphoviridae	Unclassified	Unclassified	Unclassified
NZ_CP026338.1_fragment_35	Viruses	dsDNA viruses, no RNA stage	Unclassified	Unclassified	Unclassified	Caudovirales	Siphoviridae	Unclassified	Unclassified	Unclassified
NZ_CP023031.1_fragment_23	Viruses	Unclassified	Unclassified	Unclassified	Unclassified	Caudovirales	Siphoviridae	Unclassified	Unclassified	Unclassified
NZ_CP023031.1_fragment_26	Unclassified	Unclassified	Unclassified	Unclassified	Unclassified	Unclassified	Unclassified	Unclassified	Unclassified	Unclassified
NZ_CP023031.1_fragment_36	Viruses	Unclassified	Unclassified	Unclassified	Unclassified	Caudovirales	Siphoviridae	Unclassified	Unclassified	Unclassified
NZ_CP023031.1_fragment_37	Unclassified	Unclassified	Unclassified	Unclassified	Unclassified	Unclassified	Unclassified	Unclassified	Unclassified	Unclassified
NZ_CP023140.1_fragment_16	Viruses	Acinetobacter virusR3177	Unclassified	Unclassified	Unclassified	Caudovirales	Siphoviridae	Unclassified	Unclassified	Unclassified
NZ_CP023140.1_fragment_22	Unclassified	Unclassified	Unclassified	Unclassified	Unclassified	Unclassified	Unclassified	Unclassified	Unclassified	Unclassified
NZ_CP023140.1_fragment_28	Viruses	Acinetobacter virusR3177	Unclassified	Unclassified	Unclassified	Caudovirales	Siphoviridae	Unclassified	Unclassified	Unclassified
NZ_CP023140.1_fragment_29	Unclassified	Unclassified	Unclassified	Unclassified	Unclassified	Unclassified	Unclassified	Unclassified	Unclassified	Unclassified
NZ_CP033754.1_fragment_1	Viruses	dsDNA viruses, no RNA stage	Unclassified	Unclassified	Unclassified	Caudovirales	Myoviridae	Peduovirinae	Unclassified	Unclassified
NZ_CP033754.1_fragment_4	Unclassified	Unclassified	Unclassified	Unclassified	Unclassified	Unclassified	Unclassified	Unclassified	Unclassified	Unclassified
NZ_CP033754.1_fragment_32	Viruses	dsDNA viruses, no RNA stage	Unclassified	Unclassified	Unclassified	Caudovirales	Unclassified	Unclassified	Unclassified	Unclassified
NZ_CP033754.1_fragment_41	Viruses	Unclassified	Unclassified	Unclassified	Unclassified	Caudovirales	Siphoviridae	Unclassified	Unclassified	Unclassified
NZ_CP033754.1_fragment_45	Viruses	Unclassified	Unclassified	Unclassified	Unclassified	Caudovirales	Siphoviridae	Unclassified	Unclassified	Unclassified
NZ_CP039993.1_fragment_9	Viruses	Unclassified	Unclassified	Unclassified	Unclassified	Caudovirales	Siphoviridae	Unclassified	Unclassified	Unclassified
NZ_CP039993.1_fragment_11	Viruses	Acinetobacter virusR3177	Unclassified	Unclassified	Unclassified	Caudovirales	Siphoviridae	Unclassified	Unclassified	Unclassified
NZ_CP039993.1_fragment_16	Viruses	Unclassified	Unclassified	Unclassified	Unclassified	Caudovirales	Siphoviridae	Unclassified	Unclassified	Unclassified
NZ_CP039993.1_fragment_21	Unclassified	Unclassified	Unclassified	Unclassified	Unclassified	Unclassified	Unclassified	Unclassified	Unclassified	Unclassified
NZ_CP039993.1_fragment_29	Viruses	Unclassified	Unclassified	Unclassified	Unclassified	Caudovirales	Siphoviridae	Unclassified	Unclassified	Unclassified
NZ_CP039993.1_fragment_30	Unclassified	Unclassified	Unclassified	Unclassified	Unclassified	Unclassified	Unclassified	Unclassified	Unclassified	Unclassified
NZ_CP028138.1_fragment_10	Viruses	dsDNA viruses, no RNA stage	Unclassified	Unclassified	Unclassified	Caudovirales	Siphoviridae	Unclassified	Unclassified	Unclassified
NZ_CP028138.1_fragment_11	Viruses	Unclassified	Unclassified	Unclassified	Unclassified	Caudovirales	Siphoviridae	Unclassified	Unclassified	Unclassified
NZ_CP028138.1_fragment_27	Viruses	Unclassified	Unclassified	Unclassified	Unclassified	Caudovirales	Siphoviridae	Unclassified	Unclassified	Unclassified
NZ_CP028138.1_fragment_32	Viruses	dsDNA viruses, no RNA stage	Unclassified	Unclassified	Unclassified	Caudovirales	Siphoviridae	Unclassified	Unclassified	Unclassified
NZ_CP037869.1_fragment_2	Viruses	Unclassified	Unclassified	Unclassified	Unclassified	Caudovirales	Siphoviridae	Unclassified	Unclassified	Unclassified
NZ_CP037869.1_fragment_19	Unclassified	Unclassified	Unclassified	Unclassified	Unclassified	Unclassified	Unclassified	Unclassified	Unclassified	Unclassified
NZ_CP037869.1_fragment_20	Viruses	dsDNA viruses, no RNA stage	Unclassified	Unclassified	Unclassified	Caudovirales	Unclassified	Unclassified	Unclassified	Unclassified
NZ_CP037871.1_fragment_13	Viruses	Unclassified	Unclassified	Unclassified	Unclassified	Caudovirales	Siphoviridae	Unclassified	Unclassified	Unclassified
NZ_CP040084.1_fragment_13	Unclassified	Unclassified	Unclassified	Unclassified	Unclassified	Unclassified	Unclassified	Unclassified	Unclassified	Unclassified
NZ_CP040084.1_fragment_14	Viruses	Unclassified	Unclassified	Unclassified	Unclassified	Caudovirales	Siphoviridae	Unclassified	Unclassified	Unclassified
NZ_CP040084.1_fragment_18	Viruses	dsDNA viruses, no RNA stage	Unclassified	Unclassified	Unclassified	Caudovirales	Siphoviridae	Unclassified	Unclassified	Unclassified
NZ_CP040084.1_fragment_22	Unclassified	Unclassified	Unclassified	Unclassified	Unclassified	Unclassified	Unclassified	Unclassified	Unclassified	Unclassified
NZ_CP040084.1_fragment_34	Viruses	Acinetobacter virusR3177	Unclassified	Unclassified	Unclassified	Caudovirales	Siphoviridae	Unclassified	Unclassified	Unclassified
NZ_CP038022.1_fragment_13	Viruses	dsDNA viruses, no RNA stage	Unclassified	Unclassified	Unclassified	Caudovirales	Unclassified	Unclassified	Unclassified	Unclassified
NZ_CP019114.1_fragment_10	Unclassified	Unclassified	Unclassified	Unclassified	Unclassified	Unclassified	Unclassified	Unclassified	Unclassified	Unclassified
NZ_CP019114.1_fragment_12	Viruses	Unclassified	Unclassified	Unclassified	Unclassified	Caudovirales	Siphoviridae	Unclassified	Unclassified	Unclassified
NZ_CP019114.1_fragment_23	Viruses	Acinetobacter virusR3177	Unclassified	Unclassified	Unclassified	Caudovirales	Siphoviridae	Unclassified	Unclassified	Unclassified
NZ_CP042365.1_fragment_1	Unclassified	Unclassified	Unclassified	Unclassified	Unclassified	Unclassified	Unclassified	Unclassified	Unclassified	Unclassified
NZ_CP043910.1_fragment_29	Viruses	dsDNA viruses, no RNA stage	Unclassified	Unclassified	Unclassified	Caudovirales	Unclassified	Unclassified	Unclassified	Unclassified
NZ_CP043910.1_fragment_34	Viruses	Acinetobacter virusR3177	Unclassified	Unclassified	Unclassified	Caudovirales	Siphoviridae	Unclassified	Unclassified	Unclassified
NZ_CP040911.1_fragment_13	Viruses	Unclassified	Unclassified	Unclassified	Unclassified	Caudovirales	Siphoviridae	Unclassified	Unclassified	Unclassified
NZ_CP040911.1_fragment_34	Viruses	dsDNA viruses, no RNA stage	Unclassified	Unclassified	Unclassified	Caudovirales	Myoviridae	Peduovirinae	Unclassified	Unclassified
NZ_CP033243.1_fragment_13	Viruses	dsDNA viruses, no RNA stage	Unclassified	Unclassified	Unclassified	Caudovirales	Siphoviridae	Unclassified	Unclassified	Unclassified
NZ_CP033243.1_fragment_14	Viruses	dsDNA viruses, no RNA stage	Unclassified	Unclassified	Unclassified	Caudovirales	Siphoviridae	Unclassified	Unclassified	Unclassified
NZ_CP033243.1_fragment_17	Unclassified	Unclassified	Unclassified	Unclassified	Unclassified	Unclassified	Unclassified	Unclassified	Unclassified	Unclassified
NZ_CP033243.1_fragment_26	Viruses	dsDNA viruses, no RNA stage	Unclassified	Unclassified	Unclassified	Caudovirales	Unclassified	Unclassified	Unclassified	Unclassified
NZ_CP033243.1_fragment_33	Viruses	Acinetobacter virusR3177	Unclassified	Unclassified	Unclassified	Caudovirales	Siphoviridae	Unclassified	Unclassified	Unclassified
NZ_CP033243.1_fragment_36	Unclassified	Unclassified	Unclassified	Unclassified	Unclassified	Unclassified	Unclassified	Unclassified	Unclassified	Unclassified
NZ_CP045428.1_fragment_5	Unclassified	Unclassified	Unclassified	Unclassified	Unclassified	Unclassified	Unclassified	Unclassified	Unclassified	Unclassified
NZ_CP045428.1_fragment_6	Viruses	Unclassified	Unclassified	Unclassified	Unclassified	Caudovirales	Siphoviridae	Unclassified	Unclassified	Unclassified
NZ_CP045428.1_fragment_8	Unclassified	Unclassified	Unclassified	Unclassified	Unclassified	Unclassified	Unclassified	Unclassified	Unclassified	Unclassified
NZ_CP031991.1_fragment_38	Unclassified	Unclassified	Unclassified	Unclassified	Unclassified	Unclassified	Unclassified	Unclassified	Unclassified	Unclassified
NZ_CP044456.1_fragment_2	Unclassified	Unclassified	Unclassified	Unclassified	Unclassified	Unclassified	Unclassified	Unclassified	Unclassified	Unclassified
NZ_CP050400.1_fragment_7	Unclassified	Unclassified	Unclassified	Unclassified	Unclassified	Unclassified	Unclassified	Unclassified	Unclassified	Unclassified
NZ_CP050400.1_fragment_9	Viruses	Unclassified	Unclassified	Unclassified	Unclassified	Caudovirales	Siphoviridae	Unclassified	Unclassified	Unclassified
NZ_CP050400.1_fragment_20	Viruses	Acinetobacter virusR3177	Unclassified	Unclassified	Unclassified	Caudovirales	Siphoviridae	Unclassified	Unclassified	Unclassified
NZ_CP050400.1_fragment_26	Viruses	Acinetobacter virusR3177	Unclassified	Unclassified	Unclassified	Caudovirales	Siphoviridae	Unclassified	Unclassified	Unclassified
NZ_CP050432.1_fragment_12	Viruses	dsDNA viruses, no RNA stage	Unclassified	Unclassified	Unclassified	Caudovirales	Unclassified	Unclassified	Unclassified	Unclassified
NZ_CP050432.1_fragment_17	Viruses	dsDNA viruses, no RNA stage	Unclassified	Unclassified	Unclassified	Caudovirales	Siphoviridae	Unclassified	Unclassified	Unclassified
NZ_CP050432.1_fragment_28	Unclassified	Unclassified	Unclassified	Unclassified	Unclassified	Unclassified	Unclassified	Unclassified	Unclassified	Unclassified
NZ_CP050432.1_fragment_31	Viruses	Unclassified	Unclassified	Unclassified	Unclassified	Caudovirales	Siphoviridae	Unclassified	Unclassified	Unclassified
NZ_CP050432.1_fragment_32	Viruses	dsDNA viruses, no RNA stage	Unclassified	Unclassified	Unclassified	Caudovirales	Siphoviridae	Unclassified	Unclassified	Unclassified
NZ_CP039144.1_fragment_1	Unclassified	Unclassified	Unclassified	Unclassified	Unclassified	Unclassified	Unclassified	Unclassified	Unclassified	Unclassified
NZ_CP039144.1_fragment_3	Unclassified	Unclassified	Unclassified	Unclassified	Unclassified	Unclassified	Unclassified	Unclassified	Unclassified	Unclassified
NZ_CP044519.1_fragment_7	Unclassified	Unclassified	Unclassified	Unclassified	Unclassified	Unclassified	Unclassified	Unclassified	Unclassified	Unclassified
NZ_CP044519.1_fragment_11	Viruses	Unclassified	Unclassified	Unclassified	Unclassified	Caudovirales	Unclassified	Unclassified	Unclassified	Unclassified
NZ_CP044519.1_fragment_21	Unclassified	Unclassified	Unclassified	Unclassified	Unclassified	Unclassified	Unclassified	Unclassified	Unclassified	Unclassified
NZ_CP044519.1_fragment_27	Viruses	dsDNA viruses, no RNA stage	Unclassified	Unclassified	Unclassified	Caudovirales	Unclassified	Unclassified	Unclassified	Unclassified
NZ_CP044519.1_fragment_30	Unclassified	Unclassified	Unclassified	Unclassified	Unclassified	Unclassified	Unclassified	Unclassified	Unclassified	Unclassified
NZ_CP059684.1_fragment_3	Unclassified	Unclassified	Unclassified	Unclassified	Unclassified	Unclassified	Unclassified	Unclassified	Unclassified	Unclassified
NZ_CP059684.1_fragment_5	Unclassified	Unclassified	Unclassified	Unclassified	Unclassified	Unclassified	Unclassified	Unclassified	Unclassified	Unclassified
NZ_CP059684.1_fragment_20	Unclassified	Unclassified	Unclassified	Unclassified	Unclassified	Unclassified	Unclassified	Unclassified	Unclassified	Unclassified
NZ_CP059684.1_fragment_31	Unclassified	Unclassified	Unclassified	Unclassified	Unclassified	Unclassified	Unclassified	Unclassified	Unclassified	Unclassified
NZ_CP059684.1_fragment_33	Unclassified	Unclassified	Unclassified	Unclassified	Unclassified	Unclassified	Unclassified	Unclassified	Unclassified	Unclassified
NZ_CP061521.1_fragment_5	Viruses	Acinetobacter virusR3177	Unclassified	Unclassified	Unclassified	Caudovirales	Siphoviridae	Unclassified	Unclassified	Unclassified
NZ_CP061521.1_fragment_11	Viruses	Unclassified	Unclassified	Unclassified	Unclassified	Caudovirales	Siphoviridae	Unclassified	Unclassified	Unclassified
NZ_CP061521.1_fragment_18	Viruses	dsDNA viruses, no RNA stage	Unclassified	Unclassified	Unclassified	Caudovirales	Unclassified	Unclassified	Unclassified	Unclassified
NZ_CP061521.1_fragment_21	Unclassified	Unclassified	Unclassified	Unclassified	Unclassified	Unclassified	Unclassified	Unclassified	Unclassified	Unclassified
NZ_CP061521.1_fragment_31	Viruses	Unclassified	Unclassified	Unclassified	Unclassified	Caudovirales	Siphoviridae	Unclassified	Unclassified	Unclassified
NZ_CP061522.1_fragment_1	Viruses	dsDNA viruses, no RNA stage	Unclassified	Unclassified	Unclassified	Caudovirales	Siphoviridae	Unclassified	Unclassified	Unclassified
NZ_CP061556.1_fragment_13	Viruses	dsDNA viruses, no RNA stage	Unclassified	Unclassified	Unclassified	Caudovirales	Unclassified	Unclassified	Unclassified	Unclassified
NZ_CP061556.1_fragment_42	Viruses	dsDNA viruses, no RNA stage	Unclassified	Unclassified	Unclassified	Caudovirales	Unclassified	Unclassified	Unclassified	Unclassified
NZ_CP061568.1_fragment_13	Viruses	dsDNA viruses, no RNA stage	Unclassified	Unclassified	Unclassified	Caudovirales	Siphoviridae	Unclassified	Unclassified	Unclassified
NZ_CP061568.1_fragment_15	Viruses	dsDNA viruses, no RNA stage	Unclassified	Unclassified	Unclassified	Caudovirales	Unclassified	Unclassified	Unclassified	Unclassified
NZ_CP061568.1_fragment_28	Unclassified	Unclassified	Unclassified	Unclassified	Unclassified	Unclassified	Unclassified	Unclassified	Unclassified	Unclassified
NZ_CP061568.1_fragment_39	Viruses	dsDNA viruses, no RNA stage	Unclassified	Unclassified	Unclassified	Caudovirales	Myoviridae	Unclassified	Unclassified	Unclassified
NZ_CP061629.1_fragment_9	Viruses	dsDNA viruses, no RNA stage	Unclassified	Unclassified	Unclassified	Caudovirales	Myoviridae	Unclassified	Unclassified	Unclassified
NZ_CP061629.1_fragment_20	Unclassified	Unclassified	Unclassified	Unclassified	Unclassified	Unclassified	Unclassified	Unclassified	Unclassified	Unclassified
NZ_CP061629.1_fragment_33	Viruses	dsDNA viruses, no RNA stage	Unclassified	Unclassified	Unclassified	Caudovirales	Siphoviridae	Unclassified	Unclassified	Unclassified
NZ_CP061629.1_fragment_37	Viruses	dsDNA viruses, no RNA stage	Unclassified	Unclassified	Unclassified	Caudovirales	Myoviridae	Unclassified	Unclassified	Unclassified
NZ_CP061650.1_fragment_10	Viruses	dsDNA viruses, no RNA stage	Unclassified	Unclassified	Unclassified	Caudovirales	Myoviridae	Unclassified	Unclassified	Unclassified
NZ_CP061650.1_fragment_22	Unclassified	Unclassified	Unclassified	Unclassified	Unclassified	Unclassified	Unclassified	Unclassified	Unclassified	Unclassified
NZ_CP061650.1_fragment_36	Viruses	dsDNA viruses, no RNA stage	Unclassified	Unclassified	Unclassified	Caudovirales	Siphoviridae	Unclassified	Unclassified	Unclassified
NZ_CP061650.1_fragment_39	Viruses	dsDNA viruses, no RNA stage	Unclassified	Unclassified	Unclassified	Caudovirales	Myoviridae	Unclassified	Unclassified	Unclassified
NZ_CP061675.1_fragment_13	Viruses	dsDNA viruses, no RNA stage	Unclassified	Unclassified	Unclassified	Caudovirales	Siphoviridae	Unclassified	Unclassified	Unclassified
NZ_CP061675.1_fragment_15	Viruses	dsDNA viruses, no RNA stage	Unclassified	Unclassified	Unclassified	Caudovirales	Unclassified	Unclassified	Unclassified	Unclassified
NZ_CP061675.1_fragment_27	Unclassified	Unclassified	Unclassified	Unclassified	Unclassified	Unclassified	Unclassified	Unclassified	Unclassified	Unclassified
NZ_CP061675.1_fragment_38	Viruses	dsDNA viruses, no RNA stage	Unclassified	Unclassified	Unclassified	Caudovirales	Myoviridae	Unclassified	Unclassified	Unclassified
NZ_CP059080.1_fragment_9	Viruses	dsDNA viruses, no RNA stage	Unclassified	Unclassified	Unclassified	Caudovirales	Myoviridae	Peduovirinae	Unclassified	Unclassified
NZ_CP059080.1_fragment_14	Viruses	Unclassified	Unclassified	Unclassified	Unclassified	Caudovirales	Siphoviridae	Unclassified	Unclassified	Unclassified
NZ_CP059080.1_fragment_20	Unclassified	Unclassified	Unclassified	Unclassified	Unclassified	Unclassified	Unclassified	Unclassified	Unclassified	Unclassified
NZ_LR782267.1_fragment_25	Viruses	dsDNA viruses, no RNA stage	Unclassified	Unclassified	Unclassified	Caudovirales	Myoviridae	Unclassified	Unclassified	Unclassified
NZ_CP032220.1	Viruses	dsDNA viruses, no RNA stage	Unclassified	Unclassified	Unclassified	Caudovirales	Siphoviridae	Unclassified	Unclassified	Unclassified
NZ_CP050417.1	Viruses	dsDNA viruses, no RNA stage	Unclassified	Unclassified	Unclassified	Caudovirales	Siphoviridae	Unclassified	Unclassified	Unclassified
NC_005966.1_fragment_19	Unclassified	Unclassified	Unclassified	Unclassified	Unclassified	Unclassified	Unclassified	Unclassified	Unclassified	Unclassified
NC_020524.1_fragment_1	Viruses	dsDNA viruses, no RNA stage	Unclassified	Unclassified	Unclassified	Caudovirales	Unclassified	Unclassified	Unclassified	Unclassified
NC_020524.1_fragment_2	Viruses	dsDNA viruses, no RNA stage	Unclassified	Unclassified	Unclassified	Caudovirales	Siphoviridae	Unclassified	Unclassified	Unclassified
NC_018706.1_fragment_12	Unclassified	Unclassified	Unclassified	Unclassified	Unclassified	Unclassified	Unclassified	Unclassified	Unclassified	Unclassified
NC_018706.1_fragment_13	Viruses	Unclassified	Unclassified	Unclassified	Unclassified	Caudovirales	Siphoviridae	Unclassified	Unclassified	Unclassified
NC_018706.1_fragment_28	Unclassified	Unclassified	Unclassified	Unclassified	Unclassified	Unclassified	Unclassified	Unclassified	Unclassified	Unclassified
NC_021729.1_fragment_10	Unclassified	Unclassified	Unclassified	Unclassified	Unclassified	Unclassified	Unclassified	Unclassified	Unclassified	Unclassified
NC_021729.1_fragment_11	Viruses	dsDNA viruses, no RNA stage	Unclassified	Unclassified	Unclassified	Caudovirales	Siphoviridae	Unclassified	Unclassified	Unclassified
NC_021729.1_fragment_29	Viruses	dsDNA viruses, no RNA stage	Unclassified	Unclassified	Unclassified	Caudovirales	Siphoviridae	Unclassified	Unclassified	Unclassified
NC_023028.1_fragment_24	Viruses	Unclassified	Unclassified	Unclassified	Unclassified	Caudovirales	Siphoviridae	Unclassified	Unclassified	Unclassified
NZ_CP009257.1_fragment_1	Viruses	Acinetobacter virusR3177	Unclassified	Unclassified	Unclassified	Caudovirales	Siphoviridae	Unclassified	Unclassified	Unclassified
NZ_CP009257.1_fragment_2	Unclassified	Unclassified	Unclassified	Unclassified	Unclassified	Unclassified	Unclassified	Unclassified	Unclassified	Unclassified
NZ_CP009257.1_fragment_3	Viruses	dsDNA viruses, no RNA stage	Unclassified	Unclassified	Unclassified	Caudovirales	Siphoviridae	Unclassified	Unclassified	Unclassified
NZ_CP009257.1_fragment_11	Viruses	dsDNA viruses, no RNA stage/Acinetobacter virusR3177	Unclassified	Unclassified	Unclassified	Caudovirales	Siphoviridae	Unclassified	Unclassified	Unclassified
NZ_CP009257.1_fragment_14	Viruses	dsDNA viruses, no RNA stage	Unclassified	Unclassified	Unclassified	Caudovirales	Siphoviridae	Unclassified	Unclassified	Unclassified
NZ_CP009257.1_fragment_20	Viruses	Unclassified	Unclassified	Unclassified	Unclassified	Caudovirales	Unclassified	Unclassified	Unclassified	Unclassified
NZ_CP009257.1_fragment_21	Viruses	Acinetobacter virusR3177/dsDNA viruses, no RNA stage	Unclassified	Unclassified	Unclassified	Caudovirales	Siphoviridae	Unclassified	Unclassified	Unclassified
NZ_CP009257.1_fragment_24	Unclassified	Unclassified	Unclassified	Unclassified	Unclassified	Unclassified	Unclassified	Unclassified	Unclassified	Unclassified
NZ_CP009257.1_fragment_40	Viruses	dsDNA viruses, no RNA stage	Unclassified	Unclassified	Unclassified	Caudovirales	Siphoviridae	Unclassified	Unclassified	Unclassified
NZ_CP009257.1_fragment_45	Viruses	dsDNA viruses, no RNA stage	Unclassified	Unclassified	Unclassified	Caudovirales	Myoviridae	Unclassified	Unclassified	Unclassified
NZ_CP009257.1_fragment_47	Viruses	dsDNA viruses, no RNA stage	Unclassified	Unclassified	Unclassified	Caudovirales	Siphoviridae	Unclassified	Unclassified	Unclassified
NZ_HG977522.1_fragment_15	Viruses	dsDNA viruses, no RNA stage	Unclassified	Unclassified	Unclassified	Caudovirales	Unclassified	Unclassified	Unclassified	Unclassified
NZ_HG977522.1_fragment_18	Unclassified	Unclassified	Unclassified	Unclassified	Unclassified	Unclassified	Unclassified	Unclassified	Unclassified	Unclassified
NZ_HG977522.1_fragment_26	Viruses	Acinetobacter virusR3177	Unclassified	Unclassified	Unclassified	Caudovirales	Siphoviridae	Unclassified	Unclassified	Unclassified
NZ_CP010780.1_fragment_1	Viruses	dsDNA viruses, no RNA stage	Unclassified	Unclassified	Unclassified	Caudovirales	Siphoviridae	Unclassified	Unclassified	Unclassified
NZ_CP021345.1_fragment_2	Viruses	Acinetobacter virusR3177	Unclassified	Unclassified	Unclassified	Caudovirales	Siphoviridae	Unclassified	Unclassified	Unclassified
NZ_CP021345.1_fragment_14	Viruses	dsDNA viruses, no RNA stage	Unclassified	Unclassified	Unclassified	Caudovirales	Siphoviridae	Unclassified	Unclassified	Unclassified
NZ_CP021345.1_fragment_20	Viruses	dsDNA viruses, no RNA stage	Unclassified	Unclassified	Unclassified	Caudovirales	Siphoviridae	Unclassified	Unclassified	Unclassified
NZ_CP021345.1_fragment_24	Viruses	dsDNA viruses, no RNA stage	Unclassified	Unclassified	Unclassified	Caudovirales	Myoviridae	Peduovirinae	Unclassified	Unclassified
NZ_CP015364.1_fragment_2	Viruses	dsDNA viruses, no RNA stage	Unclassified	Unclassified	Unclassified	Caudovirales	Unclassified	Unclassified	Unclassified	Unclassified
NZ_CP015364.1_fragment_11	Unclassified	Unclassified	Unclassified	Unclassified	Unclassified	Unclassified	Unclassified	Unclassified	Unclassified	Unclassified
NZ_CP015364.1_fragment_14	Viruses	dsDNA viruses, no RNA stage	Unclassified	Unclassified	Unclassified	Caudovirales	Siphoviridae	Unclassified	Unclassified	Unclassified
NZ_CP015364.1_fragment_15	Viruses	dsDNA viruses, no RNA stage	Unclassified	Unclassified	Unclassified	Caudovirales	Siphoviridae	Unclassified	Unclassified	Unclassified
NZ_CP015364.1_fragment_32	Unclassified	Unclassified	Unclassified	Unclassified	Unclassified	Unclassified	Unclassified	Unclassified	Unclassified	Unclassified
NZ_CP015364.1_fragment_36	Viruses	Acinetobacter virusR3177	Unclassified	Unclassified	Unclassified	Caudovirales	Siphoviridae	Unclassified	Unclassified	Unclassified
NZ_CP029397.2_fragment_13	Unclassified	Unclassified	Unclassified	Unclassified	Unclassified	Unclassified	Unclassified	Unclassified	Unclassified	Unclassified
NZ_CP029397.2_fragment_23	Unclassified	Unclassified	Unclassified	Unclassified	Unclassified	Unclassified	Unclassified	Unclassified	Unclassified	Unclassified
NZ_CP029397.2_fragment_27	Unclassified	Unclassified	Unclassified	Unclassified	Unclassified	Unclassified	Unclassified	Unclassified	Unclassified	Unclassified
NZ_CP029397.2_fragment_28	Viruses	dsDNA viruses, no RNA stage	Unclassified	Unclassified	Unclassified	Caudovirales	Unclassified	Unclassified	Unclassified	Unclassified
NZ_CP018677.1_fragment_15	Unclassified	Unclassified	Unclassified	Unclassified	Unclassified	Unclassified	Unclassified	Unclassified	Unclassified	Unclassified
NZ_CP018677.1_fragment_29	Unclassified	Unclassified	Unclassified	Unclassified	Unclassified	Unclassified	Unclassified	Unclassified	Unclassified	Unclassified
NZ_CP018677.1_fragment_31	Viruses	dsDNA viruses, no RNA stage	Unclassified	Unclassified	Unclassified	Caudovirales	Siphoviridae	Unclassified	Unclassified	Unclassified
NZ_CP018677.1_fragment_36	Viruses	dsDNA viruses, no RNA stage	Unclassified	Unclassified	Unclassified	Caudovirales	Unclassified	Unclassified	Unclassified	Unclassified
NZ_CP016298.1_fragment_16	Viruses	Unclassified	Unclassified	Unclassified	Unclassified	Caudovirales	Siphoviridae	Unclassified	Unclassified	Unclassified
NZ_CP016298.1_fragment_20	Unclassified	Unclassified	Unclassified	Unclassified	Unclassified	Unclassified	Unclassified	Unclassified	Unclassified	Unclassified
NZ_CP016298.1_fragment_28	Viruses	Unclassified	Unclassified	Unclassified	Unclassified	Caudovirales	Siphoviridae	Unclassified	Unclassified	Unclassified
NZ_CP016298.1_fragment_29	Unclassified	Unclassified	Unclassified	Unclassified	Unclassified	Unclassified	Unclassified	Unclassified	Unclassified	Unclassified
NZ_CP020586.1_fragment_16	Viruses	Unclassified	Unclassified	Unclassified	Unclassified	Caudovirales	Siphoviridae	Unclassified	Unclassified	Unclassified
NZ_CP020586.1_fragment_30	Viruses	Acinetobacter virusR3177	Unclassified	Unclassified	Unclassified	Caudovirales	Siphoviridae	Unclassified	Unclassified	Unclassified
NZ_CP020586.1_fragment_36	Viruses	dsDNA viruses, no RNA stage	Unclassified	Unclassified	Unclassified	Caudovirales	Siphoviridae	Unclassified	Unclassified	Unclassified
NZ_CP020586.1_fragment_37	Unclassified	Unclassified	Unclassified	Unclassified	Unclassified	Unclassified	Unclassified	Unclassified	Unclassified	Unclassified
NZ_CP020588.1_fragment_10	Viruses	dsDNA viruses, no RNA stage	Unclassified	Unclassified	Unclassified	Caudovirales	Myoviridae	Peduovirinae	Unclassified	Unclassified
NZ_CP020588.1_fragment_12	Unclassified	Unclassified	Unclassified	Unclassified	Unclassified	Unclassified	Unclassified	Unclassified	Unclassified	Unclassified
NZ_CP020588.1_fragment_13	Viruses	dsDNA viruses, no RNA stage	Unclassified	Unclassified	Unclassified	Caudovirales	Unclassified	Unclassified	Unclassified	Unclassified
NZ_CP020588.1_fragment_17	Viruses	dsDNA viruses, no RNA stage	Unclassified	Unclassified	Unclassified	Caudovirales	Unclassified	Unclassified	Unclassified	Unclassified
NZ_CP020588.1_fragment_26	Unclassified	Unclassified	Unclassified	Unclassified	Unclassified	Unclassified	Unclassified	Unclassified	Unclassified	Unclassified
NZ_CP020588.1_fragment_37	Unclassified	Unclassified	Unclassified	Unclassified	Unclassified	Unclassified	Unclassified	Unclassified	Unclassified	Unclassified
NZ_CP020578.1_fragment_2	Unclassified	Unclassified	Unclassified	Unclassified	Unclassified	Unclassified	Unclassified	Unclassified	Unclassified	Unclassified
NZ_CP020578.1_fragment_11	Viruses	Unclassified	Unclassified	Unclassified	Unclassified	Caudovirales	Siphoviridae	Unclassified	Unclassified	Unclassified
NZ_CP020578.1_fragment_12	Unclassified	Unclassified	Unclassified	Unclassified	Unclassified	Unclassified	Unclassified	Unclassified	Unclassified	Unclassified
NZ_CP020578.1_fragment_28	Viruses	dsDNA viruses, no RNA stage	Unclassified	Unclassified	Unclassified	Caudovirales	Myoviridae	Unclassified	Unclassified	Unclassified
NZ_CP020578.1_fragment_32	Viruses	Acinetobacter virusR3177	Unclassified	Unclassified	Unclassified	Caudovirales	Siphoviridae	Unclassified	Unclassified	Unclassified
NZ_CP032286.1_fragment_13	Unclassified	Unclassified	Unclassified	Unclassified	Unclassified	Unclassified	Unclassified	Unclassified	Unclassified	Unclassified
NZ_CP024611.1_fragment_9	Viruses	Unclassified	Unclassified	Unclassified	Unclassified	Caudovirales	Siphoviridae	Unclassified	Unclassified	Unclassified
NZ_CP024611.1_fragment_15	Viruses	Acinetobacter virusR3177	Unclassified	Unclassified	Unclassified	Caudovirales	Siphoviridae	Unclassified	Unclassified	Unclassified
NZ_CP024611.1_fragment_26	Viruses	Unclassified	Unclassified	Unclassified	Unclassified	Caudovirales	Siphoviridae	Unclassified	Unclassified	Unclassified
NZ_CP024611.1_fragment_27	Unclassified	Unclassified	Unclassified	Unclassified	Unclassified	Unclassified	Unclassified	Unclassified	Unclassified	Unclassified
NZ_CP026750.2_fragment_9	Viruses	Unclassified	Unclassified	Unclassified	Unclassified	Caudovirales	Siphoviridae	Unclassified	Unclassified	Unclassified
NZ_CP026750.2_fragment_17	Unclassified	Unclassified	Unclassified	Unclassified	Unclassified	Unclassified	Unclassified	Unclassified	Unclassified	Unclassified
NZ_CP026750.2_fragment_24	Viruses	Unclassified	Unclassified	Unclassified	Unclassified	Caudovirales	Siphoviridae	Unclassified	Unclassified	Unclassified
NZ_CP024620.2_fragment_22	Viruses	dsDNA viruses, no RNA stage	Unclassified	Unclassified	Unclassified	Caudovirales	Unclassified	Unclassified	Unclassified	Unclassified
NZ_CP028574.2_fragment_6	Unclassified	Unclassified	Unclassified	Unclassified	Unclassified	Unclassified	Unclassified	Unclassified	Unclassified	Unclassified
NZ_CP028574.2_fragment_11	Viruses	dsDNA viruses, no RNA stage	Unclassified	Unclassified	Unclassified	Caudovirales	Siphoviridae	Unclassified	Unclassified	Unclassified
NZ_CP028574.2_fragment_22	Viruses	dsDNA viruses, no RNA stage	Unclassified	Unclassified	Unclassified	Caudovirales	Siphoviridae	Unclassified	Unclassified	Unclassified
NZ_CP028574.2_fragment_29	Viruses	dsDNA viruses, no RNA stage	Unclassified	Unclassified	Unclassified	Caudovirales	Siphoviridae	Unclassified	Unclassified	Unclassified
NZ_CP030880.1_fragment_10	Unclassified	Unclassified	Unclassified	Unclassified	Unclassified	Unclassified	Unclassified	Unclassified	Unclassified	Unclassified
NZ_CP030880.1_fragment_17	Viruses	dsDNA viruses, no RNA stage	Unclassified	Unclassified	Unclassified	Caudovirales	Unclassified	Unclassified	Unclassified	Unclassified
NZ_CP030880.1_fragment_27	Viruses	Unclassified	Unclassified	Unclassified	Unclassified	Caudovirales	Siphoviridae	Unclassified	Unclassified	Unclassified
NZ_CP022283.1_fragment_15	Viruses	dsDNA viruses, no RNA stage	Unclassified	Unclassified	Unclassified	Caudovirales	Myoviridae	Unclassified	Unclassified	Unclassified
NZ_CP022283.1_fragment_20	Viruses	dsDNA viruses, no RNA stage	Unclassified	Unclassified	Unclassified	Caudovirales	Siphoviridae	Unclassified	Unclassified	Unclassified
NZ_CP022283.1_fragment_28	Unclassified	Unclassified	Unclassified	Unclassified	Unclassified	Unclassified	Unclassified	Unclassified	Unclassified	Unclassified
NZ_CP022283.1_fragment_31	Unclassified	Unclassified	Unclassified	Unclassified	Unclassified	Unclassified	Unclassified	Unclassified	Unclassified	Unclassified
NZ_CP022283.1_fragment_38	Unclassified	Unclassified	Unclassified	Unclassified	Unclassified	Unclassified	Unclassified	Unclassified	Unclassified	Unclassified
NZ_CP022283.1_fragment_39	Viruses	dsDNA viruses, no RNA stage	Unclassified	Unclassified	Unclassified	Caudovirales	Myoviridae	Peduovirinae	Unclassified	Unclassified
NZ_CP027185.1_fragment_1	Unclassified	Unclassified	Unclassified	Unclassified	Unclassified	Unclassified	Unclassified	Unclassified	Unclassified	Unclassified
NZ_CP027185.1_fragment_4	Viruses	dsDNA viruses, no RNA stage	Unclassified	Unclassified	Unclassified	Caudovirales	Siphoviridae	Unclassified	Unclassified	Unclassified
NZ_CP033858.1_fragment_9	Viruses	dsDNA viruses, no RNA stage	Unclassified	Unclassified	Unclassified	Caudovirales	Siphoviridae	Unclassified	Unclassified	Unclassified
NZ_CP033858.1_fragment_12	Viruses	dsDNA viruses, no RNA stage	Unclassified	Unclassified	Unclassified	Caudovirales	Myoviridae	Unclassified	Unclassified	Unclassified
NZ_CP033858.1_fragment_13	Unclassified	Unclassified	Unclassified	Unclassified	Unclassified	Unclassified	Unclassified	Unclassified	Unclassified	Unclassified
NZ_CP033858.1_fragment_14	Viruses	dsDNA viruses, no RNA stage	Unclassified	Unclassified	Unclassified	Caudovirales	Siphoviridae	Unclassified	Unclassified	Unclassified
NZ_CP033858.1_fragment_26	Unclassified	Unclassified	Unclassified	Unclassified	Unclassified	Unclassified	Unclassified	Unclassified	Unclassified	Unclassified
NZ_CP033768.1_fragment_18	Unclassified	Unclassified	Unclassified	Unclassified	Unclassified	Unclassified	Unclassified	Unclassified	Unclassified	Unclassified
NZ_CP033768.1_fragment_24	Unclassified	Unclassified	Unclassified	Unclassified	Unclassified	Unclassified	Unclassified	Unclassified	Unclassified	Unclassified
NZ_CP022298.1_fragment_21	Unclassified	Unclassified	Unclassified	Unclassified	Unclassified	Unclassified	Unclassified	Unclassified	Unclassified	Unclassified
NZ_CP022298.1_fragment_45	Unclassified	Unclassified	Unclassified	Unclassified	Unclassified	Unclassified	Unclassified	Unclassified	Unclassified	Unclassified
NZ_CP028139.1_fragment_4	Unclassified	Unclassified	Unclassified	Unclassified	Unclassified	Unclassified	Unclassified	Unclassified	Unclassified	Unclassified
NZ_CP037872.1_fragment_28	Viruses	Unclassified	Unclassified	Unclassified	Unclassified	Caudovirales	Siphoviridae	Unclassified	Unclassified	Unclassified
NZ_CP038010.1_fragment_3	Unclassified	Unclassified	Unclassified	Unclassified	Unclassified	Unclassified	Unclassified	Unclassified	Unclassified	Unclassified
NZ_CP038500.1_fragment_1	Viruses	dsDNA viruses, no RNA stage	Unclassified	Unclassified	Unclassified	Caudovirales	Myoviridae	Peduovirinae	Unclassified	Unclassified
NZ_CP038500.1_fragment_6	Viruses	dsDNA viruses, no RNA stage	Unclassified	Unclassified	Unclassified	Caudovirales	Unclassified	Unclassified	Unclassified	Unclassified
NZ_CP038500.1_fragment_7	Viruses	dsDNA viruses, no RNA stage	Unclassified	Unclassified	Unclassified	Caudovirales	Unclassified	Unclassified	Unclassified	Unclassified
NZ_CP038500.1_fragment_10	Unclassified	Unclassified	Unclassified	Unclassified	Unclassified	Unclassified	Unclassified	Unclassified	Unclassified	Unclassified
NZ_CP038500.1_fragment_12	Unclassified	Unclassified	Unclassified	Unclassified	Unclassified	Unclassified	Unclassified	Unclassified	Unclassified	Unclassified
NZ_CP038500.1_fragment_17	Viruses	dsDNA viruses, no RNA stage	Unclassified	Unclassified	Unclassified	Caudovirales	Unclassified	Unclassified	Unclassified	Unclassified
NZ_CP038500.1_fragment_24	Viruses	dsDNA viruses, no RNA stage	Unclassified	Unclassified	Unclassified	Caudovirales	Siphoviridae	Unclassified	Unclassified	Unclassified
NZ_CP038500.1_fragment_26	Unclassified	Unclassified	Unclassified	Unclassified	Unclassified	Unclassified	Unclassified	Unclassified	Unclassified	Unclassified
NZ_CP038500.1_fragment_42	Viruses	dsDNA viruses, no RNA stage	Unclassified	Unclassified	Unclassified	Caudovirales	Unclassified	Unclassified	Unclassified	Unclassified
NZ_CP032215.1_fragment_10	Unclassified	Unclassified	Unclassified	Unclassified	Unclassified	Unclassified	Unclassified	Unclassified	Unclassified	Unclassified
NZ_CP032215.1_fragment_28	Unclassified	Unclassified	Unclassified	Unclassified	Unclassified	Unclassified	Unclassified	Unclassified	Unclassified	Unclassified
NZ_CP042994.1_fragment_35	Unclassified	Unclassified	Unclassified	Unclassified	Unclassified	Unclassified	Unclassified	Unclassified	Unclassified	Unclassified
NZ_CP045528.1_fragment_3	Unclassified	Unclassified	Unclassified	Unclassified	Unclassified	Unclassified	Unclassified	Unclassified	Unclassified	Unclassified
NZ_CP045528.1_fragment_9	Viruses	dsDNA viruses, no RNA stage	Unclassified	Unclassified	Unclassified	Caudovirales	Siphoviridae	Unclassified	Unclassified	Unclassified
NZ_CP045528.1_fragment_14	Viruses	Unclassified	Unclassified	Unclassified	Unclassified	Caudovirales	Siphoviridae	Unclassified	Unclassified	Unclassified
NZ_CP045528.1_fragment_15	Unclassified	Unclassified	Unclassified	Unclassified	Unclassified	Unclassified	Unclassified	Unclassified	Unclassified	Unclassified
NZ_CP045528.1_fragment_36	Viruses	Acinetobacter virusR3177	Unclassified	Unclassified	Unclassified	Caudovirales	Siphoviridae	Unclassified	Unclassified	Unclassified
NZ_CP045650.1_fragment_5	Unclassified	Unclassified	Unclassified	Unclassified	Unclassified	Unclassified	Unclassified	Unclassified	Unclassified	Unclassified
NZ_CP045650.1_fragment_19	Viruses	Unclassified	Unclassified	Unclassified	Unclassified	Caudovirales	Unclassified	Unclassified	Unclassified	Unclassified
NZ_CP044455.1_fragment_12	Viruses	Unclassified	Unclassified	Unclassified	Unclassified	Caudovirales	Unclassified	Unclassified	Unclassified	Unclassified
NZ_CP044455.1_fragment_22	Viruses	Unclassified	Unclassified	Unclassified	Unclassified	Caudovirales	Unclassified	Unclassified	Unclassified	Unclassified
NZ_CP051875.1_fragment_8	Viruses	dsDNA viruses, no RNA stage	Unclassified	Unclassified	Unclassified	Caudovirales	Unclassified	Unclassified	Unclassified	Unclassified
NZ_CP051875.1_fragment_11	Viruses	Unclassified	Unclassified	Unclassified	Unclassified	Caudovirales	Siphoviridae	Unclassified	Unclassified	Unclassified
NZ_CP051875.1_fragment_12	Viruses	dsDNA viruses, no RNA stage	Unclassified	Unclassified	Unclassified	Caudovirales	Unclassified	Unclassified	Unclassified	Unclassified
NZ_CP051875.1_fragment_18	Unclassified	Unclassified	Unclassified	Unclassified	Unclassified	Unclassified	Unclassified	Unclassified	Unclassified	Unclassified
NZ_CP051875.1_fragment_21	Unclassified	Unclassified	Unclassified	Unclassified	Unclassified	Unclassified	Unclassified	Unclassified	Unclassified	Unclassified
NZ_CP051875.1_fragment_23	Viruses	dsDNA viruses, no RNA stage	Unclassified	Unclassified	Unclassified	Caudovirales	Podoviridae	Unclassified	Unclassified	Unclassified
NZ_CP051875.1_fragment_29	Viruses	dsDNA viruses, no RNA stage	Unclassified	Unclassified	Unclassified	Caudovirales	Siphoviridae	Unclassified	Unclassified	Unclassified
NZ_CP051875.1_fragment_30	Unclassified	Unclassified	Unclassified	Unclassified	Unclassified	Unclassified	Unclassified	Unclassified	Unclassified	Unclassified
NZ_CP051875.1_fragment_31	Viruses	dsDNA viruses, no RNA stage	Unclassified	Unclassified	Unclassified	Caudovirales	Unclassified	Unclassified	Unclassified	Unclassified
NZ_CP050385.1_fragment_2	Viruses	dsDNA viruses, no RNA stage	Unclassified	Unclassified	Unclassified	Caudovirales	Myoviridae	Unclassified	Unclassified	Unclassified
NZ_CP050385.1_fragment_8	Unclassified	Unclassified	Unclassified	Unclassified	Unclassified	Unclassified	Unclassified	Unclassified	Unclassified	Unclassified
NZ_CP050385.1_fragment_13	Viruses	dsDNA viruses, no RNA stage	Unclassified	Unclassified	Unclassified	Caudovirales	Unclassified	Unclassified	Unclassified	Unclassified
NZ_CP050385.1_fragment_19	Viruses	dsDNA viruses, no RNA stage	Unclassified	Unclassified	Unclassified	Caudovirales	Unclassified	Unclassified	Unclassified	Unclassified
NZ_CP050385.1_fragment_26	Viruses	dsDNA viruses, no RNA stage	Unclassified	Unclassified	Unclassified	Caudovirales	Siphoviridae	Unclassified	Unclassified	Unclassified
NZ_CP050385.1_fragment_27	Viruses	dsDNA viruses, no RNA stage	Unclassified	Unclassified	Unclassified	Caudovirales	Unclassified	Unclassified	Unclassified	Unclassified
NZ_CP050385.1_fragment_28	Viruses	Unclassified	Unclassified	Unclassified	Unclassified	Caudovirales	Siphoviridae	Unclassified	Unclassified	Unclassified
NZ_CP050415.1_fragment_1	Viruses	Unclassified	Unclassified	Unclassified	Unclassified	Caudovirales	Siphoviridae	Unclassified	Unclassified	Unclassified
NZ_CP050415.1_fragment_3	Unclassified	Unclassified	Unclassified	Unclassified	Unclassified	Unclassified	Unclassified	Unclassified	Unclassified	Unclassified
NZ_CP050415.1_fragment_13	Viruses	dsDNA viruses, no RNA stage	Unclassified	Unclassified	Unclassified	Caudovirales	Siphoviridae	Unclassified	Unclassified	Unclassified
NZ_CP050415.1_fragment_19	Viruses	dsDNA viruses, no RNA stage	Unclassified	Unclassified	Unclassified	Caudovirales	Siphoviridae	Unclassified	Unclassified	Unclassified
NZ_CP048828.1_fragment_2	Unclassified	Unclassified	Unclassified	Unclassified	Unclassified	Unclassified	Unclassified	Unclassified	Unclassified	Unclassified
NZ_AP022238.1_fragment_23	Viruses	dsDNA viruses, no RNA stage	Unclassified	Unclassified	Unclassified	Caudovirales	Siphoviridae	Unclassified	Unclassified	Unclassified
NZ_CP060285.1_fragment_10	Viruses	Acinetobacter virusR3177	Unclassified	Unclassified	Unclassified	Caudovirales	Siphoviridae	Unclassified	Unclassified	Unclassified
NZ_CP060285.1_fragment_18	Unclassified	Unclassified	Unclassified	Unclassified	Unclassified	Unclassified	Unclassified	Unclassified	Unclassified	Unclassified
NZ_CP060285.1_fragment_25	Viruses	Unclassified	Unclassified	Unclassified	Unclassified	Caudovirales	Siphoviridae	Unclassified	Unclassified	Unclassified
NZ_CP060285.1_fragment_26	Unclassified	Unclassified	Unclassified	Unclassified	Unclassified	Unclassified	Unclassified	Unclassified	Unclassified	Unclassified
NZ_CP061566.1_fragment_3	Unclassified	Unclassified	Unclassified	Unclassified	Unclassified	Unclassified	Unclassified	Unclassified	Unclassified	Unclassified
NZ_CP061578.1_fragment_12	Viruses	dsDNA viruses, no RNA stage	Unclassified	Unclassified	Unclassified	Caudovirales	Myoviridae	Unclassified	Unclassified	Unclassified
NZ_CP061578.1_fragment_34	Viruses	dsDNA viruses, no RNA stage	Unclassified	Unclassified	Unclassified	Caudovirales	Siphoviridae	Unclassified	Unclassified	Unclassified
NZ_CP061578.1_fragment_38	Viruses	dsDNA viruses, no RNA stage	Unclassified	Unclassified	Unclassified	Caudovirales	Myoviridae	Unclassified	Unclassified	Unclassified
NZ_CP061691.1_fragment_11	Unclassified	Unclassified	Unclassified	Unclassified	Unclassified	Unclassified	Unclassified	Unclassified	Unclassified	Unclassified
NZ_CP061691.1_fragment_17	Viruses	dsDNA viruses, no RNA stage	Unclassified	Unclassified	Unclassified	Caudovirales	Unclassified	Unclassified	Unclassified	Unclassified
NZ_CP061688.1_fragment_1	Unclassified	Unclassified	Unclassified	Unclassified	Unclassified	Unclassified	Unclassified	Unclassified	Unclassified	Unclassified
NZ_LS999521.1_fragment_31	Viruses	Unclassified	Unclassified	Unclassified	Unclassified	Caudovirales	Siphoviridae	Unclassified	Unclassified	Unclassified
NZ_CP026128.1	Viruses	dsDNA viruses, no RNA stage	Unclassified	Unclassified	Unclassified	Caudovirales	Unclassified	Unclassified	Unclassified	Unclassified
NZ_CP026944.1	Unclassified	Unclassified	Unclassified	Unclassified	Unclassified	Unclassified	Unclassified	Unclassified	Unclassified	Unclassified
NZ_CP031445.1	Unclassified	Unclassified	Unclassified	Unclassified	Unclassified	Unclassified	Unclassified	Unclassified	Unclassified	Unclassified
NZ_CP041590.1	Unclassified	Unclassified	Unclassified	Unclassified	Unclassified	Unclassified	Unclassified	Unclassified	Unclassified	Unclassified
NZ_CP047974.1	Unclassified	Unclassified	Unclassified	Unclassified	Unclassified	Unclassified	Unclassified	Unclassified	Unclassified	Unclassified
NZ_CP010369.1_fragment_2	Unclassified	Unclassified	Unclassified	Unclassified	Unclassified	Unclassified	Unclassified	Unclassified	Unclassified	Unclassified
NZ_CP012608.1_fragment_42	Unclassified	Unclassified	Unclassified	Unclassified	Unclassified	Unclassified	Unclassified	Unclassified	Unclassified	Unclassified
NZ_CP012608.1_fragment_62	Unclassified	Unclassified	Unclassified	Unclassified	Unclassified	Unclassified	Unclassified	Unclassified	Unclassified	Unclassified
NZ_LN997846.1_fragment_14	Unclassified	Unclassified	Unclassified	Unclassified	Unclassified	Unclassified	Unclassified	Unclassified	Unclassified	Unclassified
NZ_LN997846.1_fragment_24	Unclassified	Unclassified	Unclassified	Unclassified	Unclassified	Unclassified	Unclassified	Unclassified	Unclassified	Unclassified
NZ_LN997846.1_fragment_43	Unclassified	Unclassified	Unclassified	Unclassified	Unclassified	Unclassified	Unclassified	Unclassified	Unclassified	Unclassified
NZ_LN997846.1_fragment_60	Viruses	dsDNA viruses, no RNA stage	Unclassified	Unclassified	Unclassified	Caudovirales	Myoviridae	Unclassified	Unclassified	Unclassified
NZ_CP035049.1_fragment_30	Viruses	Unclassified	Unclassified	Unclassified	Unclassified	Caudovirales	Siphoviridae	Unclassified	Unclassified	Unclassified
NZ_CP035049.1_fragment_57	Viruses	dsDNA viruses, no RNA stage	Unclassified	Unclassified	Unclassified	Caudovirales	Siphoviridae	Unclassified	Unclassified	Unclassified
NZ_CP035049.1_fragment_66	Viruses	Acinetobacter virusR3177	Unclassified	Unclassified	Unclassified	Caudovirales	Siphoviridae	Unclassified	Unclassified	Unclassified
NZ_CP017644.1_fragment_23	Unclassified	Unclassified	Unclassified	Unclassified	Unclassified	Unclassified	Unclassified	Unclassified	Unclassified	Unclassified
NZ_CP017644.1_fragment_27	Viruses	Unclassified	Unclassified	Unclassified	Unclassified	Caudovirales	Siphoviridae	Unclassified	Unclassified	Unclassified
NZ_CP017644.1_fragment_53	Viruses	Acinetobacter virusR3177	Unclassified	Unclassified	Unclassified	Caudovirales	Siphoviridae	Unclassified	Unclassified	Unclassified
NZ_CP017644.1_fragment_62	Viruses	Acinetobacter virusR3177	Unclassified	Unclassified	Unclassified	Caudovirales	Siphoviridae	Unclassified	Unclassified	Unclassified
NZ_CP017644.1_fragment_66	Viruses	Unclassified	Unclassified	Unclassified	Unclassified	Caudovirales	Siphoviridae	Unclassified	Unclassified	Unclassified
NZ_CP017646.1_fragment_25	Unclassified	Unclassified	Unclassified	Unclassified	Unclassified	Unclassified	Unclassified	Unclassified	Unclassified	Unclassified
NZ_CP017646.1_fragment_30	Viruses	Unclassified	Unclassified	Unclassified	Unclassified	Caudovirales	Siphoviridae	Unclassified	Unclassified	Unclassified
NZ_CP017646.1_fragment_57	Viruses	Acinetobacter virusR3177	Unclassified	Unclassified	Unclassified	Caudovirales	Siphoviridae	Unclassified	Unclassified	Unclassified
NZ_CP017654.1_fragment_24	Unclassified	Unclassified	Unclassified	Unclassified	Unclassified	Unclassified	Unclassified	Unclassified	Unclassified	Unclassified
NZ_CP017654.1_fragment_28	Viruses	Unclassified	Unclassified	Unclassified	Unclassified	Caudovirales	Siphoviridae	Unclassified	Unclassified	Unclassified
NZ_CP017654.1_fragment_63	Viruses	Acinetobacter virusR3177	Unclassified	Unclassified	Unclassified	Caudovirales	Siphoviridae	Unclassified	Unclassified	Unclassified
NZ_CP018256.1_fragment_41	Viruses	Unclassified	Unclassified	Unclassified	Unclassified	Caudovirales	Siphoviridae	Unclassified	Unclassified	Unclassified
NZ_CP018256.1_fragment_68	Viruses	Unclassified	Unclassified	Unclassified	Unclassified	Caudovirales	Siphoviridae	Unclassified	Unclassified	Unclassified
NZ_CP018256.1_fragment_71	Unclassified	Unclassified	Unclassified	Unclassified	Unclassified	Unclassified	Unclassified	Unclassified	Unclassified	Unclassified
NZ_CP018421.1_fragment_57	Viruses	Unclassified	Unclassified	Unclassified	Unclassified	Caudovirales	Siphoviridae	Unclassified	Unclassified	Unclassified
NZ_CP018421.1_fragment_65	Viruses	Unclassified	Unclassified	Unclassified	Unclassified	Caudovirales	Unclassified	Unclassified	Unclassified	Unclassified
NZ_CP018421.1_fragment_68	Unclassified	Unclassified	Unclassified	Unclassified	Unclassified	Unclassified	Unclassified	Unclassified	Unclassified	Unclassified
NZ_CP016301.1_fragment_1	Viruses	dsDNA viruses, no RNA stage	Unclassified	Unclassified	Unclassified	Caudovirales	Siphoviridae	Unclassified	Unclassified	Unclassified
NZ_CP020585.1_fragment_1	Viruses	dsDNA viruses, no RNA stage	Unclassified	Unclassified	Unclassified	Caudovirales	Siphoviridae	Unclassified	Unclassified	Unclassified
NZ_CP020585.1_fragment_2	Viruses	dsDNA viruses, no RNA stage	Unclassified	Unclassified	Unclassified	Caudovirales	Unclassified	Unclassified	Unclassified	Unclassified
NZ_CP020574.1_fragment_1	Viruses	dsDNA viruses, no RNA stage	Unclassified	Unclassified	Unclassified	Caudovirales	Siphoviridae	Unclassified	Unclassified	Unclassified
NZ_CP020574.1_fragment_5	Viruses	Acinetobacter virusR3177	Unclassified	Unclassified	Unclassified	Caudovirales	Siphoviridae	Unclassified	Unclassified	Unclassified
NZ_CP020574.1_fragment_32	Unclassified	Unclassified	Unclassified	Unclassified	Unclassified	Unclassified	Unclassified	Unclassified	Unclassified	Unclassified
NZ_CP020574.1_fragment_78	Viruses	Unclassified	Unclassified	Unclassified	Unclassified	Caudovirales	Siphoviridae	Unclassified	Unclassified	Unclassified
NZ_CP020574.1_fragment_93	Viruses	Unclassified	Unclassified	Unclassified	Unclassified	Caudovirales	Siphoviridae	Unclassified	Unclassified	Unclassified
NZ_CP020591.1_fragment_53	Unclassified	Unclassified	Unclassified	Unclassified	Unclassified	Unclassified	Unclassified	Unclassified	Unclassified	Unclassified
NZ_CP020591.1_fragment_56	Viruses	Unclassified	Unclassified	Unclassified	Unclassified	Caudovirales	Siphoviridae	Unclassified	Unclassified	Unclassified
NZ_CP019143.1_fragment_44	Unclassified	Unclassified	Unclassified	Unclassified	Unclassified	Unclassified	Unclassified	Unclassified	Unclassified	Unclassified
NZ_CP019143.1_fragment_56	Unclassified	Unclassified	Unclassified	Unclassified	Unclassified	Unclassified	Unclassified	Unclassified	Unclassified	Unclassified
NZ_CP024011.1_fragment_48	Viruses	Unclassified	Unclassified	Unclassified	Unclassified	Caudovirales	Unclassified	Unclassified	Unclassified	Unclassified
NZ_CP024011.1_fragment_66	Unclassified	Unclassified	Unclassified	Unclassified	Unclassified	Unclassified	Unclassified	Unclassified	Unclassified	Unclassified
NZ_CP024418.1_fragment_18	Viruses	dsDNA viruses, no RNA stage	Unclassified	Unclassified	Unclassified	Caudovirales	Myoviridae	Peduovirinae	Unclassified	Unclassified
NZ_CP024418.1_fragment_22	Viruses	Unclassified	Unclassified	Unclassified	Unclassified	Caudovirales	Siphoviridae	Unclassified	Unclassified	Unclassified
NZ_CP024418.1_fragment_34	Viruses	dsDNA viruses, no RNA stage	Unclassified	Unclassified	Unclassified	Caudovirales	Siphoviridae	Unclassified	Unclassified	Unclassified
NZ_CP024418.1_fragment_63	Unclassified	Unclassified	Unclassified	Unclassified	Unclassified	Unclassified	Unclassified	Unclassified	Unclassified	Unclassified
NZ_CP024418.1_fragment_77	Unclassified	Unclassified	Unclassified	Unclassified	Unclassified	Unclassified	Unclassified	Unclassified	Unclassified	Unclassified
NZ_CP058272.1_fragment_20	Viruses	Unclassified	Unclassified	Unclassified	Unclassified	Caudovirales	Siphoviridae	Unclassified	Unclassified	Unclassified
NZ_CP058272.1_fragment_28	Viruses	dsDNA viruses, no RNA stage	Unclassified	Unclassified	Unclassified	Caudovirales	Unclassified	Unclassified	Unclassified	Unclassified
NZ_CP027611.1_fragment_1	Viruses	dsDNA viruses, no RNA stage	Unclassified	Unclassified	Unclassified	Caudovirales	Unclassified	Unclassified	Unclassified	Unclassified
NZ_CP027611.1_fragment_11	Unclassified	Unclassified	Unclassified	Unclassified	Unclassified	Unclassified	Unclassified	Unclassified	Unclassified	Unclassified
NZ_CP027611.1_fragment_47	Viruses	dsDNA viruses, no RNA stage	Unclassified	Unclassified	Unclassified	Caudovirales	Siphoviridae	Unclassified	Unclassified	Unclassified
NZ_CP027611.1_fragment_48	Viruses	dsDNA viruses, no RNA stage	Unclassified	Unclassified	Unclassified	Caudovirales	Siphoviridae	Unclassified	Unclassified	Unclassified
NZ_CP027611.1_fragment_49	Viruses	dsDNA viruses, no RNA stage	Unclassified	Unclassified	Unclassified	Caudovirales	Siphoviridae	Unclassified	Unclassified	Unclassified
NZ_CP027611.1_fragment_55	Viruses	Acinetobacter virusR3177	Unclassified	Unclassified	Unclassified	Caudovirales	Siphoviridae	Unclassified	Unclassified	Unclassified
NZ_CP027611.1_fragment_68	Viruses	dsDNA viruses, no RNA stage	Unclassified	Unclassified	Unclassified	Caudovirales	Siphoviridae	Unclassified	Unclassified	Unclassified
NZ_CP027611.1_fragment_79	Viruses	dsDNA viruses, no RNA stage	Unclassified	Unclassified	Unclassified	Caudovirales	Unclassified	Unclassified	Unclassified	Unclassified
NZ_CP027611.1_fragment_82	Unclassified	Unclassified	Unclassified	Unclassified	Unclassified	Unclassified	Unclassified	Unclassified	Unclassified	Unclassified
NZ_CP027611.1_fragment_87	Viruses	dsDNA viruses, no RNA stage	Unclassified	Unclassified	Unclassified	Caudovirales	Siphoviridae	Unclassified	Unclassified	Unclassified
NZ_CP028569.1_fragment_1	Unclassified	Unclassified	Unclassified	Unclassified	Unclassified	Unclassified	Unclassified	Unclassified	Unclassified	Unclassified
NZ_CP029569.1_fragment_1	Viruses	Acinetobacter virusR3177	Unclassified	Unclassified	Unclassified	Caudovirales	Siphoviridae	Unclassified	Unclassified	Unclassified
NZ_CP029569.1_fragment_11	Viruses	Unclassified	Unclassified	Unclassified	Unclassified	Caudovirales	Siphoviridae	Unclassified	Unclassified	Unclassified
NZ_CP029569.1_fragment_38	Viruses	Unclassified	Unclassified	Unclassified	Unclassified	Caudovirales	Siphoviridae	Unclassified	Unclassified	Unclassified
NZ_CP029569.1_fragment_81	Viruses	dsDNA viruses, no RNA stage	Unclassified	Unclassified	Unclassified	Caudovirales	Siphoviridae	Unclassified	Unclassified	Unclassified
NZ_CP029569.1_fragment_89	Viruses	dsDNA viruses, no RNA stage	Unclassified	Unclassified	Unclassified	Caudovirales	Siphoviridae	Unclassified	Unclassified	Unclassified
NZ_CP029569.1_fragment_91	Viruses	Unclassified	Unclassified	Unclassified	Unclassified	Caudovirales	Unclassified	Unclassified	Unclassified	Unclassified
NZ_CP030031.1_fragment_31	Unclassified	Unclassified	Unclassified	Unclassified	Unclassified	Unclassified	Unclassified	Unclassified	Unclassified	Unclassified
NZ_CP030031.1_fragment_46	Unclassified	Unclassified	Unclassified	Unclassified	Unclassified	Unclassified	Unclassified	Unclassified	Unclassified	Unclassified
NZ_CP030083.1_fragment_38	Viruses	Acinetobacter virusR3177	Unclassified	Unclassified	Unclassified	Caudovirales	Siphoviridae	Unclassified	Unclassified	Unclassified
NZ_CP030083.1_fragment_66	Viruses	Unclassified	Unclassified	Unclassified	Unclassified	Caudovirales	Siphoviridae	Unclassified	Unclassified	Unclassified
NZ_CP030083.1_fragment_70	Unclassified	Unclassified	Unclassified	Unclassified	Unclassified	Unclassified	Unclassified	Unclassified	Unclassified	Unclassified
NZ_CP033864.1_fragment_1	Viruses	dsDNA viruses, no RNA stage	Unclassified	Unclassified	Unclassified	Caudovirales	Unclassified	Unclassified	Unclassified	Unclassified
NZ_CP039519.1_fragment_1	Viruses	dsDNA viruses, no RNA stage	Unclassified	Unclassified	Unclassified	Caudovirales	Siphoviridae	Unclassified	Unclassified	Unclassified
NZ_CP039519.1_fragment_2	Viruses	dsDNA viruses, no RNA stage	Unclassified	Unclassified	Unclassified	Caudovirales	Siphoviridae	Unclassified	Unclassified	Unclassified
NZ_CP039343.1_fragment_30	Viruses	Unclassified	Unclassified	Unclassified	Unclassified	Caudovirales	Siphoviridae	Unclassified	Unclassified	Unclassified
NZ_CP039343.1_fragment_33	Viruses	dsDNA viruses, no RNA stage	Unclassified	Unclassified	Unclassified	Caudovirales	Siphoviridae	Unclassified	Unclassified	Unclassified
NZ_CP039343.1_fragment_57	Unclassified	Unclassified	Unclassified	Unclassified	Unclassified	Unclassified	Unclassified	Unclassified	Unclassified	Unclassified
NZ_CP039343.1_fragment_66	Viruses	Unclassified	Unclassified	Unclassified	Unclassified	Caudovirales	Siphoviridae	Unclassified	Unclassified	Unclassified
NZ_CP039028.2_fragment_63	Viruses	dsDNA viruses, no RNA stage	Unclassified	Unclassified	Unclassified	Caudovirales	Siphoviridae	Unclassified	Unclassified	Unclassified
NZ_CP039028.2_fragment_85	Viruses	Acinetobacter virusR3177	Unclassified	Unclassified	Unclassified	Caudovirales	Siphoviridae	Unclassified	Unclassified	Unclassified
NZ_CP040050.1_fragment_9	Viruses	dsDNA viruses, no RNA stage	Unclassified	Unclassified	Unclassified	Caudovirales	Myoviridae	Unclassified	Unclassified	Unclassified
NZ_CP040050.1_fragment_22	Viruses	Acinetobacter virusR3177	Unclassified	Unclassified	Unclassified	Caudovirales	Siphoviridae	Unclassified	Unclassified	Unclassified
NZ_CP040050.1_fragment_26	Unclassified	Unclassified	Unclassified	Unclassified	Unclassified	Unclassified	Unclassified	Unclassified	Unclassified	Unclassified
NZ_CP040050.1_fragment_48	Viruses	dsDNA viruses, no RNA stage	Unclassified	Unclassified	Unclassified	Caudovirales	Siphoviridae	Unclassified	Unclassified	Unclassified
NZ_CP040050.1_fragment_60	Viruses	dsDNA viruses, no RNA stage	Unclassified	Unclassified	Unclassified	Unclassified	Unclassified	Unclassified	Unclassified	Unclassified
NZ_CP042557.1_fragment_3	Unclassified	Unclassified	Unclassified	Unclassified	Unclassified	Unclassified	Unclassified	Unclassified	Unclassified	Unclassified
NZ_CP031972.1_fragment_78	Unclassified	Unclassified	Unclassified	Unclassified	Unclassified	Unclassified	Unclassified	Unclassified	Unclassified	Unclassified
NZ_CP050904.1_fragment_28	Viruses	dsDNA viruses, no RNA stage	Unclassified	Unclassified	Unclassified	Caudovirales	Siphoviridae	Unclassified	Unclassified	Unclassified
NZ_CP050904.1_fragment_32	Viruses	dsDNA viruses, no RNA stage	Unclassified	Unclassified	Unclassified	Caudovirales	Myoviridae	Unclassified	Unclassified	Unclassified
NZ_CP050904.1_fragment_64	Viruses	Unclassified	Unclassified	Unclassified	Unclassified	Caudovirales	Siphoviridae	Unclassified	Unclassified	Unclassified
NZ_CP050904.1_fragment_67	Unclassified	Unclassified	Unclassified	Unclassified	Unclassified	Unclassified	Unclassified	Unclassified	Unclassified	Unclassified
NZ_CP050905.1_fragment_1	Viruses	dsDNA viruses, no RNA stage	Unclassified	Unclassified	Unclassified	Caudovirales	Unclassified	Unclassified	Unclassified	Unclassified
NZ_CP050905.1_fragment_2	Viruses	dsDNA viruses, no RNA stage	Unclassified	Unclassified	Unclassified	Caudovirales	Siphoviridae	Unclassified	Unclassified	Unclassified
NZ_CP050401.1_fragment_23	Viruses	dsDNA viruses, no RNA stage	Unclassified	Unclassified	Unclassified	Caudovirales	Siphoviridae	Unclassified	Unclassified	Unclassified
NZ_CP050401.1_fragment_62	Viruses	Unclassified	Unclassified	Unclassified	Unclassified	Caudovirales	Unclassified	Unclassified	Unclassified	Unclassified
NZ_CP050401.1_fragment_65	Viruses	Unclassified	Unclassified	Unclassified	Unclassified	Caudovirales	Siphoviridae	Unclassified	Unclassified	Unclassified
NZ_CP050421.1_fragment_39	Viruses	Unclassified	Unclassified	Unclassified	Unclassified	Caudovirales	Siphoviridae	Unclassified	Unclassified	Unclassified
NZ_CP050421.1_fragment_65	Viruses	Unclassified	Unclassified	Unclassified	Unclassified	Caudovirales	Siphoviridae	Unclassified	Unclassified	Unclassified
NZ_CP050421.1_fragment_69	Unclassified	Unclassified	Unclassified	Unclassified	Unclassified	Unclassified	Unclassified	Unclassified	Unclassified	Unclassified
NZ_CP050410.1_fragment_38	Viruses	Acinetobacter virusR3177	Unclassified	Unclassified	Unclassified	Caudovirales	Siphoviridae	Unclassified	Unclassified	Unclassified
NZ_CP050410.1_fragment_65	Viruses	Unclassified	Unclassified	Unclassified	Unclassified	Caudovirales	Siphoviridae	Unclassified	Unclassified	Unclassified
NZ_CP050410.1_fragment_69	Unclassified	Unclassified	Unclassified	Unclassified	Unclassified	Unclassified	Unclassified	Unclassified	Unclassified	Unclassified
NZ_CP050416.1_fragment_2	Unclassified	Unclassified	Unclassified	Unclassified	Unclassified	Unclassified	Unclassified	Unclassified	Unclassified	Unclassified
NZ_CP050523.1_fragment_24	Viruses	dsDNA viruses, no RNA stage	Unclassified	Unclassified	Unclassified	Caudovirales	Siphoviridae	Unclassified	Unclassified	Unclassified
NZ_CP050523.1_fragment_28	Viruses	dsDNA viruses, no RNA stage	Unclassified	Unclassified	Unclassified	Caudovirales	Siphoviridae	Unclassified	Unclassified	Unclassified
NZ_CP050523.1_fragment_65	Viruses	Unclassified	Unclassified	Unclassified	Unclassified	Caudovirales	Siphoviridae	Unclassified	Unclassified	Unclassified
NZ_CP059040.1_fragment_26	Viruses	dsDNA viruses, no RNA stage	Unclassified	Unclassified	Unclassified	Caudovirales	Siphoviridae	Unclassified	Unclassified	Unclassified
NZ_CP059040.1_fragment_57	Unclassified	Unclassified	Unclassified	Unclassified	Unclassified	Unclassified	Unclassified	Unclassified	Unclassified	Unclassified
NZ_CP059040.1_fragment_59	Viruses	Unclassified	Unclassified	Unclassified	Unclassified	Caudovirales	Unclassified	Unclassified	Unclassified	Unclassified
NZ_CP059040.1_fragment_62	Viruses	Unclassified	Unclassified	Unclassified	Unclassified	Caudovirales	Siphoviridae	Unclassified	Unclassified	Unclassified
NZ_CP059041.1_fragment_27	Viruses	dsDNA viruses, no RNA stage	Unclassified	Unclassified	Unclassified	Caudovirales	Siphoviridae	Unclassified	Unclassified	Unclassified
NZ_CP059041.1_fragment_37	Viruses	dsDNA viruses, no RNA stage	Unclassified	Unclassified	Unclassified	Caudovirales	Unclassified	Unclassified	Unclassified	Unclassified
NZ_CP059041.1_fragment_50	Viruses	Acinetobacter virusR3177	Unclassified	Unclassified	Unclassified	Caudovirales	Siphoviridae	Unclassified	Unclassified	Unclassified
NZ_CP061582.1_fragment_27	Viruses	dsDNA viruses, no RNA stage	Unclassified	Unclassified	Unclassified	Caudovirales	Myoviridae	Unclassified	Unclassified	Unclassified
NZ_CP061582.1_fragment_42	Unclassified	Unclassified	Unclassified	Unclassified	Unclassified	Unclassified	Unclassified	Unclassified	Unclassified	Unclassified
NZ_CP061582.1_fragment_73	Viruses	dsDNA viruses, no RNA stage	Unclassified	Unclassified	Unclassified	Caudovirales	Myoviridae	Unclassified	Unclassified	Unclassified
NZ_CP061603.1_fragment_25	Viruses	dsDNA viruses, no RNA stage	Unclassified	Unclassified	Unclassified	Caudovirales	Siphoviridae	Unclassified	Unclassified	Unclassified
NZ_CP061603.1_fragment_29	Viruses	dsDNA viruses, no RNA stage	Unclassified	Unclassified	Unclassified	Caudovirales	Unclassified	Unclassified	Unclassified	Unclassified
NZ_CP061603.1_fragment_53	Unclassified	Unclassified	Unclassified	Unclassified	Unclassified	Unclassified	Unclassified	Unclassified	Unclassified	Unclassified
NZ_CP061603.1_fragment_63	Viruses	dsDNA viruses, no RNA stage	Unclassified	Unclassified	Unclassified	Caudovirales	Unclassified	Unclassified	Unclassified	Unclassified
NZ_CP061603.1_fragment_67	Viruses	dsDNA viruses, no RNA stage	Unclassified	Unclassified	Unclassified	Caudovirales	Unclassified	Unclassified	Unclassified	Unclassified
NZ_CP061640.1_fragment_26	Viruses	dsDNA viruses, no RNA stage	Unclassified	Unclassified	Unclassified	Caudovirales	Myoviridae	Unclassified	Unclassified	Unclassified
NZ_CP061640.1_fragment_40	Unclassified	Unclassified	Unclassified	Unclassified	Unclassified	Unclassified	Unclassified	Unclassified	Unclassified	Unclassified
NZ_CP061640.1_fragment_65	Viruses	dsDNA viruses, no RNA stage	Unclassified	Unclassified	Unclassified	Caudovirales	Siphoviridae	Unclassified	Unclassified	Unclassified
NZ_CP061640.1_fragment_69	Viruses	dsDNA viruses, no RNA stage	Unclassified	Unclassified	Unclassified	Caudovirales	Myoviridae	Unclassified	Unclassified	Unclassified
NZ_CP061647.1_fragment_1	Unclassified	Unclassified	Unclassified	Unclassified	Unclassified	Unclassified	Unclassified	Unclassified	Unclassified	Unclassified
NZ_CP061647.1_fragment_5	Unclassified	Unclassified	Unclassified	Unclassified	Unclassified	Unclassified	Unclassified	Unclassified	Unclassified	Unclassified
NZ_CP061660.1_fragment_26	Viruses	dsDNA viruses, no RNA stage	Unclassified	Unclassified	Unclassified	Caudovirales	Myoviridae	Unclassified	Unclassified	Unclassified
NZ_CP061660.1_fragment_40	Unclassified	Unclassified	Unclassified	Unclassified	Unclassified	Unclassified	Unclassified	Unclassified	Unclassified	Unclassified
NZ_CP061660.1_fragment_65	Viruses	dsDNA viruses, no RNA stage	Unclassified	Unclassified	Unclassified	Caudovirales	Siphoviridae	Unclassified	Unclassified	Unclassified
NZ_CP061660.1_fragment_69	Viruses	dsDNA viruses, no RNA stage	Unclassified	Unclassified	Unclassified	Caudovirales	Myoviridae	Unclassified	Unclassified	Unclassified
NZ_LT594095.1_fragment_15	Viruses	dsDNA viruses, no RNA stage	Unclassified	Unclassified	Unclassified	Caudovirales	Myoviridae	Peduovirinae	Unclassified	Unclassified
NZ_LT594095.1_fragment_30	Viruses	dsDNA viruses, no RNA stage	Unclassified	Unclassified	Unclassified	Caudovirales	Unclassified	Unclassified	Unclassified	Unclassified
NZ_LT594095.1_fragment_40	Viruses	Unclassified	Unclassified	Unclassified	Unclassified	Caudovirales	Siphoviridae	Unclassified	Unclassified	Unclassified
NZ_LT594095.1_fragment_66	Viruses	Unclassified	Unclassified	Unclassified	Unclassified	Caudovirales	Siphoviridae	Unclassified	Unclassified	Unclassified
NZ_LT594095.1_fragment_70	Unclassified	Unclassified	Unclassified	Unclassified	Unclassified	Unclassified	Unclassified	Unclassified	Unclassified	Unclassified
NZ_CP032280.1	Unclassified	Unclassified	Unclassified	Unclassified	Unclassified	Unclassified	Unclassified	Unclassified	Unclassified	Unclassified
NZ_CP018333.1	Unclassified	Unclassified	Unclassified	Unclassified	Unclassified	Unclassified	Unclassified	Unclassified	Unclassified	Unclassified
NZ_CP026419.1	Viruses	dsDNA viruses, no RNA stage	Unclassified	Unclassified	Unclassified	Caudovirales	Unclassified	Unclassified	Unclassified	Unclassified
NZ_CP032217.1	Viruses	dsDNA viruses, no RNA stage	Unclassified	Unclassified	Unclassified	Unclassified	Unclassified	Unclassified	Unclassified	Unclassified
NZ_CP046537.1	Unclassified	Unclassified	Unclassified	Unclassified	Unclassified	Unclassified	Unclassified	Unclassified	Unclassified	Unclassified
NZ_AP022239.1	Unclassified	Unclassified	Unclassified	Unclassified	Unclassified	Unclassified	Unclassified	Unclassified	Unclassified	Unclassified
NZ_CP061546.1	Unclassified	Unclassified	Unclassified	Unclassified	Unclassified	Unclassified	Unclassified	Unclassified	Unclassified	Unclassified
NZ_CP048673.1	Unclassified	Unclassified	Unclassified	Unclassified	Unclassified	Unclassified	Unclassified	Unclassified	Unclassified	Unclassified
NZ_CP009256.1_fragment_24	Unclassified	Unclassified	Unclassified	Unclassified	Unclassified	Unclassified	Unclassified	Unclassified	Unclassified	Unclassified
NZ_CP009256.1_fragment_27	Viruses	Unclassified	Unclassified	Unclassified	Unclassified	Caudovirales	Siphoviridae	Unclassified	Unclassified	Unclassified
NZ_CP009256.1_fragment_33	Unclassified	Unclassified	Unclassified	Unclassified	Unclassified	Unclassified	Unclassified	Unclassified	Unclassified	Unclassified
NZ_CP009256.1_fragment_35	Viruses	Unclassified	Unclassified	Unclassified	Unclassified	Caudovirales	Siphoviridae	Unclassified	Unclassified	Unclassified
NZ_CP018664.1_fragment_22	Viruses	dsDNA viruses, no RNA stage	Unclassified	Unclassified	Unclassified	Caudovirales	Siphoviridae	Unclassified	Unclassified	Unclassified
NZ_CP018664.1_fragment_29	Viruses	dsDNA viruses, no RNA stage	Unclassified	Unclassified	Unclassified	Caudovirales	Unclassified	Unclassified	Unclassified	Unclassified
NZ_CP018664.1_fragment_34	Viruses	Acinetobacter virusR3177	Unclassified	Unclassified	Unclassified	Caudovirales	Siphoviridae	Unclassified	Unclassified	Unclassified
NZ_CP035045.1_fragment_8	Viruses	Acinetobacter virusR3177	Unclassified	Unclassified	Unclassified	Caudovirales	Siphoviridae	Unclassified	Unclassified	Unclassified
NZ_CP035045.1_fragment_13	Viruses	dsDNA viruses, no RNA stage	Unclassified	Unclassified	Unclassified	Caudovirales	Siphoviridae	Unclassified	Unclassified	Unclassified
NZ_CP035045.1_fragment_16	Unclassified	Unclassified	Unclassified	Unclassified	Unclassified	Unclassified	Unclassified	Unclassified	Unclassified	Unclassified
NZ_CP035045.1_fragment_20	Viruses	dsDNA viruses, no RNA stage	Unclassified	Unclassified	Unclassified	Caudovirales	Unclassified	Unclassified	Unclassified	Unclassified
NZ_CP035045.1_fragment_29	Viruses	Acinetobacter virusR3177	Unclassified	Unclassified	Unclassified	Caudovirales	Siphoviridae	Unclassified	Unclassified	Unclassified
NZ_CP035043.1_fragment_14	Viruses	Acinetobacter virusR3177	Unclassified	Unclassified	Unclassified	Caudovirales	Siphoviridae	Unclassified	Unclassified	Unclassified
NZ_CP035043.1_fragment_23	Viruses	dsDNA viruses, no RNA stage	Unclassified	Unclassified	Unclassified	Caudovirales	Unclassified	Unclassified	Unclassified	Unclassified
NZ_CP035043.1_fragment_30	Viruses	dsDNA viruses, no RNA stage	Unclassified	Unclassified	Unclassified	Caudovirales	Siphoviridae	Unclassified	Unclassified	Unclassified
NZ_CP035043.1_fragment_36	Viruses	Acinetobacter virusR3177	Unclassified	Unclassified	Unclassified	Caudovirales	Siphoviridae	Unclassified	Unclassified	Unclassified
NZ_CP031716.1_fragment_23	Viruses	dsDNA viruses, no RNA stage	Unclassified	Unclassified	Unclassified	Caudovirales	Siphoviridae	Unclassified	Unclassified	Unclassified
NZ_CP031716.1_fragment_37	Viruses	dsDNA viruses, no RNA stage	Unclassified	Unclassified	Unclassified	Caudovirales	Siphoviridae	Unclassified	Unclassified	Unclassified
NZ_CP031716.1_fragment_41	Unclassified	Unclassified	Unclassified	Unclassified	Unclassified	Unclassified	Unclassified	Unclassified	Unclassified	Unclassified
NZ_CP012587.1_fragment_25	Viruses	Acinetobacter virusR3177	Unclassified	Unclassified	Unclassified	Caudovirales	Siphoviridae	Unclassified	Unclassified	Unclassified
NZ_CP017938.1_fragment_19	Viruses	dsDNA viruses, no RNA stage	Unclassified	Unclassified	Unclassified	Caudovirales	Myoviridae	Peduovirinae	Unclassified	Unclassified
NZ_CP017938.1_fragment_23	Unclassified	Unclassified	Unclassified	Unclassified	Unclassified	Unclassified	Unclassified	Unclassified	Unclassified	Unclassified
NZ_CP017938.1_fragment_35	Viruses	Unclassified	Unclassified	Unclassified	Unclassified	Caudovirales	Unclassified	Unclassified	Unclassified	Unclassified
NZ_CP020590.1_fragment_9	Viruses	Unclassified	Unclassified	Unclassified	Unclassified	Caudovirales	Siphoviridae	Unclassified	Unclassified	Unclassified
NZ_CP020590.1_fragment_14	Unclassified	Unclassified	Unclassified	Unclassified	Unclassified	Unclassified	Unclassified	Unclassified	Unclassified	Unclassified
NZ_CP020590.1_fragment_18	Unclassified	Unclassified	Unclassified	Unclassified	Unclassified	Unclassified	Unclassified	Unclassified	Unclassified	Unclassified
NZ_CP020590.1_fragment_34	Viruses	dsDNA viruses, no RNA stage	Unclassified	Unclassified	Unclassified	Caudovirales	Myoviridae	Unclassified	Unclassified	Unclassified
NZ_CP020592.1_fragment_1	Unclassified	Unclassified	Unclassified	Unclassified	Unclassified	Unclassified	Unclassified	Unclassified	Unclassified	Unclassified
NZ_CP020592.1_fragment_2	Viruses	Unclassified	Unclassified	Unclassified	Unclassified	Caudovirales	Siphoviridae	Unclassified	Unclassified	Unclassified
NZ_CP020579.1_fragment_8	Viruses	dsDNA viruses, no RNA stage	Unclassified	Unclassified	Unclassified	Caudovirales	Myoviridae	Unclassified	Unclassified	Unclassified
NZ_CP020579.1_fragment_11	Viruses	Acinetobacter virusR3177	Unclassified	Unclassified	Unclassified	Caudovirales	Siphoviridae	Unclassified	Unclassified	Unclassified
NZ_CP020579.1_fragment_19	Unclassified	Unclassified	Unclassified	Unclassified	Unclassified	Unclassified	Unclassified	Unclassified	Unclassified	Unclassified
NZ_CP020579.1_fragment_28	Viruses	Unclassified	Unclassified	Unclassified	Unclassified	Caudovirales	Siphoviridae	Unclassified	Unclassified	Unclassified
NZ_CP020579.1_fragment_29	Unclassified	Unclassified	Unclassified	Unclassified	Unclassified	Unclassified	Unclassified	Unclassified	Unclassified	Unclassified
NZ_CP028800.2_fragment_29	Unclassified	Unclassified	Unclassified	Unclassified	Unclassified	Unclassified	Unclassified	Unclassified	Unclassified	Unclassified
NZ_CP018332.1_fragment_11	Unclassified	Unclassified	Unclassified	Unclassified	Unclassified	Unclassified	Unclassified	Unclassified	Unclassified	Unclassified
NZ_CP018332.1_fragment_12	Viruses	dsDNA viruses, no RNA stage	Unclassified	Unclassified	Unclassified	Caudovirales	Unclassified	Unclassified	Unclassified	Unclassified
NZ_CP018332.1_fragment_34	Unclassified	Unclassified	Unclassified	Unclassified	Unclassified	Unclassified	Unclassified	Unclassified	Unclassified	Unclassified
NZ_CP024124.1_fragment_9	Viruses	Unclassified	Unclassified	Unclassified	Unclassified	Caudovirales	Siphoviridae	Unclassified	Unclassified	Unclassified
NZ_CP024124.1_fragment_12	Viruses	Unclassified	Unclassified	Unclassified	Unclassified	Caudovirales	Unclassified	Unclassified	Unclassified	Unclassified
NZ_CP024124.1_fragment_23	Viruses	dsDNA viruses, no RNA stage	Unclassified	Unclassified	Unclassified	Caudovirales	Unclassified	Unclassified	Unclassified	Unclassified
NZ_CP024124.1_fragment_30	Viruses	Unclassified	Unclassified	Unclassified	Unclassified	Caudovirales	Siphoviridae	Unclassified	Unclassified	Unclassified
NZ_CP024124.1_fragment_36	Viruses	Acinetobacter virusR3177	Unclassified	Unclassified	Unclassified	Caudovirales	Siphoviridae	Unclassified	Unclassified	Unclassified
NZ_CP024632.1_fragment_4	Unclassified	Unclassified	Unclassified	Unclassified	Unclassified	Unclassified	Unclassified	Unclassified	Unclassified	Unclassified
NZ_CP024632.1_fragment_32	Viruses	dsDNA viruses, no RNA stage	Unclassified	Unclassified	Unclassified	Caudovirales	Myoviridae	Unclassified	Unclassified	Unclassified
NZ_CP024613.1_fragment_6	Viruses	dsDNA viruses, no RNA stage	Unclassified	Unclassified	Unclassified	Caudovirales	Myoviridae	Peduovirinae	Unclassified	Unclassified
NZ_CP024613.1_fragment_10	Viruses	Unclassified	Unclassified	Unclassified	Unclassified	Caudovirales	Siphoviridae	Unclassified	Unclassified	Unclassified
NZ_CP024613.1_fragment_15	Viruses	Acinetobacter virusR3177	Unclassified	Unclassified	Unclassified	Caudovirales	Siphoviridae	Unclassified	Unclassified	Unclassified
NZ_CP024613.1_fragment_28	Viruses	Unclassified	Unclassified	Unclassified	Unclassified	Caudovirales	Siphoviridae	Unclassified	Unclassified	Unclassified
NZ_CP024613.1_fragment_29	Unclassified	Unclassified	Unclassified	Unclassified	Unclassified	Unclassified	Unclassified	Unclassified	Unclassified	Unclassified
NZ_CP018260.1_fragment_15	Unclassified	Unclassified	Unclassified	Unclassified	Unclassified	Unclassified	Unclassified	Unclassified	Unclassified	Unclassified
NZ_CP018260.1_fragment_43	Unclassified	Unclassified	Unclassified	Unclassified	Unclassified	Unclassified	Unclassified	Unclassified	Unclassified	Unclassified
NZ_CP018909.1_fragment_8	Viruses	Unclassified	Unclassified	Unclassified	Unclassified	Caudovirales	Siphoviridae	Unclassified	Unclassified	Unclassified
NZ_CP018909.1_fragment_21	Viruses	dsDNA viruses, no RNA stage	Unclassified	Unclassified	Unclassified	Caudovirales	Unclassified	Unclassified	Unclassified	Unclassified
NZ_CP018909.1_fragment_37	Viruses	dsDNA viruses, no RNA stage	Unclassified	Unclassified	Unclassified	Caudovirales	Myoviridae	Peduovirinae	Unclassified	Unclassified
NZ_CP026711.1_fragment_17	Viruses	dsDNA viruses, no RNA stage	Unclassified	Unclassified	Unclassified	Caudovirales	Siphoviridae	Unclassified	Unclassified	Unclassified
NZ_CP026711.1_fragment_29	Viruses	dsDNA viruses, no RNA stage	Unclassified	Unclassified	Unclassified	Caudovirales	Unclassified	Unclassified	Unclassified	Unclassified
NZ_CP026711.1_fragment_34	Unclassified	Unclassified	Unclassified	Unclassified	Unclassified	Unclassified	Unclassified	Unclassified	Unclassified	Unclassified
NZ_CP026711.1_fragment_39	Viruses	dsDNA viruses, no RNA stage	Unclassified	Unclassified	Unclassified	Caudovirales	Unclassified	Unclassified	Unclassified	Unclassified
NZ_CP026943.1_fragment_21	Viruses	Unclassified	Unclassified	Unclassified	Unclassified	Caudovirales	Siphoviridae	Unclassified	Unclassified	Unclassified
NZ_CP026943.1_fragment_25	Unclassified	Unclassified	Unclassified	Unclassified	Unclassified	Unclassified	Unclassified	Unclassified	Unclassified	Unclassified
NZ_CP026943.1_fragment_35	Viruses	Unclassified	Unclassified	Unclassified	Unclassified	Caudovirales	Siphoviridae	Unclassified	Unclassified	Unclassified
NZ_CP026943.1_fragment_36	Unclassified	Unclassified	Unclassified	Unclassified	Unclassified	Unclassified	Unclassified	Unclassified	Unclassified	Unclassified
NZ_CP027250.2_fragment_24	Viruses	dsDNA viruses, no RNA stage	Unclassified	Unclassified	Unclassified	Caudovirales	Myoviridae	Unclassified	Unclassified	Unclassified
NZ_CP027250.2_fragment_33	Viruses	dsDNA viruses, no RNA stage	Unclassified	Unclassified	Unclassified	Caudovirales	Siphoviridae	Unclassified	Unclassified	Unclassified
NZ_CP027250.2_fragment_35	Unclassified	Unclassified	Unclassified	Unclassified	Unclassified	Unclassified	Unclassified	Unclassified	Unclassified	Unclassified
NZ_CP027250.2_fragment_37	Viruses	dsDNA viruses, no RNA stage	Unclassified	Unclassified	Unclassified	Caudovirales	Myoviridae	Peduovirinae	Unclassified	Unclassified
NZ_CP027607.1_fragment_18	Viruses	Acinetobacter virusR3177	Unclassified	Unclassified	Unclassified	Caudovirales	Siphoviridae	Unclassified	Unclassified	Unclassified
NZ_CP027607.1_fragment_24	Viruses	Unclassified	Unclassified	Unclassified	Unclassified	Caudovirales	Siphoviridae	Unclassified	Unclassified	Unclassified
NZ_CP027607.1_fragment_27	Unclassified	Unclassified	Unclassified	Unclassified	Unclassified	Unclassified	Unclassified	Unclassified	Unclassified	Unclassified
NZ_CP027607.1_fragment_35	Viruses	Unclassified	Unclassified	Unclassified	Unclassified	Caudovirales	Siphoviridae	Unclassified	Unclassified	Unclassified
NZ_CP027607.1_fragment_37	Unclassified	Unclassified	Unclassified	Unclassified	Unclassified	Unclassified	Unclassified	Unclassified	Unclassified	Unclassified
NZ_CP021326.1_fragment_12	Viruses	dsDNA viruses, no RNA stage	Unclassified	Unclassified	Unclassified	Caudovirales	Myoviridae	Unclassified	Unclassified	Unclassified
NZ_CP021326.1_fragment_17	Viruses	Unclassified	Unclassified	Unclassified	Unclassified	Caudovirales	Siphoviridae	Unclassified	Unclassified	Unclassified
NZ_CP021326.1_fragment_22	Viruses	dsDNA viruses, no RNA stage	Unclassified	Unclassified	Unclassified	Caudovirales	Unclassified	Unclassified	Unclassified	Unclassified
NZ_CP021326.1_fragment_29	Viruses	Unclassified	Unclassified	Unclassified	Unclassified	Caudovirales	Siphoviridae	Unclassified	Unclassified	Unclassified
NZ_CP021326.1_fragment_30	Unclassified	Unclassified	Unclassified	Unclassified	Unclassified	Unclassified	Unclassified	Unclassified	Unclassified	Unclassified
NZ_CP027178.1_fragment_7	Viruses	Unclassified	Unclassified	Unclassified	Unclassified	Caudovirales	Siphoviridae	Unclassified	Unclassified	Unclassified
NZ_CP027178.1_fragment_8	Viruses	Unclassified	Unclassified	Unclassified	Unclassified	Caudovirales	Unclassified	Unclassified	Unclassified	Unclassified
NZ_CP027178.1_fragment_15	Unclassified	Unclassified	Unclassified	Unclassified	Unclassified	Unclassified	Unclassified	Unclassified	Unclassified	Unclassified
NZ_CP027178.1_fragment_17	Viruses	dsDNA viruses, no RNA stage	Unclassified	Unclassified	Unclassified	Caudovirales	Siphoviridae	Unclassified	Unclassified	Unclassified
NZ_CP027178.1_fragment_19	Unclassified	Unclassified	Unclassified	Unclassified	Unclassified	Unclassified	Unclassified	Unclassified	Unclassified	Unclassified
NZ_CP027178.1_fragment_27	Viruses	dsDNA viruses, no RNA stage	Unclassified	Unclassified	Unclassified	Caudovirales	Siphoviridae	Unclassified	Unclassified	Unclassified
NZ_CP027178.1_fragment_31	Viruses	Unclassified	Unclassified	Unclassified	Unclassified	Caudovirales	Siphoviridae	Unclassified	Unclassified	Unclassified
NZ_CP027183.1_fragment_3	Viruses	Unclassified	Unclassified	Unclassified	Unclassified	Caudovirales	Siphoviridae	Unclassified	Unclassified	Unclassified
NZ_CP027183.1_fragment_7	Viruses	dsDNA viruses, no RNA stage	Unclassified	Unclassified	Unclassified	Caudovirales	Siphoviridae	Unclassified	Unclassified	Unclassified
NZ_CP027183.1_fragment_17	Viruses	dsDNA viruses, no RNA stage	Unclassified	Unclassified	Unclassified	Caudovirales	Siphoviridae	Unclassified	Unclassified	Unclassified
NZ_CP027183.1_fragment_19	Unclassified	Unclassified	Unclassified	Unclassified	Unclassified	Unclassified	Unclassified	Unclassified	Unclassified	Unclassified
NZ_CP027183.1_fragment_26	Viruses	dsDNA viruses, no RNA stage	Unclassified	Unclassified	Unclassified	Caudovirales	Unclassified	Unclassified	Unclassified	Unclassified
NZ_CP027183.1_fragment_27	Viruses	Unclassified	Unclassified	Unclassified	Unclassified	Caudovirales	Siphoviridae	Unclassified	Unclassified	Unclassified
NZ_CP034242.1_fragment_12	Viruses	dsDNA viruses, no RNA stage	Unclassified	Unclassified	Unclassified	Caudovirales	Myoviridae	Unclassified	Unclassified	Unclassified
NZ_CP034242.1_fragment_18	Viruses	Unclassified	Unclassified	Unclassified	Unclassified	Caudovirales	Siphoviridae	Unclassified	Unclassified	Unclassified
NZ_CP034242.1_fragment_22	Unclassified	Unclassified	Unclassified	Unclassified	Unclassified	Unclassified	Unclassified	Unclassified	Unclassified	Unclassified
NZ_CP034242.1_fragment_30	Viruses	Unclassified	Unclassified	Unclassified	Unclassified	Caudovirales	Siphoviridae	Unclassified	Unclassified	Unclassified
NZ_CP034242.1_fragment_31	Unclassified	Unclassified	Unclassified	Unclassified	Unclassified	Unclassified	Unclassified	Unclassified	Unclassified	Unclassified
NZ_CP034243.1_fragment_12	Viruses	dsDNA viruses, no RNA stage	Unclassified	Unclassified	Unclassified	Caudovirales	Myoviridae	Unclassified	Unclassified	Unclassified
NZ_CP034243.1_fragment_18	Viruses	Unclassified	Unclassified	Unclassified	Unclassified	Caudovirales	Siphoviridae	Unclassified	Unclassified	Unclassified
NZ_CP034243.1_fragment_22	Unclassified	Unclassified	Unclassified	Unclassified	Unclassified	Unclassified	Unclassified	Unclassified	Unclassified	Unclassified
NZ_CP034243.1_fragment_30	Viruses	Unclassified	Unclassified	Unclassified	Unclassified	Caudovirales	Siphoviridae	Unclassified	Unclassified	Unclassified
NZ_CP034243.1_fragment_31	Unclassified	Unclassified	Unclassified	Unclassified	Unclassified	Unclassified	Unclassified	Unclassified	Unclassified	Unclassified
NZ_CP039341.1_fragment_12	Viruses	Unclassified	Unclassified	Unclassified	Unclassified	Caudovirales	Siphoviridae	Unclassified	Unclassified	Unclassified
NZ_CP039341.1_fragment_14	Viruses	dsDNA viruses, no RNA stage	Unclassified	Unclassified	Unclassified	Caudovirales	Siphoviridae	Unclassified	Unclassified	Unclassified
NZ_CP039341.1_fragment_26	Unclassified	Unclassified	Unclassified	Unclassified	Unclassified	Unclassified	Unclassified	Unclassified	Unclassified	Unclassified
NZ_CP039341.1_fragment_33	Viruses	Unclassified	Unclassified	Unclassified	Unclassified	Caudovirales	Siphoviridae	Unclassified	Unclassified	Unclassified
NZ_AP018824.1_fragment_1	Viruses	dsDNA viruses, no RNA stage	Unclassified	Unclassified	Unclassified	Caudovirales	Myoviridae	Unclassified	Unclassified	Unclassified
NZ_AP018824.1_fragment_39	Viruses	dsDNA viruses, no RNA stage	Unclassified	Unclassified	Unclassified	Caudovirales	Myoviridae	Peduovirinae	Unclassified	Unclassified
NZ_CP036171.1_fragment_14	Viruses	dsDNA viruses, no RNA stage	Unclassified	Unclassified	Unclassified	Caudovirales	Siphoviridae	Unclassified	Unclassified	Unclassified
NZ_CP036171.1_fragment_35	Viruses	dsDNA viruses, no RNA stage	Unclassified	Unclassified	Unclassified	Caudovirales	Siphoviridae	Unclassified	Unclassified	Unclassified
NZ_CP045541.1_fragment_22	Unclassified	Unclassified	Unclassified	Unclassified	Unclassified	Unclassified	Unclassified	Unclassified	Unclassified	Unclassified
NZ_CP045541.1_fragment_23	Viruses	Unclassified	Unclassified	Unclassified	Unclassified	Caudovirales	Siphoviridae	Unclassified	Unclassified	Unclassified
NZ_CP045541.1_fragment_25	Viruses	dsDNA viruses, no RNA stage	Unclassified	Unclassified	Unclassified	Caudovirales	Siphoviridae	Unclassified	Unclassified	Unclassified
NZ_CP045541.1_fragment_28	Viruses	dsDNA viruses, no RNA stage	Unclassified	Unclassified	Unclassified	Caudovirales	Siphoviridae	Unclassified	Unclassified	Unclassified
NZ_CP045541.1_fragment_30	Unclassified	Unclassified	Unclassified	Unclassified	Unclassified	Unclassified	Unclassified	Unclassified	Unclassified	Unclassified
NZ_CP045541.1_fragment_44	Viruses	Acinetobacter virusR3177	Unclassified	Unclassified	Unclassified	Caudovirales	Siphoviridae	Unclassified	Unclassified	Unclassified
NZ_CP045541.1_fragment_59	Unclassified	Unclassified	Unclassified	Unclassified	Unclassified	Unclassified	Unclassified	Unclassified	Unclassified	Unclassified
NZ_CP031980.1_fragment_5	Viruses	dsDNA viruses, no RNA stage	Unclassified	Unclassified	Unclassified	Caudovirales	Siphoviridae	Unclassified	Unclassified	Unclassified
NZ_CP031998.1_fragment_17	Viruses	dsDNA viruses, no RNA stage	Unclassified	Unclassified	Unclassified	Caudovirales	Myoviridae	Unclassified	Unclassified	Unclassified
NZ_CP031998.1_fragment_23	Viruses	dsDNA viruses, no RNA stage	Unclassified	Unclassified	Unclassified	Caudovirales	Unclassified	Unclassified	Unclassified	Unclassified
NZ_CP044483.1_fragment_9	Viruses	Unclassified	Unclassified	Unclassified	Unclassified	Unclassified	Unclassified	Unclassified	Unclassified	Unclassified
NZ_CP044483.1_fragment_23	Unclassified	Unclassified	Unclassified	Unclassified	Unclassified	Unclassified	Unclassified	Unclassified	Unclassified	Unclassified
NZ_CP049363.1_fragment_9	Unclassified	Unclassified	Unclassified	Unclassified	Unclassified	Unclassified	Unclassified	Unclassified	Unclassified	Unclassified
NZ_CP049363.1_fragment_10	Viruses	Unclassified	Unclassified	Unclassified	Unclassified	Caudovirales	Siphoviridae	Unclassified	Unclassified	Unclassified
NZ_CP049363.1_fragment_18	Unclassified	Unclassified	Unclassified	Unclassified	Unclassified	Unclassified	Unclassified	Unclassified	Unclassified	Unclassified
NZ_CP049808.1_fragment_1	Unclassified	Unclassified	Unclassified	Unclassified	Unclassified	Unclassified	Unclassified	Unclassified	Unclassified	Unclassified
NZ_CP050907.1_fragment_13	Viruses	dsDNA viruses, no RNA stage	Unclassified	Unclassified	Unclassified	Caudovirales	Siphoviridae	Unclassified	Unclassified	Unclassified
NZ_CP050907.1_fragment_15	Viruses	dsDNA viruses, no RNA stage	Unclassified	Unclassified	Unclassified	Caudovirales	Myoviridae	Unclassified	Unclassified	Unclassified
NZ_CP050907.1_fragment_22	Unclassified	Unclassified	Unclassified	Unclassified	Unclassified	Unclassified	Unclassified	Unclassified	Unclassified	Unclassified
NZ_CP050907.1_fragment_32	Viruses	Unclassified	Unclassified	Unclassified	Unclassified	Caudovirales	Siphoviridae	Unclassified	Unclassified	Unclassified
NZ_CP050907.1_fragment_33	Unclassified	Unclassified	Unclassified	Unclassified	Unclassified	Unclassified	Unclassified	Unclassified	Unclassified	Unclassified
NZ_CP050916.1_fragment_14	Viruses	dsDNA viruses, no RNA stage	Unclassified	Unclassified	Unclassified	Caudovirales	Myoviridae	Unclassified	Unclassified	Unclassified
NZ_CP050916.1_fragment_21	Unclassified	Unclassified	Unclassified	Unclassified	Unclassified	Unclassified	Unclassified	Unclassified	Unclassified	Unclassified
NZ_CP050916.1_fragment_30	Viruses	Unclassified	Unclassified	Unclassified	Unclassified	Caudovirales	Siphoviridae	Unclassified	Unclassified	Unclassified
NZ_CP050916.1_fragment_31	Unclassified	Unclassified	Unclassified	Unclassified	Unclassified	Unclassified	Unclassified	Unclassified	Unclassified	Unclassified
NZ_CP051208.1_fragment_20	Unclassified	Unclassified	Unclassified	Unclassified	Unclassified	Unclassified	Unclassified	Unclassified	Unclassified	Unclassified
NZ_CP048827.1_fragment_9	Unclassified	Unclassified	Unclassified	Unclassified	Unclassified	Unclassified	Unclassified	Unclassified	Unclassified	Unclassified
NZ_CP048827.1_fragment_11	Viruses	Acinetobacter virusR3177	Unclassified	Unclassified	Unclassified	Caudovirales	Siphoviridae	Unclassified	Unclassified	Unclassified
NZ_CP048827.1_fragment_21	Viruses	dsDNA viruses, no RNA stage	Unclassified	Unclassified	Unclassified	Caudovirales	Siphoviridae	Unclassified	Unclassified	Unclassified
NZ_CP048827.1_fragment_24	Viruses	Acinetobacter virusR3177	Unclassified	Unclassified	Unclassified	Caudovirales	Siphoviridae	Unclassified	Unclassified	Unclassified
NZ_CP039143.1_fragment_18	Unclassified	Unclassified	Unclassified	Unclassified	Unclassified	Unclassified	Unclassified	Unclassified	Unclassified	Unclassified
NZ_CP053098.1_fragment_9	Viruses	dsDNA viruses, no RNA stage	Unclassified	Unclassified	Unclassified	Caudovirales	Siphoviridae	Unclassified	Unclassified	Unclassified
NZ_CP053098.1_fragment_16	Viruses	dsDNA viruses, no RNA stage	Unclassified	Unclassified	Unclassified	Caudovirales	Unclassified	Unclassified	Unclassified	Unclassified
NZ_CP053098.1_fragment_21	Viruses	Acinetobacter virusR3177	Unclassified	Unclassified	Unclassified	Caudovirales	Siphoviridae	Unclassified	Unclassified	Unclassified
NZ_CP039031.1_fragment_17	Viruses	Unclassified	Unclassified	Unclassified	Unclassified	Caudovirales	Unclassified	Unclassified	Unclassified	Unclassified
NZ_CP039031.1_fragment_28	Unclassified	Unclassified	Unclassified	Unclassified	Unclassified	Unclassified	Unclassified	Unclassified	Unclassified	Unclassified
NZ_CP059479.1_fragment_21	Viruses	dsDNA viruses, no RNA stage	Unclassified	Unclassified	Unclassified	Caudovirales	Myoviridae	Unclassified	Unclassified	Unclassified
NZ_CP059479.1_fragment_28	Unclassified	Unclassified	Unclassified	Unclassified	Unclassified	Unclassified	Unclassified	Unclassified	Unclassified	Unclassified
NZ_CP059479.1_fragment_38	Viruses	dsDNA viruses, no RNA stage	Unclassified	Unclassified	Unclassified	Caudovirales	Siphoviridae	Unclassified	Unclassified	Unclassified
NZ_CP059479.1_fragment_41	Viruses	Unclassified	Unclassified	Unclassified	Unclassified	Caudovirales	Siphoviridae	Unclassified	Unclassified	Unclassified
NZ_CP047973.1_fragment_9	Unclassified	Unclassified	Unclassified	Unclassified	Unclassified	Unclassified	Unclassified	Unclassified	Unclassified	Unclassified
NZ_CP047973.1_fragment_21	Unclassified	Unclassified	Unclassified	Unclassified	Unclassified	Unclassified	Unclassified	Unclassified	Unclassified	Unclassified
NZ_CP047973.1_fragment_36	Unclassified	Unclassified	Unclassified	Unclassified	Unclassified	Unclassified	Unclassified	Unclassified	Unclassified	Unclassified
NZ_CP061514.1_fragment_5	Viruses	Acinetobacter virusR3177	Unclassified	Unclassified	Unclassified	Caudovirales	Siphoviridae	Unclassified	Unclassified	Unclassified
NZ_CP061514.1_fragment_13	Viruses	Acinetobacter virusR3177	Unclassified	Unclassified	Unclassified	Caudovirales	Siphoviridae	Unclassified	Unclassified	Unclassified
NZ_CP061514.1_fragment_19	Viruses	dsDNA viruses, no RNA stage	Unclassified	Unclassified	Unclassified	Caudovirales	Unclassified	Unclassified	Unclassified	Unclassified
NZ_CP061514.1_fragment_29	Viruses	dsDNA viruses, no RNA stage	Unclassified	Unclassified	Unclassified	Caudovirales	Unclassified	Unclassified	Unclassified	Unclassified
NZ_CP061514.1_fragment_32	Viruses	Unclassified	Unclassified	Unclassified	Unclassified	Caudovirales	Siphoviridae	Unclassified	Unclassified	Unclassified
NZ_CP061551.1_fragment_15	Unclassified	Unclassified	Unclassified	Unclassified	Unclassified	Unclassified	Unclassified	Unclassified	Unclassified	Unclassified
NZ_CP061551.1_fragment_25	Viruses	dsDNA viruses, no RNA stage	Unclassified	Unclassified	Unclassified	Caudovirales	Myoviridae	Unclassified	Unclassified	Unclassified
NZ_CP061551.1_fragment_34	Unclassified	Unclassified	Unclassified	Unclassified	Unclassified	Unclassified	Unclassified	Unclassified	Unclassified	Unclassified
NZ_CP061590.1_fragment_1	Unclassified	Unclassified	Unclassified	Unclassified	Unclassified	Unclassified	Unclassified	Unclassified	Unclassified	Unclassified
NZ_CP061634.1_fragment_10	Viruses	dsDNA viruses, no RNA stage	Unclassified	Unclassified	Unclassified	Caudovirales	Unclassified	Unclassified	Unclassified	Unclassified
NZ_CP061634.1_fragment_21	Unclassified	Unclassified	Unclassified	Unclassified	Unclassified	Unclassified	Unclassified	Unclassified	Unclassified	Unclassified
NZ_CP061634.1_fragment_36	Viruses	dsDNA viruses, no RNA stage	Unclassified	Unclassified	Unclassified	Caudovirales	Myoviridae	Unclassified	Unclassified	Unclassified
NZ_CP061655.1_fragment_14	Viruses	dsDNA viruses, no RNA stage	Unclassified	Unclassified	Unclassified	Caudovirales	Siphoviridae	Unclassified	Unclassified	Unclassified
NZ_CP061655.1_fragment_16	Viruses	Unclassified	Unclassified	Unclassified	Unclassified	Caudovirales	Unclassified	Unclassified	Unclassified	Unclassified
NZ_CP061655.1_fragment_28	Unclassified	Unclassified	Unclassified	Unclassified	Unclassified	Unclassified	Unclassified	Unclassified	Unclassified	Unclassified
NZ_CP061655.1_fragment_36	Viruses	dsDNA viruses, no RNA stage	Unclassified	Unclassified	Unclassified	Caudovirales	Myoviridae	Unclassified	Unclassified	Unclassified
NZ_CP061655.1_fragment_38	Viruses	dsDNA viruses, no RNA stage	Unclassified	Unclassified	Unclassified	Caudovirales	Unclassified	Unclassified	Unclassified	Unclassified
NZ_CP062919.1_fragment_12	Viruses	Unclassified	Unclassified	Unclassified	Unclassified	Unclassified	Unclassified	Unclassified	Unclassified	Unclassified
NZ_CP062919.1_fragment_28	Viruses	Unclassified	Unclassified	Unclassified	Unclassified	Caudovirales	Siphoviridae	Unclassified	Unclassified	Unclassified
NZ_CP062919.1_fragment_37	Unclassified	Unclassified	Unclassified	Unclassified	Unclassified	Unclassified	Unclassified	Unclassified	Unclassified	Unclassified
NZ_LS483472.1_fragment_9	Viruses	dsDNA viruses, no RNA stage	Unclassified	Unclassified	Unclassified	Caudovirales	Siphoviridae	Unclassified	Unclassified	Unclassified
NZ_LS483472.1_fragment_13	Viruses	dsDNA viruses, no RNA stage	Unclassified	Unclassified	Unclassified	Caudovirales	Siphoviridae	Unclassified	Unclassified	Unclassified
NZ_LS483472.1_fragment_30	Viruses	dsDNA viruses, no RNA stage	Unclassified	Unclassified	Unclassified	Caudovirales	Siphoviridae	Unclassified	Unclassified	Unclassified
NZ_LS483472.1_fragment_32	Unclassified	Unclassified	Unclassified	Unclassified	Unclassified	Unclassified	Unclassified	Unclassified	Unclassified	Unclassified
NZ_AP019747.1	Viruses	dsDNA viruses, no RNA stage	Unclassified	Unclassified	Unclassified	Caudovirales	Siphoviridae	Unclassified	Unclassified	Unclassified
NZ_CP045196.1	Unclassified	Unclassified	Unclassified	Unclassified	Unclassified	Unclassified	Unclassified	Unclassified	Unclassified	Unclassified
NZ_CP048677.1	Unclassified	Unclassified	Unclassified	Unclassified	Unclassified	Unclassified	Unclassified	Unclassified	Unclassified	Unclassified
NC_017162.1_fragment_10	Viruses	Unclassified	Unclassified	Unclassified	Unclassified	Caudovirales	Siphoviridae	Unclassified	Unclassified	Unclassified
NC_017162.1_fragment_14	Viruses	dsDNA viruses, no RNA stage	Unclassified	Unclassified	Unclassified	Caudovirales	Myoviridae	Unclassified	Unclassified	Unclassified
NC_017162.1_fragment_17	Viruses	Acinetobacter virusR3177	Unclassified	Unclassified	Unclassified	Caudovirales	Siphoviridae	Unclassified	Unclassified	Unclassified
NC_017162.1_fragment_30	Viruses	Acinetobacter virusR3177	Unclassified	Unclassified	Unclassified	Caudovirales	Siphoviridae	Unclassified	Unclassified	Unclassified
NC_014259.1_fragment_19	Unclassified	Unclassified	Unclassified	Unclassified	Unclassified	Unclassified	Unclassified	Unclassified	Unclassified	Unclassified
NC_014259.1_fragment_21	Unclassified	Unclassified	Unclassified	Unclassified	Unclassified	Unclassified	Unclassified	Unclassified	Unclassified	Unclassified
NC_014259.1_fragment_38	Viruses	Unclassified	Unclassified	Unclassified	Unclassified	Caudovirales	Unclassified	Unclassified	Unclassified	Unclassified
NZ_CP006963.1_fragment_10	Unclassified	Unclassified	Unclassified	Unclassified	Unclassified	Unclassified	Unclassified	Unclassified	Unclassified	Unclassified
NZ_CP006963.1_fragment_12	Viruses	Acinetobacter virusR3177	Unclassified	Unclassified	Unclassified	Caudovirales	Siphoviridae	Unclassified	Unclassified	Unclassified
NZ_CP006963.1_fragment_23	Viruses	Unclassified	Unclassified	Unclassified	Unclassified	Caudovirales	Siphoviridae	Unclassified	Unclassified	Unclassified
NZ_CP009534.1_fragment_7	Viruses	dsDNA viruses, no RNA stage	Unclassified	Unclassified	Unclassified	Caudovirales	Siphoviridae	Unclassified	Unclassified	Unclassified
NZ_CP009534.1_fragment_16	Unclassified	Unclassified	Unclassified	Unclassified	Unclassified	Unclassified	Unclassified	Unclassified	Unclassified	Unclassified
NZ_CP009534.1_fragment_19	Viruses	dsDNA viruses, no RNA stage	Unclassified	Unclassified	Unclassified	Caudovirales	Unclassified	Unclassified	Unclassified	Unclassified
NZ_CP009534.1_fragment_26	Viruses	Unclassified	Unclassified	Unclassified	Unclassified	Caudovirales	Siphoviridae	Unclassified	Unclassified	Unclassified
NZ_CP009534.1_fragment_29	Viruses	dsDNA viruses, no RNA stage	Unclassified	Unclassified	Unclassified	Caudovirales	Siphoviridae	Unclassified	Unclassified	Unclassified
NZ_CP012006.1_fragment_12	Viruses	dsDNA viruses, no RNA stage	Unclassified	Unclassified	Unclassified	Caudovirales	Siphoviridae	Unclassified	Unclassified	Unclassified
NZ_CP012006.1_fragment_13	Unclassified	Unclassified	Unclassified	Unclassified	Unclassified	Unclassified	Unclassified	Unclassified	Unclassified	Unclassified
NZ_CP012006.1_fragment_18	Viruses	dsDNA viruses, no RNA stage	Unclassified	Unclassified	Unclassified	Caudovirales	Siphoviridae	Unclassified	Unclassified	Unclassified
NZ_CP012006.1_fragment_29	Unclassified	Unclassified	Unclassified	Unclassified	Unclassified	Unclassified	Unclassified	Unclassified	Unclassified	Unclassified
NZ_CP012006.1_fragment_31	Viruses	Unclassified	Unclassified	Unclassified	Unclassified	Caudovirales	Siphoviridae	Unclassified	Unclassified	Unclassified
NZ_CP021347.1_fragment_4	Viruses	dsDNA viruses, no RNA stage	Unclassified	Unclassified	Unclassified	Caudovirales	Unclassified	Unclassified	Unclassified	Unclassified
NZ_CP021347.1_fragment_5	Viruses	Unclassified	Unclassified	Unclassified	Unclassified	Caudovirales	Siphoviridae	Unclassified	Unclassified	Unclassified
NZ_CP021347.1_fragment_33	Unclassified	Unclassified	Unclassified	Unclassified	Unclassified	Unclassified	Unclassified	Unclassified	Unclassified	Unclassified
NZ_CP012808.1_fragment_24	Viruses	dsDNA viruses, no RNA stage	Unclassified	Unclassified	Unclassified	Caudovirales	Siphoviridae	Unclassified	Unclassified	Unclassified
NZ_CP012808.1_fragment_26	Unclassified	Unclassified	Unclassified	Unclassified	Unclassified	Unclassified	Unclassified	Unclassified	Unclassified	Unclassified
NZ_CP012808.1_fragment_27	Unclassified	Unclassified	Unclassified	Unclassified	Unclassified	Unclassified	Unclassified	Unclassified	Unclassified	Unclassified
NZ_CP012952.1_fragment_10	Viruses	dsDNA viruses, no RNA stage	Unclassified	Unclassified	Unclassified	Caudovirales	Siphoviridae	Unclassified	Unclassified	Unclassified
NZ_CP012952.1_fragment_14	Unclassified	Unclassified	Unclassified	Unclassified	Unclassified	Unclassified	Unclassified	Unclassified	Unclassified	Unclassified
NZ_CP012952.1_fragment_19	Viruses	dsDNA viruses, no RNA stage	Unclassified	Unclassified	Unclassified	Caudovirales	Myoviridae	Unclassified	Unclassified	Unclassified
NZ_CP012952.1_fragment_33	Viruses	Unclassified	Unclassified	Unclassified	Unclassified	Caudovirales	Siphoviridae	Unclassified	Unclassified	Unclassified
NZ_CP012952.1_fragment_34	Unclassified	Unclassified	Unclassified	Unclassified	Unclassified	Unclassified	Unclassified	Unclassified	Unclassified	Unclassified
NZ_CP017650.1_fragment_10	Unclassified	Unclassified	Unclassified	Unclassified	Unclassified	Unclassified	Unclassified	Unclassified	Unclassified	Unclassified
NZ_CP017650.1_fragment_11	Viruses	Unclassified	Unclassified	Unclassified	Unclassified	Caudovirales	Siphoviridae	Unclassified	Unclassified	Unclassified
NZ_CP017650.1_fragment_29	Viruses	Acinetobacter virusR3177	Unclassified	Unclassified	Unclassified	Caudovirales	Siphoviridae	Unclassified	Unclassified	Unclassified
NZ_CP017650.1_fragment_31	Viruses	dsDNA viruses, no RNA stage	Unclassified	Unclassified	Unclassified	Caudovirales	Myoviridae	Unclassified	Unclassified	Unclassified
NZ_AP023077.1_fragment_11	Viruses	Acinetobacter virusR3177	Unclassified	Unclassified	Unclassified	Caudovirales	Siphoviridae	Unclassified	Unclassified	Unclassified
NZ_AP023077.1_fragment_28	Viruses	Unclassified	Unclassified	Unclassified	Unclassified	Caudovirales	Siphoviridae	Unclassified	Unclassified	Unclassified
NZ_CP016295.1_fragment_17	Viruses	Unclassified	Unclassified	Unclassified	Unclassified	Caudovirales	Siphoviridae	Unclassified	Unclassified	Unclassified
NZ_CP016295.1_fragment_21	Unclassified	Unclassified	Unclassified	Unclassified	Unclassified	Unclassified	Unclassified	Unclassified	Unclassified	Unclassified
NZ_CP016295.1_fragment_30	Viruses	Unclassified	Unclassified	Unclassified	Unclassified	Caudovirales	Siphoviridae	Unclassified	Unclassified	Unclassified
NZ_CP016295.1_fragment_31	Unclassified	Unclassified	Unclassified	Unclassified	Unclassified	Unclassified	Unclassified	Unclassified	Unclassified	Unclassified
NZ_CP020598.1_fragment_4	Viruses	Acinetobacter virusR3177	Unclassified	Unclassified	Unclassified	Caudovirales	Siphoviridae	Unclassified	Unclassified	Unclassified
NZ_CP020598.1_fragment_15	Viruses	dsDNA viruses, no RNA stage	Unclassified	Unclassified	Unclassified	Caudovirales	Siphoviridae	Unclassified	Unclassified	Unclassified
NZ_CP020598.1_fragment_17	Unclassified	Unclassified	Unclassified	Unclassified	Unclassified	Unclassified	Unclassified	Unclassified	Unclassified	Unclassified
NZ_CP020581.1_fragment_15	Viruses	Unclassified	Unclassified	Unclassified	Unclassified	Caudovirales	Siphoviridae	Unclassified	Unclassified	Unclassified
NZ_CP020581.1_fragment_16	Unclassified	Unclassified	Unclassified	Unclassified	Unclassified	Unclassified	Unclassified	Unclassified	Unclassified	Unclassified
NZ_CP020581.1_fragment_33	Viruses	dsDNA viruses, no RNA stage	Unclassified	Unclassified	Unclassified	Caudovirales	Myoviridae	Unclassified	Unclassified	Unclassified
NZ_CP020581.1_fragment_36	Viruses	Acinetobacter virusR3177	Unclassified	Unclassified	Unclassified	Caudovirales	Siphoviridae	Unclassified	Unclassified	Unclassified
NZ_AP014630.1_fragment_12	Viruses	dsDNA viruses, no RNA stage	Unclassified	Unclassified	Unclassified	Caudovirales	Myoviridae	Unclassified	Unclassified	Unclassified
NZ_AP014630.1_fragment_34	Unclassified	Unclassified	Unclassified	Unclassified	Unclassified	Unclassified	Unclassified	Unclassified	Unclassified	Unclassified
NZ_AP014630.1_fragment_50	Viruses	Unclassified	Unclassified	Unclassified	Unclassified	Caudovirales	Unclassified	Unclassified	Unclassified	Unclassified
NZ_AP014630.1_fragment_51	Viruses	Unclassified	Unclassified	Unclassified	Unclassified	Caudovirales	Unclassified	Unclassified	Unclassified	Unclassified
NZ_CP026412.1_fragment_5	Viruses	dsDNA viruses, no RNA stage	Unclassified	Unclassified	Unclassified	Caudovirales	Unclassified	Unclassified	Unclassified	Unclassified
NZ_CP026412.1_fragment_26	Viruses	dsDNA viruses, no RNA stage	Unclassified	Unclassified	Unclassified	Caudovirales	Myoviridae	Unclassified	Unclassified	Unclassified
NZ_CP026412.1_fragment_34	Unclassified	Unclassified	Unclassified	Unclassified	Unclassified	Unclassified	Unclassified	Unclassified	Unclassified	Unclassified
NZ_CP026412.1_fragment_36	Unclassified	Unclassified	Unclassified	Unclassified	Unclassified	Unclassified	Unclassified	Unclassified	Unclassified	Unclassified
NZ_CP026412.1_fragment_37	Viruses	dsDNA viruses, no RNA stage	Unclassified	Unclassified	Unclassified	Caudovirales	Myoviridae	Unclassified	Unclassified	Unclassified
NZ_CP027365.1_fragment_20	Unclassified	Unclassified	Unclassified	Unclassified	Unclassified	Unclassified	Unclassified	Unclassified	Unclassified	Unclassified
NZ_CP027122.1_fragment_1	Viruses	Unclassified	Unclassified	Unclassified	Unclassified	Caudovirales	Siphoviridae	Unclassified	Unclassified	Unclassified
NZ_CP027122.1_fragment_2	Unclassified	Unclassified	Unclassified	Unclassified	Unclassified	Unclassified	Unclassified	Unclassified	Unclassified	Unclassified
NZ_CP021327.1_fragment_1	Viruses	dsDNA viruses, no RNA stage	Unclassified	Unclassified	Unclassified	Caudovirales	Siphoviridae	Unclassified	Unclassified	Unclassified
NZ_CP023022.1_fragment_7	Viruses	Acinetobacter virusR3177	Unclassified	Unclassified	Unclassified	Caudovirales	Siphoviridae	Unclassified	Unclassified	Unclassified
NZ_CP023022.1_fragment_28	Viruses	dsDNA viruses, no RNA stage	Unclassified	Unclassified	Unclassified	Caudovirales	Myoviridae	Peduovirinae	Unclassified	Unclassified
NZ_CP023022.1_fragment_35	Viruses	dsDNA viruses, no RNA stage	Unclassified	Unclassified	Unclassified	Caudovirales	Siphoviridae	Unclassified	Unclassified	Unclassified
NZ_CP039518.1_fragment_18	Viruses	Unclassified	Unclassified	Unclassified	Unclassified	Caudovirales	Siphoviridae	Unclassified	Unclassified	Unclassified
NZ_CP039518.1_fragment_22	Unclassified	Unclassified	Unclassified	Unclassified	Unclassified	Unclassified	Unclassified	Unclassified	Unclassified	Unclassified
NZ_CP039518.1_fragment_31	Viruses	Unclassified	Unclassified	Unclassified	Unclassified	Caudovirales	Siphoviridae	Unclassified	Unclassified	Unclassified
NZ_CP039518.1_fragment_32	Unclassified	Unclassified	Unclassified	Unclassified	Unclassified	Unclassified	Unclassified	Unclassified	Unclassified	Unclassified
NZ_CP036283.1_fragment_4	Unclassified	Unclassified	Unclassified	Unclassified	Unclassified	Unclassified	Unclassified	Unclassified	Unclassified	Unclassified
NZ_CP036283.1_fragment_13	Viruses	Unclassified	Unclassified	Unclassified	Unclassified	Caudovirales	Siphoviridae	Unclassified	Unclassified	Unclassified
NZ_CP036283.1_fragment_14	Unclassified	Unclassified	Unclassified	Unclassified	Unclassified	Unclassified	Unclassified	Unclassified	Unclassified	Unclassified
NZ_CP036283.1_fragment_41	Viruses	Unclassified	Unclassified	Unclassified	Unclassified	Caudovirales	Siphoviridae	Unclassified	Unclassified	Unclassified
NZ_CP035184.1_fragment_16	Viruses	Unclassified	Unclassified	Unclassified	Unclassified	Caudovirales	Siphoviridae	Unclassified	Unclassified	Unclassified
NZ_CP035184.1_fragment_20	Unclassified	Unclassified	Unclassified	Unclassified	Unclassified	Unclassified	Unclassified	Unclassified	Unclassified	Unclassified
NZ_CP035184.1_fragment_30	Viruses	Unclassified	Unclassified	Unclassified	Unclassified	Caudovirales	Siphoviridae	Unclassified	Unclassified	Unclassified
NZ_CP035184.1_fragment_31	Unclassified	Unclassified	Unclassified	Unclassified	Unclassified	Unclassified	Unclassified	Unclassified	Unclassified	Unclassified
NZ_CP035183.1_fragment_17	Viruses	Unclassified	Unclassified	Unclassified	Unclassified	Caudovirales	Siphoviridae	Unclassified	Unclassified	Unclassified
NZ_CP035183.1_fragment_21	Unclassified	Unclassified	Unclassified	Unclassified	Unclassified	Unclassified	Unclassified	Unclassified	Unclassified	Unclassified
NZ_CP035183.1_fragment_31	Viruses	Unclassified	Unclassified	Unclassified	Unclassified	Caudovirales	Siphoviridae	Unclassified	Unclassified	Unclassified
NZ_CP035183.1_fragment_32	Unclassified	Unclassified	Unclassified	Unclassified	Unclassified	Unclassified	Unclassified	Unclassified	Unclassified	Unclassified
NZ_CP035186.1_fragment_16	Viruses	Unclassified	Unclassified	Unclassified	Unclassified	Caudovirales	Siphoviridae	Unclassified	Unclassified	Unclassified
NZ_CP035186.1_fragment_20	Unclassified	Unclassified	Unclassified	Unclassified	Unclassified	Unclassified	Unclassified	Unclassified	Unclassified	Unclassified
NZ_CP035186.1_fragment_30	Viruses	Unclassified	Unclassified	Unclassified	Unclassified	Caudovirales	Siphoviridae	Unclassified	Unclassified	Unclassified
NZ_CP035186.1_fragment_31	Unclassified	Unclassified	Unclassified	Unclassified	Unclassified	Unclassified	Unclassified	Unclassified	Unclassified	Unclassified
NZ_CP040048.1_fragment_1	Viruses	Unclassified	Unclassified	Unclassified	Unclassified	Caudovirales	Siphoviridae	Unclassified	Unclassified	Unclassified
NZ_CP040048.1_fragment_2	Unclassified	Unclassified	Unclassified	Unclassified	Unclassified	Unclassified	Unclassified	Unclassified	Unclassified	Unclassified
NZ_CP040425.1_fragment_11	Viruses	Acinetobacter virusR3177	Unclassified	Unclassified	Unclassified	Caudovirales	Siphoviridae	Unclassified	Unclassified	Unclassified
NZ_CP040425.1_fragment_18	Viruses	dsDNA viruses, no RNA stage	Unclassified	Unclassified	Unclassified	Caudovirales	Unclassified	Unclassified	Unclassified	Unclassified
NZ_CP040425.1_fragment_22	Unclassified	Unclassified	Unclassified	Unclassified	Unclassified	Unclassified	Unclassified	Unclassified	Unclassified	Unclassified
NZ_CP040425.1_fragment_24	Viruses	dsDNA viruses, no RNA stage	Unclassified	Unclassified	Unclassified	Caudovirales	Unclassified	Unclassified	Unclassified	Unclassified
NZ_CP040425.1_fragment_30	Viruses	Unclassified	Unclassified	Unclassified	Unclassified	Caudovirales	Unclassified	Unclassified	Unclassified	Unclassified
NZ_CP040425.1_fragment_32	Viruses	Unclassified	Unclassified	Unclassified	Unclassified	Caudovirales	Siphoviridae	Unclassified	Unclassified	Unclassified
NZ_CP040425.1_fragment_33	Unclassified	Unclassified	Unclassified	Unclassified	Unclassified	Unclassified	Unclassified	Unclassified	Unclassified	Unclassified
NZ_AP019740.1_fragment_21	Unclassified	Unclassified	Unclassified	Unclassified	Unclassified	Unclassified	Unclassified	Unclassified	Unclassified	Unclassified
NZ_CP042364.1_fragment_37	Viruses	Unclassified	Unclassified	Unclassified	Unclassified	Caudovirales	Siphoviridae	Unclassified	Unclassified	Unclassified
NZ_CP042364.1_fragment_42	Viruses	dsDNA viruses, no RNA stage	Unclassified	Unclassified	Unclassified	Caudovirales	Myoviridae	Unclassified	Unclassified	Unclassified
NZ_CP041970.1_fragment_11	Viruses	dsDNA viruses, no RNA stage	Unclassified	Unclassified	Unclassified	Caudovirales	Myoviridae	Unclassified	Unclassified	Unclassified
NZ_CP041970.1_fragment_50	Viruses	dsDNA viruses, no RNA stage	Unclassified	Unclassified	Unclassified	Caudovirales	Myoviridae	Unclassified	Unclassified	Unclassified
NZ_CP035109.1_fragment_1	Unclassified	Unclassified	Unclassified	Unclassified	Unclassified	Unclassified	Unclassified	Unclassified	Unclassified	Unclassified
NZ_CP035109.1_fragment_22	Viruses	Unclassified	Unclassified	Unclassified	Unclassified	Caudovirales	Unclassified	Unclassified	Unclassified	Unclassified
NZ_CP035109.1_fragment_25	Viruses	dsDNA viruses, no RNA stage	Unclassified	Unclassified	Unclassified	Caudovirales	Unclassified	Unclassified	Unclassified	Unclassified
NZ_CP035109.1_fragment_32	Viruses	dsDNA viruses, no RNA stage	Unclassified	Unclassified	Unclassified	Caudovirales	Myoviridae	Unclassified	Unclassified	Unclassified
NZ_CP035109.1_fragment_35	Viruses	Unclassified	Unclassified	Unclassified	Unclassified	Caudovirales	Siphoviridae	Unclassified	Unclassified	Unclassified
NZ_CP041148.1_fragment_12	Unclassified	Unclassified	Unclassified	Unclassified	Unclassified	Unclassified	Unclassified	Unclassified	Unclassified	Unclassified
NZ_CP041148.1_fragment_13	Viruses	dsDNA viruses, no RNA stage	Unclassified	Unclassified	Unclassified	Caudovirales	Siphoviridae	Unclassified	Unclassified	Unclassified
NZ_CP041148.1_fragment_18	Viruses	dsDNA viruses, no RNA stage	Unclassified	Unclassified	Unclassified	Caudovirales	Unclassified	Unclassified	Unclassified	Unclassified
NZ_CP041148.1_fragment_22	Viruses	dsDNA viruses, no RNA stage	Unclassified	Unclassified	Unclassified	Caudovirales	Myoviridae	Unclassified	Unclassified	Unclassified
NZ_CP041148.1_fragment_24	Viruses	dsDNA viruses, no RNA stage	Unclassified	Unclassified	Unclassified	Caudovirales	Unclassified	Unclassified	Unclassified	Unclassified
NZ_CP041148.1_fragment_30	Viruses	Unclassified	Unclassified	Unclassified	Unclassified	Caudovirales	Siphoviridae	Unclassified	Unclassified	Unclassified
NZ_CP041148.1_fragment_31	Unclassified	Unclassified	Unclassified	Unclassified	Unclassified	Unclassified	Unclassified	Unclassified	Unclassified	Unclassified
NZ_CP054908.1_fragment_38	Unclassified	Unclassified	Unclassified	Unclassified	Unclassified	Unclassified	Unclassified	Unclassified	Unclassified	Unclassified
NZ_CP054908.1_fragment_41	Unclassified	Unclassified	Unclassified	Unclassified	Unclassified	Unclassified	Unclassified	Unclassified	Unclassified	Unclassified
NZ_CP046898.1_fragment_8	Viruses	dsDNA viruses, no RNA stage	Unclassified	Unclassified	Unclassified	Caudovirales	Myoviridae	Peduovirinae	Unclassified	Unclassified
NZ_CP046898.1_fragment_13	Viruses	Unclassified	Unclassified	Unclassified	Unclassified	Unclassified	Unclassified	Unclassified	Unclassified	Unclassified
NZ_CP046898.1_fragment_18	Viruses	dsDNA viruses, no RNA stage	Unclassified	Unclassified	Unclassified	Caudovirales	Siphoviridae	Unclassified	Unclassified	Unclassified
NZ_CP046898.1_fragment_23	Unclassified	Unclassified	Unclassified	Unclassified	Unclassified	Unclassified	Unclassified	Unclassified	Unclassified	Unclassified
NZ_CP046898.1_fragment_31	Unclassified	Unclassified	Unclassified	Unclassified	Unclassified	Unclassified	Unclassified	Unclassified	Unclassified	Unclassified
NZ_CP046898.1_fragment_32	Viruses	Unclassified	Unclassified	Unclassified	Unclassified	Caudovirales	Siphoviridae	Unclassified	Unclassified	Unclassified
NZ_CP046898.1_fragment_34	Viruses	dsDNA viruses, no RNA stage	Unclassified	Unclassified	Unclassified	Caudovirales	Siphoviridae	Unclassified	Unclassified	Unclassified
NZ_CP044517.1_fragment_12	Viruses	Unclassified	Unclassified	Unclassified	Unclassified	Caudovirales	Siphoviridae	Unclassified	Unclassified	Unclassified
NZ_CP044517.1_fragment_22	Unclassified	Unclassified	Unclassified	Unclassified	Unclassified	Unclassified	Unclassified	Unclassified	Unclassified	Unclassified
NZ_CP044517.1_fragment_25	Viruses	dsDNA viruses, no RNA stage	Unclassified	Unclassified	Unclassified	Caudovirales	Myoviridae	Unclassified	Unclassified	Unclassified
NZ_CP044517.1_fragment_32	Viruses	dsDNA viruses, no RNA stage	Unclassified	Unclassified	Unclassified	Caudovirales	Unclassified	Unclassified	Unclassified	Unclassified
NZ_CP044517.1_fragment_35	Unclassified	Unclassified	Unclassified	Unclassified	Unclassified	Unclassified	Unclassified	Unclassified	Unclassified	Unclassified
NZ_CP061518.1_fragment_2	Viruses	dsDNA viruses, no RNA stage	Unclassified	Unclassified	Unclassified	Caudovirales	Siphoviridae	Unclassified	Unclassified	Unclassified
NZ_CP061520.1_fragment_1	Viruses	dsDNA viruses, no RNA stage	Unclassified	Unclassified	Unclassified	Caudovirales	Siphoviridae	Unclassified	Unclassified	Unclassified
NZ_CP061520.1_fragment_2	Viruses	dsDNA viruses, no RNA stage	Unclassified	Unclassified	Unclassified	Caudovirales	Siphoviridae	Unclassified	Unclassified	Unclassified
NZ_CP061561.1_fragment_10	Viruses	dsDNA viruses, no RNA stage	Unclassified	Unclassified	Unclassified	Caudovirales	Siphoviridae	Unclassified	Unclassified	Unclassified
NZ_CP061561.1_fragment_37	Viruses	dsDNA viruses, no RNA stage	Unclassified	Unclassified	Unclassified	Caudovirales	Siphoviridae	Unclassified	Unclassified	Unclassified
NZ_CP061561.1_fragment_50	Viruses	dsDNA viruses, no RNA stage	Unclassified	Unclassified	Unclassified	Caudovirales	Myoviridae	Peduovirinae	Unclassified	Unclassified
NZ_CP061589.1_fragment_38	Viruses	dsDNA viruses, no RNA stage	Unclassified	Unclassified	Unclassified	Caudovirales	Siphoviridae	Unclassified	Unclassified	Unclassified
NZ_CP061664.1_fragment_6	Unclassified	Unclassified	Unclassified	Unclassified	Unclassified	Unclassified	Unclassified	Unclassified	Unclassified	Unclassified
NZ_CP061664.1_fragment_33	Viruses	dsDNA viruses, no RNA stage	Unclassified	Unclassified	Unclassified	Caudovirales	Siphoviridae	Unclassified	Unclassified	Unclassified
NZ_CP061669.1_fragment_15	Viruses	dsDNA viruses, no RNA stage	Unclassified	Unclassified	Unclassified	Caudovirales	Siphoviridae	Unclassified	Unclassified	Unclassified
NZ_CP061669.1_fragment_17	Viruses	Unclassified	Unclassified	Unclassified	Unclassified	Caudovirales	Unclassified	Unclassified	Unclassified	Unclassified
NZ_CP061669.1_fragment_29	Unclassified	Unclassified	Unclassified	Unclassified	Unclassified	Unclassified	Unclassified	Unclassified	Unclassified	Unclassified
NZ_CP061669.1_fragment_40	Viruses	dsDNA viruses, no RNA stage	Unclassified	Unclassified	Unclassified	Caudovirales	Myoviridae	Unclassified	Unclassified	Unclassified
NZ_CP059300.1_fragment_7	Unclassified	Unclassified	Unclassified	Unclassified	Unclassified	Unclassified	Unclassified	Unclassified	Unclassified	Unclassified
NZ_CP059300.1_fragment_14	Viruses	Unclassified	Unclassified	Unclassified	Unclassified	Caudovirales	Unclassified	Unclassified	Unclassified	Unclassified
NZ_CP059300.1_fragment_20	Unclassified	Unclassified	Unclassified	Unclassified	Unclassified	Unclassified	Unclassified	Unclassified	Unclassified	Unclassified
NZ_CP059300.1_fragment_23	Unclassified	Unclassified	Unclassified	Unclassified	Unclassified	Unclassified	Unclassified	Unclassified	Unclassified	Unclassified
NZ_CP059300.1_fragment_24	Unclassified	Unclassified	Unclassified	Unclassified	Unclassified	Unclassified	Unclassified	Unclassified	Unclassified	Unclassified
NZ_CP059300.1_fragment_25	Viruses	dsDNA viruses, no RNA stage	Unclassified	Unclassified	Unclassified	Caudovirales	Siphoviridae	Unclassified	Unclassified	Unclassified
NZ_CP059300.1_fragment_45	Unclassified	Unclassified	Unclassified	Unclassified	Unclassified	Unclassified	Unclassified	Unclassified	Unclassified	Unclassified
NZ_CP063769.1_fragment_10	Unclassified	Unclassified	Unclassified	Unclassified	Unclassified	Unclassified	Unclassified	Unclassified	Unclassified	Unclassified
NZ_CP063769.1_fragment_22	Viruses	dsDNA viruses, no RNA stage	Unclassified	Unclassified	Unclassified	Caudovirales	Myoviridae	Unclassified	Unclassified	Unclassified
NZ_CP063769.1_fragment_30	Viruses	Unclassified	Unclassified	Unclassified	Unclassified	Caudovirales	Siphoviridae	Unclassified	Unclassified	Unclassified
NZ_CP063769.1_fragment_31	Viruses	dsDNA viruses, no RNA stage	Unclassified	Unclassified	Unclassified	Caudovirales	Siphoviridae	Unclassified	Unclassified	Unclassified
NZ_CP015148.1	Unclassified	Unclassified	Unclassified	Unclassified	Unclassified	Unclassified	Unclassified	Unclassified	Unclassified	Unclassified
NZ_CP016898.1	Unclassified	Unclassified	Unclassified	Unclassified	Unclassified	Unclassified	Unclassified	Unclassified	Unclassified	Unclassified
NZ_CP049364.1	Unclassified	Unclassified	Unclassified	Unclassified	Unclassified	Unclassified	Unclassified	Unclassified	Unclassified	Unclassified
NZ_CP051476.1	Viruses	Acinetobacter virusR3177	Unclassified	Unclassified	Unclassified	Caudovirales	Siphoviridae	Unclassified	Unclassified	Unclassified
NZ_CP055283.1	Unclassified	Unclassified	Unclassified	Unclassified	Unclassified	Unclassified	Unclassified	Unclassified	Unclassified	Unclassified
NC_010410.1_fragment_16	Viruses	dsDNA viruses, no RNA stage	Unclassified	Unclassified	Unclassified	Caudovirales	Myoviridae	Peduovirinae	Unclassified	Unclassified
NC_010410.1_fragment_35	Unclassified	Unclassified	Unclassified	Unclassified	Unclassified	Unclassified	Unclassified	Unclassified	Unclassified	Unclassified
NC_010410.1_fragment_67	Viruses	Unclassified	Unclassified	Unclassified	Unclassified	Caudovirales	Siphoviridae	Unclassified	Unclassified	Unclassified
NC_010410.1_fragment_78	Unclassified	Unclassified	Unclassified	Unclassified	Unclassified	Unclassified	Unclassified	Unclassified	Unclassified	Unclassified
NC_020547.2_fragment_25	Viruses	Acinetobacter virusR3177	Unclassified	Unclassified	Unclassified	Caudovirales	Siphoviridae	Unclassified	Unclassified	Unclassified
NC_020547.2_fragment_28	Viruses	dsDNA viruses, no RNA stage	Unclassified	Unclassified	Unclassified	Caudovirales	Siphoviridae	Unclassified	Unclassified	Unclassified
NC_021726.1_fragment_24	Unclassified	Unclassified	Unclassified	Unclassified	Unclassified	Unclassified	Unclassified	Unclassified	Unclassified	Unclassified
NC_021726.1_fragment_27	Viruses	Unclassified	Unclassified	Unclassified	Unclassified	Caudovirales	Siphoviridae	Unclassified	Unclassified	Unclassified
NC_021726.1_fragment_35	Viruses	Unclassified	Unclassified	Unclassified	Unclassified	Caudovirales	Siphoviridae	Unclassified	Unclassified	Unclassified
NZ_HG977526.1_fragment_40	Viruses	dsDNA viruses, no RNA stage	Unclassified	Unclassified	Unclassified	Caudovirales	Unclassified	Unclassified	Unclassified	Unclassified
NZ_HG977526.1_fragment_67	Viruses	Acinetobacter virusR3177	Unclassified	Unclassified	Unclassified	Caudovirales	Siphoviridae	Unclassified	Unclassified	Unclassified
NZ_CP021342.1_fragment_1	Viruses	Unclassified	Unclassified	Unclassified	Unclassified	Caudovirales	Siphoviridae	Unclassified	Unclassified	Unclassified
NZ_CP021342.1_fragment_83	Unclassified	Unclassified	Unclassified	Unclassified	Unclassified	Unclassified	Unclassified	Unclassified	Unclassified	Unclassified
NZ_CP021342.1_fragment_85	Viruses	dsDNA viruses, no RNA stage	Unclassified	Unclassified	Unclassified	Caudovirales	Siphoviridae	Unclassified	Unclassified	Unclassified
NZ_CP021342.1_fragment_97	Viruses	dsDNA viruses, no RNA stage	Unclassified	Unclassified	Unclassified	Caudovirales	Siphoviridae	Unclassified	Unclassified	Unclassified
NZ_CP010350.1_fragment_35	Unclassified	Unclassified	Unclassified	Unclassified	Unclassified	Unclassified	Unclassified	Unclassified	Unclassified	Unclassified
NZ_CP010350.1_fragment_46	Unclassified	Unclassified	Unclassified	Unclassified	Unclassified	Unclassified	Unclassified	Unclassified	Unclassified	Unclassified
NZ_CP010350.1_fragment_49	Viruses	dsDNA viruses, no RNA stage	Unclassified	Unclassified	Unclassified	Caudovirales	Myoviridae	Peduovirinae	Unclassified	Unclassified
NZ_CP014540.1_fragment_25	Unclassified	Unclassified	Unclassified	Unclassified	Unclassified	Unclassified	Unclassified	Unclassified	Unclassified	Unclassified
NZ_CP014540.1_fragment_30	Viruses	Unclassified	Unclassified	Unclassified	Unclassified	Caudovirales	Siphoviridae	Unclassified	Unclassified	Unclassified
NZ_CP016895.1_fragment_16	Unclassified	Unclassified	Unclassified	Unclassified	Unclassified	Unclassified	Unclassified	Unclassified	Unclassified	Unclassified
NZ_CP016895.1_fragment_30	Unclassified	Unclassified	Unclassified	Unclassified	Unclassified	Unclassified	Unclassified	Unclassified	Unclassified	Unclassified
NZ_CP016296.1_fragment_1	Viruses	dsDNA viruses, no RNA stage	Unclassified	Unclassified	Unclassified	Caudovirales	Siphoviridae	Unclassified	Unclassified	Unclassified
NZ_CP016300.1_fragment_39	Viruses	Unclassified	Unclassified	Unclassified	Unclassified	Caudovirales	Siphoviridae	Unclassified	Unclassified	Unclassified
NZ_CP016300.1_fragment_66	Viruses	Unclassified	Unclassified	Unclassified	Unclassified	Caudovirales	Siphoviridae	Unclassified	Unclassified	Unclassified
NZ_CP016300.1_fragment_69	Unclassified	Unclassified	Unclassified	Unclassified	Unclassified	Unclassified	Unclassified	Unclassified	Unclassified	Unclassified
NZ_CP024125.1_fragment_1	Viruses	dsDNA viruses, no RNA stage	Unclassified	Unclassified	Unclassified	Caudovirales	Siphoviridae	Unclassified	Unclassified	Unclassified
NZ_CP024125.1_fragment_2	Viruses	dsDNA viruses, no RNA stage	Unclassified	Unclassified	Unclassified	Caudovirales	Siphoviridae	Unclassified	Unclassified	Unclassified
NZ_CP026087.2_fragment_2	Unclassified	Unclassified	Unclassified	Unclassified	Unclassified	Unclassified	Unclassified	Unclassified	Unclassified	Unclassified
NZ_CP026125.1_fragment_2	Unclassified	Unclassified	Unclassified	Unclassified	Unclassified	Unclassified	Unclassified	Unclassified	Unclassified	Unclassified
NZ_CP026125.1_fragment_8	Viruses	Unclassified	Unclassified	Unclassified	Unclassified	Caudovirales	Siphoviridae	Unclassified	Unclassified	Unclassified
NZ_CP026125.1_fragment_39	Viruses	Unclassified	Unclassified	Unclassified	Unclassified	Caudovirales	Unclassified	Unclassified	Unclassified	Unclassified
NZ_CP026129.1_fragment_1	Unclassified	Unclassified	Unclassified	Unclassified	Unclassified	Unclassified	Unclassified	Unclassified	Unclassified	Unclassified
NZ_CP026420.1_fragment_57	Unclassified	Unclassified	Unclassified	Unclassified	Unclassified	Unclassified	Unclassified	Unclassified	Unclassified	Unclassified
NZ_CP026616.1_fragment_14	Unclassified	Unclassified	Unclassified	Unclassified	Unclassified	Unclassified	Unclassified	Unclassified	Unclassified	Unclassified
NZ_CP026616.1_fragment_22	Unclassified	Unclassified	Unclassified	Unclassified	Unclassified	Unclassified	Unclassified	Unclassified	Unclassified	Unclassified
NZ_CP027247.2_fragment_1	Unclassified	Unclassified	Unclassified	Unclassified	Unclassified	Unclassified	Unclassified	Unclassified	Unclassified	Unclassified
NZ_CP027123.1_fragment_12	Viruses	Unclassified	Unclassified	Unclassified	Unclassified	Caudovirales	Siphoviridae	Unclassified	Unclassified	Unclassified
NZ_CP027123.1_fragment_39	Unclassified	Unclassified	Unclassified	Unclassified	Unclassified	Unclassified	Unclassified	Unclassified	Unclassified	Unclassified
NZ_CP027123.1_fragment_49	Viruses	Unclassified	Unclassified	Unclassified	Unclassified	Caudovirales	Siphoviridae	Unclassified	Unclassified	Unclassified
NZ_CP027123.1_fragment_53	Viruses	dsDNA viruses, no RNA stage/Acinetobacter virusR3177	Unclassified	Unclassified	Unclassified	Caudovirales	Siphoviridae	Unclassified	Unclassified	Unclassified
NZ_CP030106.1_fragment_3	Unclassified	Unclassified	Unclassified	Unclassified	Unclassified	Unclassified	Unclassified	Unclassified	Unclassified	Unclassified
NZ_CP030106.1_fragment_32	Unclassified	Unclassified	Unclassified	Unclassified	Unclassified	Unclassified	Unclassified	Unclassified	Unclassified	Unclassified
NZ_CP030106.1_fragment_33	Viruses	dsDNA viruses, no RNA stage	Unclassified	Unclassified	Unclassified	Caudovirales	Siphoviridae	Unclassified	Unclassified	Unclassified
NZ_CP030106.1_fragment_35	Viruses	dsDNA viruses, no RNA stage	Unclassified	Unclassified	Unclassified	Caudovirales	Siphoviridae	Unclassified	Unclassified	Unclassified
NZ_CP030106.1_fragment_49	Viruses	dsDNA viruses, no RNA stage	Unclassified	Unclassified	Unclassified	Caudovirales	Myoviridae	Peduovirinae	Unclassified	Unclassified
NZ_CP041224.1_fragment_38	Viruses	dsDNA viruses, no RNA stage	Unclassified	Unclassified	Unclassified	Caudovirales	Siphoviridae	Unclassified	Unclassified	Unclassified
NZ_CP041224.1_fragment_59	Unclassified	Unclassified	Unclassified	Unclassified	Unclassified	Unclassified	Unclassified	Unclassified	Unclassified	Unclassified
NZ_CP033866.1_fragment_1	Viruses	dsDNA viruses, no RNA stage	Unclassified	Unclassified	Unclassified	Caudovirales	Unclassified	Unclassified	Unclassified	Unclassified
NZ_CP033866.1_fragment_10	Viruses	dsDNA viruses, no RNA stage	Unclassified	Unclassified	Unclassified	Caudovirales	Siphoviridae	Unclassified	Unclassified	Unclassified
NZ_CP033866.1_fragment_11	Viruses	dsDNA viruses, no RNA stage	Unclassified	Unclassified	Unclassified	Caudovirales	Myoviridae	Unclassified	Unclassified	Unclassified
NZ_CP033866.1_fragment_61	Viruses	Unclassified	Unclassified	Unclassified	Unclassified	Caudovirales	Siphoviridae	Unclassified	Unclassified	Unclassified
NZ_CP033866.1_fragment_64	Viruses	Unclassified	Unclassified	Unclassified	Unclassified	Caudovirales	Siphoviridae	Unclassified	Unclassified	Unclassified
NZ_CP038258.1_fragment_1	Viruses	dsDNA viruses, no RNA stage	Unclassified	Unclassified	Unclassified	Caudovirales	Siphoviridae	Unclassified	Unclassified	Unclassified
NZ_CP038258.1_fragment_6	Viruses	dsDNA viruses, no RNA stage	Unclassified	Unclassified	Unclassified	Caudovirales	Siphoviridae	Unclassified	Unclassified	Unclassified
NZ_CP038258.1_fragment_31	Viruses	Unclassified	Unclassified	Unclassified	Unclassified	Caudovirales	Siphoviridae	Unclassified	Unclassified	Unclassified
NZ_CP038258.1_fragment_86	Viruses	Unclassified	Unclassified	Unclassified	Unclassified	Caudovirales	Unclassified	Unclassified	Unclassified	Unclassified
NZ_CP038644.1_fragment_20	Viruses	Unclassified	Unclassified	Unclassified	Unclassified	Caudovirales	Siphoviridae	Unclassified	Unclassified	Unclassified
NZ_CP038644.1_fragment_33	Unclassified	Unclassified	Unclassified	Unclassified	Unclassified	Unclassified	Unclassified	Unclassified	Unclassified	Unclassified
NZ_CP038644.1_fragment_84	Viruses	Unclassified	Unclassified	Unclassified	Unclassified	Caudovirales	Siphoviridae	Unclassified	Unclassified	Unclassified
NZ_CP038646.1_fragment_1	Unclassified	Unclassified	Unclassified	Unclassified	Unclassified	Unclassified	Unclassified	Unclassified	Unclassified	Unclassified
NZ_CP040080.1_fragment_37	Unclassified	Unclassified	Unclassified	Unclassified	Unclassified	Unclassified	Unclassified	Unclassified	Unclassified	Unclassified
NZ_CP040080.1_fragment_45	Unclassified	Unclassified	Unclassified	Unclassified	Unclassified	Unclassified	Unclassified	Unclassified	Unclassified	Unclassified
NZ_CP040080.1_fragment_66	Viruses	Unclassified	Unclassified	Unclassified	Unclassified	Caudovirales	Siphoviridae	Unclassified	Unclassified	Unclassified
NZ_CP040259.1_fragment_43	Viruses	dsDNA viruses, no RNA stage	Unclassified	Unclassified	Unclassified	Caudovirales	Myoviridae	Unclassified	Unclassified	Unclassified
NZ_CP040259.1_fragment_63	Unclassified	Unclassified	Unclassified	Unclassified	Unclassified	Unclassified	Unclassified	Unclassified	Unclassified	Unclassified
NZ_CP040259.1_fragment_85	Viruses	dsDNA viruses, no RNA stage	Unclassified	Unclassified	Unclassified	Caudovirales	Unclassified	Unclassified	Unclassified	Unclassified
NZ_CP040259.1_fragment_92	Viruses	dsDNA viruses, no RNA stage	Unclassified	Unclassified	Unclassified	Caudovirales	Siphoviridae	Unclassified	Unclassified	Unclassified
NZ_CP040259.1_fragment_93	Viruses	Unclassified	Unclassified	Unclassified	Unclassified	Caudovirales	Unclassified	Unclassified	Unclassified	Unclassified
NZ_CP041035.1_fragment_20	Viruses	dsDNA viruses, no RNA stage	Unclassified	Unclassified	Unclassified	Caudovirales	Siphoviridae	Unclassified	Unclassified	Unclassified
NZ_CP041035.1_fragment_32	Viruses	dsDNA viruses, no RNA stage	Unclassified	Unclassified	Unclassified	Caudovirales	Siphoviridae	Unclassified	Unclassified	Unclassified
NZ_CP041035.1_fragment_34	Viruses	Unclassified	Unclassified	Unclassified	Unclassified	Caudovirales	Siphoviridae	Unclassified	Unclassified	Unclassified
NZ_CP041035.1_fragment_70	Unclassified	Unclassified	Unclassified	Unclassified	Unclassified	Unclassified	Unclassified	Unclassified	Unclassified	Unclassified
NZ_CP041035.1_fragment_79	Unclassified	Unclassified	Unclassified	Unclassified	Unclassified	Unclassified	Unclassified	Unclassified	Unclassified	Unclassified
NZ_CP041587.1_fragment_26	Viruses	Unclassified	Unclassified	Unclassified	Unclassified	Caudovirales	Siphoviridae	Unclassified	Unclassified	Unclassified
NZ_CP042841.1_fragment_28	Viruses	Unclassified	Unclassified	Unclassified	Unclassified	Caudovirales	Siphoviridae	Unclassified	Unclassified	Unclassified
NZ_CP042841.1_fragment_41	Viruses	dsDNA viruses, no RNA stage	Unclassified	Unclassified	Unclassified	Caudovirales	Unclassified	Unclassified	Unclassified	Unclassified
NZ_CP042841.1_fragment_58	Viruses	dsDNA viruses, no RNA stage	Unclassified	Unclassified	Unclassified	Caudovirales	Siphoviridae	Unclassified	Unclassified	Unclassified
NZ_CP042841.1_fragment_68	Viruses	Acinetobacter virusR3177	Unclassified	Unclassified	Unclassified	Caudovirales	Siphoviridae	Unclassified	Unclassified	Unclassified
NZ_CP043052.1_fragment_47	Viruses	dsDNA viruses, no RNA stage	Unclassified	Unclassified	Unclassified	Caudovirales	Unclassified	Unclassified	Unclassified	Unclassified
NZ_CP043052.1_fragment_57	Viruses	Unclassified	Unclassified	Unclassified	Unclassified	Caudovirales	Siphoviridae	Unclassified	Unclassified	Unclassified
NZ_CP043052.1_fragment_68	Viruses	dsDNA viruses, no RNA stage	Unclassified	Unclassified	Unclassified	Unclassified	Unclassified	Unclassified	Unclassified	Unclassified
NZ_CP043052.1_fragment_71	Unclassified	Unclassified	Unclassified	Unclassified	Unclassified	Unclassified	Unclassified	Unclassified	Unclassified	Unclassified
NZ_CP043180.1_fragment_45	Viruses	Unclassified	Unclassified	Unclassified	Unclassified	Caudovirales	Siphoviridae	Unclassified	Unclassified	Unclassified
NZ_CP043180.1_fragment_71	Viruses	Unclassified	Unclassified	Unclassified	Unclassified	Caudovirales	Siphoviridae	Unclassified	Unclassified	Unclassified
NZ_CP044356.1_fragment_23	Viruses	Unclassified	Unclassified	Unclassified	Unclassified	Caudovirales	Unclassified	Unclassified	Unclassified	Unclassified
NZ_CP044356.1_fragment_26	Unclassified	Unclassified	Unclassified	Unclassified	Unclassified	Unclassified	Unclassified	Unclassified	Unclassified	Unclassified
NZ_CP044356.1_fragment_51	Unclassified	Unclassified	Unclassified	Unclassified	Unclassified	Unclassified	Unclassified	Unclassified	Unclassified	Unclassified
NZ_CP045110.1_fragment_27	Viruses	Unclassified	Unclassified	Unclassified	Unclassified	Caudovirales	Siphoviridae	Unclassified	Unclassified	Unclassified
NZ_CP045110.1_fragment_30	Viruses	Unclassified	Unclassified	Unclassified	Unclassified	Caudovirales	Unclassified	Unclassified	Unclassified	Unclassified
NZ_CP045110.1_fragment_32	Unclassified	Unclassified	Unclassified	Unclassified	Unclassified	Unclassified	Unclassified	Unclassified	Unclassified	Unclassified
NZ_CP045110.1_fragment_33	Unclassified	Unclassified	Unclassified	Unclassified	Unclassified	Unclassified	Unclassified	Unclassified	Unclassified	Unclassified
NZ_CP045110.1_fragment_60	Viruses	dsDNA viruses, no RNA stage	Unclassified	Unclassified	Unclassified	Caudovirales	Siphoviridae	Unclassified	Unclassified	Unclassified
NZ_CP045560.1_fragment_14	Unclassified	Unclassified	Unclassified	Unclassified	Unclassified	Unclassified	Unclassified	Unclassified	Unclassified	Unclassified
NZ_CP045560.1_fragment_19	Viruses	dsDNA viruses, no RNA stage	Unclassified	Unclassified	Unclassified	Caudovirales	Myoviridae	Peduovirinae	Unclassified	Unclassified
NZ_CP045560.1_fragment_31	Viruses	dsDNA viruses, no RNA stage	Unclassified	Unclassified	Unclassified	Caudovirales	Siphoviridae	Unclassified	Unclassified	Unclassified
NZ_CP045560.1_fragment_33	Viruses	Unclassified	Unclassified	Unclassified	Unclassified	Unclassified	Unclassified	Unclassified	Unclassified	Unclassified
NZ_CP045560.1_fragment_52	Unclassified	Unclassified	Unclassified	Unclassified	Unclassified	Unclassified	Unclassified	Unclassified	Unclassified	Unclassified
NZ_CP045560.1_fragment_59	Viruses	dsDNA viruses, no RNA stage	Unclassified	Unclassified	Unclassified	Caudovirales	Siphoviridae	Unclassified	Unclassified	Unclassified
NZ_CP046536.1_fragment_13	Unclassified	Unclassified	Unclassified	Unclassified	Unclassified	Unclassified	Unclassified	Unclassified	Unclassified	Unclassified
NZ_CP046536.1_fragment_27	Viruses	Unclassified	Unclassified	Unclassified	Unclassified	Caudovirales	Siphoviridae	Unclassified	Unclassified	Unclassified
NZ_CP031979.1_fragment_34	Viruses	Unclassified	Unclassified	Unclassified	Unclassified	Caudovirales	Siphoviridae	Unclassified	Unclassified	Unclassified
NZ_CP031979.1_fragment_58	Unclassified	Unclassified	Unclassified	Unclassified	Unclassified	Unclassified	Unclassified	Unclassified	Unclassified	Unclassified
NZ_CP031979.1_fragment_62	Viruses	Unclassified	Unclassified	Unclassified	Unclassified	Unclassified	Unclassified	Unclassified	Unclassified	Unclassified
NZ_CP050908.1_fragment_1	Viruses	dsDNA viruses, no RNA stage	Unclassified	Unclassified	Unclassified	Caudovirales	Unclassified	Unclassified	Unclassified	Unclassified
NZ_CP050908.1_fragment_2	Viruses	dsDNA viruses, no RNA stage	Unclassified	Unclassified	Unclassified	Caudovirales	Siphoviridae	Unclassified	Unclassified	Unclassified
NZ_CP050403.1_fragment_44	Viruses	Unclassified	Unclassified	Unclassified	Unclassified	Caudovirales	Siphoviridae	Unclassified	Unclassified	Unclassified
NZ_CP050403.1_fragment_71	Viruses	Unclassified	Unclassified	Unclassified	Unclassified	Caudovirales	Siphoviridae	Unclassified	Unclassified	Unclassified
NZ_CP051474.1_fragment_24	Viruses	dsDNA viruses, no RNA stage	Unclassified	Unclassified	Unclassified	Caudovirales	Unclassified	Unclassified	Unclassified	Unclassified
NZ_CP051474.1_fragment_39	Viruses	Acinetobacter virusR3177	Unclassified	Unclassified	Unclassified	Caudovirales	Siphoviridae	Unclassified	Unclassified	Unclassified
NZ_CP051474.1_fragment_66	Viruses	Unclassified	Unclassified	Unclassified	Unclassified	Caudovirales	Unclassified	Unclassified	Unclassified	Unclassified
NZ_AP022302.1_fragment_60	Viruses	dsDNA viruses, no RNA stage	Unclassified	Unclassified	Unclassified	Caudovirales	Unclassified	Unclassified	Unclassified	Unclassified
NZ_AP022302.1_fragment_67	Viruses	dsDNA viruses, no RNA stage	Unclassified	Unclassified	Unclassified	Caudovirales	Siphoviridae	Unclassified	Unclassified	Unclassified
NZ_AP022302.1_fragment_73	Unclassified	Unclassified	Unclassified	Unclassified	Unclassified	Unclassified	Unclassified	Unclassified	Unclassified	Unclassified
NZ_CP061523.1_fragment_28	Viruses	Unclassified	Unclassified	Unclassified	Unclassified	Caudovirales	Siphoviridae	Unclassified	Unclassified	Unclassified
NZ_CP061523.1_fragment_38	Viruses	dsDNA viruses, no RNA stage	Unclassified	Unclassified	Unclassified	Caudovirales	Unclassified	Unclassified	Unclassified	Unclassified
NZ_CP061523.1_fragment_60	Viruses	Unclassified	Unclassified	Unclassified	Unclassified	Caudovirales	Unclassified	Unclassified	Unclassified	Unclassified
NZ_CP061523.1_fragment_64	Viruses	Unclassified	Unclassified	Unclassified	Unclassified	Caudovirales	Siphoviridae	Unclassified	Unclassified	Unclassified
NZ_CP061524.1_fragment_1	Viruses	dsDNA viruses, no RNA stage	Unclassified	Unclassified	Unclassified	Caudovirales	Siphoviridae	Unclassified	Unclassified	Unclassified
NZ_CP061524.1_fragment_2	Viruses	dsDNA viruses, no RNA stage	Unclassified	Unclassified	Unclassified	Caudovirales	Siphoviridae	Unclassified	Unclassified	Unclassified
NZ_CP061519.1_fragment_24	Viruses	Unclassified	Unclassified	Unclassified	Unclassified	Caudovirales	Siphoviridae	Unclassified	Unclassified	Unclassified
NZ_CP061519.1_fragment_28	Viruses	Unclassified	Unclassified	Unclassified	Unclassified	Caudovirales	Siphoviridae	Unclassified	Unclassified	Unclassified
NZ_CP061519.1_fragment_38	Viruses	dsDNA viruses, no RNA stage	Unclassified	Unclassified	Unclassified	Caudovirales	Unclassified	Unclassified	Unclassified	Unclassified
NZ_CP061519.1_fragment_61	Viruses	Unclassified	Unclassified	Unclassified	Unclassified	Caudovirales	Unclassified	Unclassified	Unclassified	Unclassified
NZ_CP061519.1_fragment_65	Viruses	Unclassified	Unclassified	Unclassified	Unclassified	Caudovirales	Siphoviridae	Unclassified	Unclassified	Unclassified
NZ_CP061571.1_fragment_6	Viruses	dsDNA viruses, no RNA stage	Unclassified	Unclassified	Unclassified	Caudovirales	Myoviridae	Unclassified	Unclassified	Unclassified
NZ_CP061571.1_fragment_21	Viruses	dsDNA viruses, no RNA stage	Unclassified	Unclassified	Unclassified	Caudovirales	Siphoviridae	Unclassified	Unclassified	Unclassified
NZ_CP061571.1_fragment_32	Viruses	dsDNA viruses, no RNA stage	Unclassified	Unclassified	Unclassified	Caudovirales	Siphoviridae	Unclassified	Unclassified	Unclassified
NZ_CP061613.1_fragment_24	Viruses	dsDNA viruses, no RNA stage	Unclassified	Unclassified	Unclassified	Caudovirales	Siphoviridae	Unclassified	Unclassified	Unclassified
NZ_CP061613.1_fragment_28	Viruses	dsDNA viruses, no RNA stage	Unclassified	Unclassified	Unclassified	Caudovirales	Unclassified	Unclassified	Unclassified	Unclassified
NZ_CP061613.1_fragment_50	Unclassified	Unclassified	Unclassified	Unclassified	Unclassified	Unclassified	Unclassified	Unclassified	Unclassified	Unclassified
NZ_CP061613.1_fragment_61	Viruses	dsDNA viruses, no RNA stage	Unclassified	Unclassified	Unclassified	Caudovirales	Unclassified	Unclassified	Unclassified	Unclassified
NZ_CP061613.1_fragment_65	Viruses	dsDNA viruses, no RNA stage	Unclassified	Unclassified	Unclassified	Caudovirales	Myoviridae	Unclassified	Unclassified	Unclassified
NZ_CP061620.1_fragment_26	Viruses	dsDNA viruses, no RNA stage	Unclassified	Unclassified	Unclassified	Caudovirales	Unclassified	Unclassified	Unclassified	Unclassified
NZ_CP061620.1_fragment_40	Unclassified	Unclassified	Unclassified	Unclassified	Unclassified	Unclassified	Unclassified	Unclassified	Unclassified	Unclassified
NZ_CP061620.1_fragment_66	Viruses	dsDNA viruses, no RNA stage	Unclassified	Unclassified	Unclassified	Caudovirales	Siphoviridae	Unclassified	Unclassified	Unclassified
NZ_CP061620.1_fragment_70	Viruses	dsDNA viruses, no RNA stage	Unclassified	Unclassified	Unclassified	Caudovirales	Myoviridae	Unclassified	Unclassified	Unclassified
NZ_CP061678.1_fragment_28	Viruses	dsDNA viruses, no RNA stage	Unclassified	Unclassified	Unclassified	Caudovirales	Unclassified	Unclassified	Unclassified	Unclassified
NZ_CP061678.1_fragment_52	Unclassified	Unclassified	Unclassified	Unclassified	Unclassified	Unclassified	Unclassified	Unclassified	Unclassified	Unclassified
NZ_CP061678.1_fragment_66	Viruses	dsDNA viruses, no RNA stage	Unclassified	Unclassified	Unclassified	Caudovirales	Myoviridae	Unclassified	Unclassified	Unclassified
NZ_CP061678.1_fragment_73	Viruses	dsDNA viruses, no RNA stage	Unclassified	Unclassified	Unclassified	Caudovirales	Myoviridae	Unclassified	Unclassified	Unclassified
NZ_CP061683.1_fragment_24	Viruses	dsDNA viruses, no RNA stage	Unclassified	Unclassified	Unclassified	Caudovirales	Siphoviridae	Unclassified	Unclassified	Unclassified
NZ_CP061683.1_fragment_28	Viruses	dsDNA viruses, no RNA stage	Unclassified	Unclassified	Unclassified	Caudovirales	Unclassified	Unclassified	Unclassified	Unclassified
NZ_CP061683.1_fragment_50	Unclassified	Unclassified	Unclassified	Unclassified	Unclassified	Unclassified	Unclassified	Unclassified	Unclassified	Unclassified
NZ_CP061683.1_fragment_64	Viruses	dsDNA viruses, no RNA stage	Unclassified	Unclassified	Unclassified	Caudovirales	Myoviridae	Unclassified	Unclassified	Unclassified
NZ_CP061687.1_fragment_15	Viruses	dsDNA viruses, no RNA stage	Unclassified	Unclassified	Unclassified	Caudovirales	Myoviridae	Peduovirinae	Unclassified	Unclassified
NZ_CP061687.1_fragment_19	Viruses	dsDNA viruses, no RNA stage	Unclassified	Unclassified	Unclassified	Caudovirales	Unclassified	Unclassified	Unclassified	Unclassified
NZ_CP061687.1_fragment_29	Viruses	dsDNA viruses, no RNA stage	Unclassified	Unclassified	Unclassified	Caudovirales	Unclassified	Unclassified	Unclassified	Unclassified
NZ_CP061687.1_fragment_77	Unclassified	Unclassified	Unclassified	Unclassified	Unclassified	Unclassified	Unclassified	Unclassified	Unclassified	Unclassified
NZ_CP048670.1_fragment_31	Unclassified	Unclassified	Unclassified	Unclassified	Unclassified	Unclassified	Unclassified	Unclassified	Unclassified	Unclassified
NZ_CP007567.1_fragment_12	Viruses	dsDNA viruses, no RNA stage	Unclassified	Unclassified	Unclassified	Caudovirales	Siphoviridae	Unclassified	Unclassified	Unclassified
NZ_CP012504.1_fragment_6	Viruses	dsDNA viruses, no RNA stage	Unclassified	Unclassified	Unclassified	Caudovirales	Myoviridae	Peduovirinae	Unclassified	Unclassified
NZ_CP012504.1_fragment_29	Viruses	dsDNA viruses, no RNA stage	Unclassified	Unclassified	Unclassified	Caudovirales	Siphoviridae	Unclassified	Unclassified	Unclassified
NZ_CP012504.1_fragment_36	Viruses	dsDNA viruses, no RNA stage	Unclassified	Unclassified	Unclassified	Caudovirales	Myoviridae	Peduovirinae	Unclassified	Unclassified
NZ_CP012504.1_fragment_48	Viruses	dsDNA viruses, no RNA stage	Unclassified	Unclassified	Unclassified	Caudovirales	Myoviridae	Peduovirinae	Unclassified	Unclassified
NZ_CP014775.1_fragment_1	Unclassified	Unclassified	Unclassified	Unclassified	Unclassified	Unclassified	Unclassified	Unclassified	Unclassified	Unclassified
NZ_CP014775.1_fragment_2	Unclassified	Unclassified	Unclassified	Unclassified	Unclassified	Unclassified	Unclassified	Unclassified	Unclassified	Unclassified
NZ_CP023141.1_fragment_2	Viruses	dsDNA viruses, no RNA stage	Unclassified	Unclassified	Unclassified	Caudovirales	Myoviridae	Peduovirinae	Unclassified	Unclassified
NZ_CP023141.1_fragment_20	Viruses	dsDNA viruses, no RNA stage	Unclassified	Unclassified	Unclassified	Caudovirales	Siphoviridae	Unclassified	Unclassified	Unclassified
NZ_CP023141.1_fragment_37	Unclassified	Unclassified	Unclassified	Unclassified	Unclassified	Unclassified	Unclassified	Unclassified	Unclassified	Unclassified
NZ_CP022426.1_fragment_30	Unclassified	Unclassified	Unclassified	Unclassified	Unclassified	Unclassified	Unclassified	Unclassified	Unclassified	Unclassified
NZ_CP026226.1_fragment_40	Viruses	dsDNA viruses, no RNA stage	Unclassified	Unclassified	Unclassified	Caudovirales	Siphoviridae	Unclassified	Unclassified	Unclassified
NZ_CP025706.1_fragment_3	Viruses	dsDNA viruses, no RNA stage	Unclassified	Unclassified	Unclassified	Caudovirales	Siphoviridae	Unclassified	Unclassified	Unclassified
NZ_AP019193.1_fragment_18	Viruses	dsDNA viruses, no RNA stage	Unclassified	Unclassified	Unclassified	Caudovirales	Myoviridae/Siphoviridae	Unclassified	Unclassified	Unclassified
NZ_AP019193.1_fragment_27	Unclassified	Unclassified	Unclassified	Unclassified	Unclassified	Unclassified	Unclassified	Unclassified	Unclassified	Unclassified
NZ_CP039611.1_fragment_46	Viruses	dsDNA viruses, no RNA stage	Unclassified	Unclassified	Unclassified	Caudovirales	Myoviridae	Peduovirinae	Unclassified	Unclassified
NZ_CP050012.1_fragment_3	Viruses	dsDNA viruses, no RNA stage	Unclassified	Unclassified	Unclassified	Caudovirales	Myoviridae	Unclassified	Unclassified	Unclassified
NZ_CP050012.1_fragment_30	Unclassified	Unclassified	Unclassified	Unclassified	Unclassified	Unclassified	Unclassified	Unclassified	Unclassified	Unclassified
NZ_CP050012.1_fragment_31	Viruses	dsDNA viruses, no RNA stage	Unclassified	Unclassified	Unclassified	Caudovirales	Podoviridae	Sepvirinae	Unclassified	Unclassified
NZ_CP050012.1_fragment_37	Viruses	dsDNA viruses, no RNA stage	Unclassified	Unclassified	Unclassified	Caudovirales	Siphoviridae	Unclassified	Unclassified	Unclassified
NZ_CP050012.1_fragment_45	Viruses	dsDNA viruses, no RNA stage	Unclassified	Unclassified	Unclassified	Caudovirales	Unclassified	Unclassified	Unclassified	Unclassified
NZ_CP050994.1_fragment_4	Viruses	dsDNA viruses, no RNA stage	Unclassified	Unclassified	Unclassified	Caudovirales	Siphoviridae	Unclassified	Unclassified	Unclassified
NZ_CP051883.1_fragment_8	Viruses	dsDNA viruses, no RNA stage	Unclassified	Unclassified	Unclassified	Caudovirales	Myoviridae	Peduovirinae	Unclassified	Unclassified
NZ_CP038445.1_fragment_21	Viruses	dsDNA viruses, no RNA stage	Unclassified	Unclassified	Unclassified	Caudovirales	Siphoviridae	Unclassified	Unclassified	Unclassified
NZ_CP038446.1_fragment_4	Unclassified	Unclassified	Unclassified	Unclassified	Unclassified	Unclassified	Unclassified	Unclassified	Unclassified	Unclassified
NZ_CP047983.1_fragment_10	Viruses	dsDNA viruses, no RNA stage	Unclassified	Unclassified	Unclassified	Caudovirales	Siphoviridae/Myoviridae	Unclassified	Unclassified	Unclassified
NZ_CP047983.1_fragment_16	Viruses	dsDNA viruses, no RNA stage	Unclassified	Unclassified	Unclassified	Caudovirales	Unclassified	Unclassified	Unclassified	Unclassified
NZ_CP047983.1_fragment_18	Viruses	dsDNA viruses, no RNA stage	Unclassified	Unclassified	Unclassified	Caudovirales	Siphoviridae	Unclassified	Unclassified	Unclassified
NZ_CP047983.1_fragment_39	Viruses	dsDNA viruses, no RNA stage	Unclassified	Unclassified	Unclassified	Caudovirales	Siphoviridae	Unclassified	Unclassified	Unclassified
NZ_AP022013.1_fragment_10	Viruses	dsDNA viruses, no RNA stage	Unclassified	Unclassified	Unclassified	Caudovirales	Unclassified	Unclassified	Unclassified	Unclassified
NZ_AP022013.1_fragment_20	Viruses	dsDNA viruses, no RNA stage	Unclassified	Unclassified	Unclassified	Caudovirales	Myoviridae	Peduovirinae	Unclassified	Unclassified
NZ_AP022013.1_fragment_26	Unclassified	Unclassified	Unclassified	Unclassified	Unclassified	Unclassified	Unclassified	Unclassified	Unclassified	Unclassified
NZ_AP022188.1_fragment_10	Viruses	dsDNA viruses, no RNA stage	Unclassified	Unclassified	Unclassified	Caudovirales	Myoviridae	Peduovirinae	Unclassified	Unclassified
NZ_AP022188.1_fragment_36	Viruses	dsDNA viruses, no RNA stage	Unclassified	Unclassified	Unclassified	Caudovirales	Unclassified	Unclassified	Unclassified	Unclassified
NZ_AP022206.1_fragment_6	Viruses	dsDNA viruses, no RNA stage	Unclassified	Unclassified	Unclassified	Caudovirales	Myoviridae	Peduovirinae	Unclassified	Unclassified
NZ_AP021927.1_fragment_11	Unclassified	Unclassified	Unclassified	Unclassified	Unclassified	Unclassified	Unclassified	Unclassified	Unclassified	Unclassified
NZ_AP021927.1_fragment_45	Viruses	dsDNA viruses, no RNA stage	Unclassified	Unclassified	Unclassified	Caudovirales	Myoviridae	Unclassified	Unclassified	Unclassified
NZ_AP022038.1_fragment_20	Viruses	dsDNA viruses, no RNA stage	Unclassified	Unclassified	Unclassified	Caudovirales	Podoviridae	Unclassified	Unclassified	Unclassified
NZ_AP022110.1_fragment_7	Viruses	dsDNA viruses, no RNA stage	Unclassified	Unclassified	Unclassified	Caudovirales	Siphoviridae	Unclassified	Unclassified	Unclassified
NZ_AP022110.1_fragment_28	Viruses	dsDNA viruses, no RNA stage	Unclassified	Unclassified	Unclassified	Caudovirales	Siphoviridae/Myoviridae	Unclassified	Unclassified	Unclassified
NZ_AP022110.1_fragment_30	Viruses	dsDNA viruses, no RNA stage	Unclassified	Unclassified	Unclassified	Caudovirales	Unclassified	Unclassified	Unclassified	Unclassified
NZ_AP022110.1_fragment_42	Viruses	dsDNA viruses, no RNA stage	Unclassified	Unclassified	Unclassified	Caudovirales	Myoviridae	Peduovirinae	Unclassified	Unclassified
NZ_AP022290.1_fragment_29	Viruses	dsDNA viruses, no RNA stage	Unclassified	Unclassified	Unclassified	Caudovirales	Unclassified	Unclassified	Unclassified	Unclassified
NZ_AP022290.1_fragment_32	Viruses	dsDNA viruses, no RNA stage	Unclassified	Unclassified	Unclassified	Caudovirales	Unclassified	Unclassified	Unclassified	Unclassified
NZ_AP023398.1_fragment_26	Unclassified	Unclassified	Unclassified	Unclassified	Unclassified	Unclassified	Unclassified	Unclassified	Unclassified	Unclassified
NZ_AP023398.1_fragment_29	Viruses	dsDNA viruses, no RNA stage	Unclassified	Unclassified	Unclassified	Caudovirales	Unclassified	Unclassified	Unclassified	Unclassified
NZ_CP059397.1	Unclassified	Unclassified	Unclassified	Unclassified	Unclassified	Unclassified	Unclassified	Unclassified	Unclassified	Unclassified
NZ_CP026055.1_fragment_8	Viruses	dsDNA viruses, no RNA stage	Unclassified	Unclassified	Unclassified	Caudovirales	Podoviridae	Unclassified	Unclassified	Unclassified
NZ_CP013966.1_fragment_1	Unclassified	Unclassified	Unclassified	Unclassified	Unclassified	Unclassified	Unclassified	Unclassified	Unclassified	Unclassified
NZ_CP014774.1_fragment_33	Viruses	dsDNA viruses, no RNA stage	Unclassified	Unclassified	Unclassified	Caudovirales	Podoviridae	Unclassified	Unclassified	Unclassified
NZ_CP026122.1_fragment_5	Unclassified	Unclassified	Unclassified	Unclassified	Unclassified	Unclassified	Unclassified	Unclassified	Unclassified	Unclassified
NZ_CP026122.1_fragment_11	Viruses	dsDNA viruses, no RNA stage	Unclassified	Unclassified	Unclassified	Caudovirales	Siphoviridae	Unclassified	Unclassified	Unclassified
NZ_CP026122.1_fragment_12	Viruses	dsDNA viruses, no RNA stage	Unclassified	Unclassified	Unclassified	Caudovirales	Myoviridae	Unclassified	Unclassified	Unclassified
NZ_CP026122.1_fragment_34	Viruses	dsDNA viruses, no RNA stage	Unclassified	Unclassified	Unclassified	Caudovirales	Unclassified	Unclassified	Unclassified	Unclassified
NZ_CP026222.1_fragment_1	Viruses	dsDNA viruses, no RNA stage	Unclassified	Unclassified	Unclassified	Caudovirales	Myoviridae	Unclassified	Unclassified	Unclassified
NZ_CP026222.1_fragment_18	Viruses	dsDNA viruses, no RNA stage	Unclassified	Unclassified	Unclassified	Caudovirales	Myoviridae	Peduovirinae	Unclassified	Unclassified
NZ_CP027856.1_fragment_23	Viruses	dsDNA viruses, no RNA stage	Unclassified	Unclassified	Unclassified	Caudovirales	Unclassified	Unclassified	Unclassified	Unclassified
NZ_CP025705.1_fragment_17	Viruses	Unclassified	Unclassified	Unclassified	Unclassified	Caudovirales	Unclassified	Unclassified	Unclassified	Unclassified
NZ_CP025705.1_fragment_34	Unclassified	Unclassified	Unclassified	Unclassified	Unclassified	Unclassified	Unclassified	Unclassified	Unclassified	Unclassified
NZ_CP016990.1_fragment_9	Viruses	dsDNA viruses, no RNA stage	Unclassified	Unclassified	Unclassified	Caudovirales	Unclassified	Unclassified	Unclassified	Unclassified
NZ_CP038465.1_fragment_11	Viruses	dsDNA viruses, no RNA stage	Unclassified	Unclassified	Unclassified	Caudovirales	Siphoviridae/Myoviridae	Unclassified	Unclassified	Unclassified
NZ_CP038465.1_fragment_15	Viruses	dsDNA viruses, no RNA stage	Unclassified	Unclassified	Unclassified	Caudovirales	Unclassified	Unclassified	Unclassified	Unclassified
NZ_CP038465.1_fragment_17	Unclassified	Unclassified	Unclassified	Unclassified	Unclassified	Unclassified	Unclassified	Unclassified	Unclassified	Unclassified
NZ_CP038465.1_fragment_23	Viruses	dsDNA viruses, no RNA stage	Unclassified	Unclassified	Unclassified	Caudovirales	Unclassified	Unclassified	Unclassified	Unclassified
NZ_CP038448.1_fragment_32	Viruses	dsDNA viruses, no RNA stage	Unclassified	Unclassified	Unclassified	Caudovirales	Siphoviridae	Unclassified	Unclassified	Unclassified
NZ_CP047981.1_fragment_6	Viruses	Unclassified	Unclassified	Unclassified	Unclassified	Caudovirales	Unclassified	Unclassified	Unclassified	Unclassified
NZ_CP047981.1_fragment_22	Viruses	dsDNA viruses, no RNA stage	Unclassified	Unclassified	Unclassified	Caudovirales	Myoviridae	Unclassified	Unclassified	Unclassified
NZ_CP047982.1_fragment_8	Viruses	dsDNA viruses, no RNA stage	Unclassified	Unclassified	Unclassified	Caudovirales	Myoviridae	Unclassified	Unclassified	Unclassified
NZ_AP021941.1_fragment_1	Unclassified	Unclassified	Unclassified	Unclassified	Unclassified	Unclassified	Unclassified	Unclassified	Unclassified	Unclassified
NZ_AP022252.1_fragment_12	Viruses	dsDNA viruses, no RNA stage	Unclassified	Unclassified	Unclassified	Caudovirales	Myoviridae/Siphoviridae	Unclassified	Unclassified	Unclassified
NZ_AP022252.1_fragment_17	Unclassified	Unclassified	Unclassified	Unclassified	Unclassified	Unclassified	Unclassified	Unclassified	Unclassified	Unclassified
NZ_AP022252.1_fragment_18	Viruses	dsDNA viruses, no RNA stage	Unclassified	Unclassified	Unclassified	Caudovirales	Myoviridae/Siphoviridae	Unclassified	Unclassified	Unclassified
NZ_AP022254.1_fragment_20	Unclassified	Unclassified	Unclassified	Unclassified	Unclassified	Unclassified	Unclassified	Unclassified	Unclassified	Unclassified
NZ_AP023400.1_fragment_3	Unclassified	Unclassified	Unclassified	Unclassified	Unclassified	Unclassified	Unclassified	Unclassified	Unclassified	Unclassified
NZ_AP022265.1	Viruses	dsDNA viruses, no RNA stage	Unclassified	Unclassified	Unclassified	Caudovirales	Myoviridae	Unclassified	Unclassified	Unclassified
NZ_AP023405.1	Unclassified	Unclassified	Unclassified	Unclassified	Unclassified	Unclassified	Unclassified	Unclassified	Unclassified	Unclassified
NC_009348.1_fragment_17	Viruses	dsDNA viruses, no RNA stage	Unclassified	Unclassified	Unclassified	Caudovirales	Myoviridae	Peduovirinae	Unclassified	Unclassified
NC_009348.1_fragment_34	Viruses	dsDNA viruses, no RNA stage	Unclassified	Unclassified	Unclassified	Caudovirales	Myoviridae	Peduovirinae	Unclassified	Unclassified
NZ_CP006579.1_fragment_12	Viruses	dsDNA viruses, no RNA stage	Unclassified	Unclassified	Unclassified	Caudovirales	Myoviridae	Peduovirinae	Unclassified	Unclassified
NZ_CP011100.1_fragment_11	Viruses	dsDNA viruses, no RNA stage	Unclassified	Unclassified	Unclassified	Caudovirales	Unclassified	Unclassified	Unclassified	Unclassified
NZ_CP016392.1_fragment_22	Viruses	dsDNA viruses, no RNA stage	Unclassified	Unclassified	Unclassified	Caudovirales	Siphoviridae	Unclassified	Unclassified	Unclassified
NZ_CP023818.1_fragment_10	Viruses	dsDNA viruses, no RNA stage	Unclassified	Unclassified	Unclassified	Caudovirales	Myoviridae	Peduovirinae	Unclassified	Unclassified
NZ_CP023818.1_fragment_15	Viruses	dsDNA viruses, no RNA stage	Unclassified	Unclassified	Unclassified	Caudovirales	Myoviridae	Peduovirinae	Unclassified	Unclassified
NZ_CP023818.1_fragment_17	Viruses	dsDNA viruses, no RNA stage	Unclassified	Unclassified	Unclassified	Caudovirales	Unclassified	Unclassified	Unclassified	Unclassified
NZ_CP027804.1_fragment_15	Viruses	Unclassified	Unclassified	Unclassified	Unclassified	Unclassified	Unclassified	Unclassified	Unclassified	Unclassified
NZ_CP027804.1_fragment_19	Viruses	dsDNA viruses, no RNA stage	Unclassified	Unclassified	Unclassified	Caudovirales	Myoviridae	Peduovirinae	Unclassified	Unclassified
NZ_CP016989.1_fragment_4	Viruses	dsDNA viruses, no RNA stage	Unclassified	Unclassified	Unclassified	Caudovirales	Myoviridae	Peduovirinae	Unclassified	Unclassified
NZ_CP016989.1_fragment_20	Unclassified	Unclassified	Unclassified	Unclassified	Unclassified	Unclassified	Unclassified	Unclassified	Unclassified	Unclassified
NZ_CP016989.1_fragment_21	Viruses	dsDNA viruses, no RNA stage	Unclassified	Unclassified	Unclassified	Caudovirales	Podoviridae	Sepvirinae	Unclassified	Unclassified
NZ_CP016989.1_fragment_25	Viruses	dsDNA viruses, no RNA stage	Unclassified	Unclassified	Unclassified	Caudovirales	Siphoviridae	Unclassified	Unclassified	Unclassified
NZ_CP016989.1_fragment_31	Viruses	dsDNA viruses, no RNA stage	Unclassified	Unclassified	Unclassified	Caudovirales	Siphoviridae	Unclassified	Unclassified	Unclassified
NZ_CP040717.1_fragment_2	Unclassified	Unclassified	Unclassified	Unclassified	Unclassified	Unclassified	Unclassified	Unclassified	Unclassified	Unclassified
NZ_CP040717.1_fragment_25	Unclassified	Unclassified	Unclassified	Unclassified	Unclassified	Unclassified	Unclassified	Unclassified	Unclassified	Unclassified
NZ_CP046407.1_fragment_4	Unclassified	Unclassified	Unclassified	Unclassified	Unclassified	Unclassified	Unclassified	Unclassified	Unclassified	Unclassified
NZ_CP046407.1_fragment_21	Viruses	dsDNA viruses, no RNA stage	Unclassified	Unclassified	Unclassified	Caudovirales	Podoviridae	Sepvirinae	Unclassified	Unclassified
NZ_CP046407.1_fragment_27	Viruses	Unclassified	Unclassified	Unclassified	Unclassified	Caudovirales	Unclassified	Unclassified	Unclassified	Unclassified
NZ_CP046407.1_fragment_29	Viruses	dsDNA viruses, no RNA stage	Unclassified	Unclassified	Unclassified	Caudovirales	Unclassified	Unclassified	Unclassified	Unclassified
NZ_CP047155.1_fragment_1	Viruses	dsDNA viruses, no RNA stage	Unclassified	Unclassified	Unclassified	Caudovirales	Myoviridae	Peduovirinae	Unclassified	Unclassified
NZ_CP047155.1_fragment_20	Unclassified	Unclassified	Unclassified	Unclassified	Unclassified	Unclassified	Unclassified	Unclassified	Unclassified	Unclassified
NZ_CP047155.1_fragment_27	Viruses	dsDNA viruses, no RNA stage	Unclassified	Unclassified	Unclassified	Caudovirales	Unclassified	Unclassified	Unclassified	Unclassified
NZ_CP047155.1_fragment_34	Viruses	dsDNA viruses, no RNA stage	Unclassified	Unclassified	Unclassified	Caudovirales	Myoviridae	Peduovirinae	Unclassified	Unclassified
NZ_CP034967.1_fragment_12	Viruses	dsDNA viruses, no RNA stage	Unclassified	Unclassified	Unclassified	Caudovirales	Myoviridae	Peduovirinae	Unclassified	Unclassified
NZ_CP034967.1_fragment_24	Unclassified	Unclassified	Unclassified	Unclassified	Unclassified	Unclassified	Unclassified	Unclassified	Unclassified	Unclassified
NZ_CP038443.1_fragment_7	Viruses	dsDNA viruses, no RNA stage	Unclassified	Unclassified	Unclassified	Caudovirales	Myoviridae	Peduovirinae	Unclassified	Unclassified
NZ_CP038443.1_fragment_24	Unclassified	Unclassified	Unclassified	Unclassified	Unclassified	Unclassified	Unclassified	Unclassified	Unclassified	Unclassified
NZ_CP038443.1_fragment_36	Unclassified	Unclassified	Unclassified	Unclassified	Unclassified	Unclassified	Unclassified	Unclassified	Unclassified	Unclassified
NZ_CP038444.1_fragment_24	Viruses	dsDNA viruses, no RNA stage	Unclassified	Unclassified	Unclassified	Caudovirales	Unclassified	Unclassified	Unclassified	Unclassified
NZ_CP038444.1_fragment_26	Unclassified	Unclassified	Unclassified	Unclassified	Unclassified	Unclassified	Unclassified	Unclassified	Unclassified	Unclassified
NZ_CP038449.1_fragment_1	Unclassified	Unclassified	Unclassified	Unclassified	Unclassified	Unclassified	Unclassified	Unclassified	Unclassified	Unclassified
NZ_AP022281.1_fragment_9	Viruses	dsDNA viruses, no RNA stage	Unclassified	Unclassified	Unclassified	Caudovirales	Myoviridae	Unclassified	Unclassified	Unclassified
NZ_CP040449.1_fragment_9	Unclassified	Unclassified	Unclassified	Unclassified	Unclassified	Unclassified	Unclassified	Unclassified	Unclassified	Unclassified
NZ_LS483441.1_fragment_6	Viruses	dsDNA viruses, no RNA stage	Unclassified	Unclassified	Unclassified	Caudovirales	Unclassified	Unclassified	Unclassified	Unclassified
NZ_LS483441.1_fragment_15	Unclassified	Unclassified	Unclassified	Unclassified	Unclassified	Unclassified	Unclassified	Unclassified	Unclassified	Unclassified
NZ_LR134376.1_fragment_15	Viruses	dsDNA viruses, no RNA stage	Unclassified	Unclassified	Unclassified	Caudovirales	Myoviridae	Peduovirinae	Unclassified	Unclassified
NZ_CP007566.1_fragment_6	Viruses	dsDNA viruses, no RNA stage	Unclassified	Unclassified	Unclassified	Caudovirales	Siphoviridae	Unclassified	Unclassified	Unclassified
NZ_CP007566.1_fragment_11	Viruses	dsDNA viruses, no RNA stage	Unclassified	Unclassified	Unclassified	Caudovirales	Siphoviridae	Unclassified	Unclassified	Unclassified
NZ_CP007566.1_fragment_30	Viruses	dsDNA viruses, no RNA stage	Unclassified	Unclassified	Unclassified	Caudovirales	Myoviridae	Peduovirinae	Unclassified	Unclassified
NZ_CP013067.1_fragment_23	Viruses	dsDNA viruses, no RNA stage	Unclassified	Unclassified	Unclassified	Caudovirales	Podoviridae	Sepvirinae	Unclassified	Unclassified
NZ_CP013067.1_fragment_33	Viruses	dsDNA viruses, no RNA stage	Unclassified	Unclassified	Unclassified	Caudovirales	Myoviridae	Peduovirinae	Unclassified	Unclassified
NZ_CP013178.1_fragment_2	Viruses	dsDNA viruses, no RNA stage	Unclassified	Unclassified	Unclassified	Caudovirales	Myoviridae	Unclassified	Unclassified	Unclassified
NZ_CP013178.1_fragment_16	Viruses	dsDNA viruses, no RNA stage	Unclassified	Unclassified	Unclassified	Caudovirales	Myoviridae	Peduovirinae	Unclassified	Unclassified
NZ_CP013178.1_fragment_23	Unclassified	Unclassified	Unclassified	Unclassified	Unclassified	Unclassified	Unclassified	Unclassified	Unclassified	Unclassified
NZ_CP013178.1_fragment_24	Viruses	dsDNA viruses, no RNA stage	Unclassified	Unclassified	Unclassified	Caudovirales	Podoviridae	Sepvirinae	Unclassified	Unclassified
NZ_CP013178.1_fragment_27	Viruses	dsDNA viruses, no RNA stage	Unclassified	Unclassified	Unclassified	Caudovirales	Siphoviridae	Unclassified	Unclassified	Unclassified
NZ_CP013178.1_fragment_33	Viruses	dsDNA viruses, no RNA stage	Unclassified	Unclassified	Unclassified	Caudovirales	Siphoviridae	Unclassified	Unclassified	Unclassified
NZ_CP016381.1_fragment_1	Unclassified	Unclassified	Unclassified	Unclassified	Unclassified	Unclassified	Unclassified	Unclassified	Unclassified	Unclassified
NZ_CP018201.1_fragment_11	Viruses	dsDNA viruses, no RNA stage	Unclassified	Unclassified	Unclassified	Caudovirales	Siphoviridae	Unclassified	Unclassified	Unclassified
NZ_CP021654.1_fragment_11	Viruses	dsDNA viruses, no RNA stage	Unclassified	Unclassified	Unclassified	Caudovirales	Myoviridae	Peduovirinae	Unclassified	Unclassified
NZ_CP017143.1_fragment_1	Viruses	dsDNA viruses, no RNA stage	Unclassified	Unclassified	Unclassified	Caudovirales	Myoviridae	Peduovirinae	Unclassified	Unclassified
NZ_CP017143.1_fragment_41	Viruses	dsDNA viruses, no RNA stage	Unclassified	Unclassified	Unclassified	Caudovirales	Myoviridae	Unclassified	Unclassified	Unclassified
NZ_CP026217.1_fragment_28	Unclassified	Unclassified	Unclassified	Unclassified	Unclassified	Unclassified	Unclassified	Unclassified	Unclassified	Unclassified
NZ_CP026217.1_fragment_31	Viruses	dsDNA viruses, no RNA stage	Unclassified	Unclassified	Unclassified	Caudovirales	Myoviridae	Peduovirinae	Unclassified	Unclassified
NZ_CP026217.1_fragment_38	Unclassified	Unclassified	Unclassified	Unclassified	Unclassified	Unclassified	Unclassified	Unclassified	Unclassified	Unclassified
NZ_CP026406.1_fragment_1	Viruses	dsDNA viruses, no RNA stage	Unclassified	Unclassified	Unclassified	Caudovirales	Myoviridae	Peduovirinae	Unclassified	Unclassified
NZ_CP026406.1_fragment_10	Viruses	dsDNA viruses, no RNA stage	Unclassified	Unclassified	Unclassified	Caudovirales	Podoviridae	Unclassified	Unclassified	Unclassified
NZ_CP026406.1_fragment_27	Viruses	dsDNA viruses, no RNA stage	Unclassified	Unclassified	Unclassified	Caudovirales	Myoviridae	Peduovirinae	Unclassified	Unclassified
NZ_CP026406.1_fragment_31	Unclassified	Unclassified	Unclassified	Unclassified	Unclassified	Unclassified	Unclassified	Unclassified	Unclassified	Unclassified
NZ_CP038463.1_fragment_11	Viruses	dsDNA viruses, no RNA stage	Unclassified	Unclassified	Unclassified	Caudovirales	Siphoviridae/Myoviridae	Unclassified	Unclassified	Unclassified
NZ_CP038463.1_fragment_16	Viruses	dsDNA viruses, no RNA stage	Unclassified	Unclassified	Unclassified	Caudovirales	Unclassified	Unclassified	Unclassified	Unclassified
NZ_CP038463.1_fragment_18	Unclassified	Unclassified	Unclassified	Unclassified	Unclassified	Unclassified	Unclassified	Unclassified	Unclassified	Unclassified
NZ_CP038463.1_fragment_23	Viruses	dsDNA viruses, no RNA stage	Unclassified	Unclassified	Unclassified	Caudovirales	Unclassified	Unclassified	Unclassified	Unclassified
NZ_CP044060.1_fragment_3	Viruses	dsDNA viruses, no RNA stage	Unclassified	Unclassified	Unclassified	Caudovirales	Myoviridae	Peduovirinae	Unclassified	Unclassified
NZ_CP044060.1_fragment_4	Viruses	dsDNA viruses, no RNA stage	Unclassified	Unclassified	Unclassified	Caudovirales	Myoviridae	Peduovirinae	Unclassified	Unclassified
NZ_CP044060.1_fragment_14	Viruses	dsDNA viruses, no RNA stage	Unclassified	Unclassified	Unclassified	Caudovirales	Myoviridae	Unclassified	Unclassified	Unclassified
NZ_CP038513.1_fragment_2	Viruses	dsDNA viruses, no RNA stage	Unclassified	Unclassified	Unclassified	Caudovirales	Myoviridae	Peduovirinae	Unclassified	Unclassified
NZ_CP038513.1_fragment_11	Viruses	dsDNA viruses, no RNA stage	Unclassified	Unclassified	Unclassified	Caudovirales	Myoviridae	Peduovirinae	Unclassified	Unclassified
NZ_CP038513.1_fragment_18	Viruses	dsDNA viruses, no RNA stage	Unclassified	Unclassified	Unclassified	Caudovirales	Myoviridae	Unclassified	Unclassified	Unclassified
NZ_CP038513.1_fragment_31	Viruses	dsDNA viruses, no RNA stage	Unclassified	Unclassified	Unclassified	Caudovirales	Myoviridae	Unclassified	Unclassified	Unclassified
NZ_CP038513.1_fragment_34	Viruses	dsDNA viruses, no RNA stage	Unclassified	Unclassified	Unclassified	Caudovirales	Myoviridae	Unclassified	Unclassified	Unclassified
NZ_CP058912.1_fragment_7	Viruses	dsDNA viruses, no RNA stage	Unclassified	Unclassified	Unclassified	Caudovirales	Myoviridae	Unclassified	Unclassified	Unclassified
NZ_CP058912.1_fragment_20	Viruses	dsDNA viruses, no RNA stage	Unclassified	Unclassified	Unclassified	Caudovirales	Myoviridae	Peduovirinae	Unclassified	Unclassified
NZ_CP058912.1_fragment_21	Unclassified	Unclassified	Unclassified	Unclassified	Unclassified	Unclassified	Unclassified	Unclassified	Unclassified	Unclassified
NZ_CP043579.1_fragment_21	Viruses	dsDNA viruses, no RNA stage	Unclassified	Unclassified	Unclassified	Caudovirales	Myoviridae	Unclassified	Unclassified	Unclassified
NZ_AP022214.1_fragment_7	Viruses	dsDNA viruses, no RNA stage	Unclassified	Unclassified	Unclassified	Caudovirales	Myoviridae	Unclassified	Unclassified	Unclassified
NZ_AP022214.1_fragment_8	Viruses	dsDNA viruses, no RNA stage	Unclassified	Unclassified	Unclassified	Caudovirales	Siphoviridae	Unclassified	Unclassified	Unclassified
NZ_AP021940.1_fragment_4	Viruses	dsDNA viruses, no RNA stage	Unclassified	Unclassified	Unclassified	Caudovirales	Myoviridae	Peduovirinae	Unclassified	Unclassified
NZ_AP021940.1_fragment_10	Viruses	dsDNA viruses, no RNA stage	Unclassified	Unclassified	Unclassified	Caudovirales	Myoviridae	Unclassified	Unclassified	Unclassified
NZ_AP021940.1_fragment_28	Unclassified	Unclassified	Unclassified	Unclassified	Unclassified	Unclassified	Unclassified	Unclassified	Unclassified	Unclassified
NC_007104.1	Unclassified	Unclassified	Unclassified	Unclassified	Unclassified	Unclassified	Unclassified	Unclassified	Unclassified	Unclassified
NC_011971.1	Viruses	dsDNA viruses, no RNA stage	Unclassified	Unclassified	Unclassified	Caudovirales	Siphoviridae	Unclassified	Unclassified	Unclassified
NC_018516.1	Unclassified	Unclassified	Unclassified	Unclassified	Unclassified	Unclassified	Unclassified	Unclassified	Unclassified	Unclassified
NC_022874.1	Viruses	dsDNA viruses, no RNA stage	Unclassified	Unclassified	Unclassified	Caudovirales	Siphoviridae	Unclassified	Unclassified	Unclassified
NZ_CP009690.1	Unclassified	Unclassified	Unclassified	Unclassified	Unclassified	Unclassified	Unclassified	Unclassified	Unclassified	Unclassified
NZ_CP009594.1	Viruses	dsDNA viruses, no RNA stage	Unclassified	Unclassified	Unclassified	Caudovirales	Siphoviridae	Unclassified	Unclassified	Unclassified
NZ_CP009589.1	Viruses	dsDNA viruses, no RNA stage	Unclassified	Unclassified	Unclassified	Caudovirales	Siphoviridae	Unclassified	Unclassified	Unclassified
NZ_CP010010.1	Unclassified	Unclassified	Unclassified	Unclassified	Unclassified	Unclassified	Unclassified	Unclassified	Unclassified	Unclassified
NZ_CP010108.1	Viruses	Unclassified	Unclassified	Unclassified	Unclassified	Caudovirales	Unclassified	Unclassified	Unclassified	Unclassified
NZ_CP013273.1	Viruses	dsDNA viruses, no RNA stage	Unclassified	Unclassified	Unclassified	Caudovirales	Siphoviridae	Unclassified	Unclassified	Unclassified
NZ_CP014849.1	Viruses	dsDNA viruses, no RNA stage	Unclassified	Unclassified	Unclassified	Caudovirales	Siphoviridae	Unclassified	Unclassified	Unclassified
NZ_CP015590.1	Unclassified	Unclassified	Unclassified	Unclassified	Unclassified	Unclassified	Unclassified	Unclassified	Unclassified	Unclassified
NZ_CP016597.1	Viruses	dsDNA viruses, no RNA stage	Unclassified	Unclassified	Unclassified	Caudovirales	Siphoviridae	Unclassified	Unclassified	Unclassified
NZ_CP037461.1	Unclassified	Unclassified	Unclassified	Unclassified	Unclassified	Unclassified	Unclassified	Unclassified	Unclassified	Unclassified
NZ_CP039723.1	Unclassified	Unclassified	Unclassified	Unclassified	Unclassified	Unclassified	Unclassified	Unclassified	Unclassified	Unclassified
NZ_CP047395.1	Unclassified	Unclassified	Unclassified	Unclassified	Unclassified	Unclassified	Unclassified	Unclassified	Unclassified	Unclassified
NZ_CP053977.1	Viruses	Unclassified	Unclassified	Unclassified	Unclassified	Caudovirales	Unclassified	Unclassified	Unclassified	Unclassified
NZ_CP054567.1	Viruses	dsDNA viruses, no RNA stage	Unclassified	Unclassified	Unclassified	Caudovirales	Siphoviridae	Unclassified	Unclassified	Unclassified
NC_006322.1_fragment_31	Viruses	dsDNA viruses, no RNA stage	Unclassified	Unclassified	Unclassified	Caudovirales	Siphoviridae	Unclassified	Unclassified	Unclassified
NC_006322.1_fragment_32	Viruses	dsDNA viruses, no RNA stage	Unclassified	Unclassified	Unclassified	Caudovirales	Siphoviridae	Unclassified	Unclassified	Unclassified
NC_006322.1_fragment_33	Viruses	dsDNA viruses, no RNA stage	Unclassified	Unclassified	Unclassified	Caudovirales	Siphoviridae	Unclassified	Unclassified	Unclassified
NC_006322.1_fragment_79	Viruses	dsDNA viruses, no RNA stage	Unclassified	Unclassified	Unclassified	Caudovirales	Siphoviridae	Unclassified	Unclassified	Unclassified
NC_006270.3_fragment_31	Viruses	dsDNA viruses, no RNA stage	Unclassified	Unclassified	Unclassified	Caudovirales	Siphoviridae	Unclassified	Unclassified	Unclassified
NC_006270.3_fragment_32	Viruses	dsDNA viruses, no RNA stage	Unclassified	Unclassified	Unclassified	Caudovirales	Siphoviridae	Unclassified	Unclassified	Unclassified
NC_006270.3_fragment_33	Viruses	dsDNA viruses, no RNA stage	Unclassified	Unclassified	Unclassified	Caudovirales	Siphoviridae	Unclassified	Unclassified	Unclassified
NC_006270.3_fragment_80	Viruses	dsDNA viruses, no RNA stage	Unclassified	Unclassified	Unclassified	Caudovirales	Siphoviridae	Unclassified	Unclassified	Unclassified
NC_011773.1_fragment_15	Viruses	dsDNA viruses, no RNA stage	Unclassified	Unclassified	Unclassified	Caudovirales	Siphoviridae	Unclassified	Unclassified	Unclassified
NC_011773.1_fragment_104	Viruses	dsDNA viruses, no RNA stage	Unclassified	Unclassified	Unclassified	Caudovirales	Siphoviridae	Unclassified	Unclassified	Unclassified
NZ_CM000738.1_fragment_82	Viruses	dsDNA viruses, no RNA stage	Unclassified	Unclassified	Unclassified	Caudovirales	Siphoviridae	Unclassified	Unclassified	Unclassified
NZ_CM000738.1_fragment_124	Unclassified	Unclassified	Unclassified	Unclassified	Unclassified	Unclassified	Unclassified	Unclassified	Unclassified	Unclassified
NZ_CM000743.1_fragment_68	Viruses	dsDNA viruses, no RNA stage	Unclassified	Unclassified	Unclassified	Unclassified	Unclassified	Unclassified	Unclassified	Unclassified
NZ_CM000743.1_fragment_115	Unclassified	Unclassified	Unclassified	Unclassified	Unclassified	Unclassified	Unclassified	Unclassified	Unclassified	Unclassified
NZ_CM000743.1_fragment_120	Viruses	dsDNA viruses, no RNA stage	Unclassified	Unclassified	Unclassified	Caudovirales	Siphoviridae	Unclassified	Unclassified	Unclassified
NC_017191.1_fragment_26	Viruses	Unclassified	Unclassified	Unclassified	Unclassified	Caudovirales	Siphoviridae	Unclassified	Unclassified	Unclassified
NC_017191.1_fragment_40	Viruses	dsDNA viruses, no RNA stage	Unclassified	Unclassified	Unclassified	Caudovirales	Siphoviridae/Myoviridae	Unclassified	Unclassified	Unclassified
NC_017191.1_fragment_41	Viruses	Unclassified	Unclassified	Unclassified	Unclassified	Caudovirales	Unclassified	Unclassified	Unclassified	Unclassified
NC_017191.1_fragment_61	Viruses	Unclassified	Unclassified	Unclassified	Unclassified	Caudovirales	Siphoviridae	Unclassified	Unclassified	Unclassified
NC_017061.1_fragment_24	Viruses	dsDNA viruses, no RNA stage	Unclassified	Unclassified	Unclassified	Caudovirales	Siphoviridae	Unclassified	Unclassified	Unclassified
NC_017061.1_fragment_28	Unclassified	Unclassified	Unclassified	Unclassified	Unclassified	Unclassified	Unclassified	Unclassified	Unclassified	Unclassified
NC_017061.1_fragment_33	Viruses	Unclassified	Unclassified	Unclassified	Unclassified	Caudovirales	Siphoviridae	Unclassified	Unclassified	Unclassified
NC_017061.1_fragment_40	Viruses	dsDNA viruses, no RNA stage	Unclassified	Unclassified	Unclassified	Caudovirales	Unclassified	Unclassified	Unclassified	Unclassified
NC_017061.1_fragment_54	Viruses	dsDNA viruses, no RNA stage	Unclassified	Unclassified	Unclassified	Caudovirales	Siphoviridae	Unclassified	Unclassified	Unclassified
NC_018689.1_fragment_9	Unclassified	Unclassified	Unclassified	Unclassified	Unclassified	Unclassified	Unclassified	Unclassified	Unclassified	Unclassified
NC_021362.1_fragment_13	Viruses	dsDNA viruses, no RNA stage	Unclassified	Unclassified	Unclassified	Caudovirales	Siphoviridae	Unclassified	Unclassified	Unclassified
NC_022781.1_fragment_52	Unclassified	Unclassified	Unclassified	Unclassified	Unclassified	Unclassified	Unclassified	Unclassified	Unclassified	Unclassified
NC_022781.1_fragment_124	Viruses	dsDNA viruses, no RNA stage	Unclassified	Unclassified	Unclassified	Unclassified	Unclassified	Unclassified	Unclassified	Unclassified
NZ_CP007436.1_fragment_28	Unclassified	Unclassified	Unclassified	Unclassified	Unclassified	Unclassified	Unclassified	Unclassified	Unclassified	Unclassified
NZ_CP007436.1_fragment_68	Viruses	dsDNA viruses, no RNA stage	Unclassified	Unclassified	Unclassified	Caudovirales	Unclassified	Unclassified	Unclassified	Unclassified
NZ_CP007409.1_fragment_27	Viruses	dsDNA viruses, no RNA stage	Unclassified	Unclassified	Unclassified	Caudovirales	Siphoviridae	Unclassified	Unclassified	Unclassified
NZ_CP007409.1_fragment_37	Viruses	Unclassified	Unclassified	Unclassified	Unclassified	Caudovirales	Unclassified	Unclassified	Unclassified	Unclassified
NZ_CP004870.1_fragment_7	Viruses	dsDNA viruses, no RNA stage	Unclassified	Unclassified	Unclassified	Caudovirales	Siphoviridae	Unclassified	Unclassified	Unclassified
NZ_CP004870.1_fragment_10	Viruses	dsDNA viruses, no RNA stage	Unclassified	Unclassified	Unclassified	Caudovirales	Siphoviridae	Unclassified	Unclassified	Unclassified
NZ_CP004870.1_fragment_17	Viruses	dsDNA viruses, no RNA stage	Unclassified	Unclassified	Unclassified	Caudovirales	Siphoviridae	Unclassified	Unclassified	Unclassified
NZ_CP004870.1_fragment_30	Viruses	dsDNA viruses, no RNA stage	Unclassified	Unclassified	Unclassified	Caudovirales	Siphoviridae	Unclassified	Unclassified	Unclassified
NZ_CP004870.1_fragment_125	Viruses	dsDNA viruses, no RNA stage	Unclassified	Unclassified	Unclassified	Caudovirales	Siphoviridae	Unclassified	Unclassified	Unclassified
NZ_CP010052.1_fragment_28	Viruses	dsDNA viruses, no RNA stage	Unclassified	Unclassified	Unclassified	Caudovirales	Siphoviridae	Unclassified	Unclassified	Unclassified
NZ_CP010052.1_fragment_44	Viruses	Unclassified	Unclassified	Unclassified	Unclassified	Caudovirales	Siphoviridae	Unclassified	Unclassified	Unclassified
NZ_CP010052.1_fragment_57	Viruses	dsDNA viruses, no RNA stage	Unclassified	Unclassified	Unclassified	Caudovirales	Unclassified	Unclassified	Unclassified	Unclassified
NZ_CP010075.1_fragment_62	Viruses	dsDNA viruses, no RNA stage	Unclassified	Unclassified	Unclassified	Caudovirales	Unclassified	Unclassified	Unclassified	Unclassified
NZ_AP013294.1_fragment_68	Viruses	Unclassified	Unclassified	Unclassified	Unclassified	Caudovirales	Unclassified	Unclassified	Unclassified	Unclassified
NZ_AP013294.1_fragment_70	Unclassified	Unclassified	Unclassified	Unclassified	Unclassified	Unclassified	Unclassified	Unclassified	Unclassified	Unclassified
NZ_CP009325.1_fragment_8	Unclassified	Unclassified	Unclassified	Unclassified	Unclassified	Unclassified	Unclassified	Unclassified	Unclassified	Unclassified
NZ_CP009325.1_fragment_37	Viruses	dsDNA viruses, no RNA stage	Unclassified	Unclassified	Unclassified	Caudovirales	Siphoviridae	Unclassified	Unclassified	Unclassified
NZ_CP009325.1_fragment_43	Viruses	dsDNA viruses, no RNA stage	Unclassified	Unclassified	Unclassified	Caudovirales	Siphoviridae	Unclassified	Unclassified	Unclassified
NZ_CP009325.1_fragment_122	Viruses	dsDNA viruses, no RNA stage	Unclassified	Unclassified	Unclassified	Caudovirales	Siphoviridae	Unclassified	Unclassified	Unclassified
NZ_CP009628.1_fragment_3	Viruses	dsDNA viruses, no RNA stage	Unclassified	Unclassified	Unclassified	Caudovirales	Siphoviridae	Unclassified	Unclassified	Unclassified
NZ_CP009628.1_fragment_93	Unclassified	Unclassified	Unclassified	Unclassified	Unclassified	Unclassified	Unclassified	Unclassified	Unclassified	Unclassified
NZ_CP009639.1_fragment_2	Unclassified	Unclassified	Unclassified	Unclassified	Unclassified	Unclassified	Unclassified	Unclassified	Unclassified	Unclassified
NZ_CP009347.1_fragment_1	Unclassified	Unclassified	Unclassified	Unclassified	Unclassified	Unclassified	Unclassified	Unclassified	Unclassified	Unclassified
NZ_CP009347.1_fragment_2	Viruses	dsDNA viruses, no RNA stage	Unclassified	Unclassified	Unclassified	Caudovirales	Unclassified	Unclassified	Unclassified	Unclassified
NZ_CP009605.1_fragment_47	Viruses	dsDNA viruses, no RNA stage	Unclassified	Unclassified	Unclassified	Caudovirales	Siphoviridae	Unclassified	Unclassified	Unclassified
NZ_CP009605.1_fragment_90	Viruses	Unclassified	Unclassified	Unclassified	Unclassified	Caudovirales	Unclassified	Unclassified	Unclassified	Unclassified
NZ_CP010014.1_fragment_19	Viruses	dsDNA viruses, no RNA stage	Unclassified	Unclassified	Unclassified	Caudovirales	Siphoviridae	Unclassified	Unclassified	Unclassified
NZ_CP010014.1_fragment_49	Viruses	dsDNA viruses, no RNA stage	Unclassified	Unclassified	Unclassified	Caudovirales	Unclassified	Unclassified	Unclassified	Unclassified
NZ_CP010577.1_fragment_13	Viruses	dsDNA viruses, no RNA stage	Unclassified	Unclassified	Unclassified	Caudovirales	Siphoviridae	Unclassified	Unclassified	Unclassified
NZ_CP010577.1_fragment_25	Viruses	dsDNA viruses, no RNA stage	Unclassified	Unclassified	Unclassified	Caudovirales	Siphoviridae	Unclassified	Unclassified	Unclassified
NZ_CP010577.1_fragment_46	Viruses	dsDNA viruses, no RNA stage	Unclassified	Unclassified	Unclassified	Caudovirales	Siphoviridae	Unclassified	Unclassified	Unclassified
NZ_CP010577.1_fragment_59	Unclassified	Unclassified	Unclassified	Unclassified	Unclassified	Unclassified	Unclassified	Unclassified	Unclassified	Unclassified
NZ_CP010577.1_fragment_65	Viruses	dsDNA viruses, no RNA stage	Unclassified	Unclassified	Unclassified	Caudovirales	Siphoviridae	Unclassified	Unclassified	Unclassified
NZ_CP010577.1_fragment_97	Viruses	dsDNA viruses, no RNA stage	Unclassified	Unclassified	Unclassified	Caudovirales	Siphoviridae	Unclassified	Unclassified	Unclassified
NZ_CP010577.1_fragment_114	Viruses	dsDNA viruses, no RNA stage	Unclassified	Unclassified	Unclassified	Caudovirales	Siphoviridae	Unclassified	Unclassified	Unclassified
NZ_CP010577.1_fragment_131	Viruses	dsDNA viruses, no RNA stage	Unclassified	Unclassified	Unclassified	Caudovirales	Siphoviridae	Unclassified	Unclassified	Unclassified
NZ_CP011051.1_fragment_88	Viruses	dsDNA viruses, no RNA stage	Unclassified	Unclassified	Unclassified	Caudovirales	Siphoviridae	Unclassified	Unclassified	Unclassified
NZ_LN999829.1_fragment_25	Viruses	dsDNA viruses, no RNA stage	Unclassified	Unclassified	Unclassified	Caudovirales	Siphoviridae	Unclassified	Unclassified	Unclassified
NZ_CP013950.1_fragment_1	Viruses	Unclassified	Unclassified	Unclassified	Unclassified	Caudovirales	Unclassified	Unclassified	Unclassified	Unclassified
NZ_CP013950.1_fragment_17	Viruses	dsDNA viruses, no RNA stage	Unclassified	Unclassified	Unclassified	Caudovirales	Siphoviridae	Unclassified	Unclassified	Unclassified
NZ_CP013950.1_fragment_27	Viruses	dsDNA viruses, no RNA stage	Unclassified	Unclassified	Unclassified	Caudovirales	Siphoviridae	Unclassified	Unclassified	Unclassified
NZ_CP013950.1_fragment_82	Viruses	Unclassified	Unclassified	Unclassified	Unclassified	Caudovirales	Siphoviridae	Unclassified	Unclassified	Unclassified
NZ_CP012727.1_fragment_13	Viruses	dsDNA viruses, no RNA stage	Unclassified	Unclassified	Unclassified	Caudovirales	Siphoviridae	Unclassified	Unclassified	Unclassified
NZ_CP012727.1_fragment_91	Viruses	dsDNA viruses, no RNA stage	Unclassified	Unclassified	Unclassified	Caudovirales	Siphoviridae	Unclassified	Unclassified	Unclassified
NZ_CP012727.1_fragment_97	Viruses	dsDNA viruses, no RNA stage	Unclassified	Unclassified	Unclassified	Caudovirales	Siphoviridae	Unclassified	Unclassified	Unclassified
NZ_CP012727.1_fragment_126	Unclassified	Unclassified	Unclassified	Unclassified	Unclassified	Unclassified	Unclassified	Unclassified	Unclassified	Unclassified
NZ_CP017953.1_fragment_24	Viruses	dsDNA viruses, no RNA stage	Unclassified	Unclassified	Unclassified	Caudovirales	Siphoviridae/Myoviridae	Unclassified	Unclassified	Unclassified
NZ_CP017953.1_fragment_36	Viruses	dsDNA viruses, no RNA stage	Unclassified	Unclassified	Unclassified	Caudovirales	Siphoviridae	Unclassified	Unclassified	Unclassified
NZ_CP017953.1_fragment_39	Viruses	Unclassified	Unclassified	Unclassified	Unclassified	Caudovirales	Unclassified	Unclassified	Unclassified	Unclassified
NZ_CP018295.1_fragment_25	Viruses	dsDNA viruses, no RNA stage	Unclassified	Unclassified	Unclassified	Caudovirales	Siphoviridae	Unclassified	Unclassified	Unclassified
NZ_CP018295.1_fragment_40	Viruses	Unclassified	Unclassified	Unclassified	Unclassified	Caudovirales	Siphoviridae	Unclassified	Unclassified	Unclassified
NZ_CP015610.1_fragment_20	Viruses	dsDNA viruses, no RNA stage	Unclassified	Unclassified	Unclassified	Caudovirales	Siphoviridae	Unclassified	Unclassified	Unclassified
NZ_CP015610.1_fragment_56	Viruses	dsDNA viruses, no RNA stage	Unclassified	Unclassified	Unclassified	Caudovirales	Unclassified	Unclassified	Unclassified	Unclassified
NZ_CP015610.1_fragment_65	Viruses	dsDNA viruses, no RNA stage	Unclassified	Unclassified	Unclassified	Caudovirales	Siphoviridae	Unclassified	Unclassified	Unclassified
NZ_CP019663.1_fragment_28	Viruses	dsDNA viruses, no RNA stage	Unclassified	Unclassified	Unclassified	Caudovirales	Siphoviridae	Unclassified	Unclassified	Unclassified
NZ_CP019663.1_fragment_44	Viruses	Unclassified	Unclassified	Unclassified	Unclassified	Caudovirales	Siphoviridae	Unclassified	Unclassified	Unclassified
NZ_CP019663.1_fragment_57	Viruses	dsDNA viruses, no RNA stage	Unclassified	Unclassified	Unclassified	Caudovirales	Unclassified	Unclassified	Unclassified	Unclassified
NZ_CP020102.1_fragment_28	Viruses	dsDNA viruses, no RNA stage	Unclassified	Unclassified	Unclassified	Caudovirales	Siphoviridae	Unclassified	Unclassified	Unclassified
NZ_CP020102.1_fragment_44	Viruses	Unclassified	Unclassified	Unclassified	Unclassified	Caudovirales	Siphoviridae	Unclassified	Unclassified	Unclassified
NZ_CP020102.1_fragment_57	Viruses	dsDNA viruses, no RNA stage	Unclassified	Unclassified	Unclassified	Caudovirales	Unclassified	Unclassified	Unclassified	Unclassified
NZ_CP020367.1_fragment_25	Viruses	dsDNA viruses, no RNA stage	Unclassified	Unclassified	Unclassified	Caudovirales	Siphoviridae	Unclassified	Unclassified	Unclassified
NZ_CP014794.1_fragment_9	Viruses	dsDNA viruses, no RNA stage	Unclassified	Unclassified	Unclassified	Caudovirales	Siphoviridae	Unclassified	Unclassified	Unclassified
NZ_CP014794.1_fragment_18	Viruses	dsDNA viruses, no RNA stage	Unclassified	Unclassified	Unclassified	Caudovirales	Siphoviridae	Unclassified	Unclassified	Unclassified
NZ_CP014794.1_fragment_52	Viruses	dsDNA viruses, no RNA stage	Unclassified	Unclassified	Unclassified	Caudovirales	Siphoviridae	Unclassified	Unclassified	Unclassified
NZ_CP014794.1_fragment_60	Viruses	dsDNA viruses, no RNA stage	Unclassified	Unclassified	Unclassified	Caudovirales	Siphoviridae	Unclassified	Unclassified	Unclassified
NZ_CP014794.1_fragment_93	Viruses	dsDNA viruses, no RNA stage	Unclassified	Unclassified	Unclassified	Caudovirales	Unclassified	Unclassified	Unclassified	Unclassified
NZ_CP020893.1_fragment_24	Viruses	dsDNA viruses, no RNA stage	Unclassified	Unclassified	Unclassified	Caudovirales	Siphoviridae	Unclassified	Unclassified	Unclassified
NZ_CP020938.1_fragment_1	Unclassified	Unclassified	Unclassified	Unclassified	Unclassified	Unclassified	Unclassified	Unclassified	Unclassified	Unclassified
NZ_CP020938.1_fragment_2	Unclassified	Unclassified	Unclassified	Unclassified	Unclassified	Unclassified	Unclassified	Unclassified	Unclassified	Unclassified
NZ_CP020938.1_fragment_3	Unclassified	Unclassified	Unclassified	Unclassified	Unclassified	Unclassified	Unclassified	Unclassified	Unclassified	Unclassified
NZ_CP016767.1_fragment_1	Viruses	dsDNA viruses, no RNA stage	Unclassified	Unclassified	Unclassified	Caudovirales	Siphoviridae	Unclassified	Unclassified	Unclassified
NZ_CP016767.1_fragment_24	Viruses	dsDNA viruses, no RNA stage	Unclassified	Unclassified	Unclassified	Caudovirales	Myoviridae	Unclassified	Unclassified	Unclassified
NZ_CP022654.2_fragment_1	Viruses	Unclassified	Unclassified	Unclassified	Unclassified	Caudovirales	Siphoviridae	Unclassified	Unclassified	Unclassified
NZ_CP022654.2_fragment_13	Viruses	dsDNA viruses, no RNA stage	Unclassified	Unclassified	Unclassified	Caudovirales	Siphoviridae/Myoviridae	Unclassified	Unclassified	Unclassified
NZ_CP022654.2_fragment_61	Viruses	dsDNA viruses, no RNA stage	Unclassified	Unclassified	Unclassified	Caudovirales	Siphoviridae	Unclassified	Unclassified	Unclassified
NZ_CP022654.2_fragment_73	Viruses	dsDNA viruses, no RNA stage	Unclassified	Unclassified	Unclassified	Caudovirales	Siphoviridae	Unclassified	Unclassified	Unclassified
NZ_CP024103.1_fragment_1	Unclassified	Unclassified	Unclassified	Unclassified	Unclassified	Unclassified	Unclassified	Unclassified	Unclassified	Unclassified
NZ_CP024096.1_fragment_63	Viruses	Unclassified	Unclassified	Unclassified	Unclassified	Caudovirales	Siphoviridae	Unclassified	Unclassified	Unclassified
NZ_CP024096.1_fragment_72	Viruses	dsDNA viruses, no RNA stage	Unclassified	Unclassified	Unclassified	Caudovirales	Siphoviridae	Unclassified	Unclassified	Unclassified
NZ_CP024096.1_fragment_88	Unclassified	Unclassified	Unclassified	Unclassified	Unclassified	Unclassified	Unclassified	Unclassified	Unclassified	Unclassified
NZ_CP022319.2_fragment_58	Unclassified	Unclassified	Unclassified	Unclassified	Unclassified	Unclassified	Unclassified	Unclassified	Unclassified	Unclassified
NZ_CP022319.2_fragment_63	Viruses	dsDNA viruses, no RNA stage	Unclassified	Unclassified	Unclassified	Caudovirales	Unclassified	Unclassified	Unclassified	Unclassified
NZ_CP024051.1_fragment_52	Viruses	dsDNA viruses, no RNA stage	Unclassified	Unclassified	Unclassified	Caudovirales	Siphoviridae	Unclassified	Unclassified	Unclassified
NZ_CP024051.1_fragment_57	Viruses	Unclassified	Unclassified	Unclassified	Unclassified	Caudovirales	Siphoviridae	Unclassified	Unclassified	Unclassified
NZ_CP025341.1_fragment_26	Viruses	dsDNA viruses, no RNA stage	Unclassified	Unclassified	Unclassified	Caudovirales	Siphoviridae	Unclassified	Unclassified	Unclassified
NZ_CP025341.1_fragment_40	Viruses	Unclassified	Unclassified	Unclassified	Unclassified	Caudovirales	Unclassified	Unclassified	Unclassified	Unclassified
NZ_CP025941.1_fragment_6	Viruses	Unclassified	Unclassified	Unclassified	Unclassified	Caudovirales	Unclassified	Unclassified	Unclassified	Unclassified
NZ_CP025941.1_fragment_11	Viruses	dsDNA viruses, no RNA stage	Unclassified	Unclassified	Unclassified	Caudovirales	Siphoviridae	Unclassified	Unclassified	Unclassified
NZ_CP025941.1_fragment_44	Viruses	Unclassified	Unclassified	Unclassified	Unclassified	Caudovirales	Unclassified	Unclassified	Unclassified	Unclassified
NZ_CP025941.1_fragment_67	Viruses	dsDNA viruses, no RNA stage	Unclassified	Unclassified	Unclassified	Caudovirales	Siphoviridae	Unclassified	Unclassified	Unclassified
NZ_CP026610.1_fragment_7	Unclassified	Unclassified	Unclassified	Unclassified	Unclassified	Unclassified	Unclassified	Unclassified	Unclassified	Unclassified
NZ_CP026610.1_fragment_23	Viruses	dsDNA viruses, no RNA stage	Unclassified	Unclassified	Unclassified	Caudovirales	Siphoviridae	Unclassified	Unclassified	Unclassified
[truncated: 23,414 more rows]

## Sheet: Repressor & Regulator Occurence
protein	scaffold	KO	KO name	KO evalue	KO score	KO v-score	Pfam	Pfam name	Pfam evalue	Pfam score	Pfam v-score	VOG	VOG name	VOG evalue	VOG score	VOG v-score
[truncated: 27,556 more rows]
