# Supplementary material for: The origin and impeded dissemination of the DNA phosphorothioation system in prokaryotes
Source: Nat Commun. 2021 Nov 4;12:6382. doi: 10.1038/s41467-021-26636-7 (PMC8569181; doi:10.1038/s41467-021-26636-7)
Supplement: Supplementary file 5 — Dataset 3 [file 41467_2021_26636_MOESM5_ESM.xlsx]

## Sheet: correlation (dnd and prophage)
Kendall’s τ coefficient was calculated via the Python function “kendalltau” from SciPy (v1.0) and linear regression analyses in R (v3.5.3). Two-sided Student t test was used to measure significance (p value). No adjustments were made for multiple comparisons.
Taxa level	Taxa	Number of genomes	dnd gene	Genomes with dnd gene	Percentage of genomes with dnd gene	Genomes with prophage	Percentage of genomes with prophage	Genomes with dnd gene or prophage	Genomes with dnd gene and prophage	Genomes without dnd gene or prophage	Kendall’s τ coefficient between the number of dnd gene and prophage	p value	Kendall's τ coefficient between the number of dnd gene and average length of prophage	p value
genus	Acinetobacter	412	dndB	14	0.0522388	264	0.985075	268	10	144	-0.0798854	0.1352	-0.156775	0.00168336
genus	Acinetobacter	412	dndC	3	0.0113636	264	1	264	3	148	-0.0183904	0.734198	0.000191819	0.996966
genus	Acinetobacter	412	dndD	58	0.212454	264	0.967033	273	49	139	-0.0354166	0.500151	-0.0216789	0.659142
genus	Acinetobacter	412	dndE	5	0.0188679	264	0.996226	265	4	147	-0.0829608	0.123819	-0.0150923	0.763858
genus	Acinetobacter	412	dndF	3	0.0113636	264	1	264	3	148	-0.0183904	0.734198	0.000191819	0.996966
genus	Acinetobacter	412	dndG	3	0.0113636	264	1	264	3	148	-0.0183904	0.734198	0.000191819	0.996966
genus	Acinetobacter	412	dndH	8	0.0300752	264	0.992481	266	6	146	-0.148113	0.00591482	-0.0811218	0.105919
genus	Acinetobacter	412	dndCD	3	0.0113636	264	1	264	3	148	-0.0183904	0.734198	0.000191819	0.996966
genus	Acinetobacter	412	dndBCDE	3	0.0113636	264	1	264	3	148	-0.0183904	0.734198	0.000191819	0.996966
genus	Acinetobacter	412	dndFGH	3	0.0113636	264	1	264	3	148	-0.0183904	0.734198	0.000191819	0.996966
genus	Aeromonas	104	dndB	12	0.166667	70	0.972222	72	10	32	0.0463578	0.665926	-0.294236	0.00257418
genus	Aeromonas	104	dndC	17	0.236111	70	0.972222	72	15	32	0.0803766	0.440574	-0.215945	0.0226783
genus	Aeromonas	104	dndD	12	0.164384	70	0.958904	73	9	31	-0.166163	0.112871	-0.219664	0.0214669
genus	Aeromonas	104	dndE	6	0.0857143	70	1	70	6	34	0.0551003	0.614872	-0.0467389	0.636896
genus	Aeromonas	104	dndF	6	0.0857143	70	1	70	6	34	0.109003	0.319578	-0.171376	0.0834827
genus	Aeromonas	104	dndG	5	0.0714286	70	1	70	5	34	0.11588	0.289997	-0.121931	0.218154
genus	Aeromonas	104	dndH	7	0.0972222	70	0.972222	72	5	32	-0.0434715	0.685577	-0.220781	0.0237023
genus	Aeromonas	104	dndCD	5	0.0714286	70	1	70	5	34	0.11588	0.289997	-0.121931	0.218154
genus	Aeromonas	104	dndBCDE	3	0.0428571	70	1	70	3	34	0.135762	0.215098	-0.0014356	0.988432
genus	Aeromonas	104	dndFGH	4	0.0571429	70	1	70	4	34	0.190693	0.0816395	-0.050106	0.612822
genus	Bacillus	885	dndB	71	0.12656	526	0.937611	561	36	324	-0.358885	1.49166e-22	-0.259557	2.50938e-14
genus	Bacillus	885	dndC	131	0.229825	526	0.922807	570	87	315	-0.114933	0.00129852	-0.174551	1.46944e-07
genus	Bacillus	885	dndD	507	0.679625	526	0.705094	746	287	139	-0.232928	2.05392e-14	-0.2361	4.27231e-16
genus	Bacillus	885	dndE	327	0.499237	526	0.803053	655	198	230	-0.252184	9.69385e-15	-0.189142	7.51932e-10
genus	Bacillus	885	dndF	55	0.0998185	526	0.954628	551	30	334	-0.245712	6.79093e-11	-0.180261	2.26791e-07
genus	Bacillus	885	dndG	47	0.0860806	526	0.96337	546	27	339	-0.218468	8.1988e-09	-0.165339	2.32023e-06
genus	Bacillus	885	dndH	781	0.935329	526	0.62994	835	472	50	0.0406926	0.162977	0.000283381	0.991925
genus	Bacillus	885	dndCD	25	0.0466418	526	0.981343	536	15	349	-0.142827	0.000198233	-0.131061	0.000209
genus	Bacillus	885	dndBCDE	24	0.0448598	526	0.983178	535	15	350	-0.132557	0.000561599	-0.121797	0.000576033
genus	Bacillus	885	dndFGH	23	0.0430712	526	0.985019	534	15	351	-0.121849	0.00154028	-0.112147	0.00154011
genus	Bifidobacterium	166	dndB	0	0	132	1	132	0	34	-	-	-	-
genus	Bifidobacterium	166	dndC	0	0	132	1	132	0	34	-	-	-	-
genus	Bifidobacterium	166	dndD	3	0.0225564	132	0.992481	133	2	33	-0.0535695	0.518517	-0.105231	0.144928
genus	Bifidobacterium	166	dndE	4	0.0298507	132	0.985075	134	2	32	-0.224701	0.00643952	-0.0979721	0.173055
genus	Bifidobacterium	166	dndF	0	0	132	1	132	0	34	-	-	-	-
genus	Bifidobacterium	166	dndG	0	0	132	1	132	0	34	-	-	-	-
genus	Bifidobacterium	166	dndH	6	0.0447761	132	0.985075	134	4	32	-0.237149	0.00403458	-0.0364324	0.612401
genus	Bifidobacterium	166	dndCD	0	0	132	1	132	0	34	-	-	-	-
genus	Bifidobacterium	166	dndBCDE	0	0	132	1	132	0	34	-	-	-	-
genus	Bifidobacterium	166	dndFGH	0	0	132	1	132	0	34	-	-	-	-
genus	Bordetella	756	dndB	3	0.00505051	593	0.998316	594	2	162	0.067154	0.0976436	0.0425819	0.271624
genus	Bordetella	756	dndC	1	0.0016835	593	0.998316	594	0	162	-0.116511	0.00405572	-0.0882067	0.0227731
genus	Bordetella	756	dndD	5	0.00841751	593	0.998316	594	4	162	-0.042231	0.297575	0.10833	0.00516197
genus	Bordetella	756	dndE	756	1	593	0.784392	756	593	0	-0.0405088	0.244582	-0.135276	5.86586e-05
genus	Bordetella	756	dndF	0	0	593	1	593	0	163	-	-	-	-
genus	Bordetella	756	dndG	0	0	593	1	593	0	163	-	-	-	-
genus	Bordetella	756	dndH	1	0.0016835	593	0.998316	594	0	162	-0.116511	0.00405572	-0.0882067	0.0227731
genus	Bordetella	756	dndCD	1	0.0016835	593	0.998316	594	0	162	-0.116511	0.00405572	-0.0882067	0.0227731
genus	Bordetella	756	dndBCDE	0	0	593	1	593	0	163	-	-	-	-
genus	Bordetella	756	dndFGH	0	0	593	1	593	0	163	-	-	-	-
genus	Brucella	192	dndB	0	0	123	1	123	0	69	-	-	-	-
genus	Brucella	192	dndC	0	0	123	1	123	0	69	-	-	-	-
genus	Brucella	192	dndD	0	0	123	1	123	0	69	-	-	-	-
genus	Brucella	192	dndE	0	0	123	1	123	0	69	-	-	-	-
genus	Brucella	192	dndF	0	0	123	1	123	0	69	-	-	-	-
genus	Brucella	192	dndG	0	0	123	1	123	0	69	-	-	-	-
genus	Brucella	192	dndH	2	0.016	123	0.984	125	0	67	-0.365799	3.03547e-05	-0.245292	0.00320611
genus	Brucella	192	dndCD	0	0	123	1	123	0	69	-	-	-	-
genus	Brucella	192	dndBCDE	0	0	123	1	123	0	69	-	-	-	-
genus	Brucella	192	dndFGH	0	0	123	1	123	0	69	-	-	-	-
genus	Burkholderia	335	dndB	11	0.040146	270	0.985401	274	7	61	-0.187214	0.000547448	-0.143969	0.0036492
genus	Burkholderia	335	dndC	39	0.141818	270	0.981818	275	34	60	0.0016079	0.976008	-0.121095	0.013304
genus	Burkholderia	335	dndD	12	0.043956	270	0.989011	273	9	62	-0.137745	0.0107618	-0.118727	0.0161419
genus	Burkholderia	335	dndE	334	0.997015	270	0.80597	335	269	0	0.0822742	0.0791563	-0.0235895	0.591832
genus	Burkholderia	335	dndF	0	0	270	1	270	0	65	-	-	-	-
genus	Burkholderia	335	dndG	0	0	270	1	270	0	65	-	-	-	-
genus	Burkholderia	335	dndH	42	0.150538	270	0.967742	279	33	56	-0.129403	0.0156256	-0.184589	0.000169961
genus	Burkholderia	335	dndCD	6	0.021978	270	0.989011	273	3	62	-0.157214	0.00378672	-0.119071	0.0163982
genus	Burkholderia	335	dndBCDE	3	0.0110701	270	0.99631	271	2	64	-0.104514	0.0554631	-0.0722998	0.14653
genus	Burkholderia	335	dndFGH	0	0	270	1	270	0	65	-	-	-	-
genus	Campylobacter	358	dndB	0	0	232	1	232	0	126	-	-	-	-
genus	Campylobacter	358	dndC	1	0.00431034	232	1	232	1	126	-0.0540237	0.382272	-0.0920885	0.0873246
genus	Campylobacter	358	dndD	191	0.658621	232	0.8	290	133	68	-0.0572071	0.263128	-0.299588	1.11825e-10
genus	Campylobacter	358	dndE	0	0	232	1	232	0	126	-	-	-	-
genus	Campylobacter	358	dndF	0	0	232	1	232	0	126	-	-	-	-
genus	Campylobacter	358	dndG	0	0	232	1	232	0	126	-	-	-	-
genus	Campylobacter	358	dndH	287	0.867069	232	0.700906	331	188	27	-0.177071	0.000439336	-0.36632	3.18074e-15
genus	Campylobacter	358	dndCD	1	0.00431034	232	1	232	1	126	-0.0540237	0.382272	-0.0920885	0.0873246
genus	Campylobacter	358	dndBCDE	0	0	232	1	232	0	126	-	-	-	-
genus	Campylobacter	358	dndFGH	0	0	232	1	232	0	126	-	-	-	-
genus	Citrobacter	219	dndB	28	0.148936	183	0.973404	188	23	31	-0.00489726	0.936754	-0.0671051	0.254624
genus	Citrobacter	219	dndC	83	0.425641	183	0.938462	195	71	24	0.109052	0.0705656	0.0410193	0.477453
genus	Citrobacter	219	dndD	100	0.510204	183	0.933673	196	87	23	0.0110295	0.853976	-0.0441948	0.441334
genus	Citrobacter	219	dndE	16	0.0860215	183	0.983871	186	13	33	-0.163514	0.00960918	-0.114635	0.0569063
genus	Citrobacter	219	dndF	4	0.0216216	183	0.989189	185	2	34	-0.119224	0.059814	-0.0963068	0.110636
genus	Citrobacter	219	dndG	3	0.0163043	183	0.994565	184	2	35	-0.0751966	0.236695	-0.0519347	0.390905
genus	Citrobacter	219	dndH	5	0.027027	183	0.989189	185	3	34	-0.130155	0.0399041	-0.119601	0.0475678
genus	Citrobacter	219	dndCD	9	0.0483871	183	0.983871	186	6	33	-0.20862	0.000953386	-0.144253	0.0165765
genus	Citrobacter	219	dndBCDE	9	0.0483871	183	0.983871	186	6	33	-0.20862	0.000953386	-0.144253	0.0165765
genus	Citrobacter	219	dndFGH	3	0.0163043	183	0.994565	184	2	35	-0.0751966	0.236695	-0.0519347	0.390905
genus	Clostridium	154	dndB	11	0.0723684	151	0.993421	152	10	2	-0.0999848	0.161042	0.00685623	0.917894
genus	Clostridium	154	dndC	11	0.0723684	151	0.993421	152	10	2	-0.102892	0.15042	0.00782703	0.906594
genus	Clostridium	154	dndD	147	0.954545	151	0.980519	154	144	0	0.113059	0.0742074	-0.0392885	0.506652
genus	Clostridium	154	dndE	49	0.322368	151	0.993421	152	48	2	-0.0438617	0.528405	0.113407	0.080418
genus	Clostridium	154	dndF	11	0.0723684	151	0.993421	152	10	2	-0.0855709	0.23171	0.022058	0.740891
genus	Clostridium	154	dndG	11	0.0723684	151	0.993421	152	10	2	-0.0855709	0.23171	0.022058	0.740891
genus	Clostridium	154	dndH	105	0.686275	151	0.986928	153	103	1	0.0221468	0.748947	0.123244	0.0563467
genus	Clostridium	154	dndCD	11	0.0723684	151	0.993421	152	10	2	-0.102892	0.15042	0.00782703	0.906594
genus	Clostridium	154	dndBCDE	11	0.0723684	151	0.993421	152	10	2	-0.102892	0.15042	0.00782703	0.906594
genus	Clostridium	154	dndFGH	10	0.0657895	151	0.993421	152	9	2	-0.0897011	0.209954	0.0302416	0.650293
genus	Corynebacterium	286	dndB	0	0	117	1	117	0	169	-	-	-	-
genus	Corynebacterium	286	dndC	0	0	117	1	117	0	169	-	-	-	-
genus	Corynebacterium	286	dndD	18	0.15	117	0.975	120	15	166	-0.10797	0.211594	-0.212624	0.00476549
genus	Corynebacterium	286	dndE	0	0	117	1	117	0	169	-	-	-	-
genus	Corynebacterium	286	dndF	0	0	117	1	117	0	169	-	-	-	-
genus	Corynebacterium	286	dndG	0	0	117	1	117	0	169	-	-	-	-
genus	Corynebacterium	286	dndH	2	0.0169492	117	0.991525	118	1	168	-0.0772274	0.377889	-0.0681103	0.369956
genus	Corynebacterium	286	dndCD	0	0	117	1	117	0	169	-	-	-	-
genus	Corynebacterium	286	dndBCDE	0	0	117	1	117	0	169	-	-	-	-
genus	Corynebacterium	286	dndFGH	0	0	117	1	117	0	169	-	-	-	-
genus	Enterobacter	225	dndB	24	0.130435	179	0.972826	184	19	41	-0.102059	0.108533	-0.164308	0.0063923
genus	Enterobacter	225	dndC	58	0.305263	179	0.942105	190	47	35	-0.0688765	0.264902	-0.0540338	0.357465
genus	Enterobacter	225	dndD	29	0.157609	179	0.972826	184	24	41	-0.0815117	0.199906	-0.0405854	0.500547
genus	Enterobacter	225	dndE	146	0.708738	179	0.868932	206	119	19	-0.0912802	0.122875	-0.0273787	0.628678
genus	Enterobacter	225	dndF	6	0.0331492	179	0.98895	181	4	44	-0.166107	0.0100612	-0.168813	0.00568203
genus	Enterobacter	225	dndG	6	0.0331492	179	0.98895	181	4	44	-0.166107	0.0100612	-0.168813	0.00568203
genus	Enterobacter	225	dndH	8	0.0441989	179	0.98895	181	6	44	-0.190778	0.00304577	-0.133851	0.0279433
genus	Enterobacter	225	dndCD	12	0.0659341	179	0.983516	182	9	43	-0.198182	0.00206365	-0.109752	0.0713988
genus	Enterobacter	225	dndBCDE	8	0.0441989	179	0.98895	181	6	44	-0.183834	0.00439414	-0.132715	0.0296902
genus	Enterobacter	225	dndFGH	6	0.0331492	179	0.98895	181	4	44	-0.166107	0.0100612	-0.168813	0.00568203
genus	Enterococcus	276	dndB	2	0.00749064	267	1	267	2	9	-0.0372709	0.500368	0.00138408	0.978001
genus	Enterococcus	276	dndC	0	0	267	1	267	0	9	-	-	-	-
genus	Enterococcus	276	dndD	272	0.989091	267	0.970909	275	264	1	0.240018	4.77485e-06	-0.3238	1.36102e-11
genus	Enterococcus	276	dndE	203	0.740876	267	0.974453	274	196	2	-0.207837	2.8684e-05	0.321358	1.32362e-12
genus	Enterococcus	276	dndF	0	0	267	1	267	0	9	-	-	-	-
genus	Enterococcus	276	dndG	0	0	267	1	267	0	9	-	-	-	-
genus	Enterococcus	276	dndH	36	0.134328	267	0.996269	268	35	8	0.0418753	0.446172	-0.0336726	0.50001
genus	Enterococcus	276	dndCD	0	0	267	1	267	0	9	-	-	-	-
genus	Enterococcus	276	dndBCDE	0	0	267	1	267	0	9	-	-	-	-
genus	Enterococcus	276	dndFGH	0	0	267	1	267	0	9	-	-	-	-
genus	Escherichia	1588	dndB	125	0.102124	1187	0.969771	1224	88	364	-0.206375	1.20969e-17	-0.125802	6.58744e-08
genus	Escherichia	1588	dndC	132	0.108374	1187	0.974548	1218	101	370	-0.172115	1.17597e-12	-0.0582395	0.0126581
genus	Escherichia	1588	dndD	722	0.529714	1187	0.870873	1363	546	225	-0.00288958	0.898473	0.0654487	0.00292183
genus	Escherichia	1588	dndE	41	0.0341667	1187	0.989167	1200	28	388	-0.152545	4.76629e-10	0.0042547	0.856984
genus	Escherichia	1588	dndF	47	0.0391341	1187	0.988343	1201	33	387	-0.150965	7.04798e-10	-0.00737614	0.754618
genus	Escherichia	1588	dndG	45	0.0374688	1187	0.988343	1201	31	387	-0.1543	2.90504e-10	-0.0109286	0.643167
genus	Escherichia	1588	dndH	52	0.0432973	1187	0.988343	1201	38	387	-0.156314	1.70208e-10	-0.0143775	0.542207
genus	Escherichia	1588	dndCD	44	0.0366667	1187	0.989167	1200	31	388	-0.152536	4.77711e-10	0.00339562	0.885637
genus	Escherichia	1588	dndBCDE	41	0.0341667	1187	0.989167	1200	28	388	-0.152545	4.76629e-10	0.0042547	0.856984
genus	Escherichia	1588	dndFGH	41	0.0341667	1187	0.989167	1200	28	388	-0.152545	4.76629e-10	0.0042547	0.856984
genus	Helicobacter	282	dndB	0	0	70	1	70	0	212	-	-	-	-
genus	Helicobacter	282	dndC	11	0.150685	70	0.958904	73	8	209	0.0569444	0.612795	-0.0764827	0.423926
genus	Helicobacter	282	dndD	145	0.828571	70	0.4	175	40	107	-0.28183	5.67667e-05	-0.243339	0.000222278
genus	Helicobacter	282	dndE	0	0	70	1	70	0	212	-	-	-	-
genus	Helicobacter	282	dndF	0	0	70	1	70	0	212	-	-	-	-
genus	Helicobacter	282	dndG	0	0	70	1	70	0	212	-	-	-	-
genus	Helicobacter	282	dndH	96	0.635762	70	0.463576	151	15	131	-0.712896	7.64479e-21	-0.606268	1.28403e-17
genus	Helicobacter	282	dndCD	11	0.150685	70	0.958904	73	8	209	0.0699625	0.540036	-0.0718309	0.459167
genus	Helicobacter	282	dndBCDE	0	0	70	1	70	0	212	-	-	-	-
genus	Helicobacter	282	dndFGH	0	0	70	1	70	0	212	-	-	-	-
genus	Klebsiella	880	dndB	152	0.368039	317	0.767554	413	56	467	-0.43909	1.23321e-26	-0.440053	7.75072e-29
genus	Klebsiella	880	dndC	85	0.23416	317	0.873278	363	39	517	-0.363245	8.25338e-16	-0.282472	4.79121e-11
genus	Klebsiella	880	dndD	795	0.957831	317	0.381928	830	282	50	-0.0624142	0.047265	0.0500363	0.106124
genus	Klebsiella	880	dndE	102	0.272727	317	0.847594	374	45	506	-0.325804	2.78633e-14	-0.422642	4.48137e-25
genus	Klebsiella	880	dndF	12	0.0368098	317	0.972393	326	3	554	-0.232034	1.47326e-06	-0.220943	1.12472e-06
genus	Klebsiella	880	dndG	11	0.0338462	317	0.975385	325	3	555	-0.21818	6.21172e-06	-0.208168	4.64575e-06
genus	Klebsiella	880	dndH	13	0.0398773	317	0.972393	326	4	554	-0.204418	2.2176e-05	-0.222632	9.31128e-07
genus	Klebsiella	880	dndCD	17	0.0518293	317	0.966463	328	6	552	-0.272163	1.44481e-08	-0.193676	1.86829e-05
genus	Klebsiella	880	dndBCDE	12	0.0368098	317	0.972393	326	3	554	-0.232034	1.47326e-06	-0.220943	1.12472e-06
genus	Klebsiella	880	dndFGH	11	0.0338462	317	0.975385	325	3	555	-0.21818	6.21172e-06	-0.208168	4.64575e-06
genus	Lactobacillus	127	dndB	0	0	70	1	70	0	57	-	-	-	-
genus	Lactobacillus	127	dndC	0	0	70	1	70	0	57	-	-	-	-
genus	Lactobacillus	127	dndD	64	0.680851	70	0.744681	94	40	33	-0.310811	0.000987604	-0.210697	0.0158182
genus	Lactobacillus	127	dndE	0	0	70	1	70	0	57	-	-	-	-
genus	Lactobacillus	127	dndF	0	0	70	1	70	0	57	-	-	-	-
genus	Lactobacillus	127	dndG	0	0	70	1	70	0	57	-	-	-	-
genus	Lactobacillus	127	dndH	31	0.397436	70	0.897436	78	23	49	-0.247055	0.0179028	-0.302679	0.00131202
genus	Lactobacillus	127	dndCD	0	0	70	1	70	0	57	-	-	-	-
genus	Lactobacillus	127	dndBCDE	0	0	70	1	70	0	57	-	-	-	-
genus	Lactobacillus	127	dndFGH	0	0	70	1	70	0	57	-	-	-	-
genus	Legionella	128	dndD	31	0.775	14	0.35	40	5	88	-0.602811	9.21055e-05	-0.530782	0.00023268
genus	Listeria	299	dndB	0	0	183	1	183	0	116	-	-	-	-
genus	Listeria	299	dndC	0	0	183	1	183	0	116	-	-	-	-
genus	Listeria	299	dndD	37	0.192708	183	0.953125	192	28	107	0.0111264	0.864748	-0.153435	0.00929805
genus	Listeria	299	dndE	291	0.983108	183	0.618243	296	178	3	-0.110457	0.0357227	-0.14093	0.00469444
genus	Listeria	299	dndF	0	0	183	1	183	0	116	-	-	-	-
genus	Listeria	299	dndG	0	0	183	1	183	0	116	-	-	-	-
genus	Listeria	299	dndH	228	0.829091	183	0.665455	275	136	24	-0.120307	0.0262867	-0.244745	1.62407e-06
genus	Listeria	299	dndCD	0	0	183	1	183	0	116	-	-	-	-
genus	Listeria	299	dndBCDE	0	0	183	1	183	0	116	-	-	-	-
genus	Listeria	299	dndFGH	0	0	183	1	183	0	116	-	-	-	-
genus	Mycobacterium	529	dndB	4	0.114286	33	0.942857	35	2	494	-0.426902	0.00804118	-0.434788	0.00221913
genus	Mycobacterium	529	dndC	2	0.0588235	33	0.970588	34	1	495	-0.31711	0.0540506	-0.29554	0.040424
genus	Mycobacterium	529	dndD	2	0.0588235	33	0.970588	34	1	495	-0.308106	0.0593856	-0.288021	0.0442782
genus	Mycobacterium	529	dndE	30	0.588235	33	0.647059	51	12	478	-0.368982	0.00316689	-0.330738	0.00444861
genus	Mycobacterium	529	dndF	0	0	33	1	33	0	496	-	-	-	-
genus	Mycobacterium	529	dndG	0	0	33	1	33	0	496	-	-	-	-
genus	Mycobacterium	529	dndH	17	0.386364	33	0.75	44	6	485	-0.393588	0.00467825	-0.514943	5.32153e-05
genus	Mycobacterium	529	dndCD	2	0.0588235	33	0.970588	34	1	495	-0.31711	0.0540506	-0.29554	0.040424
genus	Mycobacterium	529	dndBCDE	2	0.0588235	33	0.970588	34	1	495	-0.31711	0.0540506	-0.29554	0.040424
genus	Mycobacterium	529	dndFGH	0	0	33	1	33	0	496	-	-	-	-
genus	Mycoplasma	310	dndB	0	0	69	1	69	0	241	-	-	-	-
genus	Mycoplasma	310	dndC	1	0.0142857	69	0.985714	70	0	240	-0.255983	0.0302994	-0.175119	0.0850021
genus	Mycoplasma	310	dndD	122	0.877698	69	0.496403	139	52	171	0.0377592	0.594414	0.0597145	0.368389
genus	Mycoplasma	310	dndE	0	0	69	1	69	0	241	-	-	-	-
genus	Mycoplasma	310	dndF	0	0	69	1	69	0	241	-	-	-	-
genus	Mycoplasma	310	dndG	0	0	69	1	69	0	241	-	-	-	-
genus	Mycoplasma	310	dndH	0	0	69	1	69	0	241	-	-	-	-
genus	Mycoplasma	310	dndCD	0	0	69	1	69	0	241	-	-	-	-
genus	Mycoplasma	310	dndBCDE	0	0	69	1	69	0	241	-	-	-	-
genus	Mycoplasma	310	dndFGH	0	0	69	1	69	0	241	-	-	-	-
genus	Neisseria	234	dndB	0	0	219	1	219	0	15	-	-	-	-
genus	Neisseria	234	dndC	12	0.0545455	219	0.995455	220	11	14	0.0202223	0.744716	-0.122671	0.0270303
genus	Neisseria	234	dndD	15	0.0681818	219	0.995455	220	14	14	-0.0348651	0.572457	-0.129003	0.0193976
genus	Neisseria	234	dndE	0	0	219	1	219	0	15	-	-	-	-
genus	Neisseria	234	dndF	0	0	219	1	219	0	15	-	-	-	-
genus	Neisseria	234	dndG	0	0	219	1	219	0	15	-	-	-	-
genus	Neisseria	234	dndH	217	0.93133	219	0.939914	233	203	1	0.0148765	0.802467	0.0729858	0.17458
genus	Neisseria	234	dndCD	11	0.05	219	0.995455	220	10	14	-0.00633711	0.918726	-0.156807	0.00470792
genus	Neisseria	234	dndBCDE	0	0	219	1	219	0	15	-	-	-	-
genus	Neisseria	234	dndFGH	0	0	219	1	219	0	15	-	-	-	-
genus	Paenibacillus	106	dndB	35	0.538462	49	0.753846	65	19	41	-0.29856	0.00351575	-0.329762	0.00071844
genus	Paenibacillus	106	dndC	7	0.132075	49	0.924528	53	3	53	-0.339431	0.00558698	-0.216649	0.0585115
genus	Paenibacillus	106	dndD	77	0.855556	49	0.544444	90	36	16	-0.39633	1.93947e-05	-0.318177	0.000403858
genus	Paenibacillus	106	dndE	70	0.823529	49	0.576471	85	34	21	-0.270616	0.00225942	-0.294593	0.000588655
genus	Paenibacillus	106	dndF	9	0.163636	49	0.890909	55	3	51	-0.438744	0.000254407	-0.22048	0.050253
genus	Paenibacillus	106	dndG	2	0.0392157	49	0.960784	51	0	55	-0.304492	0.0151577	-0.27735	0.0174146
genus	Paenibacillus	106	dndH	11	0.2	49	0.890909	55	5	51	-0.20718	0.0816394	-0.166635	0.135807
genus	Paenibacillus	106	dndCD	2	0.0392157	49	0.960784	51	0	55	-0.304492	0.0151577	-0.27735	0.0174146
genus	Paenibacillus	106	dndBCDE	2	0.0392157	49	0.960784	51	0	55	-0.304492	0.0151577	-0.27735	0.0174146
genus	Paenibacillus	106	dndFGH	2	0.0392157	49	0.960784	51	0	55	-0.304492	0.0151577	-0.27735	0.0174146
genus	Pseudomonas	870	dndB	34	0.0592334	568	0.989547	574	28	296	-0.0717291	0.0514985	-0.0221781	0.516146
genus	Pseudomonas	870	dndC	99	0.168081	568	0.964346	589	78	281	-0.0214747	0.550512	0.0213963	0.522761
genus	Pseudomonas	870	dndD	77	0.129848	568	0.957841	593	52	277	-0.184963	2.54342e-07	-0.158636	2.07875e-06
genus	Pseudomonas	870	dndE	230	0.353846	568	0.873846	650	148	220	-0.317168	7.73058e-22	-0.20638	3.20533e-11
genus	Pseudomonas	870	dndF	1	0.00176056	568	1	568	1	302	0.0522346	0.159008	-0.0185331	0.58937
genus	Pseudomonas	870	dndG	1	0.00176056	568	1	568	1	302	0.0522346	0.159008	-0.0185331	0.58937
genus	Pseudomonas	870	dndH	328	0.468571	568	0.811429	700	196	170	-0.377814	2.84342e-30	-0.266772	1.65312e-17
genus	Pseudomonas	870	dndCD	21	0.0366492	568	0.991274	573	16	297	-0.112161	0.00235366	-0.0470588	0.168658
genus	Pseudomonas	870	dndBCDE	7	0.0122592	568	0.994746	571	4	299	-0.0457214	0.216068	-0.0512347	0.134633
genus	Pseudomonas	870	dndFGH	1	0.00176056	568	1	568	1	302	0.0522346	0.159008	-0.0185331	0.58937
genus	Salmonella	1090	dndB	173	0.32397	485	0.90824	534	124	556	-0.0265681	0.506075	-0.260967	1.06479e-13
genus	Salmonella	1090	dndC	160	0.291439	485	0.883424	549	96	541	-0.269433	6.46933e-12	-0.207077	2.34498e-09
genus	Salmonella	1090	dndD	91	0.176015	485	0.938104	517	59	573	-0.10846	0.00849845	-0.134481	0.000182627
genus	Salmonella	1090	dndE	76	0.145315	485	0.927342	523	38	567	-0.32498	1.90166e-15	-0.302507	2.68259e-17
genus	Salmonella	1090	dndF	24	0.0480962	485	0.971944	499	10	591	-0.255147	1.93988e-09	-0.208466	1.3518e-08
genus	Salmonella	1090	dndG	24	0.0480962	485	0.971944	499	10	591	-0.255147	1.93988e-09	-0.208466	1.3518e-08
genus	Salmonella	1090	dndH	30	0.0596421	485	0.964215	503	12	587	-0.282634	2.04566e-11	-0.22813	4.09483e-10
genus	Salmonella	1090	dndCD	42	0.0826772	485	0.954724	508	19	582	-0.275905	4.71652e-11	-0.233988	1.28604e-10
genus	Salmonella	1090	dndBCDE	39	0.0769231	485	0.956607	507	17	583	-0.280052	2.57969e-11	-0.231114	2.23826e-10
genus	Salmonella	1090	dndFGH	24	0.0480962	485	0.971944	499	10	591	-0.255147	1.93988e-09	-0.208466	1.3518e-08
genus	Serratia	131	dndB	7	0.057377	122	1	122	7	9	-0.0148587	0.852868	-0.00858615	0.907997
genus	Serratia	131	dndC	5	0.0409836	122	1	122	5	9	-0.0514246	0.522412	0.0216633	0.771383
genus	Serratia	131	dndD	9	0.0737705	122	1	122	9	9	-0.0164854	0.837533	-0.0295743	0.691606
genus	Serratia	131	dndE	22	0.180328	122	1	122	22	9	0.0663884	0.407128	-0.00271774	0.970809
genus	Serratia	131	dndF	5	0.0409836	122	1	122	5	9	-0.0514246	0.522412	0.0216633	0.771383
genus	Serratia	131	dndG	5	0.0409836	122	1	122	5	9	-0.0514246	0.522412	0.0216633	0.771383
genus	Serratia	131	dndH	8	0.0655738	122	1	122	8	9	-0.0836461	0.298149	-0.0593763	0.425796
genus	Serratia	131	dndCD	5	0.0409836	122	1	122	5	9	-0.0514246	0.522412	0.0216633	0.771383
genus	Serratia	131	dndBCDE	5	0.0409836	122	1	122	5	9	-0.0514246	0.522412	0.0216633	0.771383
genus	Serratia	131	dndFGH	5	0.0409836	122	1	122	5	9	-0.0514246	0.522412	0.0216633	0.771383
genus	Staphylococcus	875	dndB	0	0	344	1	344	0	531	-	-	-	-
genus	Staphylococcus	875	dndC	0	0	344	1	344	0	531	-	-	-	-
genus	Staphylococcus	875	dndD	873	0.998856	344	0.393593	874	343	1	0.0822271	0.00521526	0.0298169	0.299718
genus	Staphylococcus	875	dndE	0	0	344	1	344	0	531	-	-	-	-
genus	Staphylococcus	875	dndF	9	0.0257143	344	0.982857	350	3	525	-0.219731	4.045e-06	-0.172099	8.20976e-05
genus	Staphylococcus	875	dndG	8	0.0229226	344	0.985673	349	3	526	-0.204489	1.86156e-05	-0.156696	0.000343027
genus	Staphylococcus	875	dndH	745	0.93947	344	0.433796	793	296	82	-0.170472	1.70861e-07	-0.234676	1.46186e-13
genus	Staphylococcus	875	dndCD	0	0	344	1	344	0	531	-	-	-	-
genus	Staphylococcus	875	dndBCDE	0	0	344	1	344	0	531	-	-	-	-
genus	Staphylococcus	875	dndFGH	0	0	344	1	344	0	531	-	-	-	-
genus	Streptococcus	828	dndB	2	0.0108696	182	0.98913	184	0	644	-0.171319	0.0110337	-0.147108	0.0151166
genus	Streptococcus	828	dndC	0	0	182	1	182	0	646	-	-	-	-
genus	Streptococcus	828	dndD	260	0.682415	182	0.47769	381	61	447	-0.533112	8.37536e-31	-0.508716	2.68063e-30
genus	Streptococcus	828	dndE	9	0.0471204	182	0.95288	191	0	637	-0.346081	1.39101e-07	-0.300877	4.20724e-07
genus	Streptococcus	828	dndF	0	0	182	1	182	0	646	-	-	-	-
genus	Streptococcus	828	dndG	0	0	182	1	182	0	646	-	-	-	-
genus	Streptococcus	828	dndH	486	0.886861	182	0.332117	548	120	280	-0.262022	2.00708e-11	-0.286121	6.02614e-14
genus	Streptococcus	828	dndCD	0	0	182	1	182	0	646	-	-	-	-
genus	Streptococcus	828	dndBCDE	0	0	182	1	182	0	646	-	-	-	-
genus	Streptococcus	828	dndFGH	0	0	182	1	182	0	646	-	-	-	-
genus	Streptomyces	281	dndB	34	0.395349	59	0.686047	86	7	195	-0.697399	8.73559e-12	-0.581449	1.30039e-10
genus	Streptomyces	281	dndC	10	0.149254	59	0.880597	67	2	214	-0.639823	7.25902e-08	-0.407091	6.40032e-05
genus	Streptomyces	281	dndD	80	0.625	59	0.460938	128	11	153	-0.759872	3.31779e-19	-0.608622	6.46615e-15
genus	Streptomyces	281	dndE	147	0.849711	59	0.34104	173	33	108	-0.314281	3.02197e-06	-0.262699	3.34507e-05
genus	Streptomyces	281	dndF	0	0	59	1	59	0	222	-	-	-	-
genus	Streptomyces	281	dndG	0	0	59	1	59	0	222	-	-	-	-
genus	Streptomyces	281	dndH	21	0.276316	59	0.776316	76	4	205	-0.626021	1.11142e-08	-0.52861	3.22691e-08
genus	Streptomyces	281	dndCD	9	0.136364	59	0.893939	66	2	215	-0.612573	3.24758e-07	-0.380414	0.000206284
genus	Streptomyces	281	dndBCDE	9	0.136364	59	0.893939	66	2	215	-0.612573	3.24758e-07	-0.380414	0.000206284
genus	Streptomyces	281	dndFGH	0	0	59	1	59	0	222	-	-	-	-
genus	Vibrio	355	dndB	60	0.264317	204	0.898678	227	37	128	-0.284802	1.77114e-06	-0.188039	0.00044921
genus	Vibrio	355	dndC	38	0.173516	204	0.931507	219	23	136	-0.248005	5.49312e-05	-0.206356	0.000170458
genus	Vibrio	355	dndD	126	0.490272	204	0.793774	257	73	98	-0.345834	2.33823e-10	-0.224183	7.27227e-06
genus	Vibrio	355	dndE	108	0.444444	204	0.839506	243	69	112	-0.318673	1.0249e-08	-0.223638	9.79965e-06
genus	Vibrio	355	dndF	30	0.136986	204	0.931507	219	15	136	-0.319378	2.68451e-07	-0.28987	1.69658e-07
genus	Vibrio	355	dndG	27	0.124424	204	0.940092	217	14	138	-0.305748	9.81752e-07	-0.270128	1.2128e-06
genus	Vibrio	355	dndH	41	0.18552	204	0.923077	221	24	134	-0.306744	6.34109e-07	-0.23201	2.53215e-05
genus	Vibrio	355	dndCD	27	0.123853	204	0.93578	218	13	137	-0.343173	3.81911e-08	-0.278275	5.75287e-07
genus	Vibrio	355	dndBCDE	27	0.123853	204	0.93578	218	13	137	-0.343173	3.81911e-08	-0.278275	5.75287e-07
genus	Vibrio	355	dndFGH	26	0.119816	204	0.940092	217	13	138	-0.330765	1.26313e-07	-0.267075	1.68347e-06
genus	Xanthomonas	273	dndB	7	0.0526316	128	0.962406	133	2	140	-0.270492	0.00107356	-0.27686	0.000113131
genus	Xanthomonas	273	dndC	15	0.111111	128	0.948148	135	8	138	-0.340259	3.20238e-05	-0.135649	0.0567696
genus	Xanthomonas	273	dndD	36	0.241611	128	0.85906	149	15	124	-0.438107	7.96774e-09	-0.274724	4.51338e-05
genus	Xanthomonas	273	dndE	262	0.977612	128	0.477612	268	122	5	-0.100128	0.0751604	-0.142762	0.00693441
genus	Xanthomonas	273	dndF	0	0	128	1	128	0	145	-	-	-	-
genus	Xanthomonas	273	dndG	0	0	128	1	128	0	145	-	-	-	-
genus	Xanthomonas	273	dndH	2	0.0155039	128	0.992248	129	1	144	-0.163736	0.0531728	-0.00833169	0.908905
genus	Xanthomonas	273	dndCD	9	0.0666667	128	0.948148	135	2	138	-0.338083	3.59648e-05	-0.276458	0.00010333
genus	Xanthomonas	273	dndBCDE	1	0.0078125	128	1	128	1	145	0.164592	0.0534611	-0.0564121	0.440353
genus	Xanthomonas	273	dndFGH	0	0	128	1	128	0	145	-	-	-	-
genus	Yersinia	139	dndB	3	0.0215827	139	1	139	3	0	0.0568106	0.450432	-0.0263145	0.706276
genus	Yersinia	139	dndC	3	0.0215827	139	1	139	3	0	0.0568106	0.450432	-0.0263145	0.706276
genus	Yersinia	139	dndD	52	0.374101	139	1	139	52	0	-0.14602	0.0524057	0.167928	0.0161735
genus	Yersinia	139	dndE	42	0.302158	139	1	139	42	0	0.305282	3.59576e-05	0.0308712	0.652394
genus	Yersinia	139	dndF	3	0.0215827	139	1	139	3	0	0.0568106	0.450432	-0.0263145	0.706276
genus	Yersinia	139	dndG	3	0.0215827	139	1	139	3	0	0.0568106	0.450432	-0.0263145	0.706276
genus	Yersinia	139	dndH	3	0.0215827	139	1	139	3	0	0.0568106	0.450432	-0.0263145	0.706276
genus	Yersinia	139	dndCD	3	0.0215827	139	1	139	3	0	0.0568106	0.450432	-0.0263145	0.706276
genus	Yersinia	139	dndBCDE	3	0.0215827	139	1	139	3	0	0.0568106	0.450432	-0.0263145	0.706276
genus	Yersinia	139	dndFGH	3	0.0215827	139	1	139	3	0	0.0568106	0.450432	-0.0263145	0.706276
species	Acinetobacter baumannii	239	dndB	7	0.0421687	164	0.987952	166	5	73	-0.0209654	0.759303	-0.146286	0.0217907
species	Acinetobacter baumannii	239	dndC	1	0.00609756	164	1	164	1	75	0.0466896	0.498389	-0.0182958	0.775521
species	Acinetobacter baumannii	239	dndD	46	0.272189	164	0.970414	169	41	70	0.00217676	0.974263	0.0176804	0.779094
species	Acinetobacter baumannii	239	dndE	1	0.00609756	164	1	164	1	75	0.0466896	0.498389	-0.0182958	0.775521
species	Acinetobacter baumannii	239	dndF	1	0.00609756	164	1	164	1	75	0.0466896	0.498389	-0.0182958	0.775521
species	Acinetobacter baumannii	239	dndG	1	0.00609756	164	1	164	1	75	0.0466896	0.498389	-0.0182958	0.775521
species	Acinetobacter baumannii	239	dndH	2	0.0121951	164	1	164	2	75	-0.0373215	0.588381	-0.0173026	0.787406
species	Acinetobacter baumannii	239	dndCD	1	0.00609756	164	1	164	1	75	0.0466896	0.498389	-0.0182958	0.775521
species	Acinetobacter baumannii	239	dndBCDE	1	0.00609756	164	1	164	1	75	0.0466896	0.498389	-0.0182958	0.775521
species	Acinetobacter baumannii	239	dndFGH	1	0.00609756	164	1	164	1	75	0.0466896	0.498389	-0.0182958	0.775521
species	Bacillus subtilis	179	dndB	11	0.0916667	116	0.966667	120	7	59	-0.121934	0.138335	-0.192059	0.0107342
species	Bacillus subtilis	179	dndC	8	0.0672269	116	0.97479	119	5	60	-0.0126457	0.878516	-0.12113	0.109047
species	Bacillus subtilis	179	dndD	28	0.21875	116	0.90625	128	16	51	-0.218393	0.00541138	-0.283941	9.11306e-05
species	Bacillus subtilis	179	dndE	172	0.966292	116	0.651685	178	110	1	-0.0429898	0.516086	-0.0574561	0.362614
species	Bacillus subtilis	179	dndF	8	0.0672269	116	0.97479	119	5	60	-0.0126457	0.878516	-0.12113	0.109047
species	Bacillus subtilis	179	dndG	8	0.0672269	116	0.97479	119	5	60	-0.0126457	0.878516	-0.12113	0.109047
species	Bacillus subtilis	179	dndH	179	1	116	0.648045	179	116	0	0.181087	0.00666007	0.0560109	0.378842
species	Bacillus subtilis	179	dndCD	8	0.0672269	116	0.97479	119	5	60	-0.0126457	0.878516	-0.12113	0.109047
species	Bacillus subtilis	179	dndBCDE	8	0.0672269	116	0.97479	119	5	60	-0.0126457	0.878516	-0.12113	0.109047
species	Bacillus subtilis	179	dndFGH	8	0.0672269	116	0.97479	119	5	60	-0.0126457	0.878516	-0.12113	0.109047
species	Bacillus licheniformis	32	dndE	32	1	22	0.6875	32	22	0	-0.176277	0.261683	0.0949407	0.533338
species	Bacillus velezensis	148	dndB	27	0.262136	86	0.834951	103	10	45	-0.58516	3.02283e-11	-0.429504	1.5044e-07
species	Bacillus velezensis	148	dndC	0	0	86	1	86	0	62	-	-	-	-
species	Bacillus velezensis	148	dndD	110	0.820896	86	0.641791	134	62	14	-0.181699	0.0182728	-0.211209	0.00390166
species	Bacillus velezensis	148	dndE	0	0	86	1	86	0	62	-	-	-	-
species	Bacillus velezensis	148	dndF	0	0	86	1	86	0	62	-	-	-	-
species	Bacillus velezensis	148	dndG	0	0	86	1	86	0	62	-	-	-	-
species	Bacillus velezensis	148	dndH	148	1	86	0.581081	148	86	0	0.0559505	0.454663	0.089633	0.210442
species	Bacillus velezensis	148	dndCD	0	0	86	1	86	0	62	-	-	-	-
species	Bacillus velezensis	148	dndBCDE	0	0	86	1	86	0	62	-	-	-	-
species	Bacillus velezensis	148	dndFGH	0	0	86	1	86	0	62	-	-	-	-
species	Bacillus cereus	96	dndB	5	0.0909091	53	0.963636	55	3	41	-0.140255	0.250035	-0.247577	0.0262031
species	Bacillus cereus	96	dndC	37	0.569231	53	0.815385	65	25	31	-0.0750401	0.473708	-0.114629	0.241435
species	Bacillus cereus	96	dndD	88	0.926316	53	0.557895	95	46	1	-0.0601829	0.49845	-0.117928	0.167185
species	Bacillus cereus	96	dndE	4	0.0727273	53	0.963636	55	2	41	-0.163541	0.180035	-0.31394	0.00483406
species	Bacillus cereus	96	dndF	15	0.245902	53	0.868852	61	7	35	-0.342094	0.00302644	-0.338992	0.00152993
species	Bacillus cereus	96	dndG	15	0.245902	53	0.868852	61	7	35	-0.342094	0.00302644	-0.338992	0.00152993
species	Bacillus cereus	96	dndH	96	1	53	0.552083	96	53	0	0.0389995	0.658081	0.000315334	0.997028
species	Bacillus cereus	96	dndCD	3	0.0555556	53	0.981481	54	2	42	-0.065725	0.597115	-0.258595	0.0223336
species	Bacillus cereus	96	dndBCDE	3	0.0555556	53	0.981481	54	2	42	-0.065725	0.597115	-0.258595	0.0223336
species	Bacillus cereus	96	dndFGH	3	0.0555556	53	0.981481	54	2	42	-0.065725	0.597115	-0.258595	0.0223336
species	Bacillus anthracis	76	dndB	0	0	47	1	47	0	29	-	-	-	-
species	Bacillus anthracis	76	dndC	43	0.661538	47	0.723077	65	25	11	-0.210449	0.0579663	-0.24172	0.0170718
species	Bacillus anthracis	76	dndD	44	0.656716	47	0.701493	67	24	9	-0.244377	0.0326597	-0.338081	0.00123892
species	Bacillus anthracis	76	dndE	0	0	47	1	47	0	29	-	-	-	-
species	Bacillus anthracis	76	dndF	0	0	47	1	47	0	29	-	-	-	-
species	Bacillus anthracis	76	dndG	0	0	47	1	47	0	29	-	-	-	-
species	Bacillus anthracis	76	dndH	76	1	47	0.618421	76	47	0	0.107566	0.317542	0.102486	0.302843
species	Bacillus anthracis	76	dndCD	0	0	47	1	47	0	29	-	-	-	-
species	Bacillus anthracis	76	dndBCDE	0	0	47	1	47	0	29	-	-	-	-
species	Bacillus anthracis	76	dndFGH	0	0	47	1	47	0	29	-	-	-	-
species	Bacillus amyloliquefaciens	41	dndD	27	0.72973	23	0.621622	37	13	4	-0.299491	0.0384765	-0.42083	0.00265213
species	Bacillus amyloliquefaciens	41	dndH	41	1	23	0.560976	41	23	0	-	-	-	-
species	Bacillus thuringiensis	76	dndB	6	0.101695	58	0.983051	59	5	17	-0.202926	0.0721739	-0.00941887	0.930119
species	Bacillus thuringiensis	76	dndC	27	0.421875	58	0.90625	64	21	12	-0.100727	0.338116	-0.11312	0.26163
species	Bacillus thuringiensis	76	dndD	69	0.958333	58	0.805556	72	55	4	0.0541779	0.568957	0.218878	0.0171768
species	Bacillus thuringiensis	76	dndE	6	0.101695	58	0.983051	59	5	17	-0.240521	0.0343076	-0.103063	0.340592
species	Bacillus thuringiensis	76	dndF	7	0.118644	58	0.983051	59	6	17	-0.181733	0.10979	0	1
species	Bacillus thuringiensis	76	dndG	7	0.118644	58	0.983051	59	6	17	-0.188265	0.095229	-0.00754314	0.943999
species	Bacillus thuringiensis	76	dndH	76	1	58	0.763158	76	58	0	0.131978	0.143695	0.168168	0.0543805
species	Bacillus thuringiensis	76	dndCD	5	0.0847458	58	0.983051	59	4	17	-0.189127	0.096072	-0.0529813	0.624201
species	Bacillus thuringiensis	76	dndBCDE	5	0.0847458	58	0.983051	59	4	17	-0.189127	0.096072	-0.0529813	0.624201
species	Bacillus thuringiensis	76	dndFGH	4	0.0689655	58	1	58	4	18	-0.11939	0.298548	0.0301329	0.782412
species	Bifidobacterium longum	46	dndB	0	0	37	1	37	0	9	-	-	-	-
species	Bifidobacterium longum	46	dndC	0	0	37	1	37	0	9	-	-	-	-
species	Bifidobacterium longum	46	dndD	2	0.0526316	37	0.973684	38	1	8	-0.298034	0.052609	-0.285283	0.0363958
species	Bifidobacterium longum	46	dndE	0	0	37	1	37	0	9	-	-	-	-
species	Bifidobacterium longum	46	dndF	0	0	37	1	37	0	9	-	-	-	-
species	Bifidobacterium longum	46	dndG	0	0	37	1	37	0	9	-	-	-	-
species	Bifidobacterium longum	46	dndH	1	0.027027	37	1	37	1	9	-0.151656	0.334149	-0.0777322	0.574036
species	Bifidobacterium longum	46	dndCD	0	0	37	1	37	0	9	-	-	-	-
species	Bifidobacterium longum	46	dndBCDE	0	0	37	1	37	0	9	-	-	-	-
species	Bifidobacterium longum	46	dndFGH	0	0	37	1	37	0	9	-	-	-	-
species	Bifidobacterium breve	48	dndB	0	0	38	1	38	0	10	-	-	-	-
species	Bifidobacterium breve	48	dndC	0	0	38	1	38	0	10	-	-	-	-
species	Bifidobacterium breve	48	dndD	0	0	38	1	38	0	10	-	-	-	-
species	Bifidobacterium breve	48	dndE	0	0	38	1	38	0	10	-	-	-	-
species	Bifidobacterium breve	48	dndF	0	0	38	1	38	0	10	-	-	-	-
species	Bifidobacterium breve	48	dndG	0	0	38	1	38	0	10	-	-	-	-
species	Bifidobacterium breve	48	dndH	2	0.0526316	38	1	38	2	10	-0.205798	0.191734	0.00903213	0.947752
species	Bifidobacterium breve	48	dndCD	0	0	38	1	38	0	10	-	-	-	-
species	Bifidobacterium breve	48	dndBCDE	0	0	38	1	38	0	10	-	-	-	-
species	Bifidobacterium breve	48	dndFGH	0	0	38	1	38	0	10	-	-	-	-
species	Bordetella pertussis	548	dndB	0	0	548	1	548	0	0	-	-	-	-
species	Bordetella pertussis	548	dndC	0	0	548	1	548	0	0	-	-	-	-
species	Bordetella pertussis	548	dndD	0	0	548	1	548	0	0	-	-	-	-
species	Bordetella pertussis	548	dndE	548	1	548	1	548	548	0	0.183851	1.60033e-05	0.141323	0.000580349
species	Bordetella pertussis	548	dndF	0	0	548	1	548	0	0	-	-	-	-
species	Bordetella pertussis	548	dndG	0	0	548	1	548	0	0	-	-	-	-
species	Bordetella pertussis	548	dndH	0	0	548	1	548	0	0	-	-	-	-
species	Bordetella pertussis	548	dndCD	0	0	548	1	548	0	0	-	-	-	-
species	Bordetella pertussis	548	dndBCDE	0	0	548	1	548	0	0	-	-	-	-
species	Bordetella pertussis	548	dndFGH	0	0	548	1	548	0	0	-	-	-	-
species	Bordetella parapertussis	85	dndE	85	1	1	0.0117647	85	1	0	-0.0119048	0.913116	-0.0119048	0.913116
species	Bordetella holmesii	63	dndE	63	1	0	0	63	0	0	-	-	-	-
species	Brucella melitensis	102	dndB	0	0	95	1	95	0	7	-	-	-	-
species	Brucella melitensis	102	dndC	0	0	95	1	95	0	7	-	-	-	-
species	Brucella melitensis	102	dndD	0	0	95	1	95	0	7	-	-	-	-
species	Brucella melitensis	102	dndE	0	0	95	1	95	0	7	-	-	-	-
species	Brucella melitensis	102	dndF	0	0	95	1	95	0	7	-	-	-	-
species	Brucella melitensis	102	dndG	0	0	95	1	95	0	7	-	-	-	-
species	Brucella melitensis	102	dndH	0	0	95	1	95	0	7	-	-	-	-
species	Brucella melitensis	102	dndCD	0	0	95	1	95	0	7	-	-	-	-
species	Brucella melitensis	102	dndBCDE	0	0	95	1	95	0	7	-	-	-	-
species	Brucella melitensis	102	dndFGH	0	0	95	1	95	0	7	-	-	-	-
species	Burkholderia pseudomallei	134	dndB	6	0.0512821	115	0.982906	117	4	17	-0.121268	0.151644	-0.12432	0.102852
species	Burkholderia pseudomallei	134	dndC	4	0.034188	115	0.982906	117	2	17	-0.09283	0.272411	-0.164625	0.0307709
species	Burkholderia pseudomallei	134	dndD	4	0.034188	115	0.982906	117	2	17	-0.206856	0.0141492	-0.182883	0.0160759
species	Burkholderia pseudomallei	134	dndE	134	1	115	0.858209	134	115	0	-0.0736296	0.344183	-0.0553439	0.440239
species	Burkholderia pseudomallei	134	dndF	0	0	115	1	115	0	19	-	-	-	-
species	Burkholderia pseudomallei	134	dndG	0	0	115	1	115	0	19	-	-	-	-
species	Burkholderia pseudomallei	134	dndH	26	0.213115	115	0.942623	122	19	12	-0.167335	0.0418909	-0.287715	0.000117313
species	Burkholderia pseudomallei	134	dndCD	3	0.025641	115	0.982906	117	1	17	-0.17685	0.0365377	-0.141943	0.062545
species	Burkholderia pseudomallei	134	dndBCDE	2	0.0172414	115	0.991379	116	1	18	-0.111446	0.190326	-0.0827992	0.279376
species	Burkholderia pseudomallei	134	dndFGH	0	0	115	1	115	0	19	-	-	-	-
species	Burkholderia mallei	33	dndE	33	1	3	0.0909091	33	3	0	-	-	-	-
species	Campylobacter jejuni	206	dndB	0	0	133	1	133	0	73	-	-	-	-
species	Campylobacter jejuni	206	dndC	0	0	133	1	133	0	73	-	-	-	-
species	Campylobacter jejuni	206	dndD	131	0.748571	133	0.76	175	89	31	-0.10654	0.109801	-0.294564	1.60001e-06
species	Campylobacter jejuni	206	dndE	0	0	133	1	133	0	73	-	-	-	-
species	Campylobacter jejuni	206	dndF	0	0	133	1	133	0	73	-	-	-	-
species	Campylobacter jejuni	206	dndG	0	0	133	1	133	0	73	-	-	-	-
species	Campylobacter jejuni	206	dndH	186	0.925373	133	0.661692	201	118	5	-0.244098	0.000154916	-0.313533	1.98677e-07
species	Campylobacter jejuni	206	dndCD	0	0	133	1	133	0	73	-	-	-	-
species	Campylobacter jejuni	206	dndBCDE	0	0	133	1	133	0	73	-	-	-	-
species	Campylobacter jejuni	206	dndFGH	0	0	133	1	133	0	73	-	-	-	-
species	Citrobacter freundii	124	dndB	16	0.148148	104	0.962963	108	12	16	0.0310802	0.702733	-0.101777	0.19287
species	Citrobacter freundii	124	dndC	50	0.446429	104	0.928571	112	42	12	0.084062	0.289304	0.0394712	0.605141
species	Citrobacter freundii	124	dndD	80	0.695652	104	0.904348	115	69	9	0.00860143	0.911884	0.073004	0.329943
species	Citrobacter freundii	124	dndE	2	0.0188679	104	0.981132	106	0	18	-0.20311	0.0151112	-0.193452	0.0157371
species	Citrobacter freundii	124	dndF	1	0.00952381	104	0.990476	105	0	19	-0.145125	0.0842672	-0.138089	0.0862236
species	Citrobacter freundii	124	dndG	0	0	104	1	104	0	20	-	-	-	-
species	Citrobacter freundii	124	dndH	1	0.00952381	104	0.990476	105	0	19	-0.145125	0.0842672	-0.138089	0.0862236
species	Citrobacter freundii	124	dndCD	2	0.0188679	104	0.981132	106	0	18	-0.20311	0.0151112	-0.193452	0.0157371
species	Citrobacter freundii	124	dndBCDE	2	0.0188679	104	0.981132	106	0	18	-0.20311	0.0151112	-0.193452	0.0157371
species	Citrobacter freundii	124	dndFGH	0	0	104	1	104	0	20	-	-	-	-
species	Clostridium botulinum	51	dndB	4	0.0784314	51	1	51	4	0	-0.329956	0.00742308	0.196159	0.0926176
species	Clostridium botulinum	51	dndC	4	0.0784314	51	1	51	4	0	-0.329956	0.00742308	0.196159	0.0926176
species	Clostridium botulinum	51	dndD	51	1	51	1	51	51	0	0.175869	0.122533	0.105588	0.327537
species	Clostridium botulinum	51	dndE	4	0.0784314	51	1	51	4	0	-0.329956	0.00742308	0.196159	0.0926176
species	Clostridium botulinum	51	dndF	5	0.0980392	51	1	51	5	0	-0.337823	0.00612373	0.158873	0.173172
species	Clostridium botulinum	51	dndG	5	0.0980392	51	1	51	5	0	-0.337823	0.00612373	0.158873	0.173172
species	Clostridium botulinum	51	dndH	48	0.941176	51	1	51	48	0	-0.366858	0.00244705	0.131601	0.250854
species	Clostridium botulinum	51	dndCD	4	0.0784314	51	1	51	4	0	-0.329956	0.00742308	0.196159	0.0926176
species	Clostridium botulinum	51	dndBCDE	4	0.0784314	51	1	51	4	0	-0.329956	0.00742308	0.196159	0.0926176
species	Clostridium botulinum	51	dndFGH	4	0.0784314	51	1	51	4	0	-0.329956	0.00742308	0.196159	0.0926176
species	Enterobacter hormaechei	114	dndB	10	0.107527	91	0.978495	93	8	21	-0.167787	0.0627419	-0.213512	0.0126725
species	Enterobacter hormaechei	114	dndC	38	0.387755	91	0.928571	98	31	16	-0.0786703	0.358702	-0.0673673	0.410298
species	Enterobacter hormaechei	114	dndD	17	0.182796	91	0.978495	93	15	21	-0.000900052	0.991995	0.0076156	0.928797
species	Enterobacter hormaechei	114	dndE	109	0.964602	91	0.80531	113	87	1	-0.139859	0.0855534	-0.0285667	0.715645
species	Enterobacter hormaechei	114	dndF	0	0	91	1	91	0	23	-	-	-	-
species	Enterobacter hormaechei	114	dndG	0	0	91	1	91	0	23	-	-	-	-
species	Enterobacter hormaechei	114	dndH	1	0.010989	91	1	91	1	23	-0.147717	0.105912	0.145062	0.0939163
species	Enterobacter hormaechei	114	dndCD	3	0.0326087	91	0.98913	92	2	22	-0.127044	0.161522	-0.0274508	0.749904
species	Enterobacter hormaechei	114	dndBCDE	1	0.010989	91	1	91	1	23	-0.123097	0.177861	-0.0296717	0.731875
species	Enterobacter hormaechei	114	dndFGH	0	0	91	1	91	0	23	-	-	-	-
species	Enterococcus faecium	165	dndB	2	0.0125786	159	1	159	2	6	-0.0344235	0.638525	-0.0534399	0.412708
species	Enterococcus faecium	165	dndC	0	0	159	1	159	0	6	-	-	-	-
species	Enterococcus faecium	165	dndD	164	0.993939	159	0.963636	165	158	0	0.0586328	0.41053	-0.0300025	0.63901
species	Enterococcus faecium	165	dndE	165	1	159	0.963636	165	159	0	-0.109075	0.112005	-0.00275527	0.964337
species	Enterococcus faecium	165	dndF	0	0	159	1	159	0	6	-	-	-	-
species	Enterococcus faecium	165	dndG	0	0	159	1	159	0	6	-	-	-	-
species	Enterococcus faecium	165	dndH	6	0.0375	159	0.99375	160	5	5	0.0377279	0.604966	-0.183404	0.00479875
species	Enterococcus faecium	165	dndCD	0	0	159	1	159	0	6	-	-	-	-
species	Enterococcus faecium	165	dndBCDE	0	0	159	1	159	0	6	-	-	-	-
species	Enterococcus faecium	165	dndFGH	0	0	159	1	159	0	6	-	-	-	-
species	Enterococcus faecalis	68	dndB	0	0	67	1	67	0	1	-	-	-	-
species	Enterococcus faecalis	68	dndC	0	0	67	1	67	0	1	-	-	-	-
species	Enterococcus faecalis	68	dndD	68	1	67	0.985294	68	67	0	0.476317	8.33415e-06	0.370957	0.000215976
species	Enterococcus faecalis	68	dndE	1	0.0149254	67	1	67	1	1	0.11997	0.269584	0.115786	0.25511
species	Enterococcus faecalis	68	dndF	0	0	67	1	67	0	1	-	-	-	-
species	Enterococcus faecalis	68	dndG	0	0	67	1	67	0	1	-	-	-	-
species	Enterococcus faecalis	68	dndH	2	0.0298507	67	1	67	2	1	0.0549523	0.613068	0.0525004	0.605848
species	Enterococcus faecalis	68	dndCD	0	0	67	1	67	0	1	-	-	-	-
species	Enterococcus faecalis	68	dndBCDE	0	0	67	1	67	0	1	-	-	-	-
species	Enterococcus faecalis	68	dndFGH	0	0	67	1	67	0	1	-	-	-	-
species	Escherichia coli	1518	dndB	121	0.103774	1129	0.968268	1166	84	352	-0.202028	3.15978e-16	-0.14076	3.68827e-09
species	Escherichia coli	1518	dndC	127	0.109483	1129	0.973276	1160	96	358	-0.174607	1.97785e-12	-0.0647921	0.00678999
species	Escherichia coli	1518	dndD	679	0.52271	1129	0.86913	1299	509	219	-0.00465702	0.841107	0.0698133	0.00196711
species	Escherichia coli	1518	dndE	40	0.0350263	1129	0.988616	1142	27	376	-0.150539	2.07095e-09	-0.00251019	0.9174
species	Escherichia coli	1518	dndF	46	0.040245	1129	0.987752	1143	32	375	-0.148701	3.18212e-09	-0.014103	0.559946
species	Escherichia coli	1518	dndG	44	0.0384952	1129	0.987752	1143	30	375	-0.15236	1.27743e-09	-0.0178302	0.460944
species	Escherichia coli	1518	dndH	51	0.0446194	1129	0.987752	1143	37	375	-0.154246	7.97687e-10	-0.0208072	0.389569
species	Escherichia coli	1518	dndCD	43	0.0376532	1129	0.988616	1142	30	376	-0.150261	2.21642e-09	-0.00313739	0.896865
species	Escherichia coli	1518	dndBCDE	40	0.0350263	1129	0.988616	1142	27	376	-0.150539	2.07095e-09	-0.00251019	0.9174
species	Escherichia coli	1518	dndFGH	40	0.0350263	1129	0.988616	1142	27	376	-0.150539	2.07095e-09	-0.00251019	0.9174
species	Escherichia fergusonii	46	dndB	4	0.1	40	1	40	4	6	-0.361351	0.00880019	0.347536	0.00839721
species	Escherichia fergusonii	46	dndC	5	0.125	40	1	40	5	6	-0.135353	0.330859	0.100729	0.449028
species	Escherichia fergusonii	46	dndD	42	0.933333	40	0.888889	45	37	1	-0.121716	0.34016	0.111004	0.367057
species	Escherichia fergusonii	46	dndE	1	0.025	40	1	40	1	6	-0.231815	0.095839	0.201841	0.129281
species	Escherichia fergusonii	46	dndF	1	0.025	40	1	40	1	6	-0.231815	0.095839	0.201841	0.129281
species	Escherichia fergusonii	46	dndG	1	0.025	40	1	40	1	6	-0.231815	0.095839	0.201841	0.129281
species	Escherichia fergusonii	46	dndH	1	0.025	40	1	40	1	6	-0.231815	0.095839	0.201841	0.129281
species	Escherichia fergusonii	46	dndCD	1	0.025	40	1	40	1	6	-0.231815	0.095839	0.201841	0.129281
species	Escherichia fergusonii	46	dndBCDE	1	0.025	40	1	40	1	6	-0.231815	0.095839	0.201841	0.129281
species	Escherichia fergusonii	46	dndFGH	1	0.025	40	1	40	1	6	-0.231815	0.095839	0.201841	0.129281
species	Helicobacter pylori	249	dndB	0	0	42	1	42	0	207	-	-	-	-
species	Helicobacter pylori	249	dndC	0	0	42	1	42	0	207	-	-	-	-
species	Helicobacter pylori	249	dndD	128	0.888889	42	0.291667	144	26	105	-0.221746	0.00585674	-0.206354	0.00620844
species	Helicobacter pylori	249	dndE	0	0	42	1	42	0	207	-	-	-	-
species	Helicobacter pylori	249	dndF	0	0	42	1	42	0	207	-	-	-	-
species	Helicobacter pylori	249	dndG	0	0	42	1	42	0	207	-	-	-	-
species	Helicobacter pylori	249	dndH	90	0.743802	42	0.347107	121	11	128	-0.675985	1.52799e-14	-0.59719	2.22651e-13
species	Helicobacter pylori	249	dndCD	0	0	42	1	42	0	207	-	-	-	-
species	Helicobacter pylori	249	dndBCDE	0	0	42	1	42	0	207	-	-	-	-
species	Helicobacter pylori	249	dndFGH	0	0	42	1	42	0	207	-	-	-	-
species	Klebsiella pneumoniae	673	dndB	118	0.375796	238	0.757962	314	42	359	-0.43911	1.05584e-20	-0.45463	9.14096e-24
species	Klebsiella pneumoniae	673	dndC	55	0.202206	238	0.875	272	21	401	-0.381316	3.79563e-13	-0.329219	4.34861e-11
species	Klebsiella pneumoniae	673	dndD	671	1	238	0.354694	671	238	2	0.063974	0.0731536	0.182343	2.18419e-07
species	Klebsiella pneumoniae	673	dndE	10	0.0404858	238	0.963563	247	1	426	-0.281637	3.70871e-07	-0.273407	1.63163e-07
species	Klebsiella pneumoniae	673	dndF	8	0.0326531	238	0.971429	245	1	428	-0.25007	7.05792e-06	-0.245103	2.91487e-06
species	Klebsiella pneumoniae	673	dndG	8	0.0326531	238	0.971429	245	1	428	-0.25007	7.05792e-06	-0.245103	2.91487e-06
species	Klebsiella pneumoniae	673	dndH	9	0.0367347	238	0.971429	245	2	428	-0.2109	0.000151662	-0.2479	2.24409e-06
species	Klebsiella pneumoniae	673	dndCD	10	0.0406504	238	0.96748	246	2	427	-0.275362	7.11425e-07	-0.241366	3.94201e-06
species	Klebsiella pneumoniae	673	dndBCDE	8	0.0326531	238	0.971429	245	1	428	-0.25007	7.05792e-06	-0.245103	2.91487e-06
species	Klebsiella pneumoniae	673	dndFGH	8	0.0326531	238	0.971429	245	1	428	-0.25007	7.05792e-06	-0.245103	2.91487e-06
species	Klebsiella variicola	47	dndD	40	0.952381	17	0.404762	42	15	5	-0.0667642	0.639754	-0.0200424	0.885829
species	Klebsiella quasipneumoniae	46	dndD	46	1	12	0.26087	46	12	0	0.208288	0.143049	0.253341	0.0711559
species	Legionella pneumophila	98	dndD	25	0.833333	7	0.233333	30	2	68	-0.717193	7.75636e-05	-0.737335	2.25646e-05
species	Listeria monocytogenes	279	dndB	0	0	175	1	175	0	104	-	-	-	-
species	Listeria monocytogenes	279	dndC	0	0	175	1	175	0	104	-	-	-	-
species	Listeria monocytogenes	279	dndD	26	0.146067	175	0.983146	178	23	101	0.196681	0.00407817	-0.103508	0.0926243
species	Listeria monocytogenes	279	dndE	277	0.992832	175	0.62724	279	173	0	-0.075807	0.162864	-0.0903314	0.079265
species	Listeria monocytogenes	279	dndF	0	0	175	1	175	0	104	-	-	-	-
species	Listeria monocytogenes	279	dndG	0	0	175	1	175	0	104	-	-	-	-
species	Listeria monocytogenes	279	dndH	214	0.823077	175	0.673077	260	129	19	-0.113604	0.0416689	-0.256893	1.02777e-06
species	Listeria monocytogenes	279	dndCD	0	0	175	1	175	0	104	-	-	-	-
species	Listeria monocytogenes	279	dndBCDE	0	0	175	1	175	0	104	-	-	-	-
species	Listeria monocytogenes	279	dndFGH	0	0	175	1	175	0	104	-	-	-	-
species	Mycoplasma mycoides	33	dndD	33	1	24	0.727273	33	24	0	0.909718	1.30138e-07	0.658925	4.38604e-05
species	Neisseria gonorrhoeae	72	dndB	0	0	72	1	72	0	0	-	-	-	-
species	Neisseria gonorrhoeae	72	dndC	0	0	72	1	72	0	0	-	-	-	-
species	Neisseria gonorrhoeae	72	dndD	0	0	72	1	72	0	0	-	-	-	-
species	Neisseria gonorrhoeae	72	dndE	0	0	72	1	72	0	0	-	-	-	-
species	Neisseria gonorrhoeae	72	dndF	0	0	72	1	72	0	0	-	-	-	-
species	Neisseria gonorrhoeae	72	dndG	0	0	72	1	72	0	0	-	-	-	-
species	Neisseria gonorrhoeae	72	dndH	71	0.986111	72	1	72	71	0	-0.155433	0.157025	0.0783363	0.42073
species	Neisseria gonorrhoeae	72	dndCD	0	0	72	1	72	0	0	-	-	-	-
species	Neisseria gonorrhoeae	72	dndBCDE	0	0	72	1	72	0	0	-	-	-	-
species	Neisseria gonorrhoeae	72	dndFGH	0	0	72	1	72	0	0	-	-	-	-
species	Neisseria meningitidis	126	dndB	0	0	117	1	117	0	9	-	-	-	-
species	Neisseria meningitidis	126	dndC	0	0	117	1	117	0	9	-	-	-	-
species	Neisseria meningitidis	126	dndD	0	0	117	1	117	0	9	-	-	-	-
species	Neisseria meningitidis	126	dndE	0	0	117	1	117	0	9	-	-	-	-
species	Neisseria meningitidis	126	dndF	0	0	117	1	117	0	9	-	-	-	-
species	Neisseria meningitidis	126	dndG	0	0	117	1	117	0	9	-	-	-	-
species	Neisseria meningitidis	126	dndH	126	1	117	0.928571	126	117	0	-	-	-	-
species	Neisseria meningitidis	126	dndCD	0	0	117	1	117	0	9	-	-	-	-
species	Neisseria meningitidis	126	dndBCDE	0	0	117	1	117	0	9	-	-	-	-
species	Neisseria meningitidis	126	dndFGH	0	0	117	1	117	0	9	-	-	-	-
species	Pseudomonas aeruginosa	335	dndB	10	0.042735	233	0.995726	234	9	101	-0.00388175	0.945889	0.048252	0.369296
species	Pseudomonas aeruginosa	335	dndC	66	0.269388	233	0.95102	245	54	90	0.0227949	0.679246	0.12841	0.0136677
species	Pseudomonas aeruginosa	335	dndD	25	0.105932	233	0.987288	236	22	99	-0.0595813	0.293096	-0.0692653	0.193837
species	Pseudomonas aeruginosa	335	dndE	4	0.0171674	233	1	233	4	102	-0.0638415	0.265614	0.0528055	0.326901
species	Pseudomonas aeruginosa	335	dndF	0	0	233	1	233	0	102	-	-	-	-
species	Pseudomonas aeruginosa	335	dndG	0	0	233	1	233	0	102	-	-	-	-
species	Pseudomonas aeruginosa	335	dndH	7	0.0299145	233	0.995726	234	6	101	-0.0115004	0.84035	0.0494259	0.356889
species	Pseudomonas aeruginosa	335	dndCD	6	0.0257511	233	1	233	6	102	-0.0718325	0.210366	0.0621477	0.248574
species	Pseudomonas aeruginosa	335	dndBCDE	0	0	233	1	233	0	102	-	-	-	-
species	Pseudomonas aeruginosa	335	dndFGH	0	0	233	1	233	0	102	-	-	-	-
species	Pseudomonas putida	47	dndB	2	0.0512821	39	1	39	2	8	-0.165415	0.253588	0.102491	0.444833
species	Pseudomonas putida	47	dndC	4	0.102564	39	1	39	4	8	0.0679961	0.635698	0.267265	0.0443289
species	Pseudomonas putida	47	dndD	3	0.0769231	39	1	39	3	8	-0.136924	0.344642	0.127257	0.342782
species	Pseudomonas putida	47	dndE	22	0.511628	39	0.906977	43	18	4	-0.159262	0.224944	0.0747847	0.543604
species	Pseudomonas putida	47	dndF	0	0	39	1	39	0	8	-	-	-	-
species	Pseudomonas putida	47	dndG	0	0	39	1	39	0	8	-	-	-	-
species	Pseudomonas putida	47	dndH	4	0.1	39	0.975	40	3	7	-0.128068	0.368584	-0.10145	0.443427
species	Pseudomonas putida	47	dndCD	0	0	39	1	39	0	8	-	-	-	-
species	Pseudomonas putida	47	dndBCDE	0	0	39	1	39	0	8	-	-	-	-
species	Pseudomonas putida	47	dndFGH	0	0	39	1	39	0	8	-	-	-	-
species	Pseudomonas chlororaphis	53	dndB	0	0	37	1	37	0	16	-	-	-	-
species	Pseudomonas chlororaphis	53	dndC	2	0.0512821	37	0.948718	39	0	14	-0.352958	0.0152727	-0.316228	0.0184748
species	Pseudomonas chlororaphis	53	dndD	4	0.105263	37	0.973684	38	3	15	-0.116266	0.43214	-0.00646819	0.962063
species	Pseudomonas chlororaphis	53	dndE	1	0.027027	37	1	37	1	16	0.190029	0.207603	-0.18083	0.189783
species	Pseudomonas chlororaphis	53	dndF	0	0	37	1	37	0	16	-	-	-	-
species	Pseudomonas chlororaphis	53	dndG	0	0	37	1	37	0	16	-	-	-	-
species	Pseudomonas chlororaphis	53	dndH	53	1	37	0.698113	53	37	0	-	-	-	-
species	Pseudomonas chlororaphis	53	dndCD	0	0	37	1	37	0	16	-	-	-	-
species	Pseudomonas chlororaphis	53	dndBCDE	0	0	37	1	37	0	16	-	-	-	-
species	Pseudomonas chlororaphis	53	dndFGH	0	0	37	1	37	0	16	-	-	-	-
species	Pseudomonas fluorescens	33	dndH	32	1	23	0.71875	32	23	1	-	-	-	-
species	Salmonella enterica	1070	dndB	171	0.328846	473	0.909615	520	124	550	-0.0207962	0.607242	-0.261518	1.94771e-13
species	Salmonella enterica	1070	dndC	155	0.290262	473	0.885768	534	94	536	-0.264685	2.93328e-11	-0.208186	3.30837e-09
species	Salmonella enterica	1070	dndD	82	0.164329	473	0.947896	499	56	571	-0.0592519	0.158421	-0.106396	0.00361701
species	Salmonella enterica	1070	dndE	71	0.139764	473	0.931102	508	36	562	-0.308994	9.51085e-14	-0.297224	2.53975e-16
species	Salmonella enterica	1070	dndF	22	0.0453608	473	0.975258	485	10	585	-0.23743	3.67405e-08	-0.195611	1.49287e-07
species	Salmonella enterica	1070	dndG	22	0.0453608	473	0.975258	485	10	585	-0.23743	3.67405e-08	-0.195611	1.49287e-07
species	Salmonella enterica	1070	dndH	27	0.0552147	473	0.96728	489	11	581	-0.279178	6.68667e-11	-0.210294	1.34073e-08
species	Salmonella enterica	1070	dndCD	40	0.0809717	473	0.95749	494	19	576	-0.263763	5.54537e-10	-0.225278	1.03867e-09
species	Salmonella enterica	1070	dndBCDE	37	0.0750507	473	0.959432	493	17	577	-0.267528	3.34464e-10	-0.221895	1.90149e-09
species	Salmonella enterica	1070	dndFGH	22	0.0453608	473	0.975258	485	10	585	-0.23743	3.67405e-08	-0.195611	1.49287e-07
species	Serratia marcescens	70	dndB	1	0.0153846	65	1	65	1	5	0.192016	0.0848082	0.0603558	0.557655
species	Serratia marcescens	70	dndC	0	0	65	1	65	0	5	-	-	-	-
species	Serratia marcescens	70	dndD	1	0.0153846	65	1	65	1	5	0.128011	0.250571	0.120712	0.240934
species	Serratia marcescens	70	dndE	0	0	65	1	65	0	5	-	-	-	-
species	Serratia marcescens	70	dndF	0	0	65	1	65	0	5	-	-	-	-
species	Serratia marcescens	70	dndG	0	0	65	1	65	0	5	-	-	-	-
species	Serratia marcescens	70	dndH	1	0.0153846	65	1	65	1	5	-0.0914362	0.411824	-0.104251	0.311181
species	Serratia marcescens	70	dndCD	0	0	65	1	65	0	5	-	-	-	-
species	Serratia marcescens	70	dndBCDE	0	0	65	1	65	0	5	-	-	-	-
species	Serratia marcescens	70	dndFGH	0	0	65	1	65	0	5	-	-	-	-
species	Staphylococcus aureus	635	dndB	0	0	255	1	255	0	380	-	-	-	-
species	Staphylococcus aureus	635	dndC	0	0	255	1	255	0	380	-	-	-	-
species	Staphylococcus aureus	635	dndD	634	1	255	0.402208	634	255	1	0.0253298	0.47838	-0.0139403	0.689404
species	Staphylococcus aureus	635	dndE	0	0	255	1	255	0	380	-	-	-	-
species	Staphylococcus aureus	635	dndF	0	0	255	1	255	0	380	-	-	-	-
species	Staphylococcus aureus	635	dndG	0	0	255	1	255	0	380	-	-	-	-
species	Staphylococcus aureus	635	dndH	632	0.99842	255	0.402844	633	254	2	-0.0405264	0.270839	-0.0199371	0.578932
species	Staphylococcus aureus	635	dndCD	0	0	255	1	255	0	380	-	-	-	-
species	Staphylococcus aureus	635	dndBCDE	0	0	255	1	255	0	380	-	-	-	-
species	Staphylococcus aureus	635	dndFGH	0	0	255	1	255	0	380	-	-	-	-
species	Staphylococcus epidermidis	46	dndD	46	1	16	0.347826	46	16	0	-0.0572237	0.686039	-0.131849	0.337181
species	Staphylococcus pseudintermedius	30	dndD	30	1	13	0.433333	30	13	0	0.169533	0.326684	0.197711	0.239769
species	Staphylococcus pseudintermedius	30	dndH	30	1	13	0.433333	30	13	0	-	-	-	-
species	Streptococcus suis	61	dndH	61	1	19	0.311475	61	19	0	-0.00975529	0.936069	-0.040114	0.736749
species	Streptococcus thermophilus	74	dndD	31	0.837838	9	0.243243	37	3	37	-0.7418	5.56773e-06	-0.717225	5.56213e-06
species	Streptococcus pyogenes	217	dndB	0	0	64	1	64	0	153	-	-	-	-
species	Streptococcus pyogenes	217	dndC	0	0	64	1	64	0	153	-	-	-	-
species	Streptococcus pyogenes	217	dndD	112	0.817518	64	0.467153	137	39	80	-0.339623	1.09824e-05	-0.291431	0.000105596
species	Streptococcus pyogenes	217	dndE	0	0	64	1	64	0	153	-	-	-	-
species	Streptococcus pyogenes	217	dndF	0	0	64	1	64	0	153	-	-	-	-
species	Streptococcus pyogenes	217	dndG	0	0	64	1	64	0	153	-	-	-	-
species	Streptococcus pyogenes	217	dndH	186	0.963731	64	0.331606	193	57	24	-0.286532	2.31683e-05	-0.281784	2.2503e-05
species	Streptococcus pyogenes	217	dndCD	0	0	64	1	64	0	153	-	-	-	-
species	Streptococcus pyogenes	217	dndBCDE	0	0	64	1	64	0	153	-	-	-	-
species	Streptococcus pyogenes	217	dndFGH	0	0	64	1	64	0	153	-	-	-	-
species	Streptococcus pneumoniae	127	dndB	0	0	35	1	35	0	92	-	-	-	-
species	Streptococcus pneumoniae	127	dndC	0	0	35	1	35	0	92	-	-	-	-
species	Streptococcus pneumoniae	127	dndD	10	0.232558	35	0.813953	43	2	84	-0.647544	4.7523e-06	-0.475752	0.000173209
species	Streptococcus pneumoniae	127	dndE	0	0	35	1	35	0	92	-	-	-	-
species	Streptococcus pneumoniae	127	dndF	0	0	35	1	35	0	92	-	-	-	-
species	Streptococcus pneumoniae	127	dndG	0	0	35	1	35	0	92	-	-	-	-
species	Streptococcus pneumoniae	127	dndH	127	1	35	0.275591	127	35	0	0.198816	0.0210369	0.119777	0.150332
species	Streptococcus pneumoniae	127	dndCD	0	0	35	1	35	0	92	-	-	-	-
species	Streptococcus pneumoniae	127	dndBCDE	0	0	35	1	35	0	92	-	-	-	-
species	Streptococcus pneumoniae	127	dndFGH	0	0	35	1	35	0	92	-	-	-	-
species	Vibrio parahaemolyticus	64	dndB	6	0.12766	47	1	47	6	17	-0.39264	0.00515902	0.0271612	0.823412
species	Vibrio parahaemolyticus	64	dndC	6	0.12766	47	1	47	6	17	0.0218133	0.876518	-0.128046	0.292785
species	Vibrio parahaemolyticus	64	dndD	32	0.561404	47	0.824561	57	22	7	-0.388561	0.00118475	-0.0437361	0.686576
species	Vibrio parahaemolyticus	64	dndE	61	0.953125	47	0.734375	64	44	0	0.0294323	0.794159	-0.0193185	0.852128
species	Vibrio parahaemolyticus	64	dndF	3	0.0638298	47	1	47	3	17	-0.268006	0.0562469	-0.217178	0.0743672
species	Vibrio parahaemolyticus	64	dndG	3	0.0638298	47	1	47	3	17	-0.268006	0.0562469	-0.217178	0.0743672
species	Vibrio parahaemolyticus	64	dndH	5	0.106383	47	1	47	5	17	-0.181003	0.197273	-0.0881917	0.468704
species	Vibrio parahaemolyticus	64	dndCD	3	0.0638298	47	1	47	3	17	-0.268006	0.0562469	-0.217178	0.0743672
species	Vibrio parahaemolyticus	64	dndBCDE	3	0.0638298	47	1	47	3	17	-0.268006	0.0562469	-0.217178	0.0743672
species	Vibrio parahaemolyticus	64	dndFGH	3	0.0638298	47	1	47	3	17	-0.268006	0.0562469	-0.217178	0.0743672
species	Vibrio cholerae	92	dndB	8	0.16	45	0.9	50	3	42	-0.396256	0.00211524	-0.256077	0.0268396
species	Vibrio cholerae	92	dndC	10	0.196078	45	0.882353	51	4	41	-0.365718	0.00399552	-0.273911	0.016641
species	Vibrio cholerae	92	dndD	20	0.327869	45	0.737705	61	4	31	-0.625066	4.19715e-08	-0.508235	1.343e-06
species	Vibrio cholerae	92	dndE	7	0.14	45	0.9	50	2	42	-0.401424	0.00237842	-0.266888	0.0243085
species	Vibrio cholerae	92	dndF	7	0.14	45	0.9	50	2	42	-0.401424	0.00237842	-0.266888	0.0243085
species	Vibrio cholerae	92	dndG	7	0.14	45	0.9	50	2	42	-0.401424	0.00237842	-0.266888	0.0243085
species	Vibrio cholerae	92	dndH	10	0.196078	45	0.882353	51	4	41	-0.399365	0.00221058	-0.284505	0.0154245
species	Vibrio cholerae	92	dndCD	7	0.14	45	0.9	50	2	42	-0.401424	0.00237842	-0.266888	0.0243085
species	Vibrio cholerae	92	dndBCDE	7	0.14	45	0.9	50	2	42	-0.401424	0.00237842	-0.266888	0.0243085
species	Vibrio cholerae	92	dndFGH	7	0.14	45	0.9	50	2	42	-0.401424	0.00237842	-0.266888	0.0243085
species	Xanthomonas citri	85	dndB	0	0	36	1	36	0	49	-	-	-	-
species	Xanthomonas citri	85	dndC	0	0	36	1	36	0	49	-	-	-	-
species	Xanthomonas citri	85	dndD	12	0.272727	36	0.818182	44	4	41	-0.462854	0.0011422	-0.439109	0.000588811
species	Xanthomonas citri	85	dndE	85	1	36	0.423529	85	36	0	-0.082103	0.430703	-0.0444627	0.651675
species	Xanthomonas citri	85	dndF	0	0	36	1	36	0	49	-	-	-	-
species	Xanthomonas citri	85	dndG	0	0	36	1	36	0	49	-	-	-	-
species	Xanthomonas citri	85	dndH	0	0	36	1	36	0	49	-	-	-	-
species	Xanthomonas citri	85	dndCD	0	0	36	1	36	0	49	-	-	-	-
species	Xanthomonas citri	85	dndBCDE	0	0	36	1	36	0	49	-	-	-	-
species	Xanthomonas citri	85	dndFGH	0	0	36	1	36	0	49	-	-	-	-
species	Xanthomonas oryzae	95	dndB	0	0	51	1	51	0	44	-	-	-	-
species	Xanthomonas oryzae	95	dndC	0	0	51	1	51	0	44	-	-	-	-
species	Xanthomonas oryzae	95	dndD	6	0.115385	51	0.980769	52	5	43	-0.20118	0.132901	0.228503	0.0537746
species	Xanthomonas oryzae	95	dndE	89	0.978022	51	0.56044	91	49	4	-0.223859	0.021048	-0.360068	8.65579e-05
species	Xanthomonas oryzae	95	dndF	0	0	51	1	51	0	44	-	-	-	-
species	Xanthomonas oryzae	95	dndG	0	0	51	1	51	0	44	-	-	-	-
species	Xanthomonas oryzae	95	dndH	1	0.0196078	51	1	51	1	44	-0.119571	0.379579	0.196369	0.101176
species	Xanthomonas oryzae	95	dndCD	0	0	51	1	51	0	44	-	-	-	-
species	Xanthomonas oryzae	95	dndBCDE	0	0	51	1	51	0	44	-	-	-	-
species	Xanthomonas oryzae	95	dndFGH	0	0	51	1	51	0	44	-	-	-	-
species	Yersinia pestis	61	dndB	0	0	61	1	61	0	0	-	-	-	-
species	Yersinia pestis	61	dndC	0	0	61	1	61	0	0	-	-	-	-
species	Yersinia pestis	61	dndD	46	0.754098	61	1	61	46	0	0.615896	2.95673e-07	0.393855	0.00022082
species	Yersinia pestis	61	dndE	0	0	61	1	61	0	0	-	-	-	-
species	Yersinia pestis	61	dndF	0	0	61	1	61	0	0	-	-	-	-
species	Yersinia pestis	61	dndG	0	0	61	1	61	0	0	-	-	-	-
species	Yersinia pestis	61	dndH	0	0	61	1	61	0	0	-	-	-	-
species	Yersinia pestis	61	dndCD	0	0	61	1	61	0	0	-	-	-	-
species	Yersinia pestis	61	dndBCDE	0	0	61	1	61	0	0	-	-	-	-
species	Yersinia pestis	61	dndFGH	0	0	61	1	61	0	0	-	-	-	-
