# Supplementary material for: The origin and impeded dissemination of the DNA phosphorothioation system in prokaryotes
Source: Nat Commun. 2021 Nov 4;12:6382. doi: 10.1038/s41467-021-26636-7 (PMC8569181; doi:10.1038/s41467-021-26636-7)
Supplement: Supplementary file 6 — Dataset 4 [file 41467_2021_26636_MOESM6_ESM.xlsx]

## Sheet: GAAC-coding region
Gene ID	Type	Start	End	Strand	Length	Homeotropic modification	Reverse modification	Function	Subsystems	Homeotropic modification number	Reverse modification number	Total modification number
swp_00020	CDS	6425	7309	+	885		7013/	Pfam: HDOD domain,Refseq: WP_020910251.1 WP_020910251.1 HDOD domain-containing protein	HDOD domain	0	1	1
swp_00025	CDS	7385	7993	-	609	7734/		GO:0006426 - glycyl-tRNA aminoacylation: GO_process,GO:0006420 - arginyl-tRNA aminoacylation: GO_process,GO:0005737 - cytoplasm: GO_component,GO:0004820 - glycine-tRNA ligase activity: GO_function,GO:0004814 - arginine-tRNA ligase activity: GO_function,GO:0000166 - nucleotide binding: GO_function,GO:0005524 - ATP binding: GO_function,Pfam: Glycyl-tRNA synthetase beta subunit,Pfam: DALR anticodon …	Glycyl-tRNA synthetase beta subunit	1	0	1
swp_00030	CDS	7978	9453	-	1476	9146/		GO:0006426 - glycyl-tRNA aminoacylation: GO_process,GO:0005737 - cytoplasm: GO_component,GO:0009345 - glycine-tRNA ligase complex: GO_component,GO:0004820 - glycine-tRNA ligase activity: GO_function,GO:0000166 - nucleotide binding: GO_function,GO:0005524 - ATP binding: GO_function,TIGRFAMs: glycine--tRNA ligase%2C beta subunit,Pfam: Glycyl-tRNA synthetase beta subunit,Refseq: WP_020910252.1 WP_02…	glycine--tRNA ligase%2C beta subunit	1	0	1
swp_00035	CDS	9465	10328	-	864	9956/		GO:0006426 - glycyl-tRNA aminoacylation: GO_process,GO:0005737 - cytoplasm: GO_component,GO:0009345 - glycine-tRNA ligase complex: GO_component,GO:0004820 - glycine-tRNA ligase activity: GO_function,GO:0000166 - nucleotide binding: GO_function,GO:0005524 - ATP binding: GO_function,TIGRFAMs: glycine--tRNA ligase%2C alpha subunit,Pfam: Glycyl-tRNA synthetase alpha subunit,COG: Glycyl-tRNA synthetas…	glycine--tRNA ligase%2C alpha subunit	1	0	1
swp_00045	CDS	11381	14575	-	3195		11812/12071/	GO:0016787 - hydrolase activity: GO_function,Pfam: Amidohydrolase family,Pfam: WD40-like Beta Propeller Repeat,Pfam: WD40-like Beta Propeller Repeat,Pfam: WD40-like Beta Propeller Repeat,Pfam: WD40-like Beta Propeller Repeat,Pfam: WD40-like Beta Propeller Repeat,Pfam: WD40-like Beta Propeller Repeat,Refseq: WP_020910255.1 WP_020910255.1 amidohydrolase family protein	Amidohydrolase family	0	2	2
swp_00110	CDS	26722	27897	+	1176		26828/	GO:0008218 - bioluminescence: GO_process,GO:0047474 - long-chain fatty acid luciferin component ligase activity: GO_function,Pfam: Acyl-protein synthetase%2C LuxE,Refseq: WP_020910269.1 WP_020910269.1 hypothetical protein	Acyl-protein synthetase%2C LuxE	0	1	1
swp_00115	CDS	27928	28296	+	369	28208/		GO:0016226 - iron-sulfur cluster assembly: GO_process,GO:0005506 - iron ion binding: GO_function,GO:0051536 - iron-sulfur cluster binding: GO_function,Pfam: NifU-like N terminal domain,Refseq: WP_020910270.1 WP_020910270.1 iron-sulfur cluster assembly scaffold protein ,KEGG: swp:swp_0038 nitrogen fixation protein NifU and related proteins	NifU-like N terminal domain	1	0	1
swp_00135	CDS	31441	32502	+	1062	32369/		Pfam: Pyridine nucleotide-disulphide oxidoreductase,COG: Predicted flavoprotein CzcO associated with the cation diffusion facilitator CzcD,Refseq: WP_020910274.1 WP_020910274.1 SidA/IucD/PvdA family monooxygenase ,KEGG: swp:swp_0042 putative flavoprotein involved in K+ transport	Pyridine nucleotide-disulphide oxidoreductase	1	0	1
swp_00170	CDS	39147	40331	+	1185		39157/	GO:0006812 - cation transport: GO_process,GO:0055085 - transmembrane transport: GO_process,GO:0008324 - cation transmembrane transporter activity: GO_function,TIGRFAMs: potassium uptake protein%2C TrkH family,Pfam: Cation transport protein,COG: Trk-type K+ transport system%2C membrane component,Refseq: WP_044555505.1 WP_044555505.1 potassium transporter ,KEGG: swp:swp_0048 trk system potassium up…	potassium uptake protein%2C TrkH family	0	1	1
swp_00205	CDS	45364	46644	-	1281	46641/		GO:0000154 - rRNA modification: GO_process,GO:0006355 - regulation of transcription%2C DNA-templated: GO_process,GO:0008168 - methyltransferase activity: GO_function,GO:0016434 - rRNA - cytosine methyltransferase activity: GO_function,GO:0003723 - RNA binding: GO_function,TIGRFAMs: 16S rRNA (cytosine(967)-C(5))-methyltransferase,Pfam: NusB family,Pfam: 16S rRNA methyltransferase RsmB/F,COG: 16S r…	16S rRNA (cytosine(967)-C(5))-methyltransferase	1	0	1
swp_00235	CDS	51073	52845	-	1773		52779/	GO:0006508 - proteolysis: GO_process,GO:0005576 - extracellular region: GO_component,GO:0004252 - serine-type endopeptidase activity: GO_function,GO:0008270 - zinc ion binding: GO_function,Pfam: Collagenase,Refseq: WP_020910292.1 WP_020910292.1 hypothetical protein ,KEGG: swp:swp_0061 microbial collagenase	Collagenase	0	1	1
swp_00315	CDS	66588	67310	-	723	67307/		GO:0006355 - regulation of transcription%2C DNA-templated: GO_process,GO:0006352 - DNA-templated transcription%2C initiation: GO_process,GO:0003700 - DNA-binding transcription factor activity: GO_function,GO:0016987 - sigma factor activity: GO_function,GO:0003677 - DNA binding: GO_function,TIGRFAMs: RNA polymerase sigma factor%2C FliA/WhiG family,TIGRFAMs: RNA polymerase sigma factor%2C sigma-70 …	RNA polymerase sigma factor%2C FliA/WhiG family	1	0	1
swp_00340	CDS	69551	70915	-	1365	70152/		GO:0007155 - cell adhesion: GO_process,GO:0044781 - bacterial-type flagellum organization: GO_process,GO:0006928 - movement of cell or subcellular component: GO_process,GO:0009424 - bacterial-type flagellum hook: GO_component,GO:0009288 - bacterial-type flagellum: GO_component,Pfam: Flagellar hook-associated protein 2 N-terminus,Pfam: Flagellar hook-associated protein 2 C-terminus,Pfam: Flagellin…	Flagellar hook-associated protein 2 N-terminus	1	0	1
swp_00485	CDS	97886	99193	-	1308	98608/		GO:0006355 - regulation of transcription%2C DNA-templated: GO_process,GO:0008134 - transcription factor binding: GO_function,GO:0005524 - ATP binding: GO_function,GO:0043565 - sequence-specific DNA binding: GO_function,Pfam: Sigma-54 interaction domain,Pfam: Bacterial regulatory protein%2C Fis family,COG: DNA-binding transcriptional response regulator%2C NtrC family%2C contains REC%2C AAA-type AT…	Sigma-54 interaction domain	1	0	1
swp_00560	CDS	113023	113700	-	678	113612/		Pfam: Methyltransferase domain,Refseq: WP_020915018.1 WP_020915018.1 class I SAM-dependent methyltransferase	Methyltransferase domain	1	0	1
swp_00585	CDS	120251	120907	+	657		120612/	Refseq: WP_020915013.1 WP_020915013.1 isoprenoid biosynthesis glyoxalase ElbB	WP_020915013.1 isoprenoid biosynthesis glyoxalase ElbB	0	1	1
swp_00590	CDS	121244	122266	-	1023	121340/		GO:0008152 - metabolic process: GO_process,GO:0016757 - transferase activity%2C transferring glycosyl groups: GO_function,Pfam: Glycosyltransferase family 9 (heptosyltransferase),COG: ADP-heptose:LPS heptosyltransferase,Refseq: WP_044556197.1 WP_044556197.1 glycosyltransferase family 9 protein	Glycosyltransferase family 9 (heptosyltransferase)	1	0	1
swp_00595	CDS	122422	123261	-	840	123164/		GO:0019538 - protein metabolic process: GO_process,GO:0016021 - integral component of membrane: GO_component,GO:0005887 - integral component of plasma membrane: GO_component,GO:0004252 - serine-type endopeptidase activity: GO_function,TIGRFAMs: rhomboid family protease GlpG,Pfam: Rhomboid family,Pfam: Cytoplasmic N-terminal domain of rhomboid serine protease,COG: Membrane associated serine protea…	rhomboid family protease GlpG	1	0	1
swp_00620	CDS	127270	127578	-	309	127473/		GO:0006313 - transposition%2C DNA-mediated: GO_process,GO:0004803 - transposase activity: GO_function,GO:0003677 - DNA binding: GO_function,Pfam: Transposase,COG: Transposase and inactivated derivatives,Refseq: WP_000167033.1 WP_000167033.1 IS3 family transposase ,KEGG: swp:swp_2188 transposase	Transposase	1	0	1
swp_00645	CDS	131026	132099	+	1074	131931/		GO:0008152 - metabolic process: GO_process,GO:0016757 - transferase activity%2C transferring glycosyl groups: GO_function,Pfam: Glycosyltransferase family 9 (heptosyltransferase),COG: ADP-heptose:LPS heptosyltransferase,Refseq: WP_020915004.1 WP_020915004.1 glycosyltransferase family 9 protein ,KEGG: swp:swp_5061 heptosyltransferase I	Glycosyltransferase family 9 (heptosyltransferase)	1	0	1
swp_00650	CDS	132112	133215	-	1104	132698/		Pfam: Sialyltransferase PMO188,Refseq: WP_044556195.1 WP_044556195.1 hypothetical protein ,KEGG: swp:swp_5060 beta-galactoside alpha-2%2C6-sialyltransferase (sialyltransferase 0160)	Sialyltransferase PMO188	1	0	1
swp_00665	CDS	136119	137123	+	1005	137056/		GO:0016020 - membrane: GO_component,GO:0047355 - CDP-glycerol glycerophosphotransferase activity: GO_function,Pfam: CDP-Glycerol:Poly(glycerophosphate) glycerophosphotransferase,Refseq: WP_020915000.1 WP_020915000.1 CDP-glycerol--poly(glycerophosphate) glycerophosphotransferase	CDP-Glycerol:Poly(glycerophosphate) glycerophosphotransferase	1	0	1
swp_00675	CDS	137544	138497	-	954	137983/		GO:0009244 - lipopolysaccharide core region biosynthetic process: GO_process,GO:0008712 - ADP-glyceromanno-heptose 6-epimerase activity: GO_function,GO:0003824 - catalytic activity: GO_function,GO:0050662 - coenzyme binding: GO_function,TIGRFAMs: ADP-glyceromanno-heptose 6-epimerase,Pfam: NAD dependent epimerase/dehydratase family,COG: Nucleoside-diphosphate-sugar epimerase,Refseq: WP_020914998.1…	ADP-glyceromanno-heptose 6-epimerase	1	0	1
swp_00695	CDS	143270	143890	-	621		143816/	GO:0006865 - amino acid transport: GO_process,GO:0016020 - membrane: GO_component,Pfam: LysE type translocator,COG: Threonine/homoserine/homoserine lactone efflux protein,Refseq: WP_020914993.1 WP_020914993.1 transporter%2C LysE family	LysE type translocator	0	1	1
swp_00715	CDS	145945	147489	-	1545	146199/	146021/	Refseq: WP_020914989.1 WP_020914989.1 hypothetical protein	WP_020914989.1 hypothetical protein	1	1	2
swp_00725	CDS	148447	150630	+	2184	148958/		GO:0005991 - trehalose metabolic process: GO_process,GO:0004555 - alpha%2Calpha-trehalase activity: GO_function,Pfam: Trehalase,Refseq: WP_020914987.1 WP_020914987.1 lipoprotein ,KEGG: swp:swp_5044 putative isomerase	Trehalase	1	0	1
swp_00750	CDS	156103	156474	+	372	156275/		Pfam: Domain of unknown function (DUF4440),Refseq: WP_048908481.1 WP_048908481.1 DUF4440 domain-containing protein	Domain of unknown function (DUF4440)	1	0	1
swp_00760	CDS	157456	158295	-	840	157556/		GO:0016783 - sulfurtransferase activity: GO_function,Pfam: FdhD/NarQ family,COG: Formate dehydrogenase assembly factor FdhD,Refseq: WP_020914979.1 WP_020914979.1 formate dehydrogenase accessory sulfurtransferase FdhD ,KEGG: swp:swp_5036 FdhD protein	FdhD/NarQ family	1	0	1
swp_00790	CDS	162550	165399	+	2850		165150/	GO:0055114 - oxidation-reduction process: GO_process,GO:0030151 - molybdenum ion binding: GO_function,GO:0016491 - oxidoreductase activity: GO_function,Pfam: Molybdopterin oxidoreductase,Pfam: Molydopterin dinucleotide binding domain,Pfam: Molybdopterin oxidoreductase Fe4S4 domain,COG: Anaerobic selenocysteine-containing dehydrogenase,Refseq: WP_020914972.1 WP_020914972.1 formate dehydrogenase su…	Molybdopterin oxidoreductase	0	1	1
swp_00800	CDS	166064	167074	+	1011	166388/		GO:0009061 - anaerobic respiration: GO_process,GO:0016021 - integral component of membrane: GO_component,GO:0009326 - formate dehydrogenase complex: GO_component,GO:0008863 - formate dehydrogenase - NAD+ activity: GO_function,GO:0009055 - electron transfer activity: GO_function,TIGRFAMs: formate dehydrogenase%2C gamma subunit,Pfam: Prokaryotic cytochrome b561,Refseq: WP_020914970.1 WP_020914970.1…	formate dehydrogenase%2C gamma subunit	1	0	1
swp_00850	CDS	177474	178313	+	840	177802/		Pfam: pfkB family carbohydrate kinase,Pfam: pfkB family carbohydrate kinase,COG: Sugar or nucleoside kinase%2C ribokinase family,Refseq: WP_020914959.1 WP_020914959.1 carbohydrate kinase	pfkB family carbohydrate kinase	1	0	1
swp_00855	CDS	178536	179993	+	1458	178789/	179580/	GO:0009966 - regulation of signal transduction: GO_process,GO:0009975 - cyclase activity: GO_function,TIGRFAMs: diguanylate cyclase (GGDEF) domain,Pfam: Diguanylate cyclase%2C GGDEF domain,Pfam: Cache domain,COG: GGDEF domain%2C diguanylate cyclase (c-di-GMP synthetase) or its enzymatically inactive variants,Refseq: WP_020914958.1 WP_020914958.1 sensor domain-containing diguanylate cyclase	diguanylate cyclase (GGDEF) domain	1	1	2
swp_00895	CDS	187636	188112	+	477	187712/		GO:0006777 - Mo-molybdopterin cofactor biosynthetic process: GO_process,GO:0003824 - catalytic activity: GO_function,TIGRFAMs: molybdenum cofactor biosynthesis protein C,Pfam: MoaC family,COG: Molybdenum cofactor biosynthesis enzyme,Refseq: WP_020914950.1 WP_020914950.1 cyclic pyranopterin monophosphate synthase MoaC ,KEGG: swp:swp_5007 cyclic pyranopterin monophosphate synthase	molybdenum cofactor biosynthesis protein C	1	0	1
swp_00910	CDS	188905	189684	+	780	189257/		GO:0015689 - molybdate ion transport: GO_process,GO:0055052 - ATP-binding cassette - ABC transporter complex%2C substrate-binding subunit-containing: GO_component,GO:0031362 - anchored component of external side of plasma membrane: GO_component,GO:0030288 - outer membrane-bounded periplasmic space: GO_component,GO:0030973 - molybdate ion binding: GO_function,GO:0015412 - ATPase-coupled molybdate …	molybdate ABC transporter%2C periplasmic molybdate-binding protein	1	0	1
swp_00935	CDS	192491	193168	+	678		192715/	GO:0000160 - phosphorelay signal transduction system: GO_process,GO:0006355 - regulation of transcription%2C DNA-templated: GO_process,GO:0003677 - DNA binding: GO_function,Pfam: Response regulator receiver domain,Pfam: Transcriptional regulatory protein%2C C terminal,COG: DNA-binding response regulator%2C OmpR family%2C contains REC and winged-helix (wHTH) domain,Refseq: WP_020914942.1 WP_020914…	Response regulator receiver domain	0	1	1
swp_00950	CDS	195358	195840	+	483	195515/		GO:0009058 - biosynthetic process: GO_process,GO:0015937 - coenzyme A biosynthetic process: GO_process,GO:0003824 - catalytic activity: GO_function,GO:0004595 - pantetheine-phosphate adenylyltransferase activity: GO_function,TIGRFAMs: cytidyltransferase-like domain,TIGRFAMs: pantetheine-phosphate adenylyltransferase,Pfam: Cytidylyltransferase-like,COG: Phosphopantetheine adenylyltransferase,Refse…	cytidyltransferase-like domain	1	0	1
swp_00970	CDS	198054	198869	-	816	198508/		GO:0006284 - base-excision repair: GO_process,GO:0006281 - DNA repair: GO_process,GO:0006289 - nucleotide-excision repair: GO_process,GO:0005737 - cytoplasm: GO_component,GO:0016799 - hydrolase activity%2C hydrolyzing N-glycosyl compounds: GO_function,GO:0008534 - oxidized purine nucleobase lesion DNA N-glycosylase activity: GO_function,GO:0003906 - DNA- - apurinic or apyrimidinic site endonuclea…	DNA-formamidopyrimidine glycosylase	1	0	1
swp_01010	CDS	204354	206150	-	1797	205222/	204830/	GO:0006777 - Mo-molybdopterin cofactor biosynthetic process: GO_process,GO:0032324 - molybdopterin cofactor biosynthetic process: GO_process,GO:0003824 - catalytic activity: GO_function,GO:0005525 - GTP binding: GO_function,TIGRFAMs: molybdopterin-guanine dinucleotide biosynthesis protein B,TIGRFAMs: molybdenum cofactor synthesis domain,Pfam: Probable molybdopterin binding domain,Pfam: Molybdopte…	molybdopterin-guanine dinucleotide biosynthesis protein B	1	1	2
swp_01075	CDS	219434	220798	+	1365	220470/		GO:0016887 - ATPase activity: GO_function,GO:0005524 - ATP binding: GO_function,Pfam: ABC transporter,Pfam: ABC transporter,COG: Energy-coupling factor transporter ATP-binding protein EcfA2,Refseq: WP_020914915.1 WP_020914915.1 ABC transporter ATP-binding protein ,KEGG: swp:swp_4970 energy-coupling factor transport system ATP-binding protein	ABC transporter	1	0	1
swp_01090	CDS	222057	222812	+	756	222484/		Refseq: WP_020914911.1 WP_020914911.1 hypothetical protein	WP_020914911.1 hypothetical protein	1	0	1
swp_01100	CDS	223307	224491	+	1185		223760/	Pfam: Domain of unknown function (DUF3391),Pfam: HD domain,COG: HD-GYP domain%2C c-di-GMP phosphodiesterase class II (or its inactivated variant),Refseq: WP_020914908.1 WP_020914908.1 HD-GYP domain-containing protein	Domain of unknown function (DUF3391)	0	1	1
swp_01115	CDS	225663	226595	-	933	226572/	225686/	GO:0016021 - integral component of membrane: GO_component,Pfam: Conserved hypothetical protein 698,Refseq: WP_020914905.1 WP_020914905.1 putative sulfate exporter family transporter	Conserved hypothetical protein 698	1	1	2
swp_01140	CDS	234593	235357	+	765		235348/	Pfam: Protein of unknown function (DUF3450),Refseq: WP_020914900.1 WP_020914900.1 DUF3450 family protein	Protein of unknown function (DUF3450)	0	1	1
swp_01205	CDS	247741	249297	+	1557		248084/	GO:0006810 - transport: GO_process,GO:0015697 - quaternary ammonium group transport: GO_process,GO:0016020 - membrane: GO_component,GO:0005215 - transporter activity: GO_function,GO:0015652 - quaternary ammonium group:proton symporter activity: GO_function,TIGRFAMs: transporter%2C betaine/carnitine/choline transporter (BCCT) family,Pfam: BCCT%2C betaine/carnitine/choline family transporter,COG: C…	transporter%2C betaine/carnitine/choline transporter (BCCT) family	0	1	1
swp_01250	CDS	258256	259611	-	1356	259070/		GO:0045454 - cell redox homeostasis: GO_process,GO:0055114 - oxidation-reduction process: GO_process,GO:0004362 - glutathione-disulfide reductase activity: GO_function,GO:0016491 - oxidoreductase activity: GO_function,TIGRFAMs: glutathione-disulfide reductase,Pfam: Pyridine nucleotide-disulphide oxidoreductase%2C dimerisation domain,Pfam: Pyridine nucleotide-disulphide oxidoreductase,COG: Pyruvat…	glutathione-disulfide reductase	1	0	1
swp_01265	CDS	261600	263639	+	2040	262498/		GO:0006508 - proteolysis: GO_process,GO:0004222 - metalloendopeptidase activity: GO_function,Pfam: Peptidase family M3,COG: Zn-dependent oligopeptidase,Refseq: WP_101090062.1 WP_101090062.1 MULTISPECIES: oligopeptidase A ,KEGG: swp:swp_4926 oligopeptidase A	Peptidase family M3	1	0	1
swp_01280	CDS	265330	266019	+	690	265592/		GO:0006284 - base-excision repair: GO_process,GO:0008725 - DNA-3-methyladenine glycosylase activity: GO_function,Pfam: Methyladenine glycosylase,Refseq: WP_020914870.1 WP_020914870.1 3-methyladenine DNA glycosylase	Methyladenine glycosylase	1	0	1
swp_01370	CDS	289098	289940	-	843		289893/	GO:0070475 - rRNA base methylation: GO_process,GO:0008649 - rRNA methyltransferase activity: GO_function,Pfam: Ribosomal RNA large subunit methyltransferase D%2C RlmJ,COG: 23S rRNA A2030 N6-methylase RlmJ,Refseq: WP_020914851.1 WP_020914851.1 23S rRNA (adenine(2030)-N(6))-methyltransferase RlmJ ,KEGG: swp:swp_4900 23S rRNA (adenine2030-N6)-methyltransferase	Ribosomal RNA large subunit methyltransferase D%2C RlmJ	0	1	1
swp_01375	CDS	290327	293755	-	3429	292034/292649/		Pfam: PKD domain,Pfam: PKD domain,Pfam: Bacterial pre-peptidase C-terminal domain,Pfam: Bacterial pre-peptidase C-terminal domain,Pfam: Metallo-peptidase family M12,COG: PKD repeat,Refseq: WP_020914849.1 WP_020914849.1 PKD domain-containing protein	PKD domain	2	0	2
swp_01385	CDS	295000	295809	+	810	295388/		GO:0031167 - rRNA methylation: GO_process,GO:0008990 - rRNA - guanine-N2--methyltransferase activity: GO_function,Pfam: Putative SAM-dependent methyltransferase,Refseq: WP_044556587.1 WP_044556587.1 class I SAM-dependent methyltransferase ,KEGG: swp:swp_4895 16S rRNA (guanine1516-N2)-methyltransferase	Putative SAM-dependent methyltransferase	1	0	1
swp_01465	CDS	308930	309454	-	525		309009/	GO:0008080 - N-acetyltransferase activity: GO_function,Pfam: Acetyltransferase (GNAT) domain,COG: Protein N-acetyltransferase%2C RimJ/RimL family,Refseq: WP_020914827.1 WP_020914827.1 GNAT family N-acetyltransferase	Acetyltransferase (GNAT) domain	0	1	1
swp_01480	CDS	312005	313174	-	1170	312087/		GO:0019867 - outer membrane: GO_component,Pfam: Surface antigen,Refseq: WP_049878396.1 WP_049878396.1 hypothetical protein	Surface antigen	1	0	1
swp_01500	CDS	315332	317290	-	1959	315750/316734/		GO:0007165 - signal transduction: GO_process,GO:0016021 - integral component of membrane: GO_component,GO:0016020 - membrane: GO_component,GO:0004871 - obsolete signal transducer activity: GO_function,Pfam: Methyl-accepting chemotaxis protein (MCP) signalling domain,COG: Methyl-accepting chemotaxis protein,Refseq: WP_044556172.1 WP_044556172.1 methyl-accepting chemotaxis protein	Methyl-accepting chemotaxis protein (MCP) signalling domain	2	0	2
swp_01530	CDS	324057	324539	-	483		324414/	Refseq: WP_044556169.1 WP_044556169.1 hypothetical protein	WP_044556169.1 hypothetical protein	0	1	1
swp_01570	CDS	331849	336042	-	4194	335753/		GO:0006508 - proteolysis: GO_process,GO:0005576 - extracellular region: GO_component,GO:0004252 - serine-type endopeptidase activity: GO_function,GO:0008270 - zinc ion binding: GO_function,Pfam: Collagenase,Refseq: WP_020914803.1 WP_020914803.1 dihydroxy-acid dehydratase	Collagenase	1	0	1
swp_01575	CDS	336387	336941	+	555		336421/	Refseq: WP_020914802.1 WP_020914802.1 hypothetical protein	WP_020914802.1 hypothetical protein	0	1	1
swp_01580	CDS	336950	339025	-	2076	338001/		GO:0000160 - phosphorelay signal transduction system: GO_process,GO:0006355 - regulation of transcription%2C DNA-templated: GO_process,GO:0003677 - DNA binding: GO_function,Pfam: Transcriptional regulatory protein%2C C terminal,Pfam: WD40-like Beta Propeller Repeat,Pfam: WD40-like Beta Propeller Repeat,COG: Uncharacterized N-terminal domain of tricorn protease,Refseq: WP_044556167.1 WP_044556167.…	Transcriptional regulatory protein%2C C terminal	1	0	1
swp_01585	CDS	339315	341648	+	2334	340597/		GO:0006139 - nucleobase-containing compound metabolic process: GO_process,GO:0003676 - nucleic acid binding: GO_function,Pfam: S1 RNA binding domain,Pfam: Tex-like protein N-terminal domain,Pfam: Helix-hairpin-helix motif,Pfam: Tex protein YqgF-like domain,COG: Transcriptional accessory protein Tex/SPT6,Refseq: WP_020914800.1 WP_020914800.1 RNA-binding transcriptional accessory protein ,KEGG: swp…	S1 RNA binding domain	1	0	1
swp_01590	CDS	341998	343944	+	1947		342577/342996/	GO:0008152 - metabolic process: GO_process,GO:0008484 - sulfuric ester hydrolase activity: GO_function,Pfam: Sulfatase,COG: Phosphoglycerol transferase MdoB or a related enzyme of AlkP superfamily,Refseq: WP_079892021.1 WP_079892021.1 LTA synthase family protein	Sulfatase	0	2	2
swp_01610	CDS	346073	348613	-	2541	348270/		GO:0006508 - proteolysis: GO_process,GO:0004181 - metallocarboxypeptidase activity: GO_function,GO:0008270 - zinc ion binding: GO_function,Pfam: Zinc carboxypeptidase,Refseq: WP_020914795.1 WP_020914795.1 peptidase M14	Zinc carboxypeptidase	1	0	1
swp_01640	CDS	353514	354419	-	906	354279/		GO:0006783 - heme biosynthetic process: GO_process,GO:0016021 - integral component of membrane: GO_component,GO:0016765 - transferase activity%2C transferring alkyl or aryl - other than methyl groups: GO_function,GO:0008495 - protoheme IX farnesyltransferase activity: GO_function,TIGRFAMs: protoheme IX farnesyltransferase,Pfam: UbiA prenyltransferase family,COG: Polyprenyltransferase (heme O synt…	protoheme IX farnesyltransferase	1	0	1
swp_01645	CDS	354504	355487	-	984		355063/	GO:0055114 - oxidation-reduction process: GO_process,GO:0006784 - heme a biosynthetic process: GO_process,GO:0016021 - integral component of membrane: GO_component,GO:0016627 - oxidoreductase activity%2C acting on the CH-CH group of donors: GO_function,Pfam: Cytochrome oxidase assembly protein,COG: Heme A synthase,Refseq: WP_020914788.1 WP_020914788.1 heme A synthase ,KEGG: swp:swp_4835 cytochrom…	Cytochrome oxidase assembly protein	0	1	1
swp_01665	CDS	355832	356377	-	546		356078/	Refseq: WP_020914784.1 WP_020914784.1 hypothetical protein	WP_020914784.1 hypothetical protein	0	1	1
swp_01670	CDS	356593	357297	-	705	357230/		GO:0016020 - membrane: GO_component,Pfam: SURF1 family,Refseq: WP_101090758.1 WP_101090758.1 MULTISPECIES: SURF1 family protein	SURF1 family	1	0	1
swp_01715	CDS	364224	366647	+	2424	365473/		GO:0008152 - metabolic process: GO_process,GO:0008654 - phospholipid biosynthetic process: GO_process,GO:0004366 - glycerol-3-phosphate O-acyltransferase activity: GO_function,GO:0016746 - transferase activity%2C transferring acyl groups: GO_function,TIGRFAMs: glycerol-3-phosphate O-acyltransferase,Pfam: Acyltransferase,COG: Glycerol-3-phosphate O-acyltransferase,Refseq: WP_020914775.1 WP_0209147…	glycerol-3-phosphate O-acyltransferase	1	0	1
swp_01740	CDS	370987	372180	-	1194	371579/		GO:0009966 - regulation of signal transduction: GO_process,GO:0009975 - cyclase activity: GO_function,TIGRFAMs: diguanylate cyclase (GGDEF) domain,Pfam: Diguanylate cyclase%2C GGDEF domain,COG: GGDEF domain%2C diguanylate cyclase (c-di-GMP synthetase) or its enzymatically inactive variants,Refseq: WP_020914770.1 WP_020914770.1 GGDEF domain-containing protein	diguanylate cyclase (GGDEF) domain	1	0	1
swp_01785	CDS	382521	382799	-	279		382741/	Pfam: Protein of unknown function (DUF1145),Refseq: WP_020914761.1 WP_020914761.1 DUF1145 domain-containing protein ,KEGG: swp:swp_4805 putative membrane protein	Protein of unknown function (DUF1145)	0	1	1
swp_01845	CDS	395166	396422	+	1257		395929/	GO:0003333 - amino acid transmembrane transport: GO_process,GO:0016020 - membrane: GO_component,GO:0015171 - amino acid transmembrane transporter activity: GO_function,Pfam: Amino acid permease,COG: Amino acid transporter,Refseq: WP_044556160.1 WP_044556160.1 L-methionine/branched-chain amino acid transporter ,KEGG: swp:swp_4790 amino acid efflux transporter	Amino acid permease	0	1	1
swp_01865	CDS	399025	400434	+	1410	400349/		Pfam: Sel1 repeat,Pfam: Sel1 repeat,Pfam: Sel1 repeat,Pfam: Sel1 repeat,Pfam: Sel1 repeat,Pfam: Domain of unknown function (DUF4145),COG: TPR repeat,Refseq: WP_020914745.1 WP_020914745.1 DUF4145 domain-containing protein	Sel1 repeat	1	0	1
swp_01880	CDS	402614	403579	-	966		403022/	GO:0006355 - regulation of transcription%2C DNA-templated: GO_process,GO:0003700 - DNA-binding transcription factor activity: GO_function,Pfam: Bacterial regulatory helix-turn-helix protein%2C lysR family,Pfam: LysR substrate binding domain,COG: DNA-binding transcriptional regulator%2C LysR family,Refseq: WP_020914742.1 WP_020914742.1 LysR family transcriptional regulator	Bacterial regulatory helix-turn-helix protein%2C lysR family	0	1	1
swp_01925	CDS	413291	413977	-	687	413394/413588/		Pfam: Flagellar protein YcgR,Refseq: WP_020914732.1 WP_020914732.1 flagellar brake protein	Flagellar protein YcgR	2	0	2
swp_01935	CDS	415628	417106	+	1479	416339/		Pfam: Peptidase M16 inactive domain,COG: Predicted Zn-dependent peptidase,Refseq: WP_020914729.1 WP_020914729.1 insulinase family protein	Peptidase M16 inactive domain	1	0	1
swp_01950	CDS	418243	418977	-	735	418364/		Pfam: Cell division protein,Refseq: WP_020914726.1 WP_020914726.1 cell division protein ZapD ,KEGG: swp:swp_4765 cell division protein ZapD	Cell division protein	1	0	1
swp_01955	CDS	418986	419591	-	606		419459/	GO:0015937 - coenzyme A biosynthetic process: GO_process,GO:0005737 - cytoplasm: GO_component,GO:0005524 - ATP binding: GO_function,GO:0004140 - dephospho-CoA kinase activity: GO_function,TIGRFAMs: dephospho-CoA kinase,Pfam: Dephospho-CoA kinase,COG: Dephospho-CoA kinase,Refseq: WP_020914725.1 WP_020914725.1 dephospho-CoA kinase ,KEGG: swp:swp_4764 dephospho-CoA kinase	dephospho-CoA kinase	0	1	1
swp_02005	CDS	429763	432426	+	2664	429854/		GO:0006086 - acetyl-CoA biosynthetic process from pyruvate: GO_process,GO:0045250 - cytosolic pyruvate dehydrogenase complex: GO_component,GO:0004738 - pyruvate dehydrogenase activity: GO_function,TIGRFAMs: pyruvate dehydrogenase (acetyl-transferring)%2C homodimeric type,Pfam: Transketolase%2C thiamine diphosphate binding domain,Pfam: Transketolase%2C thiamine diphosphate binding domain,COG: Pyru…	pyruvate dehydrogenase (acetyl-transferring)%2C homodimeric type	1	0	1
swp_02015	CDS	434546	435976	+	1431		435202/	GO:0051068 - dihydrolipoamide metabolic process: GO_process,GO:0045454 - cell redox homeostasis: GO_process,GO:0006096 - glycolytic process: GO_process,GO:0055114 - oxidation-reduction process: GO_process,GO:0005624 - obsolete membrane fraction: GO_component,GO:0004148 - dihydrolipoyl dehydrogenase activity: GO_function,GO:0016491 - oxidoreductase activity: GO_function,TIGRFAMs: dihydrolipoyl deh…	dihydrolipoyl dehydrogenase	0	1	1
swp_02020	CDS	436350	440900	+	4551		436493/	GO:0009966 - regulation of signal transduction: GO_process,GO:0007165 - signal transduction: GO_process,GO:0009975 - cyclase activity: GO_function,GO:0004871 - obsolete signal transducer activity: GO_function,GO:0005515 - protein binding: GO_function,TIGRFAMs: PAS domain S-box protein,TIGRFAMs: diguanylate cyclase (GGDEF) domain,Pfam: EAL domain,Pfam: Diguanylate cyclase%2C GGDEF domain,Pfam: PAS…	PAS domain S-box protein	0	1	1
swp_02025	CDS	440965	443181	+	2217		441537/	GO:0006629 - lipid metabolic process: GO_process,Pfam: Patatin-like phospholipase,COG: Predicted acylesterase/phospholipase RssA%2C containd patatin domain,Refseq: WP_020914707.1 WP_020914707.1 patatin ,KEGG: swp:swp_4746 NTE family protein	Patatin-like phospholipase	0	1	1
swp_02070	CDS	456271	457812	-	1542	456632/456929/		GO:0007165 - signal transduction: GO_process,GO:0000155 - phosphorelay sensor kinase activity: GO_function,Pfam: His Kinase A (phospho-acceptor) domain,Pfam: Histidine kinase-%2C DNA gyrase B-%2C and HSP90-like ATPase,COG: Signal transduction histidine kinase,Refseq: WP_020914696.1 WP_020914696.1 HAMP domain-containing histidine kinase	His Kinase A (phospho-acceptor) domain	2	0	2
swp_02095	CDS	462143	463438	-	1296	462474/		GO:0009113 - purine nucleobase biosynthetic process: GO_process,GO:0006189 - 'de novo' IMP biosynthetic process: GO_process,GO:0009152 - purine ribonucleotide biosynthetic process: GO_process,GO:0004637 - phosphoribosylamine-glycine ligase activity: GO_function,TIGRFAMs: phosphoribosylamine--glycine ligase,Pfam: Phosphoribosylglycinamide synthetase%2C ATP-grasp (A) domain,Pfam: Phosphoribosylglyc…	phosphoribosylamine--glycine ligase	1	0	1
swp_02100	CDS	463628	465217	-	1590	463909/		GO:0009152 - purine ribonucleotide biosynthetic process: GO_process,GO:0006164 - purine nucleotide biosynthetic process: GO_process,GO:0003937 - IMP cyclohydrolase activity: GO_function,GO:0004643 - phosphoribosylaminoimidazolecarboxamide formyltransferase activity: GO_function,TIGRFAMs: phosphoribosylaminoimidazolecarboxamide formyltransferase/IMP cyclohydrolase,Pfam: AICARFT/IMPCHase bienzyme,P…	phosphoribosylaminoimidazolecarboxamide formyltransferase/IMP cyclohydrolase	1	0	1
swp_02105	CDS	465545	466048	+	504	465909/		GO:0010043 - response to zinc ion: GO_process,GO:0006355 - regulation of transcription%2C DNA-templated: GO_process,GO:0006882 - cellular zinc ion homeostasis: GO_process,GO:0042156 - obsolete zinc-mediated transcriptional activator activity: GO_function,GO:0003677 - DNA binding: GO_function,TIGRFAMs: Zn(II)-responsive transcriptional regulator,Pfam: MerR HTH family regulatory protein,COG: DNA-bi…	Zn(II)-responsive transcriptional regulator	1	0	1
swp_02130	CDS	469766	470683	-	918	470049/		GO:0006355 - regulation of transcription%2C DNA-templated: GO_process,GO:0003700 - DNA-binding transcription factor activity: GO_function,Pfam: Bacterial regulatory helix-turn-helix protein%2C lysR family,Pfam: LysR substrate binding domain,COG: DNA-binding transcriptional regulator%2C LysR family,Refseq: WP_020914680.1 WP_020914680.1 LysR family transcriptional regulator	Bacterial regulatory helix-turn-helix protein%2C lysR family	1	0	1
swp_02210	CDS	484342	486474	-	2133	485153/		GO:0009966 - regulation of signal transduction: GO_process,GO:0006355 - regulation of transcription%2C DNA-templated: GO_process,GO:0007165 - signal transduction: GO_process,GO:0004871 - obsolete signal transducer activity: GO_function,GO:0009975 - cyclase activity: GO_function,TIGRFAMs: PAS domain S-box protein,TIGRFAMs: diguanylate cyclase (GGDEF) domain,Pfam: EAL domain,Pfam: PAS fold,Pfam: Di…	PAS domain S-box protein	1	0	1
swp_02220	CDS	486964	487317	+	354	487061/		Pfam: Endoribonuclease L-PSP,COG: Enamine deaminase RidA%2C house cleaning of reactive enamine intermediates%2C YjgF/YER057c/UK114 family,Refseq: WP_020914661.1 WP_020914661.1 RidA family protein	Endoribonuclease L-PSP	1	0	1
swp_02240	CDS	491403	492320	-	918		492220/	Pfam: Putative esterase,COG: Predicted hydrolase of the alpha/beta superfamily,Refseq: WP_044556574.1 WP_044556574.1 alpha/beta hydrolase ,KEGG: swp:swp_4691 uncharacterized protein	Putative esterase	0	1	1
swp_02250	CDS	494821	495315	+	495	495123/		Refseq: WP_020914653.1 WP_020914653.1 hypothetical protein	WP_020914653.1 hypothetical protein	1	0	1
swp_02280	CDS	498714	498947	+	234	498892/		Refseq: WP_044556156.1 WP_044556156.1 hypothetical protein	WP_044556156.1 hypothetical protein	1	0	1
swp_02290	CDS	499565	500821	-	1257		500144/	GO:0006281 - DNA repair: GO_process,GO:0003684 - damaged DNA binding: GO_function,Pfam: impB/mucB/samB family,Pfam: impB/mucB/samB family C-terminal domain,Pfam: Domain of unknown function (DUF4113),COG: Nucleotidyltransferase/DNA polymerase involved in DNA repair,Refseq: WP_020914646.1 WP_020914646.1 Y-family DNA polymerase ,KEGG: swp:swp_4680 DNA polymerase V	impB/mucB/samB family	0	1	1
swp_02295	CDS	501340	504327	-	2988	503543/		GO:0006810 - transport: GO_process,GO:0016020 - membrane: GO_component,GO:0005215 - transporter activity: GO_function,Pfam: AcrB/AcrD/AcrF family,COG: Multidrug efflux pump subunit AcrB,Refseq: WP_020914643.1 WP_020914643.1 efflux RND transporter permease subunit	AcrB/AcrD/AcrF family	1	0	1
swp_02315	CDS	507847	509082	-	1236	508130/	507983/	Pfam: ATP-grasp domain,Refseq: WP_020914637.1 WP_020914637.1 ATP-grasp domain-containing protein	ATP-grasp domain	1	1	2
swp_02325	CDS	510409	511686	-	1278	510950/		Pfam: ATP-grasp domain,Refseq: WP_079891972.1 WP_079891972.1 ATP-grasp domain-containing protein	ATP-grasp domain	1	0	1
swp_02475	CDS	540706	542385	+	1680		542280/	Refseq: WP_020914600.1 WP_020914600.1 hypothetical protein	WP_020914600.1 hypothetical protein	0	1	1
swp_02505	CDS	546036	546827	-	792		546657/	GO:0006355 - regulation of transcription%2C DNA-templated: GO_process,GO:0003700 - DNA-binding transcription factor activity: GO_function,GO:0043565 - sequence-specific DNA binding: GO_function,Pfam: AraC-like ligand binding domain,Pfam: Helix-turn-helix domain,COG: AraC-type DNA-binding domain and AraC-containing proteins,Refseq: WP_020914595.1 WP_020914595.1 helix-turn-helix domain-containing p…	AraC-like ligand binding domain	0	1	1
swp_02510	CDS	547042	548106	-	1065	547089/		Refseq: WP_020914594.1 WP_020914594.1 hypothetical protein	WP_020914594.1 hypothetical protein	1	0	1
swp_02515	CDS	548174	551089	-	2916		550592/	GO:0006810 - transport: GO_process,GO:0016020 - membrane: GO_component,GO:0019867 - outer membrane: GO_component,GO:0022857 - transmembrane transporter activity: GO_function,TIGRFAMs: TonB-dependent receptor,Pfam: TonB dependent receptor,Pfam: TonB-dependent Receptor Plug Domain,COG: Outer membrane receptor proteins%2C mostly Fe transport,Refseq: WP_020914593.1 WP_020914593.1 TonB-dependent recep…	TonB-dependent receptor	0	1	1
swp_02520	CDS	551433	552311	-	879	551889/		GO:0006355 - regulation of transcription%2C DNA-templated: GO_process,GO:0003700 - DNA-binding transcription factor activity: GO_function,GO:0043565 - sequence-specific DNA binding: GO_function,Pfam: GyrI-like small molecule binding domain,Pfam: Helix-turn-helix domain,COG: AraC-type DNA-binding domain and AraC-containing proteins,COG: DNA gyrase inhibitor GyrI,Refseq: WP_044556146.1 WP_044556146…	GyrI-like small molecule binding domain	1	0	1
swp_02540	CDS	554338	555000	-	663		554800/	Pfam: short chain dehydrogenase,Refseq: WP_020914589.1 WP_020914589.1 SDR family NAD(P)-dependent oxidoreductase	short chain dehydrogenase	0	1	1
swp_02560	CDS	556664	557023	+	360	556980/		Pfam: SpoIIAA-like,Refseq: WP_020914585.1 WP_020914585.1 STAS/SEC14 domain-containing protein	SpoIIAA-like	1	0	1
swp_02585	CDS	559512	560789	+	1278		560442/	GO:0006810 - transport: GO_process,GO:0005215 - transporter activity: GO_function,TIGRFAMs: efflux transporter%2C RND family%2C MFP subunit,Pfam: Barrel-sandwich domain of CusB or HlyD membrane-fusion,COG: Multidrug efflux pump subunit AcrA (membrane-fusion protein),Refseq: WP_044556565.1 WP_044556565.1 efflux RND transporter periplasmic adaptor subunit	efflux transporter%2C RND family%2C MFP subunit	0	1	1
swp_02610	CDS	569849	570703	+	855	570057/	570312/	GO:0006508 - proteolysis: GO_process,GO:0030288 - outer membrane-bounded periplasmic space: GO_component,GO:0004252 - serine-type endopeptidase activity: GO_function,Pfam: Penicillin-insensitive murein endopeptidase,Refseq: WP_044556564.1 WP_044556564.1 penicillin-insensitive murein endopeptidase ,KEGG: swp:swp_4606 penicillin-insensitive murein DD-endopeptidase	Penicillin-insensitive murein endopeptidase	1	1	2
swp_02665	CDS	580942	582255	+	1314		582008/	Pfam: Histidine kinase-%2C DNA gyrase B-%2C and HSP90-like ATPase,COG: Signal transduction histidine kinase,Refseq: WP_020914565.1 WP_020914565.1 HAMP domain-containing histidine kinase ,KEGG: swp:swp_4595 two-component system%2C sensor histidine kinase RegB	Histidine kinase-%2C DNA gyrase B-%2C and HSP90-like ATPase	0	1	1
swp_02675	CDS	582993	583970	+	978	583846/		GO:0009966 - regulation of signal transduction: GO_process,GO:0009975 - cyclase activity: GO_function,GO:0005515 - protein binding: GO_function,TIGRFAMs: diguanylate cyclase (GGDEF) domain,Pfam: Diguanylate cyclase%2C GGDEF domain,Pfam: GAF domain,COG: GGDEF domain%2C diguanylate cyclase (c-di-GMP synthetase) or its enzymatically inactive variants,COG: GAF domain,Refseq: WP_020914563.1 WP_0209145…	diguanylate cyclase (GGDEF) domain	1	0	1
swp_02680	CDS	584050	586101	-	2052	585709/		GO:0006810 - transport: GO_process,GO:0016020 - membrane: GO_component,Pfam: TonB dependent receptor,Pfam: TonB-dependent Receptor Plug Domain,COG: Outer membrane receptor proteins%2C mostly Fe transport,Refseq: WP_020914562.1 WP_020914562.1 TonB-dependent receptor ,KEGG: swp:swp_4592 iron complex outermembrane recepter protein	TonB dependent receptor	1	0	1
swp_02685	CDS	586734	587144	+	411	586903/		Pfam: Cupin domain,Refseq: WP_020914560.1 WP_020914560.1 cupin domain-containing protein	Cupin domain	1	0	1
swp_02710	CDS	591380	608251	-	16872		593376/	TIGRFAMs: VCBS repeat,TIGRFAMs: VCBS repeat,TIGRFAMs: VCBS repeat,TIGRFAMs: VCBS repeat,TIGRFAMs: VCBS repeat,TIGRFAMs: VCBS repeat,TIGRFAMs: VCBS repeat,TIGRFAMs: VCBS repeat,TIGRFAMs: VCBS repeat,TIGRFAMs: VCBS repeat,TIGRFAMs: VCBS repeat,TIGRFAMs: VCBS repeat,TIGRFAMs: VCBS repeat,TIGRFAMs: VCBS repeat,TIGRFAMs: VCBS repeat,TIGRFAMs: VCBS repeat,TIGRFAMs: VCBS repeat,TIGRFAMs: VCBS repeat,TIG…	VCBS repeat	0	1	1
swp_02720	CDS	609584	611710	-	2127		610820/	GO:0006810 - transport: GO_process,GO:0055085 - transmembrane transport: GO_process,GO:0016021 - integral component of membrane: GO_component,GO:0042626 - ATPase activity%2C coupled to transmembrane movement of substances: GO_function,GO:0016887 - ATPase activity: GO_function,GO:0005524 - ATP binding: GO_function,Pfam: ABC transporter,Pfam: ABC transporter transmembrane region,Refseq: WP_02091455…	ABC transporter	0	1	1
swp_02725	CDS	611707	613365	-	1659		612798/	GO:0006810 - transport: GO_process,GO:0055085 - transmembrane transport: GO_process,GO:0016021 - integral component of membrane: GO_component,GO:0042626 - ATPase activity%2C coupled to transmembrane movement of substances: GO_function,GO:0016887 - ATPase activity: GO_function,GO:0005524 - ATP binding: GO_function,Pfam: ABC transporter,Pfam: ABC transporter transmembrane region,Refseq: WP_02091455…	ABC transporter	0	1	1
swp_02740	CDS	616024	616800	-	777	616676/		Pfam: Protein of unknown function (DUF3373),Refseq: WP_020914548.1 WP_020914548.1 DUF3373 domain-containing protein	Protein of unknown function (DUF3373)	1	0	1
swp_02755	CDS	618660	619559	+	900	618868/		GO:0006355 - regulation of transcription%2C DNA-templated: GO_process,GO:0003700 - DNA-binding transcription factor activity: GO_function,Pfam: Bacterial regulatory helix-turn-helix protein%2C lysR family,Pfam: LysR substrate binding domain,COG: DNA-binding transcriptional regulator%2C LysR family,Refseq: WP_020914545.1 WP_020914545.1 LysR family transcriptional regulator	Bacterial regulatory helix-turn-helix protein%2C lysR family	1	0	1
swp_02765	CDS	619964	620557	+	594		620290/	GO:0006807 - nitrogen compound metabolic process: GO_process,GO:0006520 - cellular amino acid metabolic process: GO_process,GO:0047689 - aspartate racemase activity: GO_function,GO:0036361 - racemase activity%2C acting on amino acids and derivatives: GO_function,TIGRFAMs: aspartate racemase,Pfam: Asp/Glu/Hydantoin racemase,Refseq: WP_077315355.1 WP_077315355.1 aspartate/glutamate racemase family …	aspartate racemase	0	1	1
swp_02780	CDS	622355	623290	-	936	622443/		Pfam: Xylose isomerase-like TIM barrel,COG: Sugar phosphate isomerase/epimerase,Refseq: WP_048908536.1 WP_048908536.1 sugar phosphate isomerase/epimerase	Xylose isomerase-like TIM barrel	1	0	1
swp_02785	CDS	623346	625079	-	1734	623819/		GO:0055114 - oxidation-reduction process: GO_process,GO:0050660 - flavin adenine dinucleotide binding: GO_function,GO:0016614 - oxidoreductase activity%2C acting on CH-OH group of donors: GO_function,Pfam: GMC oxidoreductase,Pfam: GMC oxidoreductase,COG: Choline dehydrogenase or related flavoprotein,Refseq: WP_020914538.1 WP_020914538.1 GMC family oxidoreductase	GMC oxidoreductase	1	0	1
swp_02790	CDS	625129	625767	-	639	625727/		Pfam: Gluconate 2-dehydrogenase subunit 3,Refseq: WP_020914537.1 WP_020914537.1 gluconate 2-dehydrogenase subunit 3 family protein	Gluconate 2-dehydrogenase subunit 3	1	0	1
swp_02800	CDS	627019	628068	-	1050	627362/		Pfam: Xylose isomerase-like TIM barrel,Pfam: AP endonuclease family 2 C terminus,COG: Sugar phosphate isomerase/epimerase,Refseq: WP_020914535.1 WP_020914535.1 sugar phosphate isomerase/epimerase	Xylose isomerase-like TIM barrel	1	0	1
swp_02830	CDS	633222	634382	+	1161		633369/	GO:0030170 - pyridoxal phosphate binding: GO_function,TIGRFAMs: O-succinylhomoserine (thiol)-lyase,Pfam: Cys/Met metabolism PLP-dependent enzyme,COG: Cystathionine beta-lyase/cystathionine gamma-synthase,Refseq: WP_020914529.1 WP_020914529.1 cystathionine gamma-synthase ,KEGG: swp:swp_4557 cystathionine gamma-synthase	O-succinylhomoserine (thiol)-lyase	0	1	1
swp_02880	CDS	646280	647650	+	1371		647214/	GO:0055085 - transmembrane transport: GO_process,GO:0016021 - integral component of membrane: GO_component,Pfam: Major Facilitator Superfamily,COG: Predicted arabinose efflux permease%2C MFS family,Refseq: WP_020914518.1 WP_020914518.1 MFS transporter	Major Facilitator Superfamily	0	1	1
swp_02885	CDS	648107	648490	-	384	648189/		Pfam: Domain of unknown function (DUF4156),Refseq: WP_079891970.1 WP_079891970.1 DUF4156 domain-containing protein	Domain of unknown function (DUF4156)	1	0	1
swp_02890	CDS	648727	650052	-	1326	649359/	648821/	Pfam: PAP2 superfamily,COG: Membrane-associated phospholipid phosphatase,Refseq: WP_020914515.1 WP_020914515.1 phosphatase PAP2 family protein	PAP2 superfamily	1	1	2
swp_02900	CDS	651651	652532	-	882	652516/		GO:0006355 - regulation of transcription%2C DNA-templated: GO_process,GO:0003700 - DNA-binding transcription factor activity: GO_function,Pfam: Bacterial regulatory helix-turn-helix protein%2C lysR family,Pfam: LysR substrate binding domain,COG: DNA-binding transcriptional regulator%2C LysR family,Refseq: WP_020914513.1 WP_020914513.1 LysR family transcriptional regulator	Bacterial regulatory helix-turn-helix protein%2C lysR family	1	0	1
swp_02915	CDS	654797	655564	-	768	654928/		Refseq: WP_143711262.1 WP_143711262.1 hypothetical protein	WP_143711262.1 hypothetical protein	1	0	1
swp_02945	CDS	660592	661623	-	1032	660981/		GO:0005975 - carbohydrate metabolic process: GO_process,GO:0016853 - isomerase activity: GO_function,Pfam: Aldose 1-epimerase,COG: Galactose mutarotase or related enzyme,Refseq: WP_020914501.1 WP_020914501.1 galactose mutarotase ,KEGG: swp:swp_4528 aldose 1-epimerase	Aldose 1-epimerase	1	0	1
swp_02950	CDS	662093	663250	-	1158	662208/		GO:0006012 - galactose metabolic process: GO_process,GO:0004335 - galactokinase activity: GO_function,GO:0005534 - galactose binding: GO_function,GO:0005524 - ATP binding: GO_function,TIGRFAMs: galactokinase,Pfam: GHMP kinases N terminal domain,Pfam: GHMP kinases C terminal,Pfam: Galactokinase galactose-binding signature,COG: Galactokinase,Refseq: WP_020914500.1 WP_020914500.1 galactokinase ,KEGG…	galactokinase	1	0	1
swp_02960	CDS	664043	664549	-	507	664140/		GO:0006012 - galactose metabolic process: GO_process,GO:0017103 - UTP:galactose-1-phosphate uridylyltransferase activity: GO_function,GO:0008108 - UDP-glucose:hexose-1-phosphate uridylyltransferase activity: GO_function,TIGRFAMs: galactose-1-phosphate uridylyltransferase,Pfam: Galactose-1-phosphate uridyl transferase%2C N-terminal domain,Refseq: WP_020914499.1 WP_020914499.1 UDP-glucose--hexose-1…	galactose-1-phosphate uridylyltransferase	1	0	1
swp_02965	CDS	664610	666034	-	1425		664671/	GO:0006810 - transport: GO_process,GO:0055085 - transmembrane transport: GO_process,GO:0016020 - membrane: GO_component,GO:0005887 - integral component of plasma membrane: GO_component,GO:0005215 - transporter activity: GO_function,GO:0015370 - solute:sodium symporter activity: GO_function,TIGRFAMs: transporter%2C solute:sodium symporter (SSS) family,Pfam: Sodium:solute symporter family,COG: Unch…	transporter%2C solute:sodium symporter (SSS) family	0	1	1
swp_02970	CDS	666103	669333	-	3231	668924/		GO:0005975 - carbohydrate metabolic process: GO_process,GO:0009341 - beta-galactosidase complex: GO_component,GO:0004565 - beta-galactosidase activity: GO_function,GO:0004553 - hydrolase activity%2C hydrolyzing O-glycosyl compounds: GO_function,Pfam: Glycosyl hydrolases family 2,Pfam: Glycosyl hydrolases family 2%2C TIM barrel domain,Pfam: Glycosyl hydrolases family 2%2C sugar binding domain,Pfam…	Glycosyl hydrolases family 2	1	0	1
swp_02995	CDS	674892	676343	-	1452	675331/		GO:0006468 - protein phosphorylation: GO_process,GO:0005524 - ATP binding: GO_function,GO:0004672 - protein kinase activity: GO_function,Pfam: Protein kinase domain,COG: Serine/threonine protein kinase,Refseq: WP_020914490.1 WP_020914490.1 protein kinase ,KEGG: swp:swp_4517 non-specific serine/threonine protein kinase	Protein kinase domain	1	0	1
swp_03015	CDS	678221	679252	-	1032		679094/	Pfam: Gram-negative porin,COG: Outer membrane protein (porin),Refseq: WP_020914487.1 WP_020914487.1 porin	Gram-negative porin	0	1	1
swp_03020	CDS	679749	680810	-	1062		679894/	Pfam: Gram-negative porin,COG: Outer membrane protein (porin),Refseq: WP_020914486.1 WP_020914486.1 porin	Gram-negative porin	0	1	1
swp_03050	CDS	685499	688648	+	3150	686802/		Pfam: Z1 domain,Refseq: WP_020914480.1 WP_020914480.1 endonuclease	Z1 domain	1	0	1
swp_03060	CDS	689608	691461	+	1854	691049/	690415/691171/	Pfam: AIPR protein,Refseq: WP_020914478.1 WP_020914478.1 AIPR family protein	AIPR protein	1	2	3
swp_03065	CDS	691787	693319	+	1533		691887/	GO:0006304 - DNA modification: GO_process,GO:0003886 - DNA - cytosine-5--methyltransferase activity: GO_function,TIGRFAMs: DNA (cytosine-5-)-methyltransferase,Pfam: C-5 cytosine-specific DNA methylase,COG: Site-specific DNA-cytosine methylase,Refseq: WP_020914477.1 WP_020914477.1 DNA cytosine methyltransferase ,KEGG: swp:swp_4504 DNA (cytosine-5)-methyltransferase 1	DNA (cytosine-5-)-methyltransferase	0	1	1
swp_03075	CDS	694057	694365	+	309	694162/		GO:0006313 - transposition%2C DNA-mediated: GO_process,GO:0004803 - transposase activity: GO_function,GO:0003677 - DNA binding: GO_function,Pfam: Transposase,COG: Transposase and inactivated derivatives,Refseq: WP_000167033.1 WP_000167033.1 IS3 family transposase ,KEGG: swp:swp_2188 transposase	Transposase	1	0	1
swp_03105	CDS	702153	702884	+	732		702555/	Pfam: NYN domain,Pfam: OST-HTH/LOTUS domain,COG: Uncharacterized conserved protein%2C LabA/DUF88 family,Refseq: WP_044556128.1 WP_044556128.1 NYN domain-containing protein	NYN domain	0	1	1
swp_03110	CDS	703192	704193	-	1002	703640/		Refseq: WP_020914468.1 WP_020914468.1 hypothetical protein	WP_020914468.1 hypothetical protein	1	0	1
swp_03120	CDS	705099	705407	-	309	705302/		GO:0006313 - transposition%2C DNA-mediated: GO_process,GO:0004803 - transposase activity: GO_function,GO:0003677 - DNA binding: GO_function,Pfam: Transposase,COG: Transposase and inactivated derivatives,Refseq: WP_000167033.1 WP_000167033.1 IS3 family transposase ,KEGG: swp:swp_2188 transposase	Transposase	1	0	1
swp_03175	CDS	712852	714762	+	1911		713822/	GO:0006508 - proteolysis: GO_process,GO:0008236 - serine-type peptidase activity: GO_function,Pfam: Prolyl oligopeptidase family,COG: Dipeptidyl aminopeptidase/acylaminoacyl peptidase,Refseq: WP_020914459.1 WP_020914459.1 S9 family peptidase	Prolyl oligopeptidase family	0	1	1
swp_03225	CDS	725627	726463	+	837		726227/	GO:0008658 - penicillin binding: GO_function,Pfam: Penicillin binding protein transpeptidase domain,COG: Beta-lactamase class D,Refseq: WP_020914447.1 WP_020914447.1 class D beta-lactamase ,KEGG: swp:swp_4470 beta-lactamase class D	Penicillin binding protein transpeptidase domain	0	1	1
swp_03275	CDS	737703	738128	-	426	737953/		Pfam: Nitrate reductase cytochrome c-type subunit (NapB),Refseq: WP_020914436.1 WP_020914436.1 nitrate reductase ,KEGG: swp:swp_4458 cytochrome c-type protein NapB	Nitrate reductase cytochrome c-type subunit (NapB)	1	0	1
swp_03305	CDS	745824	751112	+	5289	746959/		GO:0000160 - phosphorelay signal transduction system: GO_process,GO:0006355 - regulation of transcription%2C DNA-templated: GO_process,GO:0007165 - signal transduction: GO_process,GO:0016021 - integral component of membrane: GO_component,GO:0005515 - protein binding: GO_function,GO:0004871 - obsolete signal transducer activity: GO_function,GO:0000155 - phosphorelay sensor kinase activity: GO_func…	PAS domain S-box protein	1	0	1
swp_03335	CDS	757498	757644	-	147	757630/	757560/	Refseq: WP_052634194.1 WP_052634194.1 methyltransferase domain-containing protein	WP_052634194.1 methyltransferase domain-containing protein	1	1	2
swp_03350	CDS	762665	765304	+	2640	765200/		GO:0004518 - nuclease activity: GO_function,TIGRFAMs: GlyGly-CTERM domain,Pfam: Lamin Tail Domain,Pfam: Lamin Tail Domain,Pfam: Endonuclease I,COG: Predicted extracellular nuclease,Refseq: WP_020914418.1 WP_020914418.1 GlyGly-CTERM sorting domain-containing protein	GlyGly-CTERM domain	1	0	1
swp_03360	CDS	767353	767868	-	516	767471/		Refseq: WP_020914415.1 WP_020914415.1 hypothetical protein	WP_020914415.1 hypothetical protein	1	0	1
swp_03365	CDS	768589	769815	+	1227	769012/		GO:0015858 - nucleoside transport: GO_process,GO:0005887 - integral component of plasma membrane: GO_component,GO:0005337 - nucleoside transmembrane transporter activity: GO_function,TIGRFAMs: nucleoside transporter%2C NupC family,Pfam: Na+ dependent nucleoside transporter N-terminus,Pfam: Na+ dependent nucleoside transporter C-terminus,COG: Nucleoside permease NupC,Refseq: WP_020914414.1 WP_0209…	nucleoside transporter%2C NupC family	1	0	1
swp_03385	CDS	772467	773930	+	1464	773674/		GO:0055114 - oxidation-reduction process: GO_process,GO:0020037 - heme binding: GO_function,GO:0004096 - catalase activity: GO_function,Pfam: Catalase,Pfam: Catalase-related immune-responsive,COG: Catalase,Refseq: WP_020914407.1 WP_020914407.1 catalase ,KEGG: swp:swp_4429 catalase	Catalase	1	0	1
swp_03395	CDS	775262	776461	+	1200		775536/	GO:0003333 - amino acid transmembrane transport: GO_process,Pfam: Tryptophan/tyrosine permease family,COG: Amino acid permease,Refseq: WP_020914402.1 WP_020914402.1 Aromatic amino acid permease ,KEGG: swp:swp_4424 tyrosine-specific transport protein	Tryptophan/tyrosine permease family	0	1	1
swp_03440	CDS	787417	789405	+	1989	787481/		GO:0009966 - regulation of signal transduction: GO_process,GO:0009975 - cyclase activity: GO_function,GO:0005515 - protein binding: GO_function,TIGRFAMs: diguanylate cyclase (GGDEF) domain,Pfam: Diguanylate cyclase%2C GGDEF domain,Pfam: Tetratricopeptide repeat,COG: GGDEF domain%2C diguanylate cyclase (c-di-GMP synthetase) or its enzymatically inactive variants,Refseq: WP_044556118.1 WP_044556118…	diguanylate cyclase (GGDEF) domain	1	0	1
swp_03470	CDS	798355	799065	-	711	798653/		Pfam: Protein of unknown function (DUF541),Refseq: WP_020914385.1 WP_020914385.1 oxidative stress defense protein ,KEGG: swp:swp_4405 uncharacterized protein	Protein of unknown function (DUF541)	1	0	1
swp_03480	CDS	799694	800338	-	645		799944/	GO:0009236 - cobalamin biosynthetic process: GO_process,GO:0032363 - FMN catabolic process: GO_process,GO:0016722 - oxidoreductase activity%2C oxidizing metal ions: GO_function,TIGRFAMs: 5%2C6-dimethylbenzimidazole synthase,Pfam: Nitroreductase family,COG: Nitroreductase,Refseq: WP_044556117.1 WP_044556117.1 5%2C6-dimethylbenzimidazole synthase ,KEGG: swp:swp_4403 5%2C6-dimethylbenzimidazole synt…	5%2C6-dimethylbenzimidazole synthase	0	1	1
swp_03485	CDS	800466	801782	-	1317	800583/		GO:0015740 - C4-dicarboxylate transport: GO_process,GO:0016021 - integral component of membrane: GO_component,GO:0005887 - integral component of plasma membrane: GO_component,GO:0015556 - C4-dicarboxylate transmembrane transporter activity: GO_function,TIGRFAMs: transporter%2C anaerobic C4-dicarboxylate uptake (Dcu) family,Pfam: Anaerobic c4-dicarboxylate membrane transporter,Refseq: WP_020914382…	transporter%2C anaerobic C4-dicarboxylate uptake (Dcu) family	1	0	1
swp_03505	CDS	806617	807270	+	654	806777/		GO:0006725 - cellular aromatic compound metabolic process: GO_process,GO:0003824 - catalytic activity: GO_function,GO:0016831 - carboxy-lyase activity: GO_function,TIGRFAMs: polyprenyl P-hydroxybenzoate and phenylacrylic acid decarboxylases,Pfam: Flavoprotein,COG: 3-polyprenyl-4-hydroxybenzoate decarboxylase,Refseq: WP_020914378.1 WP_020914378.1 UbiX family flavin prenyltransferase ,KEGG: swp:swp…	polyprenyl P-hydroxybenzoate and phenylacrylic acid decarboxylases	1	0	1
swp_03510	CDS	807278	807811	+	534	807672/		GO:0009116 - nucleoside metabolic process: GO_process,GO:0006166 - purine ribonucleoside salvage: GO_process,GO:0004422 - hypoxanthine phosphoribosyltransferase activity: GO_function,TIGRFAMs: hypoxanthine phosphoribosyltransferase,Pfam: Phosphoribosyl transferase domain,COG: Hypoxanthine-guanine phosphoribosyltransferase,Refseq: WP_044556115.1 WP_044556115.1 hypoxanthine phosphoribosyltransferas…	hypoxanthine phosphoribosyltransferase	1	0	1
swp_03520	CDS	808889	809665	+	777		809283/	GO:0016020 - membrane: GO_component,Pfam: ABC-2 type transporter,COG: ABC-type multidrug transport system%2C permease component,Refseq: WP_020914375.1 WP_020914375.1 ABC transporter permease ,KEGG: swp:swp_4395 ABC-2 type transport system permease protein	ABC-2 type transporter	0	1	1
swp_03525	CDS	809750	810091	-	342	809760/		Pfam: protein structure with unknown function,Refseq: WP_020914374.1 WP_020914374.1 hypothetical protein	protein structure with unknown function	1	0	1
swp_03540	CDS	811454	812302	-	849	811527/		GO:0015940 - pantothenate biosynthetic process: GO_process,GO:0004592 - pantoate-beta-alanine ligase activity: GO_function,TIGRFAMs: pantoate--beta-alanine ligase,TIGRFAMs: cytidyltransferase-like domain,Pfam: Pantoate-beta-alanine ligase,COG: Panthothenate synthetase,Refseq: WP_020914371.1 WP_020914371.1 pantoate--beta-alanine ligase ,KEGG: swp:swp_4391 pantoate--beta-alanine ligase	pantoate--beta-alanine ligase	1	0	1
swp_03545	CDS	812363	813157	-	795		812942/	GO:0015940 - pantothenate biosynthetic process: GO_process,GO:0003864 - 3-methyl-2-oxobutanoate hydroxymethyltransferase activity: GO_function,TIGRFAMs: 3-methyl-2-oxobutanoate hydroxymethyltransferase,Pfam: Ketopantoate hydroxymethyltransferase,COG: Ketopantoate hydroxymethyltransferase,Refseq: WP_020914370.1 WP_020914370.1 3-methyl-2-oxobutanoate hydroxymethyltransferase ,KEGG: swp:swp_4390 3-m…	3-methyl-2-oxobutanoate hydroxymethyltransferase	0	1	1
swp_03600	CDS	824512	826878	+	2367		826731/	GO:0008658 - penicillin binding: GO_function,TIGRFAMs: penicillin-binding protein 1B,TIGRFAMs: penicillin-binding protein%2C 1A family,Pfam: Penicillin binding protein transpeptidase domain,Pfam: Transglycosylase,Pfam: Bifunctional transglycosylase second domain,COG: Membrane carboxypeptidase (penicillin-binding protein),Refseq: WP_020914359.1 WP_020914359.1 penicillin-binding protein 1B ,KEGG: s…	penicillin-binding protein 1B	0	1	1
swp_03610	CDS	828077	828979	+	903	828185/828198/		GO:0006355 - regulation of transcription%2C DNA-templated: GO_process,GO:0003700 - DNA-binding transcription factor activity: GO_function,Pfam: Bacterial regulatory helix-turn-helix protein%2C lysR family,Pfam: LysR substrate binding domain,COG: DNA-binding transcriptional regulator%2C LysR family,Refseq: WP_020914357.1 WP_020914357.1 LysR family transcriptional regulator ,KEGG: swp:swp_4377 LysR…	Bacterial regulatory helix-turn-helix protein%2C lysR family	2	0	2
swp_03615	CDS	829129	831003	+	1875	830723/		GO:0046983 - protein dimerization activity: GO_function,Pfam: Metallo-beta-lactamase superfamily,Pfam: Alkyl sulfatase dimerisation,Pfam: Alkyl sulfatase C-terminal,Refseq: WP_020914356.1 WP_020914356.1 MBL fold metallo-hydrolase	Metallo-beta-lactamase superfamily	1	0	1
swp_03620	CDS	831167	831871	+	705		831659/	GO:0005515 - protein binding: GO_function,Pfam: Glutathione S-transferase%2C C-terminal domain,Pfam: Glutathione S-transferase%2C N-terminal domain,COG: Glutathione S-transferase,Refseq: WP_044556545.1 WP_044556545.1 glutathione S-transferase family protein ,KEGG: swp:swp_4375 glutathione S-transferase	Glutathione S-transferase%2C C-terminal domain	0	1	1
swp_03670	CDS	838960	839811	+	852		839777/	GO:0006355 - regulation of transcription%2C DNA-templated: GO_process,GO:0003700 - DNA-binding transcription factor activity: GO_function,Pfam: Bacterial regulatory helix-turn-helix protein%2C lysR family,Pfam: LysR substrate binding domain,COG: DNA-binding transcriptional regulator%2C LysR family,Refseq: WP_114695308.1 WP_114695308.1 LysR family transcriptional regulator	Bacterial regulatory helix-turn-helix protein%2C lysR family	0	1	1
swp_03685	CDS	841606	842979	+	1374	842009/		GO:0006865 - amino acid transport: GO_process,GO:0006814 - sodium ion transport: GO_process,GO:0032328 - alanine transport: GO_process,GO:0016020 - membrane: GO_component,GO:0015655 - alanine:sodium symporter activity: GO_function,GO:0005416 - amino acid:cation symporter activity: GO_function,TIGRFAMs: amino acid carrier protein,Pfam: Sodium:alanine symporter family,COG: Na+/alanine symporter,Ref…	amino acid carrier protein	1	0	1
swp_03845	CDS	883737	885299	+	1563		884867/	GO:0006805 - xenobiotic metabolic process: GO_process,GO:0009398 - FMN biosynthetic process: GO_process,GO:0055114 - oxidation-reduction process: GO_process,GO:0016668 - oxidoreductase activity%2C acting on a sulfur group of donors%2C NAD - P as acceptor: GO_function,GO:0016491 - oxidoreductase activity: GO_function,TIGRFAMs: alkyl hydroperoxide reductase subunit F,Pfam: Pyridine nucleotide-disul…	alkyl hydroperoxide reductase subunit F	0	1	1
swp_03860	CDS	886836	888251	-	1416	888049/		COG: Thiol-disulfide isomerase or thioredoxin,Refseq: WP_020914306.1 WP_020914306.1 hypothetical protein	Thiol-disulfide isomerase or thioredoxin	1	0	1
swp_03870	CDS	889744	890169	-	426	889865/		GO:0006979 - response to oxidative stress: GO_process,GO:0004601 - peroxidase activity: GO_function,TIGRFAMs: peroxiredoxin%2C Ohr subfamily,Pfam: OsmC-like protein,COG: Organic hydroperoxide reductase OsmC/OhrA,Refseq: WP_020914304.1 WP_020914304.1 organic hydroperoxide resistance protein	peroxiredoxin%2C Ohr subfamily	1	0	1
swp_03890	CDS	893717	898000	-	4284		894722/	GO:0015942 - formate metabolic process: GO_process,GO:0055114 - oxidation-reduction process: GO_process,GO:0009326 - formate dehydrogenase complex: GO_component,GO:0030151 - molybdenum ion binding: GO_function,GO:0008863 - formate dehydrogenase - NAD+ activity: GO_function,GO:0016491 - oxidoreductase activity: GO_function,TIGRFAMs: formate dehydrogenase%2C alpha subunit,Pfam: Molybdopterin oxidor…	formate dehydrogenase%2C alpha subunit	0	1	1
swp_03995	CDS	922486	923277	+	792	922835/		GO:0005975 - carbohydrate metabolic process: GO_process,GO:0006046 - N-acetylglucosamine catabolic process: GO_process,GO:0004342 - glucosamine-6-phosphate deaminase activity: GO_function,TIGRFAMs: glucosamine-6-phosphate deaminase,Pfam: Glucosamine-6-phosphate isomerases/6-phosphogluconolactonase,COG: 6-phosphogluconolactonase/Glucosamine-6-phosphate isomerase/deaminase,Refseq: WP_044556101.1 WP…	glucosamine-6-phosphate deaminase	1	0	1
swp_04015	CDS	925829	927031	-	1203	926121/		GO:0055114 - oxidation-reduction process: GO_process,GO:0020037 - heme binding: GO_function,GO:0016491 - oxidoreductase activity: GO_function,Pfam: Globin,Pfam: Oxidoreductase NAD-binding domain,Pfam: Oxidoreductase FAD-binding domain,COG: Hemoglobin-like flavoprotein,COG: Ferredoxin-NADP reductase,Refseq: WP_020914273.1 WP_020914273.1 NO-inducible flavohemoprotein ,KEGG: swp:swp_4285 nitric oxid…	Globin	1	0	1
swp_04050	CDS	931639	933585	+	1947	931925/932626/		GO:0006508 - proteolysis: GO_process,GO:0008233 - peptidase activity: GO_function,Pfam: Peptidase family U32,Pfam: Collagenase,COG: Collagenase-like protease%2C PrtC family,Refseq: WP_020914264.1 WP_020914264.1 U32 family peptidase ,KEGG: swp:swp_4276 putative protease	Peptidase family U32	2	0	2
swp_04070	CDS	935987	937141	-	1155	936114/		GO:0006508 - proteolysis: GO_process,GO:0016805 - dipeptidase activity: GO_function,Pfam: Membrane dipeptidase (Peptidase family M19),COG: Zn-dependent dipeptidase%2C microsomal dipeptidase homolog,Refseq: WP_020914260.1 WP_020914260.1 twin-arginine translocation pathway signal	Membrane dipeptidase (Peptidase family M19)	1	0	1
swp_04115	CDS	945755	947044	+	1290	946349/		GO:0003333 - amino acid transmembrane transport: GO_process,GO:0006865 - amino acid transport: GO_process,GO:0005887 - integral component of plasma membrane: GO_component,GO:0015171 - amino acid transmembrane transporter activity: GO_function,TIGRFAMs: serine transporter,Pfam: Tryptophan/tyrosine permease family,COG: Amino acid permease,Refseq: WP_020914252.1 WP_020914252.1 HAAAP family serine/th…	serine transporter	1	0	1
swp_04120	CDS	947166	948533	+	1368		948204/	GO:0009063 - cellular amino acid catabolic process: GO_process,GO:0006094 - gluconeogenesis: GO_process,GO:0003941 - L-serine ammonia-lyase activity: GO_function,GO:0051539 - 4 iron%2C 4 sulfur cluster binding: GO_function,TIGRFAMs: L-serine ammonia-lyase,Pfam: Serine dehydratase alpha chain,Pfam: Serine dehydratase beta chain,COG: L-serine deaminase,Refseq: WP_020914251.1 WP_020914251.1 L-serine…	L-serine ammonia-lyase	0	1	1
swp_04205	CDS	958800	959954	-	1155	959614/		GO:0006556 - S-adenosylmethionine biosynthetic process: GO_process,GO:0004478 - methionine adenosyltransferase activity: GO_function,TIGRFAMs: methionine adenosyltransferase,Pfam: S-adenosylmethionine synthetase%2C N-terminal domain,Pfam: S-adenosylmethionine synthetase%2C central domain,Pfam: S-adenosylmethionine synthetase%2C C-terminal domain,COG: S-adenosylmethionine synthetase,Refseq: WP_020…	methionine adenosyltransferase	1	0	1
swp_04215	CDS	962615	963631	+	1017		963491/	GO:0019682 - glyceraldehyde-3-phosphate metabolic process: GO_process,GO:0008615 - pyridoxine biosynthetic process: GO_process,GO:0006096 - glycolytic process: GO_process,GO:0055114 - oxidation-reduction process: GO_process,GO:0006094 - gluconeogenesis: GO_process,GO:0008943 - obsolete glyceraldehyde-3-phosphate dehydrogenase activity: GO_function,GO:0016620 - oxidoreductase activity%2C acting on…	erythrose-4-phosphate dehydrogenase	0	1	1
swp_04250	CDS	971055	973274	-	2220	971149/		GO:0006355 - regulation of transcription%2C DNA-templated: GO_process,GO:0007165 - signal transduction: GO_process,GO:0004871 - obsolete signal transducer activity: GO_function,TIGRFAMs: PAS domain S-box protein,Pfam: PAS fold,COG: GGDEF domain%2C diguanylate cyclase (c-di-GMP synthetase) or its enzymatically inactive variants,COG: PAS domain,Refseq: WP_020914228.1 WP_020914228.1 PAS domain-conta…	PAS domain S-box protein	1	0	1
swp_04255	CDS	973430	974038	-	609		973919/	GO:0003824 - catalytic activity: GO_function,GO:0051536 - iron-sulfur cluster binding: GO_function,TIGRFAMs: radical SAM protein%2C TatD family-associated,Pfam: Radical SAM superfamily,Pfam: 4Fe-4S single cluster domain,COG: Radical SAM superfamily enzyme%2C MoaA/NifB/PqqE/SkfB family,Refseq: WP_044556095.1 WP_044556095.1 radical SAM protein	radical SAM protein%2C TatD family-associated	0	1	1
swp_04285	CDS	983386	984288	+	903	983846/		GO:0006310 - DNA recombination: GO_process,GO:0015074 - DNA integration: GO_process,GO:0009009 - site-specific recombinase activity: GO_function,GO:0003677 - DNA binding: GO_function,TIGRFAMs: tyrosine recombinase XerD,Pfam: Phage integrase family,Pfam: Phage integrase%2C N-terminal SAM-like domain,COG: Site-specific recombinase XerD,Refseq: WP_020914220.1 WP_020914220.1 site-specific tyrosine re…	tyrosine recombinase XerD	1	0	1
swp_04340	CDS	993924	995039	+	1116		994565/	GO:0015920 - lipopolysaccharide transport: GO_process,GO:0016021 - integral component of membrane: GO_component,GO:0005886 - plasma membrane: GO_component,GO:0015221 - lipopolysaccharide transmembrane transporter activity: GO_function,TIGRFAMs: LPS export ABC transporter permease LptF,Pfam: Predicted permease YjgP/YjgQ family,COG: Lipopolysaccharide export LptBFGC system%2C permease protein LptF,…	LPS export ABC transporter permease LptF	0	1	1
swp_04350	CDS	996233	996757	-	525		996489/	Pfam: RDD family,COG: Uncharacterized membrane protein YckC%2C RDD family,Refseq: WP_143711260.1 WP_143711260.1 RDD family protein	RDD family	0	1	1
swp_04380	CDS	1000731	1002311	+	1581	1001111/		Pfam: Flotillin,Refseq: WP_020914202.1 WP_020914202.1 hypothetical protein	Flotillin	1	0	1
swp_04390	CDS	1003044	1004870	+	1827	1004614/		GO:0006508 - proteolysis: GO_process,GO:0004252 - serine-type endopeptidase activity: GO_function,Pfam: Subtilase family,Pfam: Subtilase family,Pfam: PA domain,COG: Serine protease%2C subtilisin family,Refseq: WP_020914201.1 WP_020914201.1 S8 family serine peptidase	Subtilase family	1	0	1
swp_04425	CDS	1013526	1014743	+	1218	1013557/		GO:0016787 - hydrolase activity: GO_function,Pfam: Metallopeptidase family M24,Pfam: Creatinase/Prolidase N-terminal domain,COG: Xaa-Pro aminopeptidase,Refseq: WP_020914191.1 WP_020914191.1 aminopeptidase P family protein ,KEGG: swp:swp_4195 Xaa-Pro dipeptidase	Metallopeptidase family M24	1	0	1
swp_04455	CDS	1017965	1018885	+	921		1018347/	Pfam: Domain of unknown function (DUF368),COG: Uncharacterized membrane protein,Refseq: WP_044556089.1 WP_044556089.1 DUF368 domain-containing protein ,KEGG: swp:swp_4188 putative membrane protein	Domain of unknown function (DUF368)	0	1	1
swp_04500	CDS	1025775	1027115	-	1341	1026820/		GO:0008483 - transaminase activity: GO_function,GO:0030170 - pyridoxal phosphate binding: GO_function,Pfam: Aminotransferase class-III,COG: Adenosylmethionine-8-amino-7-oxononanoate aminotransferase,Refseq: WP_020914176.1 WP_020914176.1 aspartate aminotransferase family protein ,KEGG: swp:swp_4178 beta-alanine--pyruvate transaminase	Aminotransferase class-III	1	0	1
swp_04535	CDS	1035542	1036519	+	978		1035613/	Refseq: WP_020914172.1 WP_020914172.1 hypothetical protein	WP_020914172.1 hypothetical protein	0	1	1
swp_04580	CDS	1044631	1046559	+	1929		1045986/	GO:0006508 - proteolysis: GO_process,GO:0008236 - serine-type peptidase activity: GO_function,Pfam: Prolyl oligopeptidase family,COG: Dipeptidyl aminopeptidase/acylaminoacyl peptidase,Refseq: WP_048908477.1 WP_048908477.1 S9 family peptidase	Prolyl oligopeptidase family	0	1	1
swp_04595	CDS	1049188	1049736	+	549	1049399/		GO:0043565 - sequence-specific DNA binding: GO_function,Pfam: Helix-turn-helix,Pfam: Cupin domain,COG: Transcriptional regulator%2C contains XRE-family HTH domain,Refseq: WP_020914162.1 WP_020914162.1 cupin domain-containing protein	Helix-turn-helix	1	0	1
swp_04605	CDS	1050197	1050958	+	762	1050557/		GO:0016787 - hydrolase activity: GO_function,Pfam: Peptidase C26,COG: Gamma-glutamyl-gamma-aminobutyrate hydrolase PuuD (putrescine degradation)%2C contains GATase1-like domain,Refseq: WP_020914161.1 WP_020914161.1 gamma-glutamyl-gamma-aminobutyrate hydrolase family protein ,KEGG: swp:swp_4160 putative glutamine amidotransferase	Peptidase C26	1	0	1
swp_04610	CDS	1050961	1052310	+	1350		1051808/	GO:0006807 - nitrogen compound metabolic process: GO_process,GO:0004356 - glutamate-ammonia ligase activity: GO_function,Pfam: Glutamine synthetase%2C catalytic domain,COG: Glutamine synthetase,Refseq: WP_020914160.1 WP_020914160.1 glutamine synthetase ,KEGG: swp:swp_4159 glutamine synthetase	Glutamine synthetase%2C catalytic domain	0	1	1
swp_04620	CDS	1053790	1054926	+	1137	1054920/		GO:0015846 - polyamine transport: GO_process,GO:0006810 - transport: GO_process,GO:0043190 - ATP-binding cassette - ABC transporter complex: GO_component,GO:0009898 - cytoplasmic side of plasma membrane: GO_component,GO:0055052 - ATP-binding cassette - ABC transporter complex%2C substrate-binding subunit-containing: GO_component,GO:0005215 - transporter activity: GO_function,GO:0016887 - ATPase a…	polyamine ABC transporter%2C ATP-binding protein	1	0	1
swp_04625	CDS	1054937	1055842	+	906	1055667/		GO:0006810 - transport: GO_process,GO:0016020 - membrane: GO_component,Pfam: Binding-protein-dependent transport system inner membrane component,COG: ABC-type spermidine/putrescine transport system%2C permease component I,Refseq: WP_020914157.1 WP_020914157.1 ABC transporter permease subunit ,KEGG: swp:swp_4156 putrescine transport system permease protein	Binding-protein-dependent transport system inner membrane component	1	0	1
swp_04630	CDS	1055839	1056654	+	816		1056328/	GO:0006810 - transport: GO_process,GO:0016020 - membrane: GO_component,Pfam: Binding-protein-dependent transport system inner membrane component,COG: ABC-type spermidine/putrescine transport system%2C permease component II,Refseq: WP_020914156.1 WP_020914156.1 ABC transporter permease subunit ,KEGG: swp:swp_4154 putrescine transport system permease protein	Binding-protein-dependent transport system inner membrane component	0	1	1
swp_04695	CDS	1067903	1068730	+	828	1068579/		COG: Cytochrome c%2C mono- and diheme variants,Refseq: WP_020914145.1 WP_020914145.1 c-type cytochrome	Cytochrome c%2C mono- and diheme variants	1	0	1
swp_04700	CDS	1068794	1070329	-	1536		1069728/	GO:0055114 - oxidation-reduction process: GO_process,GO:0016491 - oxidoreductase activity: GO_function,Pfam: Di-haem cytochrome c peroxidase,Refseq: WP_020914144.1 WP_020914144.1 Probable cytochrome-c peroxidase ,KEGG: swp:swp_4142 cytochrome c peroxidase	Di-haem cytochrome c peroxidase	0	1	1
swp_04710	CDS	1071321	1073687	-	2367		1072031/	GO:0006810 - transport: GO_process,GO:0016020 - membrane: GO_component,Pfam: TonB dependent receptor,Pfam: TonB-dependent Receptor Plug Domain,COG: Outer membrane receptor proteins%2C mostly Fe transport,Refseq: WP_020914141.1 WP_020914141.1 TonB-dependent receptor plug domain-containing protein	TonB dependent receptor	0	1	1
swp_04725	CDS	1074403	1076007	+	1605		1074720/	Pfam: PepSY-associated TM region,Refseq: WP_020914138.1 WP_020914138.1 PepSY domain-containing protein	PepSY-associated TM region	0	1	1
swp_04735	CDS	1077393	1079390	+	1998	1078360/		TIGRFAMs: conserved hypothetical protein,Pfam: N-formylglutamate amidohydrolase,Pfam: Domain of unknown function (DUF1704),Refseq: WP_020914136.1 WP_020914136.1 flavohemoglobin expression-modulating QEGLA motif protein	conserved hypothetical protein	1	0	1
swp_04755	CDS	1081729	1082766	-	1038		1082365/	GO:0009220 - pyrimidine ribonucleotide biosynthetic process: GO_process,GO:0016787 - hydrolase activity: GO_function,GO:0004151 - dihydroorotase activity: GO_function,TIGRFAMs: dihydroorotase%2C homodimeric type,Pfam: Amidohydrolase family,COG: Dihydroorotase,Refseq: WP_020914131.1 WP_020914131.1 dihydroorotase ,KEGG: swp:swp_4128 dihydroorotase	dihydroorotase%2C homodimeric type	0	1	1
swp_04760	CDS	1083042	1083572	+	531	1083241/		TIGRFAMs: prepilin-type N-terminal cleavage/methylation domain,Pfam: Prokaryotic N-terminal methylation motif,COG: Type II secretory pathway%2C pseudopilin PulG,Refseq: WP_020914130.1 WP_020914130.1 type II secretion system protein ,KEGG: swp:swp_4127 MSHA pilin protein MshA	prepilin-type N-terminal cleavage/methylation domain	1	0	1
swp_04770	CDS	1084765	1086933	-	2169	1086706/		GO:0016021 - integral component of membrane: GO_component,GO:0015293 - symporter activity: GO_function,Pfam: Sodium:dicarboxylate symporter family,Pfam: Bacterial extracellular solute-binding proteins%2C family 3,COG: ABC-type amino acid transport/signal transduction system%2C periplasmic component/domain,COG: Na+/H+-dicarboxylate symporter,Refseq: WP_048908476.1 WP_048908476.1 cation:dicarboxyla…	Sodium:dicarboxylate symporter family	1	0	1
swp_04780	CDS	1088306	1089202	-	897		1088463/	GO:0006355 - regulation of transcription%2C DNA-templated: GO_process,GO:0003700 - DNA-binding transcription factor activity: GO_function,Pfam: Bacterial regulatory helix-turn-helix protein%2C lysR family,Pfam: LysR substrate binding domain,COG: DNA-binding transcriptional regulator%2C LysR family,Refseq: WP_044556081.1 WP_044556081.1 LysR family transcriptional regulator	Bacterial regulatory helix-turn-helix protein%2C lysR family	0	1	1
swp_04800	CDS	1092684	1093187	+	504	1093075/		Pfam: Protein of unknown function (DUF2726),Refseq: WP_020914121.1 WP_020914121.1 DUF2726 domain-containing protein	Protein of unknown function (DUF2726)	1	0	1
swp_04840	CDS	1098539	1099081	-	543		1098712/	Pfam: Histidine phosphatase superfamily (branch 1),COG: Broad specificity phosphatase PhoE,Refseq: WP_020914113.1 WP_020914113.1 histidine phosphatase family protein	Histidine phosphatase superfamily (branch 1)	0	1	1
swp_04855	CDS	1100808	1101815	+	1008		1101176/	Pfam: Bacterial extracellular solute-binding protein,COG: ABC-type Fe3+ transport system%2C periplasmic component,Refseq: WP_020914110.1 WP_020914110.1 Fe(3+) ABC transporter substrate-binding protein ,KEGG: swp:swp_4107 iron(III) transport system substrate-binding protein	Bacterial extracellular solute-binding protein	0	1	1
swp_04875	CDS	1106227	1106685	-	459	1106280/		Pfam: Cupin domain,Refseq: WP_020914105.1 WP_020914105.1 cupin domain-containing protein	Cupin domain	1	0	1
swp_04955	CDS	1119287	1120270	-	984		1119433/	GO:0008615 - pyridoxine biosynthetic process: GO_process,GO:0055114 - oxidation-reduction process: GO_process,GO:0051287 - NAD binding: GO_function,GO:0050570 - 4-hydroxythreonine-4-phosphate dehydrogenase activity: GO_function,TIGRFAMs: 4-hydroxythreonine-4-phosphate dehydrogenase PdxA,Pfam: Pyridoxal phosphate biosynthetic protein PdxA,COG: 4-hydroxy-L-threonine phosphate dehydrogenase PdxA,Ref…	4-hydroxythreonine-4-phosphate dehydrogenase PdxA	0	1	1
swp_04960	CDS	1120276	1121580	-	1305	1120409/		GO:0016853 - isomerase activity: GO_function,Pfam: PPIC-type PPIASE domain,Pfam: PPIC-type PPIASE domain,Pfam: SurA N-terminal domain,COG: Parvulin-like peptidyl-prolyl isomerase,Refseq: WP_020914090.1 WP_020914090.1 peptidylprolyl isomerase SurA ,KEGG: swp:swp_4085 peptidyl-prolyl cis-trans isomerase SurA	PPIC-type PPIASE domain	1	0	1
swp_04985	CDS	1126671	1127282	+	612		1126699/	Pfam: Outer membrane protein beta-barrel domain,Refseq: WP_020914085.1 WP_020914085.1 porin family protein	Outer membrane protein beta-barrel domain	0	1	1
swp_04995	CDS	1128352	1129527	-	1176	1129445/		GO:0009152 - purine ribonucleotide biosynthetic process: GO_process,GO:0004644 - phosphoribosylglycinamide formyltransferase activity: GO_function,TIGRFAMs: phosphoribosylglycinamide formyltransferase 2,Pfam: ATP-grasp domain,COG: Formate-dependent phosphoribosylglycinamide formyltransferase (GAR transformylase),Refseq: WP_020914083.1 WP_020914083.1 formate-dependent phosphoribosylglycinamide for…	phosphoribosylglycinamide formyltransferase 2	1	0	1
swp_05080	CDS	1144170	1145609	+	1440	1144447/		GO:0000103 - sulfate assimilation: GO_process,GO:0004781 - sulfate adenylyltransferase - ATP activity: GO_function,GO:0003924 - GTPase activity: GO_function,GO:0005525 - GTP binding: GO_function,TIGRFAMs: small GTP-binding protein domain,TIGRFAMs: sulfate adenylyltransferase%2C large subunit,Pfam: Elongation factor Tu GTP binding domain,COG: Sulfate adenylyltransferase subunit 1%2C EFTu-like GTPa…	small GTP-binding protein domain	1	0	1
swp_05110	CDS	1149840	1150700	-	861	1149928/1150534/		TIGRFAMs: TIGR03899 family protein,Pfam: Protein of unknown function (DUF2806),Refseq: WP_020914060.1 WP_020914060.1 TIGR03899 family protein	TIGR03899 family protein	2	0	2
swp_05150	CDS	1158225	1158911	+	687		1158242/	Pfam: Glycosyl transferases group 1,COG: Glycosyltransferase involved in cell wall bisynthesis,Refseq: WP_044556076.1 WP_044556076.1 glycosyltransferase family 4 protein	Glycosyl transferases group 1	0	1	1
swp_05180	CDS	1164002	1165288	-	1287		1164813/	Refseq: WP_044556073.1 WP_044556073.1 membrane protein	WP_044556073.1 membrane protein	0	1	1
swp_05185	CDS	1165472	1165876	-	405	1165626/		Refseq: WP_044556072.1 WP_044556072.1 hypothetical protein	WP_044556072.1 hypothetical protein	1	0	1
swp_05205	CDS	1169172	1170830	-	1659	1170169/		Pfam: Amidohydrolase family,COG: Predicted amidohydrolase YtcJ,Refseq: WP_044556070.1 WP_044556070.1 amidohydrolase	Amidohydrolase family	1	0	1
swp_05230	CDS	1174368	1175462	-	1095		1174847/	Pfam: Predicted permease,COG: Uncharacterized membrane protein YraQ%2C UPF0718 family,Refseq: WP_044556068.1 WP_044556068.1 permease ,KEGG: swp:swp_4026 uncharacterized protein	Predicted permease	0	1	1
swp_05250	CDS	1179065	1181902	+	2838	1181699/		GO:0006810 - transport: GO_process,GO:0016020 - membrane: GO_component,Pfam: TonB dependent receptor,Pfam: TonB-dependent Receptor Plug Domain,COG: Outer membrane receptor proteins%2C mostly Fe transport,Refseq: WP_020914033.1 WP_020914033.1 TonB-dependent receptor	TonB dependent receptor	1	0	1
swp_05370	CDS	1202894	1203523	-	630	1203371/		Pfam: Bacterial transferase hexapeptide (six repeats),COG: Acetyltransferase (isoleucine patch superfamily),Refseq: WP_020914007.1 WP_020914007.1 type B chloramphenicol O-acetyltransferase ,KEGG: swp:swp_3996 chloramphenicol O-acetyltransferase type B	Bacterial transferase hexapeptide (six repeats)	1	0	1
swp_05375	CDS	1203729	1204013	-	285	1203896/		Refseq: WP_020914005.1 WP_020914005.1 hypothetical protein	WP_020914005.1 hypothetical protein	1	0	1
swp_05510	CDS	1231353	1232810	-	1458	1231492/	1232374/	GO:0008535 - respiratory chain complex IV assembly: GO_process,GO:0003674 - molecular_function: GO_function,TIGRFAMs: cytochrome c oxidase accessory protein CcoG,Pfam: IG-like fold at C-terminal of FixG%2C putative oxidoreductase,Pfam: 4Fe-4S binding domain,Pfam: 4Fe-4S dicluster domain,COG: Polyferredoxin,Refseq: WP_079891962.1 WP_079891962.1 cytochrome c oxidase accessory protein CcoG	cytochrome c oxidase accessory protein CcoG	1	1	2
swp_05525	CDS	1235515	1236144	-	630		1236047/	GO:0000160 - phosphorelay signal transduction system: GO_process,GO:0006355 - regulation of transcription%2C DNA-templated: GO_process,Pfam: Response regulator receiver domain,Pfam: Bacterial regulatory proteins%2C luxR family,COG: DNA-binding response regulator%2C NarL/FixJ family%2C contains REC and HTH domains,Refseq: WP_020913972.1 WP_020913972.1 response regulator ,KEGG: swp:swp_3961 two-com…	Response regulator receiver domain	0	1	1
swp_05535	CDS	1238174	1239577	+	1404	1238559/		GO:0006807 - nitrogen compound metabolic process: GO_process,GO:0055114 - oxidation-reduction process: GO_process,GO:0042597 - periplasmic space: GO_component,GO:0042279 - nitrite reductase - cytochrome%2C ammonia-forming activity: GO_function,TIGRFAMs: formate-dependent cytochrome c nitrite reductase%2C c552 subunit,Pfam: Cytochrome c552,Refseq: WP_020913969.1 WP_020913969.1 ammonia-forming nitr…	formate-dependent cytochrome c nitrite reductase%2C c552 subunit	1	0	1
swp_05560	CDS	1242281	1242607	+	327		1242394/	Refseq: WP_020913964.1 WP_020913964.1 hypothetical protein	WP_020913964.1 hypothetical protein	0	1	1
swp_05565	CDS	1242729	1243892	+	1164	1242796/1243789/		GO:0005515 - protein binding: GO_function,Pfam: Tetratricopeptide repeat,Pfam: Tetratricopeptide repeat,Refseq: WP_020913963.1 WP_020913963.1 hypothetical protein	Tetratricopeptide repeat	2	0	2
swp_05570	CDS	1244319	1245368	+	1050	1245342/		GO:0009423 - chorismate biosynthetic process: GO_process,GO:0009058 - biosynthetic process: GO_process,GO:0003849 - 3-deoxy-7-phosphoheptulonate synthase activity: GO_function,TIGRFAMs: 3-deoxy-7-phosphoheptulonate synthase,Pfam: DAHP synthetase I family,COG: 3-deoxy-D-arabino-heptulosonate 7-phosphate (DAHP) synthase,Refseq: WP_020913962.1 WP_020913962.1 3-deoxy-7-phosphoheptulonate synthase Aro…	3-deoxy-7-phosphoheptulonate synthase	1	0	1
swp_05575	CDS	1245549	1246745	-	1197	1246234/		GO:0006810 - transport: GO_process,TIGRFAMs: TonB family C-terminal domain,Pfam: Gram-negative bacterial TonB protein C-terminal,Pfam: BlaR1 peptidase M56,COG: Periplasmic protein TonB%2C links inner and outer membranes,Refseq: WP_020913961.1 WP_020913961.1 M56 family metallopeptidase	TonB family C-terminal domain	1	0	1
swp_05620	CDS	1255963	1256949	+	987	1256076/		GO:0001522 - pseudouridine synthesis: GO_process,GO:0009451 - RNA modification: GO_process,GO:0003723 - RNA binding: GO_function,GO:0009982 - pseudouridine synthase activity: GO_function,TIGRFAMs: pseudouridine synthase%2C RluA family,Pfam: RNA pseudouridylate synthase,Pfam: S4 domain,COG: Pseudouridylate synthase%2C 23S rRNA- or tRNA-specific,Refseq: WP_044556057.1 WP_044556057.1 23S rRNA pseudo…	pseudouridine synthase%2C RluA family	1	0	1
swp_05640	CDS	1261045	1261554	-	510	1261364/		Pfam: Domain of unknown function (DUF4124),Refseq: WP_044556505.1 WP_044556505.1 DUF4124 domain-containing protein	Domain of unknown function (DUF4124)	1	0	1
swp_05670	CDS	1268906	1269838	+	933		1269398/	GO:0005975 - carbohydrate metabolic process: GO_process,GO:0004553 - hydrolase activity%2C hydrolyzing O-glycosyl compounds: GO_function,Pfam: Glycosyl hydrolases family 16,Refseq: WP_020913948.1 WP_020913948.1 glycoside hydrolase family 16 protein	Glycosyl hydrolases family 16	0	1	1
swp_05750	CDS	1280250	1280933	-	684		1280499/	GO:0009435 - NAD biosynthetic process: GO_process,GO:0009058 - biosynthetic process: GO_process,GO:0005737 - cytoplasm: GO_component,GO:0000309 - nicotinamide-nucleotide adenylyltransferase activity: GO_function,GO:0004515 - nicotinate-nucleotide adenylyltransferase activity: GO_function,GO:0003824 - catalytic activity: GO_function,TIGRFAMs: cytidyltransferase-like domain,TIGRFAMs: nicotinate (ni…	cytidyltransferase-like domain	0	1	1
swp_05755	CDS	1280933	1281964	-	1032		1281591/	GO:0006260 - DNA replication: GO_process,GO:0009360 - DNA polymerase III complex: GO_component,GO:0003887 - DNA-directed DNA polymerase activity: GO_function,GO:0003677 - DNA binding: GO_function,TIGRFAMs: DNA polymerase III%2C delta subunit,Pfam: DNA polymerase III%2C delta subunit,Pfam: Processivity clamp loader gamma complex DNA pol III C-term,COG: DNA polymerase III%2C delta subunit,Refseq: W…	DNA polymerase III%2C delta subunit	0	1	1
swp_05775	CDS	1286012	1287754	+	1743		1286511/	GO:0007165 - signal transduction: GO_process,GO:0016021 - integral component of membrane: GO_component,GO:0016020 - membrane: GO_component,GO:0004871 - obsolete signal transducer activity: GO_function,Pfam: Methyl-accepting chemotaxis protein (MCP) signalling domain,Pfam: HAMP domain,Pfam: Cache domain,COG: Methyl-accepting chemotaxis protein,Refseq: WP_044556052.1 WP_044556052.1 methyl-accepting…	Methyl-accepting chemotaxis protein (MCP) signalling domain	0	1	1
swp_05780	CDS	1287829	1289385	-	1557		1288780/	GO:0006497 - protein lipidation: GO_process,GO:0006807 - nitrogen compound metabolic process: GO_process,GO:0042158 - lipoprotein biosynthetic process: GO_process,GO:0016021 - integral component of membrane: GO_component,GO:0016810 - hydrolase activity%2C acting on carbon-nitrogen - but not peptide bonds: GO_function,GO:0016410 - N-acyltransferase activity: GO_function,TIGRFAMs: apolipoprotein N-…	apolipoprotein N-acyltransferase	0	1	1
swp_05800	CDS	1291990	1293417	-	1428		1292620/	GO:0006400 - tRNA modification: GO_process,GO:0016782 - transferase activity%2C transferring sulfur-containing groups: GO_function,GO:0051539 - 4 iron%2C 4 sulfur cluster binding: GO_function,GO:0051536 - iron-sulfur cluster binding: GO_function,GO:0008172 - S-methyltransferase activity: GO_function,GO:0003824 - catalytic activity: GO_function,TIGRFAMs: radical SAM methylthiotransferase%2C MiaB/R…	radical SAM methylthiotransferase%2C MiaB/RimO family	0	1	1
swp_05865	CDS	1300374	1300712	-	339	1300589/		Refseq: WP_044556502.1 WP_044556502.1 hypothetical protein	WP_044556502.1 hypothetical protein	1	0	1
swp_05905	CDS	1310387	1311472	+	1086	1310427/	1311302/	GO:0006415 - translational termination: GO_process,GO:0003747 - translation release factor activity: GO_function,TIGRFAMs: peptide chain release factor 1,Pfam: RF-1 domain,Pfam: PCRF domain,COG: Protein chain release factor A,Refseq: WP_020913910.1 WP_020913910.1 peptide chain release factor 1 ,KEGG: swp:swp_3891 peptide chain release factor 1	peptide chain release factor 1	1	1	2
swp_05910	CDS	1311513	1312355	+	843	1312255/1312276/		GO:0018364 - peptidyl-glutamine methylation: GO_process,GO:0006412 - translation: GO_process,GO:0008152 - metabolic process: GO_process,GO:0008757 - S-adenosylmethionine-dependent methyltransferase activity: GO_function,GO:0008276 - protein methyltransferase activity: GO_function,TIGRFAMs: methyltransferase%2C HemK family,TIGRFAMs: protein-(glutamine-N5) methyltransferase%2C release factor-specif…	methyltransferase%2C HemK family	2	0	2
swp_05925	CDS	1313891	1315945	+	2055	1315192/		Pfam: Disulphide bond corrector protein DsbC,Pfam: Thioredoxin-like,Refseq: WP_020913904.1 WP_020913904.1 cytochrome c biogenesis protein%2C region ,KEGG: swp:swp_3885 suppressor for copper-sensitivity B	Disulphide bond corrector protein DsbC	1	0	1
swp_05950	CDS	1319069	1321003	-	1935	1319330/		GO:0009966 - regulation of signal transduction: GO_process,GO:0009975 - cyclase activity: GO_function,GO:0005515 - protein binding: GO_function,TIGRFAMs: diguanylate cyclase (GGDEF) domain,Pfam: Diguanylate cyclase%2C GGDEF domain,COG: GGDEF domain%2C diguanylate cyclase (c-di-GMP synthetase) or its enzymatically inactive variants,Refseq: WP_079891959.1 WP_079891959.1 GGDEF domain-containing prot…	diguanylate cyclase (GGDEF) domain	1	0	1
swp_05970	CDS	1324919	1325383	-	465	1325280/		Pfam: Protein of unknown function (DUF1456),Pfam: Protein of unknown function (DUF1456),Refseq: WP_020913893.1 WP_020913893.1 DUF1456 family protein	Protein of unknown function (DUF1456)	1	0	1
swp_05980	CDS	1326663	1327928	-	1266		1327177/	COG: Mn2+ and Fe2+ transporters of the NRAMP family,Refseq: WP_020913891.1 WP_020913891.1 divalent metal cation transporter	Mn2+ and Fe2+ transporters of the NRAMP family	0	1	1
swp_05990	CDS	1328738	1329361	+	624		1328771/	GO:0005515 - protein binding: GO_function,Pfam: Glutathione S-transferase%2C C-terminal domain,Pfam: Glutathione S-transferase%2C N-terminal domain,COG: Glutathione S-transferase,Refseq: WP_020913889.1 WP_020913889.1 glutathione S-transferase family protein ,KEGG: swp:swp_3870 glutathione S-transferase	Glutathione S-transferase%2C C-terminal domain	0	1	1
swp_06005	CDS	1330525	1331307	-	783		1331253/	GO:0015969 - guanosine tetraphosphate metabolic process: GO_process,Pfam: Region found in RelA / SpoT proteins,Refseq: WP_020913886.1 WP_020913886.1 RelA/SpoT domain-containing protein	Region found in RelA / SpoT proteins	0	1	1
swp_06010	CDS	1331539	1333623	-	2085	1331790/		GO:0006508 - proteolysis: GO_process,GO:0004222 - metalloendopeptidase activity: GO_function,Pfam: Peptidase family M13,Pfam: Peptidase family M13,Refseq: WP_020913885.1 WP_020913885.1 M13 family peptidase ,KEGG: swp:swp_3866 putative endopeptidase	Peptidase family M13	1	0	1
swp_06015	CDS	1334041	1334733	+	693		1334257/	GO:0001522 - pseudouridine synthesis: GO_process,GO:0009451 - RNA modification: GO_process,GO:0003723 - RNA binding: GO_function,GO:0009982 - pseudouridine synthase activity: GO_function,TIGRFAMs: pseudouridine synthase,Pfam: RNA pseudouridylate synthase,Pfam: S4 domain,COG: 16S rRNA U516 pseudouridylate synthase RsuA and related 23S rRNA U2605%2C pseudouridylate synthases,Refseq: WP_020913884.1 …	pseudouridine synthase	0	1	1
swp_06040	CDS	1342273	1342803	-	531	1342733/		Refseq: WP_020913880.1 WP_020913880.1 hypothetical protein	WP_020913880.1 hypothetical protein	1	0	1
swp_06055	CDS	1345444	1347162	+	1719	1346026/		GO:0007165 - signal transduction: GO_process,GO:0016021 - integral component of membrane: GO_component,GO:0016020 - membrane: GO_component,GO:0004871 - obsolete signal transducer activity: GO_function,Pfam: Methyl-accepting chemotaxis protein (MCP) signalling domain,Pfam: HAMP domain,COG: Methyl-accepting chemotaxis protein,Refseq: WP_020913877.1 WP_020913877.1 methyl-accepting chemotaxis protein…	Methyl-accepting chemotaxis protein (MCP) signalling domain	1	0	1
swp_06060	CDS	1347220	1348332	-	1113	1347908/		GO:0004040 - amidase activity: GO_function,Pfam: Mannosyl-glycoprotein endo-beta-N-acetylglucosaminidase,Refseq: WP_020913876.1 WP_020913876.1 Bax protein	Mannosyl-glycoprotein endo-beta-N-acetylglucosaminidase	1	0	1
swp_06075	CDS	1349428	1350654	-	1227	1349994/		GO:0055114 - oxidation-reduction process: GO_process,GO:0042128 - nitrate assimilation: GO_process,GO:0016491 - oxidoreductase activity: GO_function,GO:0030151 - molybdenum ion binding: GO_function,Pfam: Oxidoreductase molybdopterin binding domain,Pfam: Mo-co oxidoreductase dimerisation domain,COG: Periplasmic DMSO/TMAO reductase YedYZ%2C molybdopterin-dependent catalytic subunit,Refseq: WP_02091…	Oxidoreductase molybdopterin binding domain	1	0	1
swp_06110	CDS	1355852	1356232	-	381		1355924/	Pfam: Protein of unknown function (DUF2750),Refseq: WP_020913866.1 WP_020913866.1 DUF2750 domain-containing protein	Protein of unknown function (DUF2750)	0	1	1
swp_06135	CDS	1361861	1363996	+	2136	1362610/		GO:0000160 - phosphorelay signal transduction system: GO_process,GO:0006355 - regulation of transcription%2C DNA-templated: GO_process,GO:0003677 - DNA binding: GO_function,Pfam: Transcriptional regulatory protein%2C C terminal,Pfam: WD40-like Beta Propeller Repeat,Pfam: WD40-like Beta Propeller Repeat,Pfam: WD40-like Beta Propeller Repeat,Refseq: WP_020913860.1 WP_020913860.1 transcriptional reg…	Transcriptional regulatory protein%2C C terminal	1	0	1
swp_06145	CDS	1365166	1366566	-	1401	1366378/		Pfam: Peptidase family M23,Pfam: Opacity-associated protein A LysM-like domain,Pfam: Opacity-associated protein A N-terminal motif,COG: Murein DD-endopeptidase MepM and murein hydrolase activator NlpD%2C contain LysM domain,Refseq: WP_020913858.1 WP_020913858.1 peptidoglycan DD-metalloendopeptidase family protein	Peptidase family M23	1	0	1
swp_06225	CDS	1380058	1380561	+	504	1380530/		GO:0019430 - removal of superoxide radicals: GO_process,GO:0004784 - superoxide dismutase activity: GO_function,GO:0016151 - nickel cation binding: GO_function,GO:0016209 - antioxidant activity: GO_function,TIGRFAMs: superoxide dismutase%2C Ni,Pfam: Nickel-containing superoxide dismutase,Refseq: WP_020913840.1 WP_020913840.1 superoxide dismutase%2C Ni ,KEGG: swp:swp_3819 nickel superoxide dismuta…	superoxide dismutase%2C Ni	1	0	1
swp_06260	CDS	1387389	1387994	-	606	1387462/		GO:0019285 - glycine betaine biosynthetic process from choline: GO_process,GO:0045892 - negative regulation of transcription%2C DNA-templated: GO_process,GO:0016566 - obsolete specific transcriptional repressor activity: GO_function,GO:0003677 - DNA binding: GO_function,TIGRFAMs: transcriptional repressor BetI,Pfam: Bacterial regulatory proteins%2C tetR family,Pfam: BetI-type transcriptional repr…	transcriptional repressor BetI	1	0	1
swp_06265	CDS	1388645	1389619	+	975		1388706/	Pfam: Inosine-uridine preferring nucleoside hydrolase,COG: Inosine-uridine nucleoside N-ribohydrolase,Refseq: WP_020913830.1 WP_020913830.1 nucleoside hydrolase	Inosine-uridine preferring nucleoside hydrolase	0	1	1
swp_06290	CDS	1394506	1398954	-	4449	1397153/1398491/		GO:0006537 - glutamate biosynthetic process: GO_process,GO:0006807 - nitrogen compound metabolic process: GO_process,GO:0008152 - metabolic process: GO_process,GO:0055114 - oxidation-reduction process: GO_process,GO:0015930 - glutamate synthase activity: GO_function,GO:0016638 - oxidoreductase activity%2C acting on the CH-NH2 group of donors: GO_function,GO:0016491 - oxidoreductase activity: GO_f…	Glutamine amidotransferases class-II	2	0	2
swp_06295	CDS	1399442	1400362	+	921	1399608/1399620/		GO:0003824 - catalytic activity: GO_function,GO:0051536 - iron-sulfur cluster binding: GO_function,TIGRFAMs: radical SAM protein%2C TIGR01212 family,Pfam: Radical SAM superfamily,Pfam: Radical_SAM C-terminal domain,Refseq: WP_044556040.1 WP_044556040.1 TIGR01212 family radical SAM protein ,KEGG: swp:swp_3802 uncharacterized protein	radical SAM protein%2C TIGR01212 family	2	0	2
swp_06400	CDS	1421033	1421710	+	678		1421651/	GO:0006396 - RNA processing: GO_process,GO:0004525 - ribonuclease III activity: GO_function,TIGRFAMs: ribonuclease III,Pfam: Double-stranded RNA binding motif,Pfam: Ribonuclease-III-like,COG: dsRNA-specific ribonuclease,Refseq: WP_020913805.1 WP_020913805.1 ribonuclease III ,KEGG: swp:swp_3780 ribonuclease III	ribonuclease III	0	1	1
swp_06440	CDS	1428224	1429012	-	789		1428740/	GO:0017004 - cytochrome complex assembly: GO_process,GO:0020037 - heme binding: GO_function,Pfam: Cytochrome C assembly protein,Refseq: WP_020913796.1 WP_020913796.1 cytochrome c assembly protein	Cytochrome C assembly protein	0	1	1
swp_06455	CDS	1431261	1431791	+	531	1431724/		GO:0006364 - rRNA processing: GO_process,GO:0003723 - RNA binding: GO_function,TIGRFAMs: 16S rRNA processing protein RimM,Pfam: RimM N-terminal domain,Pfam: PRC-barrel domain,COG: Ribosomal 30S subunit maturation factor RimM%2C required for 16S rRNA processing,Refseq: WP_020913793.1 WP_020913793.1 ribosome maturation factor RimM ,KEGG: swp:swp_3767 16S rRNA processing protein RimM	16S rRNA processing protein RimM	1	0	1
swp_06465	CDS	1432590	1432943	+	354		1432899/	GO:0006412 - translation: GO_process,GO:0005840 - ribosome: GO_component,GO:0022625 - cytosolic large ribosomal subunit: GO_component,GO:0000311 - plastid large ribosomal subunit: GO_component,GO:0005622 - intracellular: GO_component,GO:0003735 - structural constituent of ribosome: GO_function,TIGRFAMs: ribosomal protein bL19,Pfam: Ribosomal protein L19,COG: Ribosomal protein L19,Refseq: WP_02091…	ribosomal protein bL19	0	1	1
swp_06480	CDS	1435933	1437597	+	1665		1436082/	GO:0055114 - oxidation-reduction process: GO_process,GO:0016491 - oxidoreductase activity: GO_function,TIGRFAMs: hydroxylamine reductase,Pfam: Prismane/CO dehydrogenase family,COG: Hydroxylamine reductase (hybrid-cluster protein),Refseq: WP_044556029.1 WP_044556029.1 hydroxylamine reductase ,KEGG: swp:swp_3762 hydroxylamine reductase	hydroxylamine reductase	0	1	1
swp_06495	CDS	1439294	1440568	+	1275		1439538/1440511/	GO:0006812 - cation transport: GO_process,GO:0055085 - transmembrane transport: GO_process,GO:0016021 - integral component of membrane: GO_component,GO:0015299 - solute:proton antiporter activity: GO_function,Pfam: Sodium/hydrogen exchanger family,COG: NhaP-type Na+/H+ or K+/H+ antiporter,Refseq: WP_020913785.1 WP_020913785.1 sodium:proton antiporter ,KEGG: swp:swp_3759 monovalent cation:H+ antip…	Sodium/hydrogen exchanger family	0	2	2
swp_06555	CDS	1452367	1452966	-	600	1452737/		GO:0006281 - DNA repair: GO_process,GO:0003906 - DNA- - apurinic or apyrimidinic site endonuclease activity: GO_function,GO:0008270 - zinc ion binding: GO_function,GO:0003677 - DNA binding: GO_function,TIGRFAMs: apurinic endonuclease (APN1),Pfam: Xylose isomerase-like TIM barrel,COG: Endonuclease IV,Refseq: WP_020913772.1 WP_020913772.1 deoxyribonuclease IV ,KEGG: swp:swp_3746 deoxyribonuclease IV	apurinic endonuclease (APN1)	1	0	1
swp_06585	CDS	1457471	1458565	-	1095		1457630/	GO:0016021 - integral component of membrane: GO_component,GO:0009279 - cell outer membrane: GO_component,Pfam: OmpA family,Pfam: OmpA-like transmembrane domain,COG: Outer membrane protein OmpA and related peptidoglycan-associated (lipo)proteins,Refseq: WP_020913765.1 WP_020913765.1 OmpA family protein ,KEGG: swp:swp_3739 OmpA-OmpF porin%2C OOP family	OmpA family	0	1	1
swp_06595	CDS	1461584	1463026	+	1443		1462395/	GO:0006865 - amino acid transport: GO_process,GO:0006814 - sodium ion transport: GO_process,GO:0032328 - alanine transport: GO_process,GO:0016020 - membrane: GO_component,GO:0015655 - alanine:sodium symporter activity: GO_function,GO:0005416 - amino acid:cation symporter activity: GO_function,TIGRFAMs: amino acid carrier protein,Pfam: Sodium:alanine symporter family,COG: Na+/alanine symporter,Ref…	amino acid carrier protein	0	1	1
swp_06610	CDS	1465542	1465856	+	315	1465609/		GO:0006355 - regulation of transcription%2C DNA-templated: GO_process,GO:0003700 - DNA-binding transcription factor activity: GO_function,Pfam: Bacterial regulatory protein%2C arsR family,COG: DNA-binding transcriptional regulator%2C ArsR family,Refseq: WP_020913760.1 WP_020913760.1 winged helix-turn-helix transcriptional regulator ,KEGG: swp:swp_3734 ArsR family transcriptional regulator%2C viru…	Bacterial regulatory protein%2C arsR family	1	0	1
swp_06640	CDS	1472582	1473004	+	423		1472657/	Pfam: FKBP-type peptidyl-prolyl cis-trans isomerase,COG: FKBP-type peptidyl-prolyl cis-trans isomerase 2,Refseq: WP_020913753.1 WP_020913753.1 FKBP-type peptidyl-prolyl cis-trans isomerase ,KEGG: swp:swp_3725 FKBP-type peptidyl-prolyl cis-trans isomerase SlpA	FKBP-type peptidyl-prolyl cis-trans isomerase	0	1	1
swp_06650	CDS	1474169	1474690	+	522		1474640/	TIGRFAMs: type IV pilus modification protein PilV,TIGRFAMs: prepilin-type N-terminal cleavage/methylation domain,Pfam: Prokaryotic N-terminal methylation motif,Refseq: WP_079891955.1 WP_079891955.1 type IV pilus modification protein PilV ,KEGG: swp:swp_3723 type IV pilus assembly protein PilV	type IV pilus modification protein PilV	0	1	1
swp_06685	CDS	1480928	1481320	+	393	1481088/		TIGRFAMs: prepilin-type N-terminal cleavage/methylation domain,Pfam: Prokaryotic N-terminal methylation motif,Pfam: Type IV minor pilin ComP%2C DNA uptake sequence receptor,COG: Tfp pilus assembly protein PilE,Refseq: WP_044556020.1 WP_044556020.1 type IV pilin protein ,KEGG: swp:swp_3719 type IV pilus assembly protein PilE	prepilin-type N-terminal cleavage/methylation domain	1	0	1
swp_06695	CDS	1481735	1482268	-	534		1482052/	GO:0015628 - protein secretion by the type II secretion system: GO_process,GO:0015627 - type II protein secretion system complex: GO_component,GO:0008565 - protein transporter activity: GO_function,TIGRFAMs: prepilin-type N-terminal cleavage/methylation domain,Pfam: Prokaryotic N-terminal methylation motif,Pfam: Type II transport protein GspH,Refseq: WP_044556019.1 WP_044556019.1 prepilin-type N-…	prepilin-type N-terminal cleavage/methylation domain	0	1	1
swp_06720	CDS	1487857	1489365	+	1509	1489228/		Pfam: Tryptophan halogenase,Refseq: WP_020913739.1 WP_020913739.1 tryptophan 7-halogenase	Tryptophan halogenase	1	0	1
swp_06735	CDS	1491700	1492611	-	912		1492123/	GO:0016021 - integral component of membrane: GO_component,Pfam: Sulfite exporter TauE/SafE,COG: Uncharacterized membrane protein YfcA,Refseq: WP_143711208.1 WP_143711208.1 TSUP family transporter	Sulfite exporter TauE/SafE	0	1	1
swp_06745	CDS	1493961	1495448	+	1488		1495350/	GO:0007165 - signal transduction: GO_process,GO:0016021 - integral component of membrane: GO_component,GO:0016020 - membrane: GO_component,GO:0004871 - obsolete signal transducer activity: GO_function,Pfam: Methyl-accepting chemotaxis protein (MCP) signalling domain,Pfam: HAMP domain,COG: Methyl-accepting chemotaxis protein,Refseq: WP_108944261.1 WP_108944261.1 methyl-accepting chemotaxis protein…	Methyl-accepting chemotaxis protein (MCP) signalling domain	0	1	1
swp_06750	CDS	1495476	1498136	+	2661	1495635/		GO:0005975 - carbohydrate metabolic process: GO_process,GO:0004553 - hydrolase activity%2C hydrolyzing O-glycosyl compounds: GO_function,Pfam: Glycosyl hydrolase family 20%2C catalytic domain,Pfam: Glycosyl hydrolase family 20%2C domain 2,Pfam: Putative carbohydrate binding domain,Pfam: Chitobiase/beta-hexosaminidase C-terminal domain,Refseq: WP_020913733.1 WP_020913733.1 family 20 glycosylhydrol…	Glycosyl hydrolase family 20%2C catalytic domain	1	0	1
swp_06900	CDS	1525864	1526136	-	273		1526101/	TIGRFAMs: TIGR00251 family protein,Pfam: Uncharacterised ACR%2C YggU family COG1872,COG: Uncharacterized conserved protein YggU%2C UPF0235/DUF167 family,Refseq: WP_143711207.1 WP_143711207.1 YggU family protein ,KEGG: swp:swp_3676 uncharacterized protein	TIGR00251 family protein	0	1	1
swp_06965	CDS	1538020	1539381	-	1362	1538144/		GO:0005515 - protein binding: GO_function,Pfam: Tetratricopeptide repeat,Refseq: WP_020913697.1 WP_020913697.1 tetratricopeptide repeat protein	Tetratricopeptide repeat	1	0	1
swp_06970	CDS	1539513	1540175	+	663	1539779/		COG: Predicted metalloprotease%2C contains C-terminal PDZ domain,Refseq: WP_020913696.1 WP_020913696.1 M61 family metallopeptidase	Predicted metalloprotease%2C contains C-terminal PDZ domain	1	0	1
swp_07020	CDS	1548729	1550216	+	1488		1549862/	GO:0009966 - regulation of signal transduction: GO_process,GO:0009975 - cyclase activity: GO_function,TIGRFAMs: diguanylate cyclase (GGDEF) domain,Pfam: EAL domain,Pfam: Diguanylate cyclase%2C GGDEF domain,COG: GGDEF domain%2C diguanylate cyclase (c-di-GMP synthetase) or its enzymatically inactive variants,COG: EAL domain%2C c-di-GMP-specific phosphodiesterase class I (or its enzymatically inacti…	diguanylate cyclase (GGDEF) domain	0	1	1
swp_07035	CDS	1551699	1554797	+	3099		1554670/	GO:0009966 - regulation of signal transduction: GO_process,GO:0071555 - cell wall organization: GO_process,GO:0007165 - signal transduction: GO_process,GO:0000160 - phosphorelay signal transduction system: GO_process,GO:0016021 - integral component of membrane: GO_component,GO:0004673 - protein histidine kinase activity: GO_function,GO:0009975 - cyclase activity: GO_function,GO:0000155 - phosphor…	PAS domain S-box protein	0	1	1
swp_07040	CDS	1554962	1556302	+	1341	1556118/		GO:0005524 - ATP binding: GO_function,GO:0003676 - nucleic acid binding: GO_function,Pfam: DEAD/DEAH box helicase,Pfam: Helicase conserved C-terminal domain,COG: Superfamily II DNA and RNA helicase,Refseq: WP_020913685.1 WP_020913685.1 DEAD/DEAH box helicase	DEAD/DEAH box helicase	1	0	1
swp_07055	CDS	1558723	1560183	-	1461	1558943/		GO:0006750 - glutathione biosynthetic process: GO_process,GO:0004363 - glutathione synthase activity: GO_function,GO:0005524 - ATP binding: GO_function,Pfam: Eukaryotic glutathione synthase,Pfam: Eukaryotic glutathione synthase%2C ATP binding domain,Refseq: WP_044556007.1 WP_044556007.1 glutathione synthase ,KEGG: swp:swp_3648 glutathione synthase	Eukaryotic glutathione synthase	1	0	1
swp_07095	CDS	1567179	1568291	+	1113	1567701/		GO:0006810 - transport: GO_process,TIGRFAMs: TonB family C-terminal domain,Pfam: Gram-negative bacterial TonB protein C-terminal,Refseq: WP_044556005.1 WP_044556005.1 energy transducer TonB	TonB family C-terminal domain	1	0	1
swp_07105	CDS	1568959	1570332	-	1374	1569565/		Pfam: LUD domain,Pfam: 4Fe-4S dicluster domain,COG: L-lactate utilization protein LutB%2C contains a ferredoxin-type domain,Refseq: WP_020913671.1 WP_020913671.1 lactate utilization protein ,KEGG: swp:swp_3636 L-lactate dehydrogenase complex protein LldF	LUD domain	1	0	1
swp_07110	CDS	1570341	1571084	-	744	1571014/		Pfam: Cysteine-rich domain,Pfam: Cysteine-rich domain,COG: Fe-S oxidoreductase,Refseq: WP_020913670.1 WP_020913670.1 (Fe-S)-binding protein ,KEGG: swp:swp_3635 L-lactate dehydrogenase complex protein LldE	Cysteine-rich domain	1	0	1
swp_07140	CDS	1578525	1579154	+	630	1578873/		Refseq: WP_044556003.1 WP_044556003.1 hypothetical protein	WP_044556003.1 hypothetical protein	1	0	1
swp_07170	CDS	1584582	1586069	-	1488	1584637/		GO:0009240 - isopentenyl diphosphate biosynthetic process: GO_process,GO:0009228 - thiamine biosynthetic process: GO_process,GO:0008615 - pyridoxine biosynthetic process: GO_process,GO:0016114 - terpenoid biosynthetic process: GO_process,GO:0005737 - cytoplasm: GO_component,GO:0008661 - 1-deoxy-D-xylulose-5-phosphate synthase activity: GO_function,TIGRFAMs: 1-deoxy-D-xylulose-5-phosphate synthase…	1-deoxy-D-xylulose-5-phosphate synthase	1	0	1
swp_07200	CDS	1589077	1590045	+	969	1589999/		Pfam: OmpA family,Pfam: Membrane MotB of proton-channel complex MotA/MotB,COG: Flagellar motor protein MotB,Refseq: WP_020913651.1 WP_020913651.1 flagellar motor protein MotB ,KEGG: swp:swp_3615 chemotaxis protein MotB	OmpA family	1	0	1
swp_07210	CDS	1591923	1592153	-	231		1591938/	Refseq: WP_020913649.1 WP_020913649.1 hypothetical protein	WP_020913649.1 hypothetical protein	0	1	1
swp_07240	CDS	1595694	1596704	-	1011	1596556/		GO:0055114 - oxidation-reduction process: GO_process,GO:0016616 - oxidoreductase activity%2C acting on the CH-OH group of donors%2C NAD or NADP as acceptor: GO_function,Pfam: Isocitrate/isopropylmalate dehydrogenase,COG: Isocitrate/isopropylmalate dehydrogenase,Refseq: WP_020913643.1 WP_020913643.1 isocitrate dehydrogenase ,KEGG: swp:swp_3606 isocitrate dehydrogenase (NAD+)	Isocitrate/isopropylmalate dehydrogenase	1	0	1
swp_07245	CDS	1597105	1599900	+	2796		1599313/	GO:0006508 - proteolysis: GO_process,GO:0008236 - serine-type peptidase activity: GO_function,Pfam: Prolyl oligopeptidase family,COG: Dipeptidyl aminopeptidase/acylaminoacyl peptidase,Refseq: WP_143711201.1 WP_143711201.1 prolyl oligopeptidase family serine peptidase	Prolyl oligopeptidase family	0	1	1
swp_07295	CDS	1606046	1606561	-	516	1606224/		GO:0016787 - hydrolase activity: GO_function,Pfam: NUDIX domain,COG: ADP-ribose pyrophosphatase YjhB%2C NUDIX family,Refseq: WP_020913630.1 WP_020913630.1 NUDIX domain-containing protein	NUDIX domain	1	0	1
swp_07305	CDS	1607504	1608217	-	714	1607608/		GO:0055114 - oxidation-reduction process: GO_process,GO:0051287 - NAD binding: GO_function,GO:0016620 - oxidoreductase activity%2C acting on the aldehyde or oxo group of donors%2C NAD or NADP as acceptor: GO_function,Pfam: Semialdehyde dehydrogenase%2C NAD binding domain,COG: Uncharacterized conserved protein YbjT%2C contains NAD(P)-binding and DUF2867 domains,Refseq: WP_020913626.1 WP_020913626.…	Semialdehyde dehydrogenase%2C NAD binding domain	1	0	1
swp_07330	CDS	1612458	1614692	+	2235	1612996/	1613845/	GO:0009966 - regulation of signal transduction: GO_process,GO:0007165 - signal transduction: GO_process,GO:0009975 - cyclase activity: GO_function,GO:0004871 - obsolete signal transducer activity: GO_function,GO:0005515 - protein binding: GO_function,TIGRFAMs: PAS domain S-box protein,TIGRFAMs: diguanylate cyclase (GGDEF) domain,Pfam: EAL domain,Pfam: Diguanylate cyclase%2C GGDEF domain,Pfam: GAF…	PAS domain S-box protein	1	1	2
swp_07355	CDS	1619154	1620563	-	1410	1620284/		Pfam: Protein of unknown function (DUF3300),Refseq: WP_020913612.1 WP_020913612.1 DUF3300 domain-containing protein	Protein of unknown function (DUF3300)	1	0	1
swp_07380	CDS	1624370	1624915	+	546	1624611/		Refseq: WP_044556486.1 WP_044556486.1 hypothetical protein	WP_044556486.1 hypothetical protein	1	0	1
swp_07400	CDS	1631302	1632642	-	1341	1632590/		GO:0005524 - ATP binding: GO_function,GO:0003676 - nucleic acid binding: GO_function,Pfam: DEAD/DEAH box helicase,Pfam: Helicase conserved C-terminal domain,COG: Superfamily II DNA and RNA helicase,Refseq: WP_020913602.1 WP_020913602.1 DEAD/DEAH box helicase	DEAD/DEAH box helicase	1	0	1
swp_07415	CDS	1634509	1636803	+	2295		1636599/	GO:0017000 - antibiotic biosynthetic process: GO_process,GO:0016787 - hydrolase activity: GO_function,Pfam: Penicillin amidase,COG: Acyl-homoserine lactone (AHL) acylase PvdQ,Refseq: WP_020913601.1 WP_020913601.1 penicillin acylase family protein ,KEGG: swp:swp_3562 penicillin amidase	Penicillin amidase	0	1	1
swp_07430	CDS	1637749	1638774	+	1026		1637940/	Pfam: Uncharacterized protein conserved in bacteria (DUF2219),Refseq: WP_020913599.1 WP_020913599.1 lipid A deacylase LpxR family protein	Uncharacterized protein conserved in bacteria (DUF2219)	0	1	1
swp_07440	CDS	1639938	1641569	-	1632	1641178/		GO:0009966 - regulation of signal transduction: GO_process,GO:0009975 - cyclase activity: GO_function,TIGRFAMs: diguanylate cyclase (GGDEF) domain,Pfam: Diguanylate cyclase%2C GGDEF domain,Pfam: CHASE4 domain,COG: GGDEF domain%2C diguanylate cyclase (c-di-GMP synthetase) or its enzymatically inactive variants,Refseq: WP_020913596.1 WP_020913596.1 diguanylate cyclase	diguanylate cyclase (GGDEF) domain	1	0	1
swp_07455	CDS	1642615	1644243	-	1629		1643971/	GO:0055114 - oxidation-reduction process: GO_process,GO:0018580 - nitronate monooxygenase activity: GO_function,TIGRFAMs: PfaD family protein,Pfam: Nitronate monooxygenase,COG: NAD(P)H-dependent flavin oxidoreductase YrpB%2C nitropropane dioxygenase family,Refseq: WP_020913593.1 WP_020913593.1 eicosapentaenoate synthase subunit PfaD	PfaD family protein	0	1	1
swp_07470	CDS	1650305	1652551	-	2247	1651554/		TIGRFAMs: PfaB family protein,Refseq: WP_020913590.1 WP_020913590.1 PfaB family protein	PfaB family protein	1	0	1
swp_07485	CDS	1662011	1664917	-	2907		1662950/	GO:0006810 - transport: GO_process,GO:0016020 - membrane: GO_component,Pfam: TonB dependent receptor,Pfam: TonB-dependent Receptor Plug Domain,COG: Outer membrane receptor proteins%2C mostly Fe transport,Refseq: WP_020913587.1 WP_020913587.1 TonB-dependent receptor	TonB dependent receptor	0	1	1
swp_07500	CDS	1668970	1669893	+	924	1669064/		GO:0006355 - regulation of transcription%2C DNA-templated: GO_process,GO:0003700 - DNA-binding transcription factor activity: GO_function,Pfam: Bacterial regulatory helix-turn-helix protein%2C lysR family,Pfam: LysR substrate binding domain,COG: DNA-binding transcriptional regulator%2C LysR family,Refseq: WP_020913583.1 WP_020913583.1 LysR family transcriptional regulator	Bacterial regulatory helix-turn-helix protein%2C lysR family	1	0	1
swp_07505	CDS	1669937	1670794	-	858		1670453/	GO:0008616 - queuosine biosynthetic process: GO_process,GO:0043867 - 7-cyano-7-deazaguanine tRNA-ribosyltransferase activity: GO_function,GO:0033739 - preQ1 synthase activity: GO_function,TIGRFAMs: queuine synthase,Pfam: QueF-like protein,Pfam: Nitrile reductase%2C 7-cyano-7-deazaguanine-reductase N-term,COG: NADPH-dependent 7-cyano-7-deazaguanine reductase QueF%2C C-terminal domain%2C T-fold sup…	queuine synthase	0	1	1
swp_07575	CDS	1679788	1680186	-	399		1679805/	Pfam: Protein of unknown function (DUF3301),Refseq: WP_044555988.1 WP_044555988.1 DUF3301 domain-containing protein	Protein of unknown function (DUF3301)	0	1	1
swp_07580	CDS	1680183	1681196	-	1014	1680877/		Pfam: Protein of unknown function (DUF3549),Refseq: WP_020913571.1 WP_020913571.1 DUF3549 family protein	Protein of unknown function (DUF3549)	1	0	1
swp_07590	CDS	1681659	1682495	+	837	1682369/		GO:0001522 - pseudouridine synthesis: GO_process,GO:0009451 - RNA modification: GO_process,GO:0003723 - RNA binding: GO_function,GO:0009982 - pseudouridine synthase activity: GO_function,Pfam: RNA pseudouridylate synthase,COG: Pseudouridylate synthase%2C 23S rRNA- or tRNA-specific,Refseq: WP_020913569.1 WP_020913569.1 tRNA pseudouridine(65) synthase TruC ,KEGG: swp:swp_3530 tRNA pseudouridine65 s…	RNA pseudouridylate synthase	1	0	1
swp_07615	CDS	1685959	1688514	-	2556	1686017/		GO:0018177 - protein uridylylation: GO_process,GO:0016779 - nucleotidyltransferase activity: GO_function,GO:0008773 - [protein-PII] uridylyltransferase activity: GO_function,TIGRFAMs: protein-P-II uridylyltransferase,Pfam: Nucleotidyltransferase domain,Pfam: HD domain,Pfam: GlnD PII-uridylyltransferase,COG: UTP:GlnB (protein PII) uridylyltransferase,Refseq: WP_020913564.1 WP_020913564.1 bifunctio…	protein-P-II uridylyltransferase	1	0	1
swp_07645	CDS	1693421	1694221	+	801	1693982/		GO:0009252 - peptidoglycan biosynthetic process: GO_process,GO:0005737 - cytoplasm: GO_component,GO:0016765 - transferase activity%2C transferring alkyl or aryl - other than methyl groups: GO_function,GO:0008834 - di-trans%2Cpoly-cis-decaprenylcistransferase activity: GO_function,TIGRFAMs: di-trans%2Cpoly-cis-decaprenylcistransferase,Pfam: Putative undecaprenyl diphosphate synthase,COG: Undecapre…	di-trans%2Cpoly-cis-decaprenylcistransferase	1	0	1
swp_07665	CDS	1697712	1700195	+	2484		1699937/	GO:0009279 - cell outer membrane: GO_component,GO:0019867 - outer membrane: GO_component,TIGRFAMs: outer membrane protein assembly complex%2C YaeT protein,Pfam: Surface antigen,Pfam: Surface antigen variable number repeat,Pfam: Surface antigen variable number repeat,Pfam: Surface antigen variable number repeat,Pfam: Surface antigen variable number repeat,COG: Outer membrane protein assembly facto…	outer membrane protein assembly complex%2C YaeT protein	0	1	1
swp_07700	CDS	1705042	1708512	+	3471	1707998/		GO:0006260 - DNA replication: GO_process,GO:0009360 - DNA polymerase III complex: GO_component,GO:0008408 - 3'-5' exonuclease activity: GO_function,GO:0003887 - DNA-directed DNA polymerase activity: GO_function,GO:0003824 - catalytic activity: GO_function,GO:0003676 - nucleic acid binding: GO_function,TIGRFAMs: DNA polymerase III%2C alpha subunit,Pfam: OB-fold nucleic acid binding domain,Pfam: PH…	DNA polymerase III%2C alpha subunit	1	0	1
swp_07705	CDS	1708516	1709874	+	1359	1709288/		GO:0008033 - tRNA processing: GO_process,GO:0006400 - tRNA modification: GO_process,GO:0005737 - cytoplasm: GO_component,GO:0000166 - nucleotide binding: GO_function,GO:0016879 - ligase activity%2C forming carbon-nitrogen bonds: GO_function,GO:0005524 - ATP binding: GO_function,TIGRFAMs: tRNA(Ile)-lysidine synthetase,TIGRFAMs: tRNA(Ile)-lysidine synthetase%2C C-terminal domain,Pfam: PP-loop famil…	tRNA(Ile)-lysidine synthetase	1	0	1
swp_07765	CDS	1720182	1723670	-	3489	1723132/	1722406/	GO:0000160 - phosphorelay signal transduction system: GO_process,GO:0007165 - signal transduction: GO_process,GO:0000155 - phosphorelay sensor kinase activity: GO_function,Pfam: Response regulator receiver domain,Pfam: His Kinase A (phospho-acceptor) domain,Pfam: Histidine kinase-%2C DNA gyrase B-%2C and HSP90-like ATPase,Pfam: PAS fold,COG: Na+/proline symporter,COG: Signal transduction histidin…	Response regulator receiver domain	1	1	2
swp_07780	CDS	1725932	1727896	+	1965	1726737/		GO:0008152 - metabolic process: GO_process,GO:0003824 - catalytic activity: GO_function,Pfam: AMP-binding enzyme,Refseq: WP_020913531.1 WP_020913531.1 long-chain fatty acid--CoA ligase ,KEGG: swp:swp_3490 long-chain acyl-CoA synthetase	AMP-binding enzyme	1	0	1
swp_07845	CDS	1739074	1740441	-	1368		1739728/	GO:0016787 - hydrolase activity: GO_function,Pfam: Amidohydrolase family,Refseq: WP_020913518.1 WP_020913518.1 amidohydrolase family protein	Amidohydrolase family	0	1	1
swp_07895	CDS	1756396	1759491	+	3096		1759288/	GO:0006810 - transport: GO_process,GO:0016020 - membrane: GO_component,GO:0005215 - transporter activity: GO_function,Pfam: AcrB/AcrD/AcrF family,COG: Multidrug efflux pump subunit AcrB,Refseq: WP_020913507.1 WP_020913507.1 efflux RND transporter permease subunit	AcrB/AcrD/AcrF family	0	1	1
swp_07900	CDS	1760137	1761090	+	954		1760761/	GO:0055114 - oxidation-reduction process: GO_process,TIGRFAMs: doubled CXXCH domain,TIGRFAMs: doubled CXXCH domain,TIGRFAMs: decaheme c-type cytochrome%2C DmsE family,Pfam: Doubled CXXCH motif (Paired_CXXCH_1),Pfam: Doubled CXXCH motif (Paired_CXXCH_1),Pfam: Doubled CXXCH motif (Paired_CXXCH_1),Pfam: Doubled CXXCH motif (Paired_CXXCH_1),Refseq: WP_044556477.1 WP_044556477.1 DmsE family decaheme c…	doubled CXXCH domain	0	1	1
swp_07915	CDS	1763335	1765686	+	2352		1763434/	GO:0055114 - oxidation-reduction process: GO_process,GO:0030151 - molybdenum ion binding: GO_function,GO:0016491 - oxidoreductase activity: GO_function,TIGRFAMs: anaerobic dimethyl sulfoxide reductase%2C A subunit%2C DmsA/YnfE family,Pfam: Molybdopterin oxidoreductase,Pfam: Molydopterin dinucleotide binding domain,COG: Anaerobic selenocysteine-containing dehydrogenase,Refseq: WP_020913504.1 WP_02…	anaerobic dimethyl sulfoxide reductase%2C A subunit%2C DmsA/YnfE family	0	1	1
swp_07975	CDS	1775512	1777569	-	2058	1775715/		GO:0005524 - ATP binding: GO_function,Pfam: Biotin carboxylase%2C N-terminal domain,Pfam: Biotin-requiring enzyme,Pfam: Biotin carboxylase C-terminal domain,Pfam: Carbamoyl-phosphate synthase L chain%2C ATP binding domain,COG: Acetyl/propionyl-CoA carboxylase%2C alpha subunit,Refseq: WP_020913491.1 WP_020913491.1 acetyl/propionyl/methylcrotonyl-CoA carboxylase subunit alpha ,KEGG: swp:swp_3445 3-…	Biotin carboxylase%2C N-terminal domain	1	0	1
swp_07985	CDS	1778489	1780096	-	1608		1778982/	Pfam: Carboxyl transferase domain,COG: Acetyl-CoA carboxylase%2C carboxyltransferase component,Refseq: WP_020913489.1 WP_020913489.1 propionyl-CoA carboxylase ,KEGG: swp:swp_3443 3-methylcrotonyl-CoA carboxylase beta subunit	Carboxyl transferase domain	0	1	1
swp_07990	CDS	1780212	1781381	-	1170	1780981/		GO:0055114 - oxidation-reduction process: GO_process,GO:0016627 - oxidoreductase activity%2C acting on the CH-CH group of donors: GO_function,GO:0050660 - flavin adenine dinucleotide binding: GO_function,Pfam: Acyl-CoA dehydrogenase%2C C-terminal domain,Pfam: Acyl-CoA dehydrogenase%2C middle domain,Pfam: Acyl-CoA dehydrogenase%2C N-terminal domain,COG: Acyl-CoA dehydrogenase related to the alkyla…	Acyl-CoA dehydrogenase%2C C-terminal domain	1	0	1
swp_08040	CDS	1792943	1795021	+	2079	1793862/		Pfam: Phytanoyl-CoA dioxygenase (PhyH),Refseq: WP_020913476.1 WP_020913476.1 hypothetical protein	Phytanoyl-CoA dioxygenase (PhyH)	1	0	1
swp_08065	CDS	1797073	1806162	+	9090	1799494/1800340/		Refseq: WP_020913471.1 WP_020913471.1 glycosyl hydrolase BNR repeat protein	WP_020913471.1 glycosyl hydrolase BNR repeat protein	2	0	2
swp_08080	CDS	1809739	1810674	-	936		1810073/	GO:0006355 - regulation of transcription%2C DNA-templated: GO_process,GO:0003700 - DNA-binding transcription factor activity: GO_function,GO:0043565 - sequence-specific DNA binding: GO_function,Pfam: Helix-turn-helix domain,Pfam: Cupin,COG: AraC-type DNA-binding domain and AraC-containing proteins,Refseq: WP_020913467.1 WP_020913467.1 AraC family transcriptional regulator	Helix-turn-helix domain	0	1	1
swp_08110	CDS	1814974	1817910	+	2937	1815388/		GO:0006810 - transport: GO_process,GO:0016020 - membrane: GO_component,GO:0019867 - outer membrane: GO_component,GO:0022857 - transmembrane transporter activity: GO_function,TIGRFAMs: TonB-dependent receptor,Pfam: TonB dependent receptor,Pfam: TonB-dependent Receptor Plug Domain,COG: Outer membrane receptor proteins%2C mostly Fe transport,Refseq: WP_020913460.1 WP_020913460.1 TonB-dependent recep…	TonB-dependent receptor	1	0	1
swp_08115	CDS	1818016	1822350	+	4335		1819768/1821390/	GO:0005975 - carbohydrate metabolic process: GO_process,GO:0003824 - catalytic activity: GO_function,GO:0030246 - carbohydrate binding: GO_function,GO:0004553 - hydrolase activity%2C hydrolyzing O-glycosyl compounds: GO_function,Pfam: Alpha amylase%2C catalytic domain,Pfam: Carbohydrate-binding module 48 (Isoamylase N-terminal domain),Pfam: Bacterial pullanase-associated domain,Pfam: Domain of un…	Alpha amylase%2C catalytic domain	0	2	2
swp_08145	CDS	1828441	1829844	+	1404	1829341/		GO:0006807 - nitrogen compound metabolic process: GO_process,GO:0055114 - oxidation-reduction process: GO_process,GO:0042597 - periplasmic space: GO_component,GO:0042279 - nitrite reductase - cytochrome%2C ammonia-forming activity: GO_function,Pfam: Cytochrome c552,Refseq: WP_143711200.1 WP_143711200.1 ammonia-forming cytochrome c nitrite reductase subunit c552 ,KEGG: swp:swp_3403 nitrite reducta…	Cytochrome c552	1	0	1
swp_08165	CDS	1833131	1833532	+	402		1833489/	Pfam: Type III secretion system lipoprotein chaperone (YscW),Refseq: WP_020913448.1 WP_020913448.1 glycoprotein/polysaccharide metabolism	Type III secretion system lipoprotein chaperone (YscW)	0	1	1
swp_08195	CDS	1838354	1841401	-	3048	1838463/1840987/		GO:0006810 - transport: GO_process,GO:0016020 - membrane: GO_component,Pfam: TonB-dependent Receptor Plug Domain,Pfam: Carboxypeptidase regulatory-like domain,COG: Outer membrane receptor proteins%2C mostly Fe transport,Refseq: WP_020913441.1 WP_020913441.1 TonB-dependent receptor	TonB-dependent Receptor Plug Domain	2	0	2
swp_08205	CDS	1844233	1845732	+	1500	1844564/	1844623/	GO:0006574 - valine catabolic process: GO_process,GO:0055114 - oxidation-reduction process: GO_process,GO:0008152 - metabolic process: GO_process,GO:0004491 - methylmalonate-semialdehyde dehydrogenase - acylating activity: GO_function,GO:0016491 - oxidoreductase activity: GO_function,TIGRFAMs: methylmalonate-semialdehyde dehydrogenase (acylating),Pfam: Aldehyde dehydrogenase family,COG: Acyl-CoA …	methylmalonate-semialdehyde dehydrogenase (acylating)	1	1	2
swp_08235	CDS	1850960	1851193	+	234		1851174/	Refseq: WP_020913430.1 WP_020913430.1 hypothetical protein	WP_020913430.1 hypothetical protein	0	1	1
swp_08240	CDS	1851365	1853401	+	2037	1851823/		GO:0006508 - proteolysis: GO_process,GO:0008236 - serine-type peptidase activity: GO_function,Pfam: Prolyl oligopeptidase family,COG: Dipeptidyl aminopeptidase/acylaminoacyl peptidase,Refseq: WP_020913429.1 WP_020913429.1 S9 family peptidase	Prolyl oligopeptidase family	1	0	1
swp_08270	CDS	1859542	1860042	+	501	1859888/		Pfam: Domain of unknown function (DUF4365),Refseq: WP_020913424.1 WP_020913424.1 DUF4365 domain-containing protein	Domain of unknown function (DUF4365)	1	0	1
swp_08310	CDS	1864409	1865104	+	696	1864469/1864511/		Pfam: Type II secretion system (T2SS)%2C protein G,Refseq: WP_020913419.1 WP_020913419.1 hypothetical protein	Type II secretion system (T2SS)%2C protein G	2	0	2
swp_08335	CDS	1868334	1871903	-	3570	1870105/		Pfam: Met-zincin,Refseq: WP_102043678.1 WP_102043678.1 hypothetical protein	Met-zincin	1	0	1
swp_08375	CDS	1878292	1881168	+	2877	1879093/	1880127/	GO:0006508 - proteolysis: GO_process,GO:0005576 - extracellular region: GO_component,GO:0004252 - serine-type endopeptidase activity: GO_function,GO:0008270 - zinc ion binding: GO_function,Pfam: Collagenase,Pfam: Bacterial pre-peptidase C-terminal domain,Pfam: Peptidase family M9 N-terminal,COG: Predicted metalloprotease%2C contains C-terminal PDZ domain,Refseq: WP_044555971.1 WP_044555971.1 pept…	Collagenase	1	1	2
swp_08410	CDS	1888756	1889574	+	819		1889197/	GO:0006817 - phosphate ion transport: GO_process,GO:0055052 - ATP-binding cassette - ABC transporter complex%2C substrate-binding subunit-containing: GO_component,GO:0009898 - cytoplasmic side of plasma membrane: GO_component,GO:0016887 - ATPase activity: GO_function,GO:0015415 - ATPase-coupled phosphate ion transmembrane transporter activity: GO_function,GO:0005524 - ATP binding: GO_function,TIG…	phosphate ABC transporter%2C ATP-binding protein	0	1	1
swp_08420	CDS	1891077	1893065	+	1989	1892971/	1891390/1891669/	GO:0006810 - transport: GO_process,GO:0015697 - quaternary ammonium group transport: GO_process,GO:0016020 - membrane: GO_component,GO:0005215 - transporter activity: GO_function,GO:0015652 - quaternary ammonium group:proton symporter activity: GO_function,TIGRFAMs: transporter%2C betaine/carnitine/choline transporter (BCCT) family,Pfam: BCCT%2C betaine/carnitine/choline family transporter,COG: C…	transporter%2C betaine/carnitine/choline transporter (BCCT) family	1	2	3
swp_08435	CDS	1894604	1895776	+	1173	1895028/		Refseq: WP_020913391.1 WP_020913391.1 hypothetical protein	WP_020913391.1 hypothetical protein	1	0	1
swp_08440	CDS	1895930	1897174	+	1245	1896549/1896893/		Pfam: Methyltransferase domain,Refseq: WP_044555970.1 WP_044555970.1 methyltransferase	Methyltransferase domain	2	0	2
swp_08450	CDS	1898560	1899465	+	906		1898871/	Pfam: alpha/beta hydrolase fold,COG: Pimeloyl-ACP methyl ester carboxylesterase,Refseq: WP_020913387.1 WP_020913387.1 alpha/beta fold hydrolase ,KEGG: swp:swp_3335 3-alkyl-4-acyloxetan-2-one decarboxylase	alpha/beta hydrolase fold	0	1	1
swp_08480	CDS	1904345	1905061	+	717	1904862/		GO:0016887 - ATPase activity: GO_function,GO:0005524 - ATP binding: GO_function,Pfam: ABC transporter,COG: ABC-type lipoprotein export system%2C ATPase component,Refseq: WP_020913382.1 WP_020913382.1 ABC transporter ATP-binding protein ,KEGG: swp:swp_3330 putative ABC transport system ATP-binding protein	ABC transporter	1	0	1
swp_08490	CDS	1907725	1909107	+	1383	1908857/		GO:0006355 - regulation of transcription%2C DNA-templated: GO_process,GO:0000160 - phosphorelay signal transduction system: GO_process,GO:0008134 - transcription factor binding: GO_function,GO:0043565 - sequence-specific DNA binding: GO_function,GO:0005524 - ATP binding: GO_function,Pfam: Response regulator receiver domain,Pfam: Sigma-54 interaction domain,Pfam: Bacterial regulatory protein%2C Fi…	Response regulator receiver domain	1	0	1
swp_08510	CDS	1911575	1912198	+	624		1911622/	GO:0008152 - metabolic process: GO_process,GO:0003824 - catalytic activity: GO_function,Pfam: Isochorismatase family,COG: Nicotinamidase-related amidase,Refseq: WP_020913376.1 WP_020913376.1 isochorismatase family protein	Isochorismatase family	0	1	1
swp_08515	CDS	1912246	1913133	-	888	1912985/		GO:0006355 - regulation of transcription%2C DNA-templated: GO_process,GO:0003700 - DNA-binding transcription factor activity: GO_function,Pfam: Bacterial regulatory helix-turn-helix protein%2C lysR family,Pfam: LysR substrate binding domain,COG: DNA-binding transcriptional regulator%2C LysR family,Refseq: WP_044556469.1 WP_044556469.1 LysR family transcriptional regulator	Bacterial regulatory helix-turn-helix protein%2C lysR family	1	0	1
swp_08530	CDS	1914879	1916456	+	1578		1916003/	GO:0006810 - transport: GO_process,GO:0015697 - quaternary ammonium group transport: GO_process,GO:0016020 - membrane: GO_component,GO:0005215 - transporter activity: GO_function,GO:0015652 - quaternary ammonium group:proton symporter activity: GO_function,TIGRFAMs: transporter%2C betaine/carnitine/choline transporter (BCCT) family,Pfam: BCCT%2C betaine/carnitine/choline family transporter,COG: C…	transporter%2C betaine/carnitine/choline transporter (BCCT) family	0	1	1
swp_08535	CDS	1916543	1917259	-	717	1917073/		GO:0006139 - nucleobase-containing compound metabolic process: GO_process,GO:0004527 - exonuclease activity: GO_function,TIGRFAMs: exonuclease%2C DNA polymerase III%2C epsilon subunit family,Pfam: Exonuclease,COG: DNA polymerase III%2C epsilon subunit or related 3'-5' exonuclease,Refseq: WP_020913371.1 WP_020913371.1 3'-5' exonuclease ,KEGG: swp:swp_3319 DNA polymerase III subunit epsilon	exonuclease%2C DNA polymerase III%2C epsilon subunit family	1	0	1
swp_08560	CDS	1923697	1924539	-	843	1923741/		Refseq: WP_020913362.1 WP_020913362.1 hypothetical protein	WP_020913362.1 hypothetical protein	1	0	1
swp_08625	CDS	1939611	1939808	+	198	1939629/		Refseq: WP_044555966.1 WP_044555966.1 hypothetical protein	WP_044555966.1 hypothetical protein	1	0	1
swp_08640	CDS	1941714	1943360	-	1647	1941919/		GO:0015940 - pantothenate biosynthetic process: GO_process,GO:0019752 - carboxylic acid metabolic process: GO_process,GO:0016831 - carboxy-lyase activity: GO_function,GO:0030170 - pyridoxal phosphate binding: GO_function,TIGRFAMs: putative pyridoxal-dependent aspartate 1-decarboxylase,Pfam: Pyridoxal-dependent decarboxylase conserved domain,COG: Glutamate or tyrosine decarboxylase or a related PL…	putative pyridoxal-dependent aspartate 1-decarboxylase	1	0	1
swp_08675	CDS	1954141	1956978	+	2838	1955573/		GO:0006810 - transport: GO_process,GO:0016020 - membrane: GO_component,Pfam: TonB dependent receptor,Pfam: TonB-dependent Receptor Plug Domain,COG: Outer membrane receptor proteins%2C mostly Fe transport,Refseq: WP_020913340.1 WP_020913340.1 TonB-dependent receptor	TonB dependent receptor	1	0	1
swp_08725	CDS	1972445	1974682	-	2238		1973564/	Refseq: WP_044555964.1 WP_044555964.1 hypothetical protein	WP_044555964.1 hypothetical protein	0	1	1
swp_08730	CDS	1975172	1977328	-	2157		1975579/	GO:0055114 - oxidation-reduction process: GO_process,TIGRFAMs: decaheme c-type cytochrome%2C OmcA/MtrC family,Refseq: WP_079891948.1 WP_079891948.1 OmcA/MtrC family decaheme c-type cytochrome	decaheme c-type cytochrome%2C OmcA/MtrC family	0	1	1
swp_08745	CDS	1979345	1981468	-	2124	1980050/		GO:0055114 - oxidation-reduction process: GO_process,GO:0045203 - integral component of cell outer membrane: GO_component,TIGRFAMs: decaheme-associated outer membrane protein%2C MtrB/PioB family,Pfam: Putative outer membrane beta-barrel porin%2C MtrB/PioB,Refseq: WP_143711252.1 WP_143711252.1 MtrB/PioB family decaheme-associated outer membrane protein	decaheme-associated outer membrane protein%2C MtrB/PioB family	1	0	1
swp_08750	CDS	1981481	1982446	-	966	1981666/		GO:0055114 - oxidation-reduction process: GO_process,TIGRFAMs: doubled CXXCH domain,TIGRFAMs: doubled CXXCH domain,TIGRFAMs: decaheme c-type cytochrome%2C DmsE family,Pfam: Doubled CXXCH motif (Paired_CXXCH_1),Pfam: Doubled CXXCH motif (Paired_CXXCH_1),Pfam: Doubled CXXCH motif (Paired_CXXCH_1),Refseq: WP_020913326.1 WP_020913326.1 DmsE family decaheme c-type cytochrome	doubled CXXCH domain	1	0	1
swp_08780	CDS	1988969	1989685	-	717		1989415/	GO:0009245 - lipid A biosynthetic process: GO_process,GO:0016787 - hydrolase activity: GO_function,GO:0008758 - UDP-2%2C3-diacylglucosamine hydrolase activity: GO_function,TIGRFAMs: UDP-2%2C3-diacylglucosamine diphosphatase,Pfam: Calcineurin-like phosphoesterase,COG: UDP-2%2C3-diacylglucosamine pyrophosphatase LpxH,Refseq: WP_020913320.1 WP_020913320.1 UDP-2%2C3-diacylglucosamine diphosphatase ,K…	UDP-2%2C3-diacylglucosamine diphosphatase	0	1	1
swp_08795	CDS	1992017	1992877	-	861		1992460/	GO:0055114 - oxidation-reduction process: GO_process,GO:0004488 - methylenetetrahydrofolate dehydrogenase - NADP+ activity: GO_function,Pfam: Tetrahydrofolate dehydrogenase/cyclohydrolase%2C catalytic domain,Pfam: Tetrahydrofolate dehydrogenase/cyclohydrolase%2C NAD(P)-binding domain,COG: 5%2C10-methylene-tetrahydrofolate dehydrogenase/Methenyl tetrahydrofolate cyclohydrolase,Refseq: WP_020913317…	Tetrahydrofolate dehydrogenase/cyclohydrolase%2C catalytic domain	0	1	1
swp_08830	CDS	1997572	1999929	+	2358	1999205/		GO:0006508 - proteolysis: GO_process,GO:0004176 - ATP-dependent peptidase activity: GO_function,GO:0004252 - serine-type endopeptidase activity: GO_function,GO:0008846 - obsolete endopeptidase La activity: GO_function,GO:0005524 - ATP binding: GO_function,TIGRFAMs: endopeptidase La,Pfam: ATPase family associated with various cellular activities (AAA),Pfam: ATP-dependent protease La (LON) substrat…	endopeptidase La	1	0	1
swp_08840	CDS	2000670	2002529	+	1860		2000890/	Pfam: PPIC-type PPIASE domain,Pfam: SurA N-terminal domain,COG: Parvulin-like peptidyl-prolyl isomerase,Refseq: WP_020913312.1 WP_020913312.1 peptidyl-prolyl cis-trans isomerase ,KEGG: swp:swp_3257 peptidyl-prolyl cis-trans isomerase D	PPIC-type PPIASE domain	0	1	1
swp_08845	CDS	2003245	2004447	-	1203	2003891/		GO:0055114 - oxidation-reduction process: GO_process,GO:0016491 - oxidoreductase activity: GO_function,Pfam: Enoyl reductase FAD binding domain,Pfam: Trans-2-enoyl-CoA reductase catalytic region,Pfam: NAD(P)H binding domain of trans-2-enoyl-CoA reductase,COG: Trans-2-enoyl-CoA reductase,Refseq: WP_020913311.1 WP_020913311.1 trans-2-enoyl-CoA reductase family protein ,KEGG: swp:swp_3256 enoyl-[acy…	Enoyl reductase FAD binding domain	1	0	1
swp_08870	CDS	2008384	2010012	-	1629	2009192/		Pfam: Bacterial extracellular solute-binding proteins%2C family 5 Middle,COG: ABC-type transport system%2C periplasmic component,Refseq: WP_020913306.1 WP_020913306.1 ABC transporter substrate-binding protein ,KEGG: swp:swp_3251 cationic peptide transport system substrate-binding protein	Bacterial extracellular solute-binding proteins%2C family 5 Middle	1	0	1
swp_08895	CDS	2012793	2014238	+	1446		2014063/	Pfam: YcjX-like family%2C DUF463,Refseq: WP_020913301.1 WP_020913301.1 YcjX family protein ,KEGG: swp:swp_3246 uncharacterized protein	YcjX-like family%2C DUF463	0	1	1
swp_08910	CDS	2016965	2018359	-	1395		2017818/	GO:0006814 - sodium ion transport: GO_process,GO:0006820 - anion transport: GO_process,GO:0055085 - transmembrane transport: GO_process,GO:0016020 - membrane: GO_component,GO:0005887 - integral component of plasma membrane: GO_component,GO:0005215 - transporter activity: GO_function,GO:0008509 - anion transmembrane transporter activity: GO_function,TIGRFAMs: transporter%2C divalent anion:Na+ symp…	transporter%2C divalent anion:Na+ symporter (DASS) family	0	1	1
swp_08925	CDS	2020753	2022444	-	1692		2022287/	Refseq: WP_020913295.1 WP_020913295.1 hypothetical protein	WP_020913295.1 hypothetical protein	0	1	1
swp_08940	CDS	2023223	2023585	-	363	2023344/		Refseq: WP_044556465.1 WP_044556465.1 hypothetical protein	WP_044556465.1 hypothetical protein	1	0	1
swp_08990	CDS	2029562	2032057	+	2496	2029863/	2029902/2031207/	Refseq: WP_020913286.1 WP_020913286.1 hypothetical protein	WP_020913286.1 hypothetical protein	1	2	3
swp_09040	CDS	2036897	2038549	+	1653		2038191/	TIGRFAMs: sporadically distributed protein%2C TIGR04141 family,Refseq: WP_044555954.1 WP_044555954.1 hypothetical protein	sporadically distributed protein%2C TIGR04141 family	0	1	1
swp_09060	CDS	2040998	2041660	-	663	2041485/		Pfam: Primosomal replication protein priC,Refseq: WP_020913273.1 WP_020913273.1 primosomal replication protein N'' ,KEGG: swp:swp_3216 primosomal replication protein N''	Primosomal replication protein priC	1	0	1
swp_09090	CDS	2050536	2051891	+	1356		2051186/	GO:0006810 - transport: GO_process,GO:0016020 - membrane: GO_component,GO:0008565 - protein transporter activity: GO_function,Pfam: MotA/TolQ/ExbB proton channel family,COG: Biopolymer transport protein ExbB/TolQ,Refseq: WP_020913266.1 WP_020913266.1 MotA/TolQ/ExbB proton channel family protein ,KEGG: swp:swp_3207 biopolymer transport protein ExbB	MotA/TolQ/ExbB proton channel family	0	1	1
swp_09115	CDS	2054815	2055321	-	507	2054876/		Pfam: Diguanylate cyclase%2C GGDEF domain,Refseq: WP_020913261.1 WP_020913261.1 diguanylate cyclase	Diguanylate cyclase%2C GGDEF domain	1	0	1
swp_09120	CDS	2055397	2057220	+	1824	2056181/		Pfam: Bacterial protein of unknown function (DUF885),Refseq: WP_020913260.1 WP_020913260.1 DUF885 domain-containing protein	Bacterial protein of unknown function (DUF885)	1	0	1
swp_09155	CDS	2062097	2062870	+	774	2062567/		GO:0016021 - integral component of membrane: GO_component,Pfam: Sulfite exporter TauE/SafE,COG: Uncharacterized membrane protein YfcA,Refseq: WP_020913253.1 WP_020913253.1 TSUP family transporter ,KEGG: swp:swp_3194 uncharacterized protein	Sulfite exporter TauE/SafE	1	0	1
swp_09215	CDS	2078100	2079458	-	1359	2079039/		GO:0007165 - signal transduction: GO_process,GO:0016021 - integral component of membrane: GO_component,GO:0004871 - obsolete signal transducer activity: GO_function,Pfam: Histidine kinase-%2C DNA gyrase B-%2C and HSP90-like ATPase,COG: Signal transduction histidine kinase,Refseq: WP_020913241.1 WP_020913241.1 HAMP domain-containing histidine kinase	Histidine kinase-%2C DNA gyrase B-%2C and HSP90-like ATPase	1	0	1
swp_09235	CDS	2082393	2085461	+	3069	2083567/2084279/2085034/		Pfam: AAA domain,Pfam: Putative exonuclease SbcCD%2C C subunit,COG: DNA repair exonuclease SbcCD ATPase subunit,Refseq: WP_020913236.1 WP_020913236.1 SMC family ATPase ,KEGG: swp:swp_3177 DNA repair protein SbcC/Rad50	AAA domain	3	0	3
swp_09265	CDS	2088884	2089330	+	447	2089095/		Pfam: YHS domain,Refseq: WP_020913231.1 WP_020913231.1 YHS domain-containing protein	YHS domain	1	0	1
swp_09270	CDS	2089646	2090989	-	1344	2090493/		GO:0005524 - ATP binding: GO_function,GO:0003676 - nucleic acid binding: GO_function,Pfam: DEAD/DEAH box helicase,Pfam: Helicase conserved C-terminal domain,COG: Superfamily II DNA and RNA helicase,Refseq: WP_020913230.1 WP_020913230.1 DEAD/DEAH box helicase	DEAD/DEAH box helicase	1	0	1
swp_09300	CDS	2097472	2097936	+	465	2097752/		GO:0009265 - 2'-deoxyribonucleotide biosynthetic process: GO_process,GO:0051539 - 4 iron%2C 4 sulfur cluster binding: GO_function,TIGRFAMs: anaerobic ribonucleoside-triphosphate reductase activating protein,Pfam: 4Fe-4S single cluster domain,COG: Organic radical activating enzyme,Refseq: WP_020913223.1 WP_020913223.1 anaerobic ribonucleoside-triphosphate reductase-activating protein ,KEGG: swp:sw…	anaerobic ribonucleoside-triphosphate reductase activating protein	1	0	1
swp_09330	CDS	2100746	2103169	-	2424		2101158/	GO:0006508 - proteolysis: GO_process,GO:0004252 - serine-type endopeptidase activity: GO_function,Pfam: Subtilase family,Pfam: Subtilase family,Pfam: Proprotein convertase P-domain,Pfam: PA domain,Pfam: Bacterial pre-peptidase C-terminal domain,Pfam: Peptidase inhibitor I9,COG: Serine protease%2C subtilisin family,Refseq: WP_020913218.1 WP_020913218.1 S8 family serine peptidase ,KEGG: swp:swp_315…	Subtilase family	0	1	1
swp_09350	CDS	2107827	2108885	-	1059	2108332/	2108406/	GO:0006810 - transport: GO_process,GO:0005215 - transporter activity: GO_function,TIGRFAMs: efflux transporter%2C RND family%2C MFP subunit,Pfam: Barrel-sandwich domain of CusB or HlyD membrane-fusion,COG: Multidrug efflux pump subunit AcrA (membrane-fusion protein),Refseq: WP_044555945.1 WP_044555945.1 efflux RND transporter periplasmic adaptor subunit	efflux transporter%2C RND family%2C MFP subunit	1	1	2
swp_09375	CDS	2113846	2114409	-	564	2114057/		GO:0006355 - regulation of transcription%2C DNA-templated: GO_process,GO:0006352 - DNA-templated transcription%2C initiation: GO_process,GO:0003700 - DNA-binding transcription factor activity: GO_function,GO:0016987 - sigma factor activity: GO_function,GO:0003677 - DNA binding: GO_function,TIGRFAMs: RNA polymerase sigma factor%2C sigma-70 family,Pfam: Sigma-70 region 2,Pfam: Sigma-70%2C region 4,…	RNA polymerase sigma factor%2C sigma-70 family	1	0	1
swp_09380	CDS	2114578	2116209	-	1632	2114690/		Pfam: Oxygen tolerance,Refseq: WP_020913207.1 WP_020913207.1 protein BatD	Oxygen tolerance	1	0	1
swp_09395	CDS	2119126	2119647	-	522	2119439/		Pfam: Domain of unknown function (DUF4381),Refseq: WP_020913204.1 WP_020913204.1 DUF4381 domain-containing protein	Domain of unknown function (DUF4381)	1	0	1
swp_09435	CDS	2126796	2131151	-	4356	2127213/2128192/		GO:0009966 - regulation of signal transduction: GO_process,GO:0007165 - signal transduction: GO_process,GO:0009975 - cyclase activity: GO_function,GO:0004871 - obsolete signal transducer activity: GO_function,GO:0005515 - protein binding: GO_function,TIGRFAMs: PAS domain S-box protein,TIGRFAMs: diguanylate cyclase (GGDEF) domain,Pfam: EAL domain,Pfam: Diguanylate cyclase%2C GGDEF domain,Pfam: Two…	PAS domain S-box protein	2	0	2
swp_09455	CDS	2135667	2136611	+	945	2135836/		GO:0042273 - ribosomal large subunit biogenesis: GO_process,GO:0018364 - peptidyl-glutamine methylation: GO_process,GO:0008152 - metabolic process: GO_process,GO:0008757 - S-adenosylmethionine-dependent methyltransferase activity: GO_function,GO:0008276 - protein methyltransferase activity: GO_function,GO:0008168 - methyltransferase activity: GO_function,TIGRFAMs: methyltransferase%2C HemK family…	methyltransferase%2C HemK family	1	0	1
swp_09480	CDS	2140542	2141069	+	528	2140944/		GO:0006396 - RNA processing: GO_process,GO:0008173 - RNA methyltransferase activity: GO_function,GO:0003723 - RNA binding: GO_function,Pfam: SpoU rRNA Methylase family,Refseq: WP_020913187.1 WP_020913187.1 RNA methyltransferase	SpoU rRNA Methylase family	1	0	1
swp_09525	CDS	2152487	2153764	+	1278	2153367/		GO:0006760 - folic acid-containing compound metabolic process: GO_process,GO:0009058 - biosynthetic process: GO_process,GO:0046654 - tetrahydrofolate biosynthetic process: GO_process,GO:0005737 - cytoplasm: GO_component,GO:0008841 - dihydrofolate synthase activity: GO_function,GO:0004326 - tetrahydrofolylpolyglutamate synthase activity: GO_function,GO:0016874 - ligase activity: GO_function,GO:000…	bifunctional protein FolC	1	0	1
swp_09545	CDS	2156629	2156901	-	273		2156675/	Refseq: WP_044555938.1 WP_044555938.1 hypothetical protein	WP_044555938.1 hypothetical protein	0	1	1
swp_09550	CDS	2157104	2159089	+	1986		2158484/	GO:0006265 - DNA topological change: GO_process,GO:0003917 - DNA topoisomerase type I activity: GO_function,GO:0003916 - DNA topoisomerase activity: GO_function,GO:0003677 - DNA binding: GO_function,TIGRFAMs: DNA topoisomerase III,Pfam: DNA topoisomerase,Pfam: Toprim domain,COG: DNA topoisomerase IA,Refseq: WP_020913174.1 WP_020913174.1 DNA topoisomerase III ,KEGG: swp:swp_3111 DNA topoisomerase …	DNA topoisomerase III	0	1	1
swp_09570	CDS	2162533	2165673	+	3141	2165093/		GO:0006810 - transport: GO_process,GO:0030001 - metal ion transport: GO_process,GO:0016021 - integral component of membrane: GO_component,GO:0016020 - membrane: GO_component,GO:0005215 - transporter activity: GO_function,GO:0051139 - metal ion:proton antiporter activity: GO_function,TIGRFAMs: heavy metal efflux pump%2C CzcA family,Pfam: AcrB/AcrD/AcrF family,COG: Cu/Ag efflux pump CusA,Refseq: WP…	heavy metal efflux pump%2C CzcA family	1	0	1
swp_09620	CDS	2174486	2176672	-	2187		2174663/	GO:0007165 - signal transduction: GO_process,GO:0000155 - phosphorelay sensor kinase activity: GO_function,TIGRFAMs: proteobacterial dedicated sortase system histidine kinase,Pfam: His Kinase A (phospho-acceptor) domain,Pfam: Histidine kinase-%2C DNA gyrase B-%2C and HSP90-like ATPase,COG: Signal transduction histidine kinase,Refseq: WP_044555935.1 WP_044555935.1 proteobacterial dedicated sortase…	proteobacterial dedicated sortase system histidine kinase	0	1	1
swp_09685	CDS	2188458	2191619	-	3162		2189293/	GO:0006810 - transport: GO_process,GO:0016020 - membrane: GO_component,GO:0005215 - transporter activity: GO_function,Pfam: AcrB/AcrD/AcrF family,COG: Multidrug efflux pump subunit AcrB,Refseq: WP_020913148.1 WP_020913148.1 efflux RND transporter permease subunit	AcrB/AcrD/AcrF family	0	1	1
swp_09725	CDS	2197358	2199436	-	2079	2198640/		GO:0006810 - transport: GO_process,GO:0016020 - membrane: GO_component,GO:0019867 - outer membrane: GO_component,GO:0022857 - transmembrane transporter activity: GO_function,TIGRFAMs: TonB-dependent heme/hemoglobin receptor family protein,Pfam: TonB dependent receptor,Pfam: TonB-dependent Receptor Plug Domain,COG: Outer membrane receptor proteins%2C mostly Fe transport,Refseq: WP_020913140.1 WP_0…	TonB-dependent heme/hemoglobin receptor family protein	1	0	1
swp_09735	CDS	2200595	2201116	-	522	2200639/		Pfam: Predicted periplasmic protein (DUF2271),Refseq: WP_020913136.1 WP_020913136.1 DUF2271 domain-containing protein	Predicted periplasmic protein (DUF2271)	1	0	1
swp_09785	CDS	2208824	2212183	-	3360	2212080/		GO:0006401 - RNA catabolic process: GO_process,GO:0004540 - ribonuclease activity: GO_function,GO:0003723 - RNA binding: GO_function,GO:0003676 - nucleic acid binding: GO_function,TIGRFAMs: ribonuclease%2C Rne/Rng family,Pfam: S1 RNA binding domain,Pfam: Ribonuclease E/G family,COG: Ribonuclease G or E,Refseq: WP_020913124.1 WP_020913124.1 ribonuclease E ,KEGG: swp:swp_3056 ribonuclease E	ribonuclease%2C Rne/Rng family	1	0	1
swp_09800	CDS	2214493	2215074	-	582	2214803/		GO:0000917 - division septum assembly: GO_process,GO:0030428 - cell septum: GO_component,GO:0047429 - nucleoside-triphosphate diphosphatase activity: GO_function,TIGRFAMs: septum formation protein Maf,Pfam: Maf-like protein,COG: Predicted house-cleaning NTP pyrophosphatase%2C Maf/HAM1 superfamily,Refseq: WP_020913121.1 WP_020913121.1 septum formation inhibitor Maf	septum formation protein Maf	1	0	1
swp_09880	CDS	2228177	2228983	+	807		2228577/	Pfam: Methyltransferase domain,COG: SAM-dependent methyltransferase,Refseq: WP_020913104.1 WP_020913104.1 23S rRNA (guanine(745)-N(1))-methyltransferase ,KEGG: swp:swp_3034 23S rRNA (guanine745-N1)-methyltransferase	Methyltransferase domain	0	1	1
swp_09910	CDS	2234681	2236594	+	1914	2236170/		GO:0008295 - spermidine biosynthetic process: GO_process,GO:0008792 - arginine decarboxylase activity: GO_function,GO:0003824 - catalytic activity: GO_function,TIGRFAMs: arginine decarboxylase,Pfam: Pyridoxal-dependent decarboxylase%2C pyridoxal binding domain,COG: Arginine decarboxylase (spermidine biosynthesis),Refseq: WP_020913095.1 WP_020913095.1 biosynthetic arginine decarboxylase ,KEGG: swp…	arginine decarboxylase	1	0	1
swp_09915	CDS	2236679	2237605	+	927		2236857/	GO:0008295 - spermidine biosynthetic process: GO_process,GO:0006597 - spermine biosynthetic process: GO_process,GO:0004014 - adenosylmethionine decarboxylase activity: GO_function,Pfam: Adenosylmethionine decarboxylase,Refseq: WP_020913094.1 WP_020913094.1 adenosylmethionine decarboxylase ,KEGG: swp:swp_3023 S-adenosylmethionine decarboxylase	Adenosylmethionine decarboxylase	0	1	1
swp_09950	CDS	2241880	2242755	+	876	2241992/		Pfam: Putative ATP-dependant zinc protease,Pfam: Putative ATP-dependant zinc protease,Refseq: WP_020913089.1 WP_020913089.1 hypothetical protein	Putative ATP-dependant zinc protease	1	0	1
swp_09960	CDS	2245674	2247167	-	1494	2246098/		GO:0007165 - signal transduction: GO_process,GO:0016020 - membrane: GO_component,GO:0004871 - obsolete signal transducer activity: GO_function,Pfam: Methyl-accepting chemotaxis protein (MCP) signalling domain,COG: Methyl-accepting chemotaxis protein,Refseq: WP_020913087.1 WP_020913087.1 methyl-accepting chemotaxis protein ,KEGG: swp:swp_3016 methyl-accepting chemotaxis protein	Methyl-accepting chemotaxis protein (MCP) signalling domain	1	0	1
swp_09965	CDS	2247596	2248249	+	654	2247621/		GO:0006432 - phenylalanyl-tRNA aminoacylation: GO_process,GO:0043039 - tRNA aminoacylation: GO_process,GO:0005737 - cytoplasm: GO_component,GO:0004826 - phenylalanine-tRNA ligase activity: GO_function,GO:0000049 - tRNA binding: GO_function,GO:0000166 - nucleotide binding: GO_function,GO:0004812 - aminoacyl-tRNA ligase activity: GO_function,GO:0005524 - ATP binding: GO_function,Pfam: tRNA syntheta…	tRNA synthetases class II core domain (F)	1	0	1
swp_09985	CDS	2251360	2252298	+	939	2251681/2252194/		GO:0009245 - lipid A biosynthetic process: GO_process,GO:0016021 - integral component of membrane: GO_component,GO:0016740 - transferase activity: GO_function,TIGRFAMs: lipid A biosynthesis (KDO)2-(lauroyl)-lipid IVA acyltransferase,Pfam: Bacterial lipid A biosynthesis acyltransferase,COG: Lauroyl/myristoyl acyltransferase,Refseq: WP_020913084.1 WP_020913084.1 lauroyl-Kdo(2)-lipid IV(A) myristoyl…	lipid A biosynthesis (KDO)2-(lauroyl)-lipid IVA acyltransferase	2	0	2
swp_10000	CDS	2254590	2255231	-	642		2254944/	GO:0000105 - histidine biosynthetic process: GO_process,GO:0004635 - phosphoribosyl-AMP cyclohydrolase activity: GO_function,GO:0004636 - phosphoribosyl-ATP diphosphatase activity: GO_function,TIGRFAMs: phosphoribosyl-ATP diphosphatase,Pfam: Phosphoribosyl-AMP cyclohydrolase,Pfam: Phosphoribosyl-ATP pyrophosphohydrolase,COG: Phosphoribosyl-AMP cyclohydrolase,COG: Phosphoribosyl-ATP pyrophosphohyd…	phosphoribosyl-ATP diphosphatase	0	1	1
swp_10025	CDS	2258626	2259678	-	1053	2258936/		GO:0009058 - biosynthetic process: GO_process,GO:0000105 - histidine biosynthetic process: GO_process,GO:0004400 - histidinol-phosphate transaminase activity: GO_function,GO:0030170 - pyridoxal phosphate binding: GO_function,TIGRFAMs: histidinol-phosphate transaminase,Pfam: Aminotransferase class I and II,COG: Histidinol-phosphate/aromatic aminotransferase or cobyric acid decarboxylase,Refseq: WP…	histidinol-phosphate transaminase	1	0	1
swp_10030	CDS	2259675	2260994	-	1320	2259760/		GO:0000105 - histidine biosynthetic process: GO_process,GO:0055114 - oxidation-reduction process: GO_process,GO:0051287 - NAD binding: GO_function,GO:0004399 - histidinol dehydrogenase activity: GO_function,GO:0008270 - zinc ion binding: GO_function,TIGRFAMs: histidinol dehydrogenase,Pfam: Histidinol dehydrogenase,COG: Histidinol dehydrogenase,Refseq: WP_020913075.1 WP_020913075.1 histidinol dehy…	histidinol dehydrogenase	1	0	1
swp_10035	CDS	2260999	2261898	-	900		2261078/	GO:0000105 - histidine biosynthetic process: GO_process,GO:0005737 - cytoplasm: GO_component,GO:0000287 - magnesium ion binding: GO_function,GO:0003879 - ATP phosphoribosyltransferase activity: GO_function,TIGRFAMs: ATP phosphoribosyltransferase,TIGRFAMs: ATP phosphoribosyltransferase%2C C-terminal domain,Pfam: ATP phosphoribosyltransferase,Pfam: HisG%2C C-terminal domain,COG: ATP phosphoribosylt…	ATP phosphoribosyltransferase	0	1	1
swp_10085	CDS	2274093	2275322	-	1230		2275295/	Refseq: WP_020913065.1 WP_020913065.1 Chitodextrinase precursor	WP_020913065.1 Chitodextrinase precursor	0	1	1
swp_10090	CDS	2275283	2277925	-	2643		2275295/	GO:0006032 - chitin catabolic process: GO_process,GO:0004568 - chitinase activity: GO_function,Pfam: Chitinase A%2C N-terminal domain,Pfam: Chitinase A%2C N-terminal domain,COG: PKD repeat,Refseq: WP_020913065.1 WP_020913065.1 Chitodextrinase precursor	Chitinase A%2C N-terminal domain	0	1	1
swp_10110	CDS	2280911	2281255	+	345	2281242/		Pfam: Ion channel,Refseq: WP_044556446.1 WP_044556446.1 two pore domain potassium channel family protein	Ion channel	1	0	1
swp_10130	CDS	2283122	2286268	-	3147		2284934/	Pfam: Dicarboxylate transport,Refseq: WP_020913059.1 WP_020913059.1 hypothetical protein	Dicarboxylate transport	0	1	1
swp_10155	CDS	2293318	2295327	+	2010	2293742/2295127/		GO:0007165 - signal transduction: GO_process,GO:0016021 - integral component of membrane: GO_component,GO:0016020 - membrane: GO_component,GO:0004871 - obsolete signal transducer activity: GO_function,Pfam: Methyl-accepting chemotaxis protein (MCP) signalling domain,Pfam: HAMP domain,Pfam: Cache domain,COG: Methyl-accepting chemotaxis protein,Refseq: WP_044555916.1 WP_044555916.1 methyl-accepting…	Methyl-accepting chemotaxis protein (MCP) signalling domain	2	0	2
swp_10185	CDS	2298197	2300284	-	2088	2298524/2299381/		GO:0009166 - nucleotide catabolic process: GO_process,GO:0016787 - hydrolase activity: GO_function,Pfam: Calcineurin-like phosphoesterase,Pfam: 5'-nucleotidase%2C C-terminal domain,COG: 2'%2C3'-cyclic-nucleotide 2'-phosphodiesterase/5'- or 3'-nucleotidase%2C 5'-nucleotidase family,Refseq: WP_124730535.1 WP_124730535.1 bifunctional 2'%2C3'-cyclic-nucleotide 2'-phosphodiesterase/3'-nucleotidase ,KE…	Calcineurin-like phosphoesterase	2	0	2
swp_10255	CDS	2317232	2317939	+	708	2317481/		GO:0009061 - anaerobic respiration: GO_process,GO:0006099 - tricarboxylic acid cycle: GO_process,GO:0009060 - aerobic respiration: GO_process,GO:0051536 - iron-sulfur cluster binding: GO_function,GO:0000104 - succinate dehydrogenase activity: GO_function,GO:0009055 - electron transfer activity: GO_function,TIGRFAMs: succinate dehydrogenase and fumarate reductase iron-sulfur protein,Pfam: 2Fe-2S i…	succinate dehydrogenase and fumarate reductase iron-sulfur protein	1	0	1
swp_10300	CDS	2330850	2331350	+	501	2331055/		GO:0008080 - N-acetyltransferase activity: GO_function,Pfam: Acetyltransferase (GNAT) domain,COG: Protein N-acetyltransferase%2C RimJ/RimL family,Refseq: WP_020913019.1 WP_020913019.1 GNAT family N-acetyltransferase	Acetyltransferase (GNAT) domain	1	0	1
swp_10365	CDS	2344139	2344909	+	771	2344568/		GO:0008152 - metabolic process: GO_process,GO:0008168 - methyltransferase activity: GO_function,Pfam: Methyltransferase domain,Refseq: WP_020913006.1 WP_020913006.1 methyltransferase domain-containing protein ,KEGG: swp:swp_2926 malonyl-CoA O-methyltransferase	Methyltransferase domain	1	0	1
swp_10370	CDS	2344936	2345601	+	666	2345186/		GO:0009102 - biotin biosynthetic process: GO_process,GO:0004141 - dethiobiotin synthase activity: GO_function,TIGRFAMs: dethiobiotin synthase,Pfam: AAA domain,COG: Dethiobiotin synthetase,Refseq: WP_020913005.1 WP_020913005.1 dethiobiotin synthase ,KEGG: swp:swp_2925 dethiobiotin synthetase	dethiobiotin synthase	1	0	1
swp_10375	CDS	2345897	2346760	+	864		2346493/	GO:0006508 - proteolysis: GO_process,GO:0004222 - metalloendopeptidase activity: GO_function,Pfam: Peptidase family M48,COG: Zn-dependent protease with chaperone function,Refseq: WP_020913004.1 WP_020913004.1 protease HtpX ,KEGG: swp:swp_2924 heat shock protein HtpX	Peptidase family M48	0	1	1
swp_10390	CDS	2350748	2351662	+	915		2351178/	GO:0008152 - metabolic process: GO_process,GO:0019354 - siroheme biosynthetic process: GO_process,GO:0008168 - methyltransferase activity: GO_function,GO:0004851 - uroporphyrin-III C-methyltransferase activity: GO_function,TIGRFAMs: uroporphyrinogen-III C-methyltransferase,Pfam: Tetrapyrrole (Corrin/Porphyrin) Methylases,COG: Uroporphyrinogen-III methylase (siroheme synthase),Refseq: WP_044556440…	uroporphyrinogen-III C-methyltransferase	0	1	1
swp_10405	CDS	2353690	2356320	+	2631		2354666/	GO:0055114 - oxidation-reduction process: GO_process,GO:0051536 - iron-sulfur cluster binding: GO_function,GO:0020037 - heme binding: GO_function,GO:0016491 - oxidoreductase activity: GO_function,TIGRFAMs: nitrite reductase [NAD(P)H]%2C large subunit,Pfam: Nitrite and sulphite reductase 4Fe-4S domain,Pfam: Nitrite/Sulfite reductase ferredoxin-like half domain,Pfam: BFD-like [2Fe-2S] binding domai…	nitrite reductase [NAD(P)H]%2C large subunit	0	1	1
swp_10440	CDS	2362774	2363130	+	357	2363035/		Pfam: HIT domain,COG: Diadenosine tetraphosphate (Ap4A) hydrolase or other HIT family hydrolase,Refseq: WP_020912991.1 WP_020912991.1 purine nucleoside phosphoramidase ,KEGG: swp:swp_2911 histidine triad (HIT) family protein	HIT domain	1	0	1
swp_10470	CDS	2364836	2367022	+	2187	2365690/	2365103/	GO:0006810 - transport: GO_process,GO:0016020 - membrane: GO_component,Pfam: TonB dependent receptor,Pfam: TonB-dependent Receptor Plug Domain,COG: Outer membrane receptor proteins%2C mostly Fe transport,Refseq: WP_020912987.1 WP_020912987.1 TonB-dependent receptor	TonB dependent receptor	1	1	2
swp_10490	CDS	2368094	2369122	+	1029		2368207/	Pfam: Phosphotransferase enzyme family,Refseq: WP_020912984.1 WP_020912984.1 phosphotransferase	Phosphotransferase enzyme family	0	1	1
swp_10585	CDS	2384727	2385350	+	624		2384817/	GO:0006814 - sodium ion transport: GO_process,GO:0016020 - membrane: GO_component,GO:0016655 - oxidoreductase activity%2C acting on NAD - PH%2C quinone or similar compound as acceptor: GO_function,TIGRFAMs: NADH:ubiquinone oxidoreductase%2C Na(+)-translocating%2C D subunit,Pfam: Rnf-Nqr subunit%2C membrane protein,Refseq: WP_020912965.1 WP_020912965.1 NADH:ubiquinone reductase (Na(+)-transporting…	NADH:ubiquinone oxidoreductase%2C Na(+)-translocating%2C D subunit	0	1	1
swp_10635	CDS	2397509	2398669	-	1161		2398578/	GO:0006570 - tyrosine metabolic process: GO_process,GO:0055114 - oxidation-reduction process: GO_process,GO:0006559 - L-phenylalanine catabolic process: GO_process,GO:0004411 - homogentisate 1%2C2-dioxygenase activity: GO_function,Pfam: homogentisate 1%2C2-dioxygenase,Refseq: WP_020912950.1 WP_020912950.1 homogentisate 1%2C2-dioxygenase ,KEGG: swp:swp_2870 homogentisate 1%2C2-dioxygenase	homogentisate 1%2C2-dioxygenase	0	1	1
swp_10685	CDS	2405971	2406888	+	918	2406224/	2406377/	Refseq: WP_020912938.1 WP_020912938.1 1-aminocyclopropane-1-carboxylate deaminase	WP_020912938.1 1-aminocyclopropane-1-carboxylate deaminase	1	1	2
swp_10805	CDS	2432256	2432900	+	645	2432398/		GO:0015949 - nucleobase-containing small molecule interconversion: GO_process,GO:0004798 - thymidylate kinase activity: GO_function,TIGRFAMs: dTMP kinase,Pfam: Thymidylate kinase,COG: Thymidylate kinase,Refseq: WP_020912912.1 WP_020912912.1 dTMP kinase ,KEGG: swp:swp_2832 dTMP kinase	dTMP kinase	1	0	1
swp_10860	CDS	2443266	2443904	+	639	2443540/		Pfam: ProQ/FINO family,Pfam: ProQ C-terminal domain,COG: sRNA-binding protein,Refseq: WP_020912899.1 WP_020912899.1 RNA chaperone ProQ ,KEGG: swp:swp_2819 ProP effector	ProQ/FINO family	1	0	1
swp_10895	CDS	2453762	2456065	+	2304		2455437/	GO:0016020 - membrane: GO_component,Pfam: MMPL family,Pfam: MMPL family,COG: Predicted exporter protein%2C RND superfamily,Refseq: WP_020912892.1 WP_020912892.1 RND family transporter ,KEGG: swp:swp_2812 uncharacterized protein	MMPL family	0	1	1
swp_10905	CDS	2461232	2462251	+	1020	2461518/		GO:0055114 - oxidation-reduction process: GO_process,GO:0009220 - pyrimidine ribonucleotide biosynthetic process: GO_process,GO:0005737 - cytoplasm: GO_component,GO:0016627 - oxidoreductase activity%2C acting on the CH-CH group of donors: GO_function,GO:0004152 - dihydroorotate dehydrogenase activity: GO_function,TIGRFAMs: dihydroorotate dehydrogenase (fumarate),Pfam: Dihydroorotate dehydrogenase…	dihydroorotate dehydrogenase (fumarate)	1	0	1
swp_10930	CDS	2466719	2468629	+	1911		2466877/	GO:0016887 - ATPase activity: GO_function,GO:0005524 - ATP binding: GO_function,GO:0003677 - DNA binding: GO_function,Pfam: ABC transporter,Pfam: ABC transporter,Pfam: ABC transporter,Pfam: ABC transporter C-terminal domain,COG: ATPase components of ABC transporters with duplicated ATPase domains,Refseq: WP_020912884.1 WP_020912884.1 ABC transporter ATP-binding protein ,KEGG: swp:swp_2804 ABC tra…	ABC transporter	0	1	1
swp_10940	CDS	2470732	2470908	+	177	2470908/		Pfam: Ribosome modulation factor,Refseq: WP_012155190.1 WP_012155190.1 MULTISPECIES: ribosome modulation factor ,KEGG: spl:Spea_1950 ribosome modulation factor	Ribosome modulation factor	1	0	1
swp_10960	CDS	2473778	2474269	+	492	2473848/		GO:0000160 - phosphorelay signal transduction system: GO_process,Pfam: Response regulator receiver domain,COG: DNA-binding response regulator%2C NarL/FixJ family%2C contains REC and HTH domains,Refseq: WP_012277434.1 WP_012277434.1 MULTISPECIES: UvrY/SirA/GacA family response regulator transcription factor ,KEGG: swp:swp_2799 two-component system%2C NarL family%2C invasion response regulator UvrY	Response regulator receiver domain	1	0	1
swp_10965	CDS	2474456	2476285	+	1830	2475426/		GO:0006281 - DNA repair: GO_process,GO:0006289 - nucleotide-excision repair: GO_process,GO:0009380 - excinuclease repair complex: GO_component,GO:0009381 - excinuclease ABC activity: GO_function,GO:0005515 - protein binding: GO_function,GO:0003677 - DNA binding: GO_function,TIGRFAMs: excinuclease ABC subunit C,Pfam: GIY-YIG catalytic domain,Pfam: UvrB/uvrC motif,Pfam: UvrC Helix-hairpin-helix N-t…	excinuclease ABC subunit C	1	0	1
swp_10995	CDS	2478280	2479674	+	1395		2478338/	GO:0016740 - transferase activity: GO_function,Pfam: Putative peptidoglycan binding domain,Pfam: L%2CD-transpeptidase catalytic domain,Refseq: WP_020912874.1 WP_020912874.1 L%2CD-transpeptidase family protein ,KEGG: swp:swp_2794 L%2CD-transpeptidase YcbB	Putative peptidoglycan binding domain	0	1	1
swp_11000	CDS	2479828	2480319	+	492	2479916/	2479867/	Pfam: Bacterial protein of unknown function (DUF882),COG: Uncharacterized conserved protein YcbK%2C DUF882 family,Refseq: WP_044555899.1 WP_044555899.1 DUF882 domain-containing protein	Bacterial protein of unknown function (DUF882)	1	1	2
swp_11055	CDS	2495419	2496321	+	903	2495767/		GO:0016787 - hydrolase activity: GO_function,Pfam: Asparaginase,COG: Isoaspartyl peptidase or L-asparaginase%2C Ntn-hydrolase superfamily,Refseq: WP_020912862.1 WP_020912862.1 isoaspartyl peptidase/L-asparaginase ,KEGG: swp:swp_2782 beta-aspartyl-peptidase (threonine type)	Asparaginase	1	0	1
swp_11065	CDS	2496565	2496846	+	282		2496767/	Refseq: WP_020912861.1 WP_020912861.1 hypothetical protein	WP_020912861.1 hypothetical protein	0	1	1
swp_11070	CDS	2496991	2497995	+	1005		2497950/	Pfam: Solitary outer membrane autotransporter beta-barrel domain,Refseq: WP_020912860.1 WP_020912860.1 Solitary outer membrane autotransporter beta-barrel domain	Solitary outer membrane autotransporter beta-barrel domain	0	1	1
swp_11080	CDS	2498678	2502556	+	3879	2499766/	2501290/	GO:0006139 - nucleobase-containing compound metabolic process: GO_process,GO:0008026 - ATP-dependent helicase activity: GO_function,GO:0005524 - ATP binding: GO_function,GO:0003676 - nucleic acid binding: GO_function,GO:0004386 - helicase activity: GO_function,TIGRFAMs: RNA helicase HrpA,Pfam: DEAD/DEAH box helicase,Pfam: Helicase conserved C-terminal domain,Pfam: Helicase associated domain (HA2)…	RNA helicase HrpA	1	1	2
swp_11115	CDS	2507646	2508644	-	999	2508199/2508598/		GO:0009252 - peptidoglycan biosynthetic process: GO_process,GO:0008716 - D-alanine-D-alanine ligase activity: GO_function,TIGRFAMs: D-alanine--D-alanine ligase,Pfam: D-ala D-ala ligase N-terminus,Pfam: D-ala D-ala ligase C-terminus,COG: D-alanine-D-alanine ligase and related ATP-grasp enzymes,Refseq: WP_020912852.1 WP_020912852.1 D-alanine--D-alanine ligase ,KEGG: swp:swp_2771 D-alanine-D-alanine…	D-alanine--D-alanine ligase	2	0	2
swp_11125	CDS	2510735	2514433	-	3699	2512194/2512230/2513802/		GO:0006310 - DNA recombination: GO_process,GO:0006281 - DNA repair: GO_process,GO:0009338 - exodeoxyribonuclease V complex: GO_component,GO:0016787 - hydrolase activity: GO_function,GO:0008854 - exodeoxyribonuclease V activity: GO_function,GO:0005524 - ATP binding: GO_function,TIGRFAMs: exodeoxyribonuclease V%2C beta subunit,Pfam: UvrD/REP helicase N-terminal domain,Pfam: PD-(D/E)XK nuclease supe…	exodeoxyribonuclease V%2C beta subunit	3	0	3
swp_11130	CDS	2514435	2518109	-	3675	2517127/		GO:0006310 - DNA recombination: GO_process,GO:0006281 - DNA repair: GO_process,GO:0009338 - exodeoxyribonuclease V complex: GO_component,GO:0008854 - exodeoxyribonuclease V activity: GO_function,TIGRFAMs: exodeoxyribonuclease V%2C gamma subunit,Pfam: Exodeoxyribonuclease V%2C gamma subunit,Refseq: WP_020912849.1 WP_020912849.1 exodeoxyribonuclease V subunit gamma ,KEGG: swp:swp_2767 exodeoxyribon…	exodeoxyribonuclease V%2C gamma subunit	1	0	1
swp_11135	CDS	2518169	2519338	-	1170	2518758/		Pfam: Transglutaminase-like superfamily,COG: Transglutaminase-like enzyme%2C putative cysteine protease,Refseq: WP_020912848.1 WP_020912848.1 DUF3488 domain-containing protein ,KEGG: swp:swp_2766 protein-glutamine gamma-glutamyltransferase	Transglutaminase-like superfamily	1	0	1
swp_11220	CDS	2536806	2537516	+	711	2537420/		GO:0032297 - negative regulation of DNA-dependent DNA replication initiation: GO_process,GO:0016818 - hydrolase activity%2C acting on acid anhydrides%2C in phosphorus-containing anhydrides: GO_function,TIGRFAMs: DnaA regulatory inactivator Hda,Pfam: Bacterial dnaA protein,COG: Chromosomal replication initiation ATPase DnaA,Refseq: WP_020912832.1 WP_020912832.1 DnaA inactivator Hda ,KEGG: swp:swp_…	DnaA regulatory inactivator Hda	1	0	1
swp_11255	CDS	2543421	2544515	+	1095		2544464/	Pfam: AI-2E family transporter,COG: Predicted PurR-regulated permease PerM,Refseq: WP_020912824.1 WP_020912824.1 AI-2E family transporter ,KEGG: swp:swp_2742 putative permease	AI-2E family transporter	0	1	1
swp_11260	CDS	2544560	2545459	-	900	2545230/		GO:0043200 - response to amino acid: GO_process,GO:0006355 - regulation of transcription%2C DNA-templated: GO_process,GO:0008156 - negative regulation of DNA replication: GO_process,GO:0005737 - cytoplasm: GO_component,GO:0003700 - DNA-binding transcription factor activity: GO_function,GO:0016564 - obsolete transcription repressor activity: GO_function,GO:0003677 - DNA binding: GO_function,TIGRFA…	transcriptional regulator%2C ArgP family	1	0	1
swp_11285	CDS	2548391	2549491	+	1101		2549178/	Pfam: NlpB/DapX lipoprotein,Refseq: WP_020912818.1 WP_020912818.1 outer membrane protein assembly factor BamC ,KEGG: swp:swp_2734 outer membrane protein assembly factor BamC	NlpB/DapX lipoprotein	0	1	1
swp_11305	CDS	2555322	2557859	+	2538	2555615/		TIGRFAMs: YD repeat (two copies),Pfam: RHS Repeat,COG: Uncharacterized conserved protein RhaS%2C contains 28 RHS repeats,Refseq: WP_020912815.1 WP_020912815.1 RHS repeat protein	YD repeat (two copies)	1	0	1
swp_11315	CDS	2558976	2560508	+	1533	2559790/		GO:0005515 - protein binding: GO_function,TIGRFAMs: RHS repeat-associated core domain,COG: Uncharacterized conserved protein RhaS%2C contains 28 RHS repeats,Refseq: WP_079891995.1 WP_079891995.1 RHS repeat-associated core domain-containing protein	RHS repeat-associated core domain	1	0	1
swp_11430	CDS	2576530	2576739	-	210	2576537/		Pfam: Protein of unknown function (DUF2897),Refseq: WP_020912793.1 WP_020912793.1 DUF2897 family protein	Protein of unknown function (DUF2897)	1	0	1
swp_11480	CDS	2584733	2586439	-	1707	2585555/		GO:0009401 - phosphoenolpyruvate-dependent sugar phosphotransferase system: GO_process,GO:0016310 - phosphorylation: GO_process,GO:0006808 - regulation of nitrogen utilization: GO_process,GO:0008965 - phosphoenolpyruvate-protein phosphotransferase activity: GO_function,GO:0016772 - transferase activity%2C transferring phosphorus-containing groups: GO_function,TIGRFAMs: phosphoenolpyruvate-protein…	phosphoenolpyruvate-protein phosphotransferase	1	0	1
swp_11500	CDS	2589231	2589932	+	702	2589826/		Pfam: Protein of unknown function (DUF3334),Refseq: WP_020912779.1 WP_020912779.1 DUF3334 family protein	Protein of unknown function (DUF3334)	1	0	1
swp_11560	CDS	2602247	2603629	-	1383	2603622/		Pfam: Protein of unknown function (DUF3612),Refseq: WP_020912767.1 WP_020912767.1 DUF3612 domain-containing protein	Protein of unknown function (DUF3612)	1	0	1
swp_11570	CDS	2604535	2606664	-	2130	2605110/		Pfam: Glycoside hydrolase 97,Pfam: Glycosyl-hydrolase 97 N-terminal,Pfam: Glycosyl-hydrolase 97 C-terminal%2C oligomerisation,Refseq: WP_020912765.1 WP_020912765.1 glycoside hydrolase family 97 protein ,KEGG: swp:swp_2676 alpha-glucosidase	Glycoside hydrolase 97	1	0	1
swp_11585	CDS	2610992	2613814	-	2823	2611296/		GO:0006810 - transport: GO_process,GO:0016020 - membrane: GO_component,GO:0019867 - outer membrane: GO_component,GO:0022857 - transmembrane transporter activity: GO_function,TIGRFAMs: TonB-dependent receptor,Pfam: TonB dependent receptor,Pfam: TonB-dependent Receptor Plug Domain,COG: Outer membrane receptor proteins%2C mostly Fe transport,Refseq: WP_020912761.1 WP_020912761.1 TonB-dependent recep…	TonB-dependent receptor	1	0	1
swp_11590	CDS	2614287	2615753	+	1467	2615176/		GO:0005975 - carbohydrate metabolic process: GO_process,GO:0003824 - catalytic activity: GO_function,Pfam: Alpha amylase%2C catalytic domain,COG: Glycosidase,Refseq: WP_020912760.1 WP_020912760.1 alpha amylase catalytic subunit ,KEGG: swp:swp_2670 alpha-glucosidase	Alpha amylase%2C catalytic domain	1	0	1
swp_11665	CDS	2630134	2630424	+	291		2630410/	Refseq: WP_044555881.1 WP_044555881.1 hypothetical protein	WP_044555881.1 hypothetical protein	0	1	1
swp_11670	CDS	2630746	2631978	+	1233	2631191/		Pfam: CobQ/CobB/MinD/ParA nucleotide binding domain,Refseq: WP_020912746.1 WP_020912746.1 Flp pilus assembly protein ,KEGG: swp:swp_2656 pilus assembly protein CpaE	CobQ/CobB/MinD/ParA nucleotide binding domain	1	0	1
swp_11680	CDS	2633322	2634299	+	978	2633956/		Pfam: Type II secretion system (T2SS)%2C protein F,Refseq: WP_020912744.1 WP_020912744.1 Tight adherence TadB-like protein ,KEGG: swp:swp_2654 tight adherence protein B	Type II secretion system (T2SS)%2C protein F	1	0	1
swp_11720	CDS	2640176	2642407	-	2232		2642360/	GO:0006464 - cellular protein modification process: GO_process,GO:0003725 - double-stranded RNA binding: GO_function,GO:0008270 - zinc ion binding: GO_function,GO:0003998 - acylphosphatase activity: GO_function,TIGRFAMs: carbamoyltransferase HypF,Pfam: Acylphosphatase,Pfam: Telomere recombination,Pfam: HypF finger,Pfam: HypF finger,COG: Hydrogenase maturation factor HypF (carbamoyltransferase),Re…	carbamoyltransferase HypF	0	1	1
swp_11800	CDS	2658603	2660183	-	1581	2658928/		GO:0019752 - carboxylic acid metabolic process: GO_process,GO:0004451 - isocitrate lyase activity: GO_function,Pfam: Isocitrate lyase family,Pfam: Isocitrate lyase family,Pfam: Isocitrate lyase family,COG: Isocitrate lyase,Refseq: WP_108946496.1 WP_108946496.1 isocitrate lyase ,KEGG: spl:Spea_2041 isocitrate lyase	Isocitrate lyase family	1	0	1
swp_11805	CDS	2660294	2661244	+	951	2660718/		GO:0006355 - regulation of transcription%2C DNA-templated: GO_process,GO:0003700 - DNA-binding transcription factor activity: GO_function,Pfam: Bacterial regulatory helix-turn-helix protein%2C lysR family,Pfam: LysR substrate binding domain,COG: DNA-binding transcriptional regulator%2C LysR family,Refseq: WP_020912717.1 WP_020912717.1 LysR family transcriptional regulator	Bacterial regulatory helix-turn-helix protein%2C lysR family	1	0	1
swp_11910	CDS	2682131	2683672	+	1542	2683227/		GO:0008152 - metabolic process: GO_process,GO:0016746 - transferase activity%2C transferring acyl groups: GO_function,Pfam: 2-oxoacid dehydrogenases acyltransferase (catalytic domain),Pfam: Biotin-requiring enzyme,Pfam: Biotin-requiring enzyme,Pfam: e3 binding domain,COG: Pyruvate/2-oxoglutarate dehydrogenase complex%2C dihydrolipoamide acyltransferase (E2) component,Refseq: WP_020912697.1 WP_020…	2-oxoacid dehydrogenases acyltransferase (catalytic domain)	1	0	1
swp_11920	CDS	2685165	2687159	+	1995	2686924/		GO:0007165 - signal transduction: GO_process,GO:0016020 - membrane: GO_component,GO:0004871 - obsolete signal transducer activity: GO_function,Pfam: Methyl-accepting chemotaxis protein (MCP) signalling domain,Pfam: Nitrate and nitrite sensing,COG: Methyl-accepting chemotaxis protein,Refseq: WP_020912695.1 WP_020912695.1 methyl-accepting chemotaxis protein	Methyl-accepting chemotaxis protein (MCP) signalling domain	1	0	1
swp_11950	CDS	2690688	2692622	+	1935	2691484/		GO:0006310 - DNA recombination: GO_process,GO:0005524 - ATP binding: GO_function,GO:0003676 - nucleic acid binding: GO_function,GO:0004386 - helicase activity: GO_function,TIGRFAMs: ATP-dependent DNA helicase%2C RecQ family,Pfam: DEAD/DEAH box helicase,Pfam: Helicase conserved C-terminal domain,Pfam: RecQ zinc-binding,COG: Superfamily II DNA helicase RecQ,Refseq: WP_020912691.1 WP_020912691.1 Rec…	ATP-dependent DNA helicase%2C RecQ family	1	0	1
swp_12045	CDS	2712005	2714401	-	2397	2713209/		GO:0015691 - cadmium ion transport: GO_process,GO:0030001 - metal ion transport: GO_process,GO:0006825 - copper ion transport: GO_process,GO:0042625 - ATPase coupled ion transmembrane transporter activity: GO_function,GO:0004008 - copper-exporting ATPase activity: GO_function,GO:0015434 - cadmium-transporting ATPase activity: GO_function,GO:0046873 - metal ion transmembrane transporter activity: …	HAD ATPase%2C P-type%2C family IC	1	0	1
swp_12100	CDS	2723731	2724816	+	1086	2724782/		TIGRFAMs: DGQHR domain,TIGRFAMs: DNA sulfur modification protein DndB,Pfam: DNA-sulfur modification-associated,Refseq: WP_023234371.1 WP_023234371.1 DNA sulfur modification protein DndB ,KEGG: gqu:AWC35_14205 DNA sulfur modification protein DndB	DGQHR domain	1	0	1
swp_12125	CDS	2729305	2730519	-	1215	2729487/		GO:0016226 - iron-sulfur cluster assembly: GO_process,GO:0031071 - cysteine desulfurase activity: GO_function,TIGRFAMs: cysteine desulfurase IscS,Pfam: Aminotransferase class-V,COG: Cysteine sulfinate desulfinase/cysteine desulfurase or related enzyme,Refseq: WP_001295373.1 WP_001295373.1 MULTISPECIES: IscS subfamily cysteine desulfurase ,KEGG: ena:ECNA114_2609 cysteine desulfurase	cysteine desulfurase IscS	1	0	1
swp_12130	CDS	2731030	2731458	-	429		2731085/	Refseq: WP_011078082.1 WP_011078082.1 hypothetical protein	WP_011078082.1 hypothetical protein	0	1	1
swp_12155	CDS	2733423	2735561	-	2139	2733538/2734710/2735244/		GO:0006260 - DNA replication: GO_process,Pfam: Bacteriophage replication gene A protein (GPA),Refseq: WP_020912657.1 WP_020912657.1 replication endonuclease	Bacteriophage replication gene A protein (GPA)	3	0	3
swp_12165	CDS	2736640	2737434	-	795		2736923/	Pfam: Phosphotransferase enzyme family,Refseq: WP_004614937.1 WP_004614937.1 MULTISPECIES: APH(3')-II family aminoglycoside O-phosphotransferase ,KEGG: diz:CT688_13520 aminoglycoside 3'-phosphotransferase II	Phosphotransferase enzyme family	0	1	1
swp_12175	CDS	2738918	2739811	-	894	2739741/		GO:0006355 - regulation of transcription%2C DNA-templated: GO_process,GO:0003700 - DNA-binding transcription factor activity: GO_function,Pfam: Bacterial regulatory helix-turn-helix protein%2C lysR family,Pfam: LysR substrate binding domain,COG: DNA-binding transcriptional regulator%2C LysR family,Refseq: WP_020912654.1 WP_020912654.1 LysR family transcriptional regulator	Bacterial regulatory helix-turn-helix protein%2C lysR family	1	0	1
swp_12235	CDS	2752520	2755729	+	3210	2755719/		GO:0006810 - transport: GO_process,GO:0016020 - membrane: GO_component,GO:0005215 - transporter activity: GO_function,Pfam: AcrB/AcrD/AcrF family,COG: Multidrug efflux pump subunit AcrB,Refseq: WP_020912642.1 WP_020912642.1 efflux RND transporter permease subunit	AcrB/AcrD/AcrF family	1	0	1
swp_12245	CDS	2756147	2757481	-	1335		2756250/	GO:0015893 - drug transport: GO_process,GO:0055085 - transmembrane transport: GO_process,GO:0016021 - integral component of membrane: GO_component,GO:0015238 - drug transmembrane transporter activity: GO_function,TIGRFAMs: drug resistance transporter%2C Bcr/CflA subfamily,Pfam: Major Facilitator Superfamily,COG: Predicted arabinose efflux permease%2C MFS family,Refseq: WP_044556406.1 WP_044556406…	drug resistance transporter%2C Bcr/CflA subfamily	0	1	1
swp_12255	CDS	2758604	2759266	+	663		2759067/	Pfam: Inhibitor of apoptosis-promoting Bax1,COG: Integral membrane protein%2C interacts with FtsH,Refseq: WP_044556405.1 WP_044556405.1 Bax inhibitor-1/YccA family protein ,KEGG: swp:swp_2544 modulator of FtsH protease	Inhibitor of apoptosis-promoting Bax1	0	1	1
swp_12365	CDS	2778726	2779769	+	1044	2778805/		GO:0006310 - DNA recombination: GO_process,GO:0015074 - DNA integration: GO_process,GO:0003677 - DNA binding: GO_function,Pfam: Phage integrase family,Refseq: WP_020912617.1 WP_020912617.1 tyrosine-type recombinase/integrase	Phage integrase family	1	0	1
swp_12375	CDS	2782277	2784856	-	2580	2783857/		GO:0008270 - zinc ion binding: GO_function,GO:0008237 - metallopeptidase activity: GO_function,Pfam: Peptidase family M1 domain,Pfam: ERAP1-like C-terminal domain,COG: Aminopeptidase N,Refseq: WP_020912615.1 WP_020912615.1 M1 family metallopeptidase ,KEGG: swp:swp_2519 cytosol alanyl aminopeptidase	Peptidase family M1 domain	1	0	1
swp_12405	CDS	2790133	2791893	+	1761	2791349/		GO:0007165 - signal transduction: GO_process,GO:0000155 - phosphorelay sensor kinase activity: GO_function,Pfam: His Kinase A (phospho-acceptor) domain,Pfam: Histidine kinase-%2C DNA gyrase B-%2C and HSP90-like ATPase,Pfam: ABC transporter%2C phosphonate%2C periplasmic substrate-binding protein,Refseq: WP_044556399.1 WP_044556399.1 PhnD/SsuA/transferrin family substrate-binding protein	His Kinase A (phospho-acceptor) domain	1	0	1
swp_12485	CDS	2806171	2806866	-	696		2806742/	GO:0006207 - 'de novo' pyrimidine nucleobase biosynthetic process: GO_process,GO:0009220 - pyrimidine ribonucleotide biosynthetic process: GO_process,GO:0004590 - orotidine-5'-phosphate decarboxylase activity: GO_function,TIGRFAMs: orotidine 5'-phosphate decarboxylase,Pfam: Orotidine 5'-phosphate decarboxylase / HUMPS family,COG: Orotidine-5'-phosphate decarboxylase,Refseq: WP_020912593.1 WP_0209…	orotidine 5'-phosphate decarboxylase	0	1	1
swp_12535	CDS	2817211	2819904	-	2694	2819288/		GO:0006265 - DNA topological change: GO_process,GO:0009330 - DNA topoisomerase complex - ATP-hydrolyzing: GO_component,GO:0005694 - chromosome: GO_component,GO:0003916 - DNA topoisomerase activity: GO_function,GO:0003677 - DNA binding: GO_function,GO:0003918 - DNA topoisomerase type II - ATP-hydrolyzing activity: GO_function,GO:0005524 - ATP binding: GO_function,TIGRFAMs: DNA gyrase%2C A subunit,…	DNA gyrase%2C A subunit	1	0	1
swp_12545	CDS	2820900	2821592	+	693	2821091/		GO:0008152 - metabolic process: GO_process,GO:0016787 - hydrolase activity: GO_function,TIGRFAMs: HAD hydrolase%2C family IA%2C variant 1,Pfam: Haloacid dehalogenase-like hydrolase,COG: Phosphoglycolate phosphatase%2C HAD superfamily,Refseq: WP_044555858.1 WP_044555858.1 HAD-IA family hydrolase ,KEGG: swp:swp_2479 N-acetyl-D-muramate 6-phosphate phosphatase	HAD hydrolase%2C family IA%2C variant 1	1	0	1
swp_12560	CDS	2824354	2825484	+	1131	2824664/		GO:0055114 - oxidation-reduction process: GO_process,Pfam: Ribonucleotide reductase%2C small chain,COG: Ribonucleotide reductase beta subunit%2C ferritin-like domain,Refseq: WP_020912577.1 WP_020912577.1 ribonucleotide-diphosphate reductase subunit beta ,KEGG: swp:swp_2476 ribonucleoside-diphosphate reductase beta chain	Ribonucleotide reductase%2C small chain	1	0	1
swp_12580	CDS	2827684	2829699	-	2016		2829427/	GO:0055114 - oxidation-reduction process: GO_process,GO:0016491 - oxidoreductase activity: GO_function,GO:0010181 - FMN binding: GO_function,Pfam: NADH:flavin oxidoreductase / NADH oxidase family,Pfam: Pyridine nucleotide-disulphide oxidoreductase,COG: NADPH-dependent 2%2C4-dienoyl-CoA reductase%2C sulfur reductase%2C or a related oxidoreductase,COG: 2%2C4-dienoyl-CoA reductase or related NADH-de…	NADH:flavin oxidoreductase / NADH oxidase family	0	1	1
swp_12710	CDS	2844195	2845337	-	1143		2845084/	GO:0006012 - galactose metabolic process: GO_process,GO:0004335 - galactokinase activity: GO_function,GO:0005534 - galactose binding: GO_function,GO:0005524 - ATP binding: GO_function,TIGRFAMs: galactokinase,Pfam: GHMP kinases N terminal domain,Pfam: GHMP kinases C terminal,Pfam: Galactokinase galactose-binding signature,COG: Galactokinase,Refseq: WP_020912558.1 WP_020912558.1 galactokinase ,KEGG…	galactokinase	0	1	1
swp_12720	CDS	2846962	2848446	-	1485	2847209/	2847574/	GO:0016021 - integral component of membrane: GO_component,Pfam: Na+/H+ antiporter family,COG: Na+/H+ antiporter NhaC,Refseq: WP_020912556.1 WP_020912556.1 Na+/H+ antiporter NhaC ,KEGG: swp:swp_2454 Na+:H+ antiporter%2C NhaC family	Na+/H+ antiporter family	1	1	2
swp_12820	CDS	2867702	2868196	-	495	2867985/		GO:0055114 - oxidation-reduction process: GO_process,GO:0008152 - metabolic process: GO_process,GO:0016491 - oxidoreductase activity: GO_function,Pfam: Aldehyde dehydrogenase family,COG: Acyl-CoA reductase or other NAD-dependent aldehyde dehydrogenase,Refseq: WP_041419789.1 WP_041419789.1 aldehyde dehydrogenase	Aldehyde dehydrogenase family	1	0	1
swp_12875	CDS	2882206	2883681	-	1476		2883562/	GO:0006810 - transport: GO_process,GO:0009279 - cell outer membrane: GO_component,GO:0005215 - transporter activity: GO_function,GO:0015288 - porin activity: GO_function,TIGRFAMs: efflux transporter%2C outer membrane factor (OMF) lipoprotein%2C NodT family,Pfam: Outer membrane efflux protein,Pfam: Outer membrane efflux protein,COG: Outer membrane protein TolC,Refseq: WP_020912526.1 WP_020912526.1…	efflux transporter%2C outer membrane factor (OMF) lipoprotein%2C NodT family	0	1	1
swp_12965	CDS	2905061	2906797	-	1737		2905796/	Pfam: von Willebrand factor type A domain,Refseq: WP_020912508.1 WP_020912508.1 VWA domain-containing protein ,KEGG: swp:swp_2405 Ca-activated chloride channel homolog	von Willebrand factor type A domain	0	1	1
swp_12990	CDS	2910814	2913507	+	2694		2911329/	GO:0048037 - cofactor binding: GO_function,GO:0008080 - N-acetyltransferase activity: GO_function,Pfam: Acetyltransferase (GNAT) family,Pfam: CoA binding domain,Pfam: ATP-grasp domain,Pfam: Succinyl-CoA ligase like flavodoxin domain,COG: Acyl-CoA synthetase (NDP forming),Refseq: WP_020912503.1 WP_020912503.1 acetate--CoA ligase family protein ,KEGG: swp:swp_2400 acetyltransferase	Acetyltransferase (GNAT) family	0	1	1
swp_13065	CDS	2924790	2925644	+	855		2925278/	GO:0006355 - regulation of transcription%2C DNA-templated: GO_process,GO:1901135 - carbohydrate derivative metabolic process: GO_process,GO:0003700 - DNA-binding transcription factor activity: GO_function,GO:0097367 - carbohydrate derivative binding: GO_function,Pfam: SIS domain,Pfam: Helix-turn-helix domain%2C rpiR family,COG: DNA-binding transcriptional regulator%2C MurR/RpiR family%2C contains…	SIS domain	0	1	1
swp_13070	CDS	2925829	2927268	+	1440		2926020/	GO:0006096 - glycolytic process: GO_process,GO:0005737 - cytoplasm: GO_component,GO:0004743 - pyruvate kinase activity: GO_function,GO:0000287 - magnesium ion binding: GO_function,GO:0030955 - potassium ion binding: GO_function,TIGRFAMs: pyruvate kinase,Pfam: Pyruvate kinase%2C barrel domain,Pfam: Pyruvate kinase%2C alpha/beta domain,COG: Pyruvate kinase,Refseq: WP_020912491.1 WP_020912491.1 pyru…	pyruvate kinase	0	1	1
swp_13085	CDS	2931069	2932904	+	1836		2932088/2932595/	GO:0006508 - proteolysis: GO_process,GO:0016020 - membrane: GO_component,GO:0008237 - metallopeptidase activity: GO_function,GO:0008241 - peptidyl-dipeptidase activity: GO_function,Pfam: Angiotensin-converting enzyme,Refseq: WP_020912487.1 WP_020912487.1 M2 family metallopeptidase ,KEGG: swp:swp_2383 peptidyl-dipeptidase A	Angiotensin-converting enzyme	0	2	2
swp_13100	CDS	2934504	2934980	+	477	2934616/		Pfam: SEC-C motif,Refseq: WP_044555847.1 WP_044555847.1 YchJ family protein ,KEGG: shl:Shal_1941 SEC-C motif domain protein	SEC-C motif	1	0	1
swp_13105	CDS	2934992	2937166	-	2175	2936298/		GO:0009966 - regulation of signal transduction: GO_process,GO:0007165 - signal transduction: GO_process,GO:0009975 - cyclase activity: GO_function,GO:0004871 - obsolete signal transducer activity: GO_function,GO:0005515 - protein binding: GO_function,TIGRFAMs: PAS domain S-box protein,TIGRFAMs: diguanylate cyclase (GGDEF) domain,Pfam: EAL domain,Pfam: Diguanylate cyclase%2C GGDEF domain,Pfam: GAF…	PAS domain S-box protein	1	0	1
swp_13150	CDS	2941522	2942112	+	591	2941714/		GO:0006464 - cellular protein modification process: GO_process,GO:0016021 - integral component of membrane: GO_component,GO:0005887 - integral component of plasma membrane: GO_component,GO:0004252 - serine-type endopeptidase activity: GO_function,TIGRFAMs: rhombosortase,Pfam: Rhomboid family,COG: Membrane associated serine protease%2C rhomboid family,Refseq: WP_044555845.1 WP_044555845.1 rhomboso…	rhombosortase	1	0	1
swp_13155	CDS	2942165	2944168	-	2004		2943581/	GO:0006289 - nucleotide-excision repair: GO_process,GO:0009380 - excinuclease repair complex: GO_component,GO:0016787 - hydrolase activity: GO_function,GO:0009381 - excinuclease ABC activity: GO_function,GO:0005515 - protein binding: GO_function,GO:0003677 - DNA binding: GO_function,GO:0005524 - ATP binding: GO_function,TIGRFAMs: excinuclease ABC subunit B,Pfam: Helicase conserved C-terminal doma…	excinuclease ABC subunit B	0	1	1
swp_13185	CDS	2945836	2947761	+	1926	2947172/		Pfam: EAL domain,Pfam: Diguanylate cyclase%2C GGDEF domain,COG: GGDEF domain%2C diguanylate cyclase (c-di-GMP synthetase) or its enzymatically inactive variants,COG: EAL domain%2C c-di-GMP-specific phosphodiesterase class I (or its enzymatically inactive variant),Refseq: WP_044555844.1 WP_044555844.1 EAL domain-containing protein	EAL domain	1	0	1
swp_13200	CDS	2949012	2951765	+	2754		2950586/	GO:0006118 - obsolete electron transport: GO_process,GO:0016020 - membrane: GO_component,GO:0009055 - electron transfer activity: GO_function,TIGRFAMs: electron transport complex%2C RnfABCDGE type%2C C subunit,Pfam: Respiratory-chain NADH dehydrogenase 51 Kd subunit,Pfam: SLBB domain,Pfam: 4Fe-4S dicluster domain,Pfam: RnfC Barrel sandwich hybrid domain,COG: Na+-translocating ferredoxin:NAD+ oxid…	electron transport complex%2C RnfABCDGE type%2C C subunit	0	1	1
swp_13295	CDS	2969967	2972789	-	2823	2971075/		GO:0009966 - regulation of signal transduction: GO_process,GO:0009975 - cyclase activity: GO_function,TIGRFAMs: diguanylate cyclase (GGDEF) domain,Pfam: Bacterial extracellular solute-binding proteins%2C family 3,Pfam: Bacterial extracellular solute-binding proteins%2C family 3,Pfam: Bacterial extracellular solute-binding proteins%2C family 3,Pfam: Diguanylate cyclase%2C GGDEF domain,COG: ABC-typ…	diguanylate cyclase (GGDEF) domain	1	0	1
swp_13315	CDS	2975463	2976968	+	1506		2976216/	Pfam: Inactive transglutaminase fused to 7 transmembrane helices,Pfam: 7 transmembrane helices usually fused to an inactive transglutaminase,Refseq: WP_020912451.1 WP_020912451.1 hypothetical protein	Inactive transglutaminase fused to 7 transmembrane helices	0	1	1
swp_13360	CDS	2983133	2984242	-	1110		2983282/	GO:0009228 - thiamine biosynthetic process: GO_process,GO:0003824 - catalytic activity: GO_function,GO:0051536 - iron-sulfur cluster binding: GO_function,GO:0016829 - lyase activity: GO_function,TIGRFAMs: thiazole biosynthesis protein ThiH,Pfam: Radical SAM superfamily,Pfam: Biotin and Thiamin Synthesis associated domain,Refseq: WP_020912441.1 WP_020912441.1 2-iminoacetate synthase ThiH ,KEGG: sw…	thiazole biosynthesis protein ThiH	0	1	1
swp_13365	CDS	2984279	2985043	-	765	2984325/		Pfam: Thiazole biosynthesis protein ThiG,COG: Thiamin biosynthesis thiazole synthase ThiGH%2C ThiG subunit,Refseq: WP_020912440.1 WP_020912440.1 thiazole synthase ,KEGG: swp:swp_2335 thiazole synthase	Thiazole biosynthesis protein ThiG	1	0	1
swp_13395	CDS	2991487	2992176	+	690	2991568/		GO:0019835 - cytolysis: GO_process,GO:0016021 - integral component of membrane: GO_component,GO:0015267 - channel activity: GO_function,TIGRFAMs: channel protein%2C hemolysin III family,Pfam: Haemolysin-III related,COG: Predicted membrane channel-forming protein YqfA%2C hemolysin III family,Refseq: WP_044555840.1 WP_044555840.1 hemolysin III family protein ,KEGG: swp:swp_2328 hemolysin III	channel protein%2C hemolysin III family	1	0	1
swp_13455	CDS	3008056	3010911	+	2856	3008954/		GO:0000160 - phosphorelay signal transduction system: GO_process,GO:0007165 - signal transduction: GO_process,GO:0004871 - obsolete signal transducer activity: GO_function,GO:0000155 - phosphorelay sensor kinase activity: GO_function,TIGRFAMs: PAS domain S-box protein,Pfam: Response regulator receiver domain,Pfam: Response regulator receiver domain,Pfam: His Kinase A (phospho-acceptor) domain,Pfa…	PAS domain S-box protein	1	0	1
swp_13470	CDS	3013342	3015789	+	2448		3014857/	GO:0033539 - fatty acid beta-oxidation using acyl-CoA dehydrogenase: GO_process,GO:0055114 - oxidation-reduction process: GO_process,GO:0003995 - acyl-CoA dehydrogenase activity: GO_function,GO:0016627 - oxidoreductase activity%2C acting on the CH-CH group of donors: GO_function,GO:0050660 - flavin adenine dinucleotide binding: GO_function,Pfam: Acyl-CoA dehydrogenase%2C C-terminal domain,Pfam: A…	Acyl-CoA dehydrogenase%2C C-terminal domain	0	1	1
swp_13485	CDS	3018450	3019157	-	708	3019001/		GO:0006810 - transport: GO_process,GO:0016020 - membrane: GO_component,GO:0005215 - transporter activity: GO_function,Pfam: AcrB/AcrD/AcrF family,COG: Multidrug efflux pump subunit AcrB,Refseq: WP_020912414.1 WP_020912414.1 efflux RND transporter permease subunit	AcrB/AcrD/AcrF family	1	0	1
swp_13495	CDS	3020028	3021527	-	1500	3020248/		GO:0006810 - transport: GO_process,GO:0016020 - membrane: GO_component,GO:0005215 - transporter activity: GO_function,Pfam: AcrB/AcrD/AcrF family,COG: Multidrug efflux pump subunit AcrB,Refseq: WP_020912414.1 WP_020912414.1 efflux RND transporter permease subunit	AcrB/AcrD/AcrF family	1	0	1
swp_13500	CDS	3021529	3022653	-	1125		3021781/	GO:0006810 - transport: GO_process,GO:0005215 - transporter activity: GO_function,TIGRFAMs: efflux transporter%2C RND family%2C MFP subunit,Pfam: Biotin-lipoyl like,COG: Multidrug efflux pump subunit AcrA (membrane-fusion protein),Refseq: WP_020912413.1 WP_020912413.1 efflux RND transporter periplasmic adaptor subunit	efflux transporter%2C RND family%2C MFP subunit	0	1	1
swp_13620	CDS	3041200	3042033	-	834	3041453/		COG: Predicted methyltransferase,Refseq: WP_020912393.1 WP_020912393.1 class I SAM-dependent methyltransferase	Predicted methyltransferase	1	0	1
swp_13635	CDS	3043210	3043776	-	567	3043488/		GO:0006400 - tRNA modification: GO_process,GO:0003725 - double-stranded RNA binding: GO_function,TIGRFAMs: tRNA threonylcarbamoyl adenosine modification protein YeaZ,Pfam: Glycoprotease family,COG: tRNA A37 threonylcarbamoyladenosine modification protein TsaB,Refseq: WP_020912390.1 WP_020912390.1 tRNA (adenosine(37)-N6)-threonylcarbamoyltransferase complex dimerization subunit type 1 TsaB ,KEGG: …	tRNA threonylcarbamoyl adenosine modification protein YeaZ	1	0	1
swp_13650	CDS	3048662	3049540	+	879		3049218/	Pfam: Metallo-beta-lactamase superfamily,COG: Glyoxylase or a related metal-dependent hydrolase%2C beta-lactamase superfamily II,Refseq: WP_052634169.1 WP_052634169.1 MBL fold metallo-hydrolase	Metallo-beta-lactamase superfamily	0	1	1
swp_13665	CDS	3050792	3052615	-	1824		3051412/	GO:0006869 - lipid transport: GO_process,GO:0006810 - transport: GO_process,GO:0055085 - transmembrane transport: GO_process,GO:0016021 - integral component of membrane: GO_component,GO:0005319 - lipid transporter activity: GO_function,GO:0042626 - ATPase activity%2C coupled to transmembrane movement of substances: GO_function,GO:0016887 - ATPase activity: GO_function,GO:0005524 - ATP binding: GO…	lipid A export permease/ATP-binding protein MsbA	0	1	1
swp_13715	CDS	3062488	3064650	+	2163	3064106/3064184/		GO:0009966 - regulation of signal transduction: GO_process,GO:0009975 - cyclase activity: GO_function,TIGRFAMs: diguanylate cyclase (GGDEF) domain,Pfam: Diguanylate cyclase%2C GGDEF domain,Pfam: Cache domain,COG: GGDEF domain%2C diguanylate cyclase (c-di-GMP synthetase) or its enzymatically inactive variants,Refseq: WP_020912374.1 WP_020912374.1 diguanylate cyclase	diguanylate cyclase (GGDEF) domain	2	0	2
swp_13800	CDS	3078443	3078865	+	423	3078621/		Refseq: WP_020912357.1 WP_020912357.1 sensor histidine kinase ,KEGG: swp:swp_2248 two-component system%2C OmpR family%2C sensor histidine kinase PhoQ	WP_020912357.1 sensor histidine kinase	1	0	1
swp_13815	CDS	3080601	3081860	+	1260	3080944/	3080949/	TIGRFAMs: HDIG domain,Pfam: Domain of unknown function (DUF3391),Pfam: HD domain,Refseq: WP_020912355.1 WP_020912355.1 DUF3391 domain-containing protein	HDIG domain	1	1	2
swp_13860	CDS	3091730	3093046	+	1317	3092340/3092552/		GO:0004177 - aminopeptidase activity: GO_function,GO:0030145 - manganese ion binding: GO_function,Pfam: Metallopeptidase family M24,Pfam: Aminopeptidase P%2C N-terminal domain,COG: Xaa-Pro aminopeptidase,Refseq: WP_044555802.1 WP_044555802.1 M24 family metallopeptidase ,KEGG: swp:swp_1988 Xaa-Pro aminopeptidase	Metallopeptidase family M24	2	0	2
swp_13885	CDS	3097936	3099501	+	1566	3098528/		GO:0055114 - oxidation-reduction process: GO_process,GO:0008152 - metabolic process: GO_process,GO:0016491 - oxidoreductase activity: GO_function,Pfam: Aldehyde dehydrogenase family,COG: Acyl-CoA reductase or other NAD-dependent aldehyde dehydrogenase,Refseq: WP_020912113.1 WP_020912113.1 aldehyde dehydrogenase (NADP(+)) ,KEGG: swp:swp_1982 2%2C5-dioxopentanoate dehydrogenase	Aldehyde dehydrogenase family	1	0	1
swp_13920	CDS	3105383	3107230	-	1848		3105742/	GO:0008773 - [protein-PII] uridylyltransferase activity: GO_function,Pfam: Cyclic nucleotide-binding domain,Pfam: CBS domain,Pfam: CBS domain,Pfam: Putative nucleotidyltransferase DUF294,Pfam: Putative nucleotidyltransferase substrate binding domain,COG: Signal-transduction protein containing cAMP-binding%2C CBS%2C and nucleotidyltransferase domains,Refseq: WP_020912106.1 WP_020912106.1 cyclic nu…	Cyclic nucleotide-binding domain	0	1	1
swp_13970	CDS	3117091	3120516	-	3426	3119660/		GO:0030261 - chromosome condensation: GO_process,GO:0007059 - chromosome segregation: GO_process,GO:0005524 - ATP binding: GO_function,TIGRFAMs: chromosome segregation protein SMC,Pfam: RecF/RecN/SMC N terminal domain,Pfam: RecF/RecN/SMC N terminal domain,COG: Chromosome segregation ATPase,Refseq: WP_020912098.1 WP_020912098.1 chromosome segregation protein SMC ,KEGG: swp:swp_1966 chromosome segr…	chromosome segregation protein SMC	1	0	1
swp_13980	CDS	3121661	3124000	+	2340		3123625/	GO:0016052 - carbohydrate catabolic process: GO_process,GO:0030246 - carbohydrate binding: GO_function,GO:0004553 - hydrolase activity%2C hydrolyzing O-glycosyl compounds: GO_function,Pfam: Carbohydrate family 9 binding domain-like,Refseq: WP_020912096.1 WP_020912096.1 carbohydrate binding family 9 domain-containing protein	Carbohydrate family 9 binding domain-like	0	1	1
swp_13985	CDS	3124050	3125291	-	1242	3124867/		GO:0009966 - regulation of signal transduction: GO_process,GO:0000160 - phosphorelay signal transduction system: GO_process,GO:0009975 - cyclase activity: GO_function,TIGRFAMs: diguanylate cyclase (GGDEF) domain,Pfam: Response regulator receiver domain,Pfam: Response regulator receiver domain,Pfam: Diguanylate cyclase%2C GGDEF domain,Refseq: WP_020912095.1 WP_020912095.1 response regulator	diguanylate cyclase (GGDEF) domain	1	0	1
swp_14025	CDS	3134563	3136137	-	1575		3134829/	GO:0016021 - integral component of membrane: GO_component,Pfam: C4-dicarboxylate anaerobic carrier,COG: Uncharacterized membrane protein YfcC%2C ion transporter superfamily,Refseq: WP_020912088.1 WP_020912088.1 putative basic amino acid antiporter YfcC	C4-dicarboxylate anaerobic carrier	0	1	1
swp_14030	CDS	3136605	3137519	+	915	3137080/3137167/		GO:0006355 - regulation of transcription%2C DNA-templated: GO_process,GO:0003700 - DNA-binding transcription factor activity: GO_function,Pfam: Bacterial regulatory helix-turn-helix protein%2C lysR family,Pfam: LysR substrate binding domain,COG: DNA-binding transcriptional regulator%2C LysR family,Refseq: WP_020912087.1 WP_020912087.1 LysR family transcriptional regulator	Bacterial regulatory helix-turn-helix protein%2C lysR family	2	0	2
swp_14035	CDS	3137580	3139142	-	1563		3138295/	GO:0006810 - transport: GO_process,GO:0015724 - formate transport: GO_process,GO:0006820 - anion transport: GO_process,GO:0016020 - membrane: GO_component,GO:0005887 - integral component of plasma membrane: GO_component,GO:0005215 - transporter activity: GO_function,GO:0008509 - anion transmembrane transporter activity: GO_function,GO:0015499 - formate transmembrane transporter activity: GO_funct…	formate/nitrite transporter	0	1	1
swp_14065	CDS	3147380	3149524	+	2145		3149162/	GO:0006086 - acetyl-CoA biosynthetic process from pyruvate: GO_process,GO:0008152 - metabolic process: GO_process,GO:0016746 - transferase activity%2C transferring acyl groups: GO_function,GO:0008959 - phosphate acetyltransferase activity: GO_function,TIGRFAMs: phosphate acetyltransferase,Pfam: Phosphate acetyl/butaryl transferase,Pfam: DRTGG domain,Pfam: AAA domain,COG: Phosphotransacetylase,COG…	phosphate acetyltransferase	0	1	1
swp_14080	CDS	3151874	3152788	-	915	3152598/		GO:0008168 - methyltransferase activity: GO_function,Pfam: S-adenosylmethionine-dependent methyltransferase,COG: 23S rRNA G2069 N7-methylase RlmK or C1962 C5-methylase RlmI,Refseq: WP_020912077.1 WP_020912077.1 methyltransferase domain-containing protein ,KEGG: swp:swp_1945 23S rRNA (cytosine1962-C5)-methyltransferase	S-adenosylmethionine-dependent methyltransferase	1	0	1
swp_14085	CDS	3152794	3153876	-	1083		3153119/	Pfam: AI-2E family transporter,COG: Predicted PurR-regulated permease PerM,Refseq: WP_020912076.1 WP_020912076.1 AI-2E family transporter	AI-2E family transporter	0	1	1
swp_14095	CDS	3155220	3157673	-	2454	3155896/		GO:0016020 - membrane: GO_component,Pfam: FtsX-like permease family,COG: Predicted ABC-type transport system involved in lysophospholipase L1 biosynthesis%2C permease component,Refseq: WP_020912074.1 WP_020912074.1 FtsX-like permease family protein ,KEGG: swp:swp_1942 putative ABC transport system permease protein	FtsX-like permease family	1	0	1
swp_14125	CDS	3165068	3166114	-	1047	3165996/		GO:0006355 - regulation of transcription%2C DNA-templated: GO_process,GO:0003700 - DNA-binding transcription factor activity: GO_function,GO:0043565 - sequence-specific DNA binding: GO_function,Pfam: Arabinose-binding domain of AraC transcription regulator%2C N-term,Pfam: Helix-turn-helix domain,COG: AraC-type DNA-binding domain and AraC-containing proteins,Refseq: WP_020912067.1 WP_020912067.1 A…	Arabinose-binding domain of AraC transcription regulator%2C N-term	1	0	1
swp_14155	CDS	3172931	3173719	-	789		3173303/	Pfam: Segregation and condensation protein ScpA,COG: Chromatin segregation and condensation protein Rec8/ScpA/Scc1%2C kleisin family,Refseq: WP_020912060.1 WP_020912060.1 segregation/condensation protein A ,KEGG: swp:swp_1927 segregation and condensation protein A	Segregation and condensation protein ScpA	0	1	1
swp_14185	CDS	3179188	3180657	+	1470	3180006/		GO:0006568 - tryptophan metabolic process: GO_process,GO:0004640 - phosphoribosylanthranilate isomerase activity: GO_function,GO:0004425 - indole-3-glycerol-phosphate synthase activity: GO_function,Pfam: Indole-3-glycerol phosphate synthase,Pfam: N-(5'phosphoribosyl)anthranilate (PRA) isomerase,COG: Indole-3-glycerol phosphate synthase,COG: Phosphoribosylanthranilate isomerase,Refseq: WP_02091205…	Indole-3-glycerol phosphate synthase	1	0	1
swp_14210	CDS	3185381	3186634	+	1254		3186166/	Pfam: Protein of unknown function (DUF3644),Refseq: WP_044555795.1 WP_044555795.1 DUF3644 domain-containing protein	Protein of unknown function (DUF3644)	0	1	1
swp_14250	CDS	3193136	3194104	-	969	3193507/		GO:0008152 - metabolic process: GO_process,GO:0016829 - lyase activity: GO_function,Pfam: Dihydrodipicolinate synthetase family,COG: Dihydrodipicolinate synthase/N-acetylneuraminate lyase,Refseq: WP_044555792.1 WP_044555792.1 dihydrodipicolinate synthase family protein ,KEGG: swp:swp_1907 4-hydroxy-tetrahydrodipicolinate synthase	Dihydrodipicolinate synthetase family	1	0	1
swp_14260	CDS	3195991	3196188	+	198		3196101/	Refseq: WP_020912039.1 WP_020912039.1 alpha/beta hydrolase ,KEGG: swp:swp_1904 uncharacterized protein	WP_020912039.1 alpha/beta hydrolase	0	1	1
swp_14305	CDS	3203580	3205061	-	1482	3203666/		GO:0007165 - signal transduction: GO_process,GO:0016020 - membrane: GO_component,GO:0004871 - obsolete signal transducer activity: GO_function,Pfam: Methyl-accepting chemotaxis protein (MCP) signalling domain,COG: Methyl-accepting chemotaxis protein,Refseq: WP_020912031.1 WP_020912031.1 methyl-accepting chemotaxis protein ,KEGG: swp:swp_1896 methyl-accepting chemotaxis protein	Methyl-accepting chemotaxis protein (MCP) signalling domain	1	0	1
swp_14310	CDS	3205165	3205656	-	492		3205231/	Pfam: Protein of unknown function (DUF1097),Refseq: WP_020912030.1 WP_020912030.1 DUF1097 domain-containing protein	Protein of unknown function (DUF1097)	0	1	1
swp_14315	CDS	3206291	3207343	-	1053		3206471/	GO:0006412 - translation: GO_process,GO:0043022 - ribosome binding: GO_function,GO:0003924 - GTPase activity: GO_function,GO:0005525 - GTP binding: GO_function,TIGRFAMs: ribosome small subunit-dependent GTPase A,Pfam: RsgA GTPase,COG: Putative ribosome biogenesis GTPase RsgA,Refseq: WP_044555791.1 WP_044555791.1 ribosome small subunit-dependent GTPase A ,KEGG: swp:swp_1893 ribosome biogenesis GTP…	ribosome small subunit-dependent GTPase A	0	1	1
swp_14420	CDS	3227272	3227580	-	309	3227572/		GO:0030163 - protein catabolic process: GO_process,Pfam: ATP-dependent Clp protease adaptor protein ClpS,COG: ATP-dependent Clp protease adapter protein ClpS,Refseq: WP_020912009.1 WP_020912009.1 ATP-dependent Clp protease adapter ClpS ,KEGG: swp:swp_1870 ATP-dependent Clp protease adaptor protein ClpS	ATP-dependent Clp protease adaptor protein ClpS	1	0	1
swp_14430	CDS	3228124	3230349	-	2226		3228915/	GO:0006099 - tricarboxylic acid cycle: GO_process,GO:0055114 - oxidation-reduction process: GO_process,GO:0004450 - isocitrate dehydrogenase - NADP+ activity: GO_function,TIGRFAMs: isocitrate dehydrogenase%2C NADP-dependent,Pfam: Monomeric isocitrate dehydrogenase,COG: Monomeric isocitrate dehydrogenase,Refseq: WP_020912008.1 WP_020912008.1 NADP-dependent isocitrate dehydrogenase ,KEGG: swp:swp_1…	isocitrate dehydrogenase%2C NADP-dependent	0	1	1
swp_14435	CDS	3230649	3231329	+	681	3231329/		GO:0001522 - pseudouridine synthesis: GO_process,GO:0009451 - RNA modification: GO_process,GO:0003723 - RNA binding: GO_function,GO:0009982 - pseudouridine synthase activity: GO_function,TIGRFAMs: pseudouridine synthase,Pfam: RNA pseudouridylate synthase,COG: 16S rRNA U516 pseudouridylate synthase RsuA and related 23S rRNA U2605%2C pseudouridylate synthases,Refseq: WP_020912006.1 WP_020912006.1 r…	pseudouridine synthase	1	0	1
swp_14440	CDS	3231322	3231774	+	453	3231329/		GO:0016787 - hydrolase activity: GO_function,Pfam: NUDIX domain,COG: ADP-ribose pyrophosphatase YjhB%2C NUDIX family,Refseq: WP_020912004.1 WP_020912004.1 NUDIX hydrolase ,KEGG: swp:swp_1865 phosphatase NudJ	NUDIX domain	1	0	1
swp_14450	CDS	3233086	3233703	+	618	3233507/		Pfam: Protein of unknown function (DUF489),Refseq: WP_020912002.1 WP_020912002.1 high frequency lysogenization protein HflD ,KEGG: swp:swp_1862 high frequency lysogenization protein	Protein of unknown function (DUF489)	1	0	1
swp_14460	CDS	3235193	3236323	+	1131	3235905/		Pfam: Cupin superfamily protein,COG: Ribosomal protein L16 Arg81 hydroxylase%2C contains JmjC domain,Refseq: WP_020912000.1 WP_020912000.1 transcription factor jumonji%2C jmjC ,KEGG: swp:swp_1860 50S ribosomal protein L16 3-hydroxylase	Cupin superfamily protein	1	0	1
swp_14520	CDS	3249413	3249835	-	423		3249687/	GO:0008080 - N-acetyltransferase activity: GO_function,Pfam: Acetyltransferase (GNAT) family,COG: Ribosomal protein S18 acetylase RimI and related acetyltransferases,Refseq: WP_020911988.1 WP_020911988.1 GNAT family N-acetyltransferase	Acetyltransferase (GNAT) family	0	1	1
swp_14545	CDS	3253562	3256990	-	3429	3255111/3256266/	3254338/	GO:0007165 - signal transduction: GO_process,GO:0000160 - phosphorelay signal transduction system: GO_process,GO:0000155 - phosphorelay sensor kinase activity: GO_function,Pfam: Response regulator receiver domain,Pfam: His Kinase A (phospho-acceptor) domain,Pfam: Histidine kinase-%2C DNA gyrase B-%2C and HSP90-like ATPase,Pfam: PAS fold,COG: Na+/proline symporter,COG: Signal transduction histidin…	Response regulator receiver domain	2	1	3
swp_14550	CDS	3257164	3259116	+	1953		3258982/	GO:0019427 - acetyl-CoA biosynthetic process from acetate: GO_process,GO:0008152 - metabolic process: GO_process,GO:0003824 - catalytic activity: GO_function,GO:0003987 - acetate-CoA ligase activity: GO_function,TIGRFAMs: acetate--CoA ligase,Pfam: AMP-binding enzyme,Pfam: AMP-binding enzyme C-terminal domain,Pfam: Acetyl-coenzyme A synthetase N-terminus,COG: Acyl-coenzyme A synthetase/AMP-(fatty)…	acetate--CoA ligase	0	1	1
swp_14620	CDS	3267575	3268297	-	723	3268065/		GO:0070206 - protein trimerization: GO_process,GO:0005515 - protein binding: GO_function,TIGRFAMs: tol-pal system protein YbgF,Pfam: Tetratricopeptide repeat,Pfam: Tetratricopeptide repeat,Pfam: TolA binding protein trimerisation,Refseq: WP_020911975.1 WP_020911975.1 tol-pal system protein YbgF	tol-pal system protein YbgF	1	0	1
swp_14700	CDS	3285532	3286602	+	1071	3286552/		Refseq: WP_020911958.1 WP_020911958.1 hypothetical protein	WP_020911958.1 hypothetical protein	1	0	1
swp_14730	CDS	3295894	3297540	+	1647		3296577/	Pfam: PA domain,Pfam: Peptidase family M28,COG: Zn-dependent amino- or carboxypeptidase%2C M28 family,Refseq: WP_020911952.1 WP_020911952.1 M28 family peptidase	PA domain	0	1	1
swp_14790	CDS	3310393	3310797	-	405	3310437/		Pfam: Tellurite resistance protein TerB,Refseq: WP_044555776.1 WP_044555776.1 hypothetical protein	Tellurite resistance protein TerB	1	0	1
swp_14810	CDS	3312886	3313296	-	411		3313172/	Pfam: CBS domain,Refseq: WP_044555775.1 WP_044555775.1 CBS domain-containing protein	CBS domain	0	1	1
swp_14840	CDS	3316755	3317177	+	423	3316813/		Refseq: WP_020911928.1 WP_020911928.1 hypothetical protein	WP_020911928.1 hypothetical protein	1	0	1
swp_14895	CDS	3327713	3328630	-	918	3328617/		Pfam: Protein of unknown function (DUF2817),Refseq: WP_020911916.1 WP_020911916.1 M14 family metallocarboxypeptidase	Protein of unknown function (DUF2817)	1	0	1
swp_14900	CDS	3328770	3329729	-	960		3329568/	Pfam: Alpha/beta hydrolase family,COG: Pimeloyl-ACP methyl ester carboxylesterase,Refseq: WP_020911915.1 WP_020911915.1 alpha/beta hydrolase	Alpha/beta hydrolase family	0	1	1
swp_14990	CDS	3353168	3353944	+	777	3353439/		Refseq: WP_020911893.1 WP_020911893.1 hypothetical protein	WP_020911893.1 hypothetical protein	1	0	1
swp_15000	CDS	3354688	3357408	-	2721		3354794/	GO:0006265 - DNA topological change: GO_process,GO:0006260 - DNA replication: GO_process,GO:0005737 - cytoplasm: GO_component,GO:0005694 - chromosome: GO_component,GO:0003917 - DNA topoisomerase type I activity: GO_function,GO:0003916 - DNA topoisomerase activity: GO_function,GO:0003677 - DNA binding: GO_function,TIGRFAMs: DNA topoisomerase I,Pfam: DNA topoisomerase,Pfam: Topoisomerase DNA bindin…	DNA topoisomerase I	0	1	1
swp_15005	CDS	3357714	3359051	+	1338		3358501/	GO:0006527 - arginine catabolic process: GO_process,GO:0006525 - arginine metabolic process: GO_process,GO:0009015 - N-succinylarginine dihydrolase activity: GO_function,TIGRFAMs: succinylarginine dihydrolase,Pfam: Succinylarginine dihydrolase,Refseq: WP_020911889.1 WP_020911889.1 N-succinylarginine dihydrolase ,KEGG: swp:swp_1743 succinylarginine dihydrolase	succinylarginine dihydrolase	0	1	1
swp_15010	CDS	3359125	3361626	-	2502		3359316/	Refseq: WP_020911888.1 WP_020911888.1 Ig-like%2C group 1	WP_020911888.1 Ig-like%2C group 1	0	1	1
swp_15025	CDS	3363247	3363801	-	555		3363630/	GO:0016407 - acetyltransferase activity: GO_function,Pfam: Bacterial transferase hexapeptide (six repeats),Pfam: Hexapeptide repeat of succinyl-transferase,COG: Acetyltransferase (isoleucine patch superfamily),Refseq: WP_044556337.1 WP_044556337.1 sugar O-acetyltransferase ,KEGG: swp:swp_1738 maltose O-acetyltransferase	Bacterial transferase hexapeptide (six repeats)	0	1	1
swp_15080	CDS	3374951	3375937	-	987		3375927/	Pfam: von Willebrand factor type A domain,Refseq: WP_020911875.1 WP_020911875.1 VWA domain-containing protein ,KEGG: swp:swp_1726 Ca-activated chloride channel homolog	von Willebrand factor type A domain	0	1	1
swp_15100	CDS	3378489	3380021	-	1533		3379036/	GO:0008152 - metabolic process: GO_process,GO:0008484 - sulfuric ester hydrolase activity: GO_function,Pfam: Sulfatase,COG: Arylsulfatase A or related enzyme,Refseq: WP_020911871.1 WP_020911871.1 arylsulfatase	Sulfatase	0	1	1
swp_15155	CDS	3389591	3390427	-	837		3390130/	Pfam: Protein of unknown function (DUF692),COG: Uncharacterized conserved protein%2C UPF0276 family,Refseq: WP_044555764.1 WP_044555764.1 DUF692 domain-containing protein ,KEGG: swp:swp_1709 uncharacterized protein	Protein of unknown function (DUF692)	0	1	1
swp_15190	CDS	3398102	3398299	-	198	3398148/		GO:0016226 - iron-sulfur cluster assembly: GO_process,GO:0005506 - iron ion binding: GO_function,TIGRFAMs: FeS assembly protein IscX,Pfam: Iron-sulphur cluster assembly,Refseq: WP_020911852.1 WP_020911852.1 Fe-S cluster assembly protein IscX	FeS assembly protein IscX	1	0	1
swp_15295	CDS	3415405	3416442	-	1038		3415671/	GO:0006400 - tRNA modification: GO_process,GO:0008616 - queuosine biosynthetic process: GO_process,GO:0005737 - cytoplasm: GO_component,GO:0016853 - isomerase activity: GO_function,GO:0051075 - S-adenosylmethionine:tRNA ribosyltransferase-isomerase activity: GO_function,GO:0016740 - transferase activity: GO_function,TIGRFAMs: S-adenosylmethionine:tRNA ribosyltransferase-isomerase,Pfam: Queuosine …	S-adenosylmethionine:tRNA ribosyltransferase-isomerase	0	1	1
swp_15335	CDS	3423031	3424575	-	1545	3423495/3424229/	3423273/	GO:0003824 - catalytic activity: GO_function,Pfam: PLD-like domain,Pfam: PLD-like domain,COG: Phosphatidylserine/phosphatidylglycerophosphate/cardiolipin synthase or related enzyme,Refseq: WP_020911820.1 WP_020911820.1 phospholipase D family protein ,KEGG: swp:swp_1667 cardiolipin synthase C	PLD-like domain	2	1	3
swp_15355	CDS	3427103	3428632	-	1530	3427512/		GO:0006281 - DNA repair: GO_process,GO:0006355 - regulation of transcription%2C DNA-templated: GO_process,GO:0043565 - sequence-specific DNA binding: GO_function,GO:0003700 - DNA-binding transcription factor activity: GO_function,GO:0008270 - zinc ion binding: GO_function,GO:0003677 - DNA binding: GO_function,GO:0008168 - methyltransferase activity: GO_function,Pfam: Metal binding domain of Ada,P…	Metal binding domain of Ada	1	0	1
swp_15360	CDS	3428806	3430635	+	1830	3429440/	3429991/	GO:0006810 - transport: GO_process,GO:0055085 - transmembrane transport: GO_process,GO:0016021 - integral component of membrane: GO_component,GO:0042626 - ATPase activity%2C coupled to transmembrane movement of substances: GO_function,GO:0016887 - ATPase activity: GO_function,GO:0005524 - ATP binding: GO_function,Pfam: ABC transporter,Pfam: ABC transporter transmembrane region,COG: ABC-type multi…	ABC transporter	1	1	2
swp_15425	CDS	3434494	3435903	-	1410	3434861/3435841/		GO:0006424 - glutamyl-tRNA aminoacylation: GO_process,GO:0043039 - tRNA aminoacylation: GO_process,GO:0009332 - glutamate-tRNA ligase complex: GO_component,GO:0004818 - glutamate-tRNA ligase activity: GO_function,GO:0005524 - ATP binding: GO_function,TIGRFAMs: glutamate--tRNA ligase,Pfam: tRNA synthetases class I (E and Q)%2C catalytic domain,COG: Glutamyl- or glutaminyl-tRNA synthetase,Refseq: W…	glutamate--tRNA ligase	2	0	2
swp_15500	CDS	3443981	3445525	-	1545	3444486/		GO:0006355 - regulation of transcription%2C DNA-templated: GO_process,GO:0003700 - DNA-binding transcription factor activity: GO_function,GO:0008134 - transcription factor binding: GO_function,GO:0005524 - ATP binding: GO_function,TIGRFAMs: TyrR family helix-turn-helix domain,Pfam: Sigma-54 interaction domain,COG: Transcriptional regulator of aromatic amino acids metabolism,Refseq: WP_020911806.1…	TyrR family helix-turn-helix domain	1	0	1
swp_15520	CDS	3448525	3449538	+	1014	3448876/	3448865/	GO:0006012 - galactose metabolic process: GO_process,GO:0003978 - UDP-glucose 4-epimerase activity: GO_function,TIGRFAMs: UDP-glucose 4-epimerase GalE,Pfam: GDP-mannose 4%2C6 dehydratase,COG: UDP-glucose 4-epimerase,Refseq: WP_020911802.1 WP_020911802.1 UDP-glucose 4-epimerase GalE ,KEGG: swp:swp_1647 UDP-glucose 4-epimerase	UDP-glucose 4-epimerase GalE	1	1	2
swp_15555	CDS	3454516	3455592	-	1077		3455073/	GO:0005975 - carbohydrate metabolic process: GO_process,GO:0004553 - hydrolase activity%2C hydrolyzing O-glycosyl compounds: GO_function,Pfam: Glycosyl hydrolases family 16,Refseq: WP_044556328.1 WP_044556328.1 glycoside hydrolase family 16 protein	Glycosyl hydrolases family 16	0	1	1
swp_15560	CDS	3455667	3458237	-	2571		3456924/	GO:0005975 - carbohydrate metabolic process: GO_process,GO:0004553 - hydrolase activity%2C hydrolyzing O-glycosyl compounds: GO_function,Pfam: Glycosyl hydrolase family 3 N terminal domain,Pfam: Glycosyl hydrolase family 3 C-terminal domain,COG: Periplasmic beta-glucosidase and related glycosidases,Refseq: WP_044556327.1 WP_044556327.1 glycoside hydrolase family 3 protein ,KEGG: swp:swp_1637 beta…	Glycosyl hydrolase family 3 N terminal domain	0	1	1
swp_15565	CDS	3458299	3459600	-	1302		3458410/	GO:0055085 - transmembrane transport: GO_process,GO:0016021 - integral component of membrane: GO_component,TIGRFAMs: glucose/galactose transporter WARNING,Pfam: Major Facilitator Superfamily,COG: Fucose permease,Refseq: WP_020911792.1 WP_020911792.1 sugar MFS transporter	glucose/galactose transporter WARNING	0	1	1
swp_15595	CDS	3470178	3470933	+	756	3470208/		Pfam: SapC,Refseq: WP_020911785.1 WP_020911785.1 SapC family protein	SapC	1	0	1
swp_15620	CDS	3474390	3475043	+	654		3474620/	GO:0005975 - carbohydrate metabolic process: GO_process,GO:0004553 - hydrolase activity%2C hydrolyzing O-glycosyl compounds: GO_function,Pfam: Glycosyl hydrolase family 3 N terminal domain,Refseq: WP_143711237.1 WP_143711237.1 glycosyl hydrolase ,KEGG: swp:swp_1623 beta-glucosidase	Glycosyl hydrolase family 3 N terminal domain	0	1	1
swp_15630	CDS	3475672	3476988	+	1317	3476780/		GO:0005975 - carbohydrate metabolic process: GO_process,GO:0004553 - hydrolase activity%2C hydrolyzing O-glycosyl compounds: GO_function,Pfam: Glycosyl hydrolase family 3 C-terminal domain,Pfam: PA14 domain,Pfam: Fibronectin type III-like domain,Refseq: WP_143711237.1 WP_143711237.1 glycosyl hydrolase ,KEGG: swp:swp_1623 beta-glucosidase	Glycosyl hydrolase family 3 C-terminal domain	1	0	1
swp_15640	CDS	3478946	3480058	-	1113	3479589/	3479263/	GO:0009243 - O antigen biosynthetic process: GO_process,GO:0019305 - dTDP-rhamnose biosynthetic process: GO_process,GO:0008831 - dTDP-4-dehydrorhamnose reductase activity: GO_function,TIGRFAMs: dTDP-4-dehydrorhamnose reductase,Pfam: RmlD substrate binding domain,Pfam: RmlD substrate binding domain,COG: dTDP-4-dehydrorhamnose reductase,Refseq: WP_044556325.1 WP_044556325.1 dTDP-4-dehydrorhamnose r…	dTDP-4-dehydrorhamnose reductase	1	1	2
swp_15655	CDS	3482605	3486183	-	3579	3484712/		GO:0000160 - phosphorelay signal transduction system: GO_process,GO:0007165 - signal transduction: GO_process,GO:0016021 - integral component of membrane: GO_component,GO:0004871 - obsolete signal transducer activity: GO_function,GO:0000155 - phosphorelay sensor kinase activity: GO_function,TIGRFAMs: PAS domain S-box protein,TIGRFAMs: PAS domain S-box protein,Pfam: Response regulator receiver dom…	PAS domain S-box protein	1	0	1
swp_15685	CDS	3491218	3492627	+	1410		3491264/	Refseq: WP_020911769.1 WP_020911769.1 hypothetical protein	WP_020911769.1 hypothetical protein	0	1	1
swp_15700	CDS	3495607	3496686	+	1080	3495832/		Pfam: Glycosyl transferase family 2,COG: Glycosyltransferase involved in cell wall bisynthesis,Refseq: WP_020911765.1 WP_020911765.1 glycosyltransferase family 2 protein	Glycosyl transferase family 2	1	0	1
swp_15735	CDS	3503352	3504620	+	1269		3504536/	Pfam: Zn-dependent metallo-hydrolase RNA specificity domain,Pfam: Beta-Casp domain,COG: RNA processing exonuclease%2C beta-lactamase fold%2C Cft2 family,Refseq: WP_044555748.1 WP_044555748.1 MBL fold metallo-hydrolase ,KEGG: swp:swp_1600 metallo-beta-lactamase family protein	Zn-dependent metallo-hydrolase RNA specificity domain	0	1	1
swp_15755	CDS	3509608	3511791	-	2184		3511270/3511412/	Pfam: Exopolysaccharide biosynthesis protein YbjH,Pfam: Exopolysaccharide biosynthesis protein YbjH,Refseq: WP_020911755.1 WP_020911755.1 hypothetical protein	Exopolysaccharide biosynthesis protein YbjH	0	2	2
swp_15770	CDS	3515480	3516124	-	645	3515742/		GO:0006790 - sulfur compound metabolic process: GO_process,GO:0004020 - adenylylsulfate kinase activity: GO_function,TIGRFAMs: adenylyl-sulfate kinase,Pfam: Adenylylsulphate kinase,COG: Adenylylsulfate kinase or related kinase,Refseq: WP_020911751.1 WP_020911751.1 adenylyl-sulfate kinase ,KEGG: swp:swp_1592 adenylylsulfate kinase	adenylyl-sulfate kinase	1	0	1
swp_15775	CDS	3516142	3517869	-	1728	3517016/		GO:0006813 - potassium ion transport: GO_process,GO:0055085 - transmembrane transport: GO_process,GO:0016021 - integral component of membrane: GO_component,GO:0008324 - cation transmembrane transporter activity: GO_function,Pfam: TrkA-C domain,Pfam: Citrate transporter,COG: Di- and tricarboxylate transporter,Refseq: WP_044555746.1 WP_044555746.1 SLC13 family permease	TrkA-C domain	1	0	1
swp_15850	CDS	3531752	3533944	-	2193	3532062/		GO:0009103 - lipopolysaccharide biosynthetic process: GO_process,GO:0016020 - membrane: GO_component,TIGRFAMs: capsular exopolysaccharide family,Pfam: Chain length determinant protein,Pfam: AAA domain,Pfam: G-rich domain on putative tyrosine kinase,COG: Chromosome partitioning ATPase%2C Mrp family%2C contains Fe-S cluster,COG: Uncharacterized protein involved in exopolysaccharide biosynthesis,Ref…	capsular exopolysaccharide family	1	0	1
swp_15915	CDS	3545624	3546562	-	939	3545919/		Pfam: Glycosyl transferase family 2,COG: Glycosyltransferase%2C GT2 family,Refseq: WP_020911722.1 WP_020911722.1 glycosyltransferase	Glycosyl transferase family 2	1	0	1
swp_15985	CDS	3562310	3563209	-	900	3562662/		GO:0006935 - chemotaxis: GO_process,GO:0007165 - signal transduction: GO_process,GO:0004871 - obsolete signal transducer activity: GO_function,Pfam: CheW-like domain,Refseq: WP_020911707.1 WP_020911707.1 chemotaxis protein CheW ,KEGG: swp:swp_1545 purine-binding chemotaxis protein CheW	CheW-like domain	1	0	1
swp_16000	CDS	3564730	3565872	-	1143		3565335/	GO:0000160 - phosphorelay signal transduction system: GO_process,GO:0006935 - chemotaxis: GO_process,GO:0005737 - cytoplasm: GO_component,GO:0000156 - phosphorelay response regulator activity: GO_function,GO:0008984 - protein-glutamate methylesterase activity: GO_function,Pfam: Response regulator receiver domain,Pfam: CheB methylesterase,COG: Chemotaxis response regulator CheB%2C contains REC and…	Response regulator receiver domain	0	1	1
swp_16010	CDS	3568166	3568903	-	738	3568339/		GO:0050920 - regulation of chemotaxis: GO_process,GO:0009288 - bacterial-type flagellum: GO_component,GO:0003824 - catalytic activity: GO_function,Pfam: Chemotaxis phosphatase%2C CheZ,Refseq: WP_020911702.1 WP_020911702.1 protein phosphatase CheZ ,KEGG: swp:swp_1540 chemotaxis protein CheZ	Chemotaxis phosphatase%2C CheZ	1	0	1
swp_16030	CDS	3570940	3572337	-	1398	3570981/	3571069/3571603/	GO:0060286 - obsolete flagellar cell motility: GO_process,GO:0006614 - SRP-dependent cotranslational protein targeting to membrane: GO_process,GO:0009296 - obsolete flagellum assembly: GO_process,GO:0005525 - GTP binding: GO_function,TIGRFAMs: flagellar biosynthesis protein FlhF,Pfam: SRP54-type protein%2C GTPase domain,Refseq: WP_044555739.1 WP_044555739.1 flagellar biosynthesis protein FlhF ,KE…	flagellar biosynthesis protein FlhF	1	2	3
swp_16045	CDS	3575889	3576689	-	801		3576338/	GO:0009296 - obsolete flagellum assembly: GO_process,GO:0006605 - protein targeting: GO_process,GO:0016020 - membrane: GO_component,GO:0008565 - protein transporter activity: GO_function,TIGRFAMs: flagellar biosynthetic protein FliR,Pfam: Bacterial export proteins%2C family 1,COG: Flagellar biosynthesis protein FliR,Refseq: WP_020911695.1 WP_020911695.1 flagellar type III secretion system protein…	flagellar biosynthetic protein FliR	0	1	1
swp_16070	CDS	3578559	3579587	-	1029	3579148/		GO:0001539 - cilium or flagellum-dependent cell motility: GO_process,GO:0071973 - bacterial-type flagellum-dependent cell motility: GO_process,GO:0009288 - bacterial-type flagellum: GO_component,GO:0009425 - bacterial-type flagellum basal body: GO_component,GO:0003774 - motor activity: GO_function,TIGRFAMs: flagellar motor switch protein FliM,Pfam: Type III flagellar switch regulator (C-ring) Fli…	flagellar motor switch protein FliM	1	0	1
swp_16080	CDS	3580255	3581823	-	1569	3580892/	3580540/	Pfam: Flagellar hook-length control protein FliK,Refseq: WP_020911688.1 WP_020911688.1 flagellar hook-length control protein FliK ,KEGG: swp:swp_1525 flagellar hook-length control protein FliK	Flagellar hook-length control protein FliK	1	1	2
swp_16110	CDS	3585768	3587465	-	1698	3587454/		GO:0001539 - cilium or flagellum-dependent cell motility: GO_process,GO:0009431 - bacterial-type flagellum basal body%2C MS ring: GO_component,GO:0005198 - structural molecule activity: GO_function,TIGRFAMs: flagellar M-ring protein FliF,Pfam: Secretory protein of YscJ/FliF family,Pfam: Flagellar M-ring protein C-terminal,COG: Flagellar biosynthesis/type III secretory pathway M-ring protein FliF/…	flagellar M-ring protein FliF	1	0	1
swp_16120	CDS	3588140	3589495	-	1356	3588279/		GO:0006355 - regulation of transcription%2C DNA-templated: GO_process,GO:0000160 - phosphorelay signal transduction system: GO_process,GO:0008134 - transcription factor binding: GO_function,GO:0043565 - sequence-specific DNA binding: GO_function,GO:0005524 - ATP binding: GO_function,Pfam: Response regulator receiver domain,Pfam: Sigma-54 interaction domain,Pfam: Bacterial regulatory protein%2C Fi…	Response regulator receiver domain	1	0	1
swp_16200	CDS	3607462	3608823	-	1362		3607602/	GO:0071973 - bacterial-type flagellum-dependent cell motility: GO_process,TIGRFAMs: flagellar hook-basal body protein,Pfam: Flagella basal body rod protein,Pfam: Flagellar basal body rod FlgEFG protein C-terminal,Pfam: Flagellar basal body protein FlaE,COG: Flagellar hook protein FlgE,Refseq: WP_020911664.1 WP_020911664.1 flagellar hook protein FlgE ,KEGG: swp:swp_1501 flagellar hook protein FlgE	flagellar hook-basal body protein	0	1	1
swp_16215	CDS	3610146	3610544	-	399	3610246/		GO:0001539 - cilium or flagellum-dependent cell motility: GO_process,GO:0071973 - bacterial-type flagellum-dependent cell motility: GO_process,GO:0009429 - bacterial-type flagellum basal body%2C proximal rod: GO_component,GO:0005198 - structural molecule activity: GO_function,TIGRFAMs: flagellar basal-body rod protein FlgB,Pfam: Flagella basal body rod protein,COG: Flagellar basal body rod protei…	flagellar basal-body rod protein FlgB	1	0	1
swp_16220	CDS	3610720	3611553	-	834	3611369/		GO:0008757 - S-adenosylmethionine-dependent methyltransferase activity: GO_function,Pfam: CheR methyltransferase%2C SAM binding domain,Pfam: CheR methyltransferase%2C all-alpha domain,COG: Methylase of chemotaxis methyl-accepting proteins,Refseq: WP_020911660.1 WP_020911660.1 protein-glutamate O-methyltransferase CheR ,KEGG: swp:swp_1497 chemotaxis protein methyltransferase CheR	CheR methyltransferase%2C SAM binding domain	1	0	1
swp_16255	CDS	3616031	3617200	+	1170	3616179/3616838/		Pfam: Flagellar assembly protein T%2C C-terminal domain,Pfam: Flagellar assembly protein T%2C middle domain,Pfam: Flagellar assembly protein T%2C N-terminal domain,Refseq: WP_044555735.1 WP_044555735.1 flagellar protein FlgT	Flagellar assembly protein T%2C C-terminal domain	2	0	2
swp_16265	CDS	3617757	3620750	-	2994	3618352/3620485/		GO:0006508 - proteolysis: GO_process,GO:0005576 - extracellular region: GO_component,GO:0004252 - serine-type endopeptidase activity: GO_function,GO:0008270 - zinc ion binding: GO_function,Pfam: Collagenase,Pfam: Bacterial pre-peptidase C-terminal domain,Pfam: Bacterial pre-peptidase C-terminal domain,Pfam: Peptidase family M9 N-terminal,Refseq: WP_077538972.1 WP_077538972.1 collagenase	Collagenase	2	0	2
swp_16290	CDS	3629175	3630245	-	1071	3629782/		Refseq: WP_020911647.1 WP_020911647.1 hypothetical protein	WP_020911647.1 hypothetical protein	1	0	1
swp_16300	CDS	3631036	3633018	-	1983	3632487/	3631707/	GO:0007165 - signal transduction: GO_process,GO:0016020 - membrane: GO_component,GO:0004871 - obsolete signal transducer activity: GO_function,Pfam: Methyl-accepting chemotaxis protein (MCP) signalling domain,Pfam: Cache domain,COG: Methyl-accepting chemotaxis protein,Refseq: WP_020911644.1 WP_020911644.1 methyl-accepting chemotaxis protein ,KEGG: swp:swp_1480 methyl-accepting chemotaxis protein	Methyl-accepting chemotaxis protein (MCP) signalling domain	1	1	2
swp_16305	CDS	3633528	3634007	+	480	3633553/		Pfam: Protein of unknown function (DUF2947),Refseq: WP_020911643.1 WP_020911643.1 DUF2947 family protein	Protein of unknown function (DUF2947)	1	0	1
swp_16350	CDS	3644421	3645560	-	1140		3644629/	GO:0055114 - oxidation-reduction process: GO_process,GO:0016020 - membrane: GO_component,GO:0016682 - oxidoreductase activity%2C acting on diphenols and related substances as donors%2C oxygen as acceptor: GO_function,TIGRFAMs: cytochrome d ubiquinol oxidase%2C subunit II,Pfam: Cytochrome bd terminal oxidase subunit II,COG: Cytochrome bd-type quinol oxidase%2C subunit 2,Refseq: WP_020911634.1 WP_0…	cytochrome d ubiquinol oxidase%2C subunit II	0	1	1
swp_16395	CDS	3658158	3659492	+	1335		3658534/	GO:0006308 - DNA catabolic process: GO_process,GO:0009318 - exodeoxyribonuclease VII complex: GO_component,GO:0008855 - exodeoxyribonuclease VII activity: GO_function,GO:0003676 - nucleic acid binding: GO_function,TIGRFAMs: exodeoxyribonuclease VII%2C large subunit,Pfam: Exonuclease VII%2C large subunit,Pfam: OB-fold nucleic acid binding domain,COG: Exonuclease VII%2C large subunit,Refseq: WP_044…	exodeoxyribonuclease VII%2C large subunit	0	1	1
swp_16400	CDS	3659899	3660831	+	933		3660357/	GO:0030288 - outer membrane-bounded periplasmic space: GO_component,Pfam: Curli production assembly/transport component CsgG,Refseq: WP_020911625.1 WP_020911625.1 Curli production assembly/transport component CsgG%2C putative	Curli production assembly/transport component CsgG	0	1	1
swp_16435	CDS	3665800	3667272	-	1473		3665949/	GO:0042254 - ribosome biogenesis: GO_process,GO:0005737 - cytoplasm: GO_component,GO:0043022 - ribosome binding: GO_function,GO:0003924 - GTPase activity: GO_function,GO:0005525 - GTP binding: GO_function,TIGRFAMs: small GTP-binding protein domain,TIGRFAMs: small GTP-binding protein domain,TIGRFAMs: ribosome-associated GTPase EngA,Pfam: 50S ribosome-binding GTPase,Pfam: 50S ribosome-binding GTPas…	small GTP-binding protein domain	0	1	1
swp_16460	CDS	3671686	3672696	-	1011	3672686/		Pfam: Helix-turn-helix domain,Pfam: Domain of unknown function (DUF4115),COG: Cytoskeletal protein RodZ%2C contains Xre-like HTH and DUF4115 domains,Refseq: WP_020911614.1 WP_020911614.1 DUF4115 domain-containing protein ,KEGG: swp:swp_1450 cytoskeleton protein RodZ	Helix-turn-helix domain	1	0	1
swp_16465	CDS	3672696	3673484	-	789	3673252/		GO:0005515 - protein binding: GO_function,TIGRFAMs: type IV pilus biogenesis/stability protein PilW,Pfam: Tetratricopeptide repeat,Pfam: Tetratricopeptide repeat,Refseq: WP_044555728.1 WP_044555728.1 type IV pilus biogenesis/stability protein PilW ,KEGG: swp:swp_1449 type IV pilus assembly protein PilF	type IV pilus biogenesis/stability protein PilW	1	0	1
swp_16535	CDS	3686009	3687634	-	1626	3686800/		GO:0006099 - tricarboxylic acid cycle: GO_process,GO:0006097 - glyoxylate cycle: GO_process,GO:0004474 - malate synthase activity: GO_function,TIGRFAMs: malate synthase A,Pfam: Malate synthase,COG: Malate synthase,Refseq: WP_020911597.1 WP_020911597.1 malate synthase A ,KEGG: swp:swp_1433 malate synthase	malate synthase A	1	0	1
swp_16540	CDS	3688738	3689241	+	504	3689156/		GO:0019867 - outer membrane: GO_component,Pfam: SmpA / OmlA family,COG: Outer membrane protein assembly factor BamE%2C lipoprotein component of the BamABCDE complex,Refseq: WP_020911596.1 WP_020911596.1 outer membrane protein assembly factor BamE ,KEGG: swp:swp_1432 outer membrane protein assembly factor BamE	SmpA / OmlA family	1	0	1
swp_16565	CDS	3691436	3693559	-	2124		3693515/	GO:0006508 - proteolysis: GO_process,GO:0004222 - metalloendopeptidase activity: GO_function,Pfam: Peptidase family M3,Refseq: WP_020911592.1 WP_020911592.1 M3 family metallopeptidase ,KEGG: swp:swp_1428 peptidyl-dipeptidase Dcp	Peptidase family M3	0	1	1
swp_16585	CDS	3695591	3697576	-	1986	3697201/		GO:0015990 - electron transport coupled proton transport: GO_process,GO:0009060 - aerobic respiration: GO_process,GO:0055114 - oxidation-reduction process: GO_process,GO:0016021 - integral component of membrane: GO_component,GO:0004129 - cytochrome-c oxidase activity: GO_function,GO:0020037 - heme binding: GO_function,GO:0005506 - iron ion binding: GO_function,GO:0008827 - cytochrome o ubiquinol …	cytochrome o ubiquinol oxidase%2C subunit I	1	0	1
swp_16640	CDS	3708039	3710198	+	2160	3709443/		TIGRFAMs: LruC domain,Pfam: Domain of unknown function (DUF4842),Refseq: WP_020911574.1 WP_020911574.1 LruC domain-containing protein	LruC domain	1	0	1
swp_16650	CDS	3710954	3711493	+	540	3711256/		Pfam: Complex I intermediate-associated protein 30 (CIA30),Refseq: WP_048908456.1 WP_048908456.1 CIA30 family protein	Complex I intermediate-associated protein 30 (CIA30)	1	0	1
swp_16665	CDS	3713702	3718420	-	4719	3714600/3715503/		GO:0000160 - phosphorelay signal transduction system: GO_process,GO:0007165 - signal transduction: GO_process,GO:0004871 - obsolete signal transducer activity: GO_function,GO:0005515 - protein binding: GO_function,GO:0000155 - phosphorelay sensor kinase activity: GO_function,TIGRFAMs: PAS domain S-box protein,TIGRFAMs: PAS domain S-box protein,Pfam: Response regulator receiver domain,Pfam: Respon…	PAS domain S-box protein	2	0	2
swp_16700	CDS	3726657	3727271	-	615		3726822/	GO:0006355 - regulation of transcription%2C DNA-templated: GO_process,GO:0006352 - DNA-templated transcription%2C initiation: GO_process,GO:0003700 - DNA-binding transcription factor activity: GO_function,GO:0016987 - sigma factor activity: GO_function,GO:0003677 - DNA binding: GO_function,TIGRFAMs: RNA polymerase sigma factor%2C sigma-70 family,Pfam: Sigma-70 region 2,COG: DNA-directed RNA polym…	RNA polymerase sigma factor%2C sigma-70 family	0	1	1
swp_16735	CDS	3732866	3733891	-	1026	3733152/3733809/		GO:0006750 - glutathione biosynthetic process: GO_process,GO:0004357 - glutamate-cysteine ligase activity: GO_function,TIGRFAMs: glutamate--cysteine ligase,Pfam: Glutamate-cysteine ligase,Refseq: WP_079891918.1 WP_079891918.1 glutamate--cysteine ligase ,KEGG: swp:swp_1390 glutamate--cysteine ligase	glutamate--cysteine ligase	2	0	2
swp_16755	CDS	3739212	3744497	-	5286	3739864/3741579/		GO:0005509 - calcium ion binding: GO_function,Pfam: Haemolysin-type calcium-binding repeat (2 copies),Pfam: Haemolysin-type calcium-binding repeat (2 copies),Pfam: Haemolysin-type calcium-binding repeat (2 copies),Pfam: Haemolysin-type calcium-binding repeat (2 copies),Pfam: Haemolysin-type calcium-binding repeat (2 copies),Pfam: Haemolysin-type calcium-binding repeat (2 copies),Pfam: Haemolysin-…	Haemolysin-type calcium-binding repeat (2 copies)	2	0	2
swp_16760	CDS	3744556	3745875	-	1320		3745391/	GO:0030253 - protein secretion by the type I secretion system: GO_process,GO:0008565 - protein transporter activity: GO_function,TIGRFAMs: type I secretion membrane fusion protein%2C HlyD family,Pfam: HlyD family secretion protein,COG: Multidrug efflux pump subunit AcrA (membrane-fusion protein),Refseq: WP_079891917.1 WP_079891917.1 HlyD family type I secretion periplasmic adaptor subunit ,KEGG: …	type I secretion membrane fusion protein%2C HlyD family	0	1	1
swp_16810	CDS	3755789	3756721	-	933	3756435/		Pfam: Protein of unknown function DUF58,Refseq: WP_020911536.1 WP_020911536.1 DUF58 domain-containing protein	Protein of unknown function DUF58	1	0	1
swp_16865	CDS	3761708	3764332	-	2625		3763471/	GO:0006419 - alanyl-tRNA aminoacylation: GO_process,GO:0043039 - tRNA aminoacylation: GO_process,GO:0005737 - cytoplasm: GO_component,GO:0004813 - alanine-tRNA ligase activity: GO_function,GO:0000166 - nucleotide binding: GO_function,GO:0005524 - ATP binding: GO_function,GO:0003676 - nucleic acid binding: GO_function,TIGRFAMs: alanine--tRNA ligase,Pfam: tRNA synthetases class II (A),Pfam: DHHA1 d…	alanine--tRNA ligase	0	1	1
swp_16880	CDS	3766040	3767854	+	1815	3766551/		GO:0006298 - mismatch repair: GO_process,GO:0005524 - ATP binding: GO_function,GO:0030983 - mismatched DNA binding: GO_function,TIGRFAMs: DNA mismatch repair protein MutS,Pfam: MutS domain I,Pfam: MutS domain II,Pfam: MutS family domain IV,Pfam: MutS domain III,COG: DNA mismatch repair ATPase MutS,Refseq: WP_020911530.1 WP_020911530.1 DNA mismatch repair protein MutS ,KEGG: swp:swp_1365 DNA misma…	DNA mismatch repair protein MutS	1	0	1
swp_16900	CDS	3770849	3771484	-	636	3770849/		GO:0030091 - protein repair: GO_process,GO:0004719 - protein-L-isoaspartate - D-aspartate O-methyltransferase activity: GO_function,TIGRFAMs: protein-L-isoaspartate O-methyltransferase,Pfam: Protein-L-isoaspartate(D-aspartate) O-methyltransferase (PCMT),COG: Protein-L-isoaspartate O-methyltransferase,Refseq: WP_020911527.1 WP_020911527.1 protein-L-isoaspartate(D-aspartate) O-methyltransferase ,KE…	protein-L-isoaspartate O-methyltransferase	1	0	1
swp_16910	CDS	3772310	3773374	-	1065	3773127/		GO:0001522 - pseudouridine synthesis: GO_process,GO:0009451 - RNA modification: GO_process,GO:0003723 - RNA binding: GO_function,GO:0009982 - pseudouridine synthase activity: GO_function,Pfam: tRNA pseudouridine synthase D (TruD),Pfam: tRNA pseudouridine synthase D (TruD),COG: tRNA(Glu) U13 pseudouridine synthase TruD,Refseq: WP_020911525.1 WP_020911525.1 tRNA pseudouridine(13) synthase TruD ,KEG…	tRNA pseudouridine synthase D (TruD)	1	0	1
swp_16920	CDS	3773925	3774620	-	696		3774210/	GO:0019288 - isopentenyl diphosphate biosynthetic process%2C methylerythritol 4-phosphate pathway: GO_process,GO:0070567 - cytidylyltransferase activity: GO_function,GO:0050518 - 2-C-methyl-D-erythritol 4-phosphate cytidylyltransferase activity: GO_function,TIGRFAMs: 2-C-methyl-D-erythritol 4-phosphate cytidylyltransferase,Pfam: 2-C-methyl-D-erythritol 4-phosphate cytidylyltransferase,COG: 2-C-me…	2-C-methyl-D-erythritol 4-phosphate cytidylyltransferase	0	1	1
swp_16965	CDS	3786345	3787250	-	906		3787039/	GO:0006355 - regulation of transcription%2C DNA-templated: GO_process,GO:0003700 - DNA-binding transcription factor activity: GO_function,Pfam: Bacterial regulatory helix-turn-helix protein%2C lysR family,Pfam: LysR substrate binding domain,COG: DNA-binding transcriptional regulator%2C LysR family,Refseq: WP_020911514.1 WP_020911514.1 LysR family transcriptional regulator ,KEGG: swp:swp_1349 LysR…	Bacterial regulatory helix-turn-helix protein%2C lysR family	0	1	1
swp_17020	CDS	3796661	3797917	-	1257	3797004/		Pfam: Serine hydroxymethyltransferase,COG: Glycine/serine hydroxymethyltransferase,Refseq: WP_020911502.1 WP_020911502.1 serine hydroxymethyltransferase ,KEGG: swp:swp_1337 glycine hydroxymethyltransferase	Serine hydroxymethyltransferase	1	0	1
swp_17060	CDS	3806978	3808081	+	1104		3807262/	GO:0006810 - transport: GO_process,GO:0005215 - transporter activity: GO_function,TIGRFAMs: efflux transporter%2C RND family%2C MFP subunit,Pfam: Barrel-sandwich domain of CusB or HlyD membrane-fusion,COG: Multidrug efflux pump subunit AcrA (membrane-fusion protein),Refseq: WP_020911495.1 WP_020911495.1 efflux RND transporter periplasmic adaptor subunit	efflux transporter%2C RND family%2C MFP subunit	0	1	1
swp_17065	CDS	3808082	3811186	+	3105		3808183/	GO:0006810 - transport: GO_process,GO:0016020 - membrane: GO_component,GO:0005215 - transporter activity: GO_function,Pfam: AcrB/AcrD/AcrF family,COG: Multidrug efflux pump subunit AcrB,Refseq: WP_020911494.1 WP_020911494.1 efflux RND transporter permease subunit	AcrB/AcrD/AcrF family	0	1	1
swp_17075	CDS	3812441	3813067	-	627	3812601/		Refseq: WP_020911491.1 WP_020911491.1 hypothetical protein	WP_020911491.1 hypothetical protein	1	0	1
swp_17095	CDS	3815571	3817064	+	1494		3816651/	Refseq: WP_020911487.1 WP_020911487.1 hypothetical protein	WP_020911487.1 hypothetical protein	0	1	1
swp_17110	CDS	3818501	3820186	-	1686	3818973/		Pfam: Glycosyl transferases group 1,Pfam: Starch synthase catalytic domain,Refseq: WP_020911484.1 WP_020911484.1 glycosyltransferase ,KEGG: swp:swp_1318 starch synthase	Glycosyl transferases group 1	1	0	1
swp_17195	CDS	3841965	3842327	+	363		3842067/	Refseq: WP_020911466.1 WP_020911466.1 hypothetical protein	WP_020911466.1 hypothetical protein	0	1	1
swp_17230	CDS	3849630	3850643	-	1014	3849904/		GO:0006520 - cellular amino acid metabolic process: GO_process,GO:0016829 - lyase activity: GO_function,Pfam: Beta-eliminating lyase,COG: Threonine aldolase,Refseq: WP_020911459.1 WP_020911459.1 low-specificity L-threonine aldolase ,KEGG: swp:swp_1290 threonine aldolase	Beta-eliminating lyase	1	0	1
swp_17235	CDS	3850990	3851628	+	639		3851495/	Pfam: UPF0126 domain,Pfam: UPF0126 domain,COG: Uncharacterized membrane protein YeiH,Refseq: WP_020911458.1 WP_020911458.1 trimeric intracellular cation channel family protein	UPF0126 domain	0	1	1
swp_17255	CDS	3854660	3855331	+	672	3854694/		TIGRFAMs: TIGR02453 family protein,Pfam: Conserved hypothetical protein (DUF2461),Refseq: WP_020911453.1 WP_020911453.1 DUF2461 domain-containing protein	TIGR02453 family protein	1	0	1
swp_17320	CDS	3865759	3867549	-	1791	3867332/		GO:0008270 - zinc ion binding: GO_function,GO:0008237 - metallopeptidase activity: GO_function,Pfam: Peptidase family M1 domain,Pfam: Leukotriene A4 hydrolase%2C C-terminal,Refseq: WP_020911440.1 WP_020911440.1 M1 family metallopeptidase	Peptidase family M1 domain	1	0	1
swp_17345	CDS	3872054	3873001	-	948		3872631/	Pfam: Gram-negative porin,COG: Outer membrane protein (porin),Refseq: WP_044555699.1 WP_044555699.1 porin	Gram-negative porin	0	1	1
swp_17355	CDS	3874275	3874787	-	513		3874535/	Pfam: SCP-2 sterol transfer family,Refseq: WP_020911433.1 WP_020911433.1 Sterol-binding	SCP-2 sterol transfer family	0	1	1
swp_17370	CDS	3876814	3877503	-	690		3877169/	Pfam: Protein of unknown function (DUF998),Refseq: WP_044555698.1 WP_044555698.1 DUF998 domain-containing protein	Protein of unknown function (DUF998)	0	1	1
swp_17380	CDS	3879795	3881150	+	1356	3880185/		Pfam: Nucleoside recognition,COG: Uncharacterized membrane protein YjiH%2C contains nucleoside recognition GATE domain,Refseq: WP_020911428.1 WP_020911428.1 YjiH family protein	Nucleoside recognition	1	0	1
swp_17395	CDS	3884069	3884950	-	882	3884820/		GO:0006810 - transport: GO_process,GO:0055085 - transmembrane transport: GO_process,GO:0016020 - membrane: GO_component,GO:0005215 - transporter activity: GO_function,Pfam: Permease family,COG: Xanthine/uracil/vitamin C permease%2C AzgA family,Refseq: WP_020911425.1 WP_020911425.1 NCS2 family permease ,KEGG: swp:swp_1253 putative MFS transporter%2C AGZA family%2C xanthine/uracil permease	Permease family	1	0	1
swp_17405	CDS	3885837	3886526	-	690		3886233/	Refseq: WP_020911424.1 WP_020911424.1 hypothetical protein	WP_020911424.1 hypothetical protein	0	1	1
swp_17430	CDS	3888967	3890124	+	1158	3890055/		GO:0019867 - outer membrane: GO_component,Pfam: Surface antigen,Refseq: WP_044556291.1 WP_044556291.1 BamA/TamA family outer membrane protein	Surface antigen	1	0	1
swp_17440	CDS	3890372	3890827	+	456		3890629/	Refseq: WP_044555694.1 WP_044555694.1 hypothetical protein	WP_044555694.1 hypothetical protein	0	1	1
swp_17450	CDS	3892197	3893507	+	1311		3892475/	GO:0019867 - outer membrane: GO_component,Pfam: Surface antigen,Refseq: WP_143711177.1 WP_143711177.1 BamA/TamA family outer membrane protein	Surface antigen	0	1	1
swp_17480	CDS	3900289	3902565	-	2277	3900960/		GO:0055114 - oxidation-reduction process: GO_process,GO:0030151 - molybdenum ion binding: GO_function,GO:0016491 - oxidoreductase activity: GO_function,Pfam: Molybdopterin oxidoreductase,Pfam: Molydopterin dinucleotide binding domain,Pfam: Molybdopterin oxidoreductase Fe4S4 domain,Pfam: TAT (twin-arginine translocation) pathway signal sequence,COG: Anaerobic selenocysteine-containing dehydrogenas…	Molybdopterin oxidoreductase	1	0	1
swp_17500	CDS	3906698	3907669	-	972	3907096/		GO:0006545 - glycine biosynthetic process: GO_process,GO:0006564 - L-serine biosynthetic process: GO_process,GO:0008152 - metabolic process: GO_process,GO:0016787 - hydrolase activity: GO_function,GO:0004647 - phosphoserine phosphatase activity: GO_function,TIGRFAMs: phosphoserine phosphatase SerB,TIGRFAMs: HAD phosphoserine phosphatase-like hydrolase%2C family IB,Pfam: haloacid dehalogenase-like…	phosphoserine phosphatase SerB	1	0	1
swp_17545	CDS	3917338	3918918	-	1581	3917454/		GO:0006415 - translational termination: GO_process,GO:0003747 - translation release factor activity: GO_function,GO:0003924 - GTPase activity: GO_function,GO:0005525 - GTP binding: GO_function,TIGRFAMs: small GTP-binding protein domain,TIGRFAMs: peptide chain release factor 3,Pfam: Elongation factor Tu GTP binding domain,Pfam: Elongation factor Tu domain 2,Pfam: Class II release factor RF3%2C C-t…	small GTP-binding protein domain	1	0	1
swp_17560	CDS	3922475	3924523	+	2049		3924179/	GO:0009966 - regulation of signal transduction: GO_process,GO:0009975 - cyclase activity: GO_function,TIGRFAMs: diguanylate cyclase (GGDEF) domain,Pfam: EAL domain,Pfam: Diguanylate cyclase%2C GGDEF domain,Refseq: WP_020911394.1 WP_020911394.1 EAL domain-containing protein	diguanylate cyclase (GGDEF) domain	0	1	1
swp_17585	CDS	3929500	3930999	-	1500		3930643/	GO:0031554 - regulation of DNA-templated transcription%2C termination: GO_process,GO:0006353 - DNA-templated transcription%2C termination: GO_process,GO:0003700 - DNA-binding transcription factor activity: GO_function,GO:0003715 - obsolete transcription termination factor activity: GO_function,GO:0003723 - RNA binding: GO_function,TIGRFAMs: transcription termination factor NusA,TIGRFAMs: transcri…	transcription termination factor NusA	0	1	1
swp_17625	CDS	3935648	3937600	-	1953	3936873/		GO:0051301 - cell division: GO_process,GO:0006508 - proteolysis: GO_process,GO:0016021 - integral component of membrane: GO_component,GO:0004222 - metalloendopeptidase activity: GO_function,GO:0008270 - zinc ion binding: GO_function,GO:0016887 - ATPase activity: GO_function,GO:0005524 - ATP binding: GO_function,TIGRFAMs: ATP-dependent metallopeptidase HflB,Pfam: ATPase family associated with vari…	ATP-dependent metallopeptidase HflB	1	0	1
swp_17630	CDS	3937662	3938291	-	630	3938274/		GO:0032259 - methylation: GO_process,GO:0008168 - methyltransferase activity: GO_function,Pfam: FtsJ-like methyltransferase,COG: 23S rRNA U2552 (ribose-2'-O)-methylase RlmE/FtsJ,Refseq: WP_020911382.1 WP_020911382.1 23S rRNA (uridine(2552)-2'-O)-methyltransferase RlmE ,KEGG: swp:swp_1210 23S rRNA (uridine2552-2'-O)-methyltransferase	FtsJ-like methyltransferase	1	0	1
swp_17650	CDS	3942072	3942626	-	555		3942450/	Refseq: WP_044556287.1 WP_044556287.1 hypothetical protein	WP_044556287.1 hypothetical protein	0	1	1
swp_17655	CDS	3942780	3943229	-	450	3943132/		GO:0006354 - DNA-templated transcription%2C elongation: GO_process,GO:0032784 - regulation of DNA-templated transcription%2C elongation: GO_process,GO:0003711 - transcription elongation regulator activity: GO_function,GO:0003677 - DNA binding: GO_function,TIGRFAMs: transcription elongation factor GreA,Pfam: Transcription elongation factor%2C GreA/GreB%2C C-term,Pfam: Transcription elongation fact…	transcription elongation factor GreA	1	0	1
swp_17670	CDS	3948177	3948992	-	816		3948363/	GO:0009089 - lysine biosynthetic process via diaminopimelate: GO_process,GO:0055114 - oxidation-reduction process: GO_process,GO:0008839 - 4-hydroxy-tetrahydrodipicolinate reductase: GO_function,TIGRFAMs: 4-hydroxy-tetrahydrodipicolinate reductase,Pfam: Dihydrodipicolinate reductase%2C N-terminus,Pfam: Dihydrodipicolinate reductase%2C C-terminus,COG: Dihydrodipicolinate reductase,Refseq: WP_02091…	4-hydroxy-tetrahydrodipicolinate reductase	0	1	1
swp_17680	CDS	3949755	3950558	-	804	3949894/		GO:0006508 - proteolysis: GO_process,GO:0004222 - metalloendopeptidase activity: GO_function,Pfam: Peptidase family M48,Refseq: WP_020911372.1 WP_020911372.1 M48 family metallopeptidase	Peptidase family M48	1	0	1
swp_17690	CDS	3951950	3953875	-	1926		3952933/	GO:0006950 - response to stress: GO_process,GO:0006457 - protein folding: GO_process,GO:0051082 - unfolded protein binding: GO_function,GO:0016887 - ATPase activity: GO_function,GO:0005524 - ATP binding: GO_function,TIGRFAMs: chaperone protein DnaK,Pfam: Hsp70 protein,COG: Molecular chaperone DnaK (HSP70),Refseq: WP_020911370.1 WP_020911370.1 molecular chaperone DnaK ,KEGG: swp:swp_1196 molecular…	chaperone protein DnaK	0	1	1
swp_17760	CDS	3967373	3968911	-	1539	3968496/		GO:0006508 - proteolysis: GO_process,GO:0005622 - intracellular: GO_component,GO:0004177 - aminopeptidase activity: GO_function,Pfam: Cytosol aminopeptidase family%2C catalytic domain,Refseq: WP_020911355.1 WP_020911355.1 leucyl aminopeptidase family protein ,KEGG: swp:swp_1181 leucyl aminopeptidase	Cytosol aminopeptidase family%2C catalytic domain	1	0	1
swp_17775	CDS	3971914	3973914	-	2001	3972686/		GO:0007165 - signal transduction: GO_process,GO:0016021 - integral component of membrane: GO_component,GO:0016020 - membrane: GO_component,GO:0004871 - obsolete signal transducer activity: GO_function,Pfam: Methyl-accepting chemotaxis protein (MCP) signalling domain,Pfam: HAMP domain,Pfam: Cache domain,COG: Methyl-accepting chemotaxis protein,Refseq: WP_020911352.1 WP_020911352.1 methyl-accepting…	Methyl-accepting chemotaxis protein (MCP) signalling domain	1	0	1
swp_17780	CDS	3974168	3974371	-	204	3974196/		Refseq: WP_020911351.1 WP_020911351.1 hypothetical protein	WP_020911351.1 hypothetical protein	1	0	1
swp_17835	CDS	3983731	3984240	-	510		3984184/	GO:0009372 - quorum sensing: GO_process,GO:0005506 - iron ion binding: GO_function,GO:0043768 - S-ribosylhomocysteine lyase activity: GO_function,Pfam: S-Ribosylhomocysteinase (LuxS),COG: S-ribosylhomocysteine lyase LuxS%2C autoinducer biosynthesis,Refseq: WP_020911340.1 WP_020911340.1 S-ribosylhomocysteine lyase ,KEGG: swp:swp_1166 S-ribosylhomocysteine lyase	S-Ribosylhomocysteinase (LuxS)	0	1	1
swp_17890	CDS	3994405	3994725	+	321	3994481/	3994619/	Pfam: Uncharacterized lipoprotein,Refseq: WP_020911329.1 WP_020911329.1 lipoprotein ,KEGG: swp:swp_1154 uncharacterized lipoprotein	Uncharacterized lipoprotein	1	1	2
swp_17920	CDS	3998533	3999495	+	963	3999470/		GO:0015940 - pantothenate biosynthetic process: GO_process,GO:0055114 - oxidation-reduction process: GO_process,GO:0050661 - NADP binding: GO_function,GO:0008677 - 2-dehydropantoate 2-reductase activity: GO_function,GO:0016491 - oxidoreductase activity: GO_function,TIGRFAMs: 2-dehydropantoate 2-reductase,Pfam: Ketopantoate reductase PanE/ApbA,Pfam: Ketopantoate reductase PanE/ApbA C terminal,COG:…	2-dehydropantoate 2-reductase	1	0	1
swp_17925	CDS	3999638	4001137	+	1500	4000500/		GO:0006836 - neurotransmitter transport: GO_process,GO:0016021 - integral component of membrane: GO_component,GO:0005328 - neurotransmitter:sodium symporter activity: GO_function,Pfam: Sodium:neurotransmitter symporter family,Pfam: Sodium:neurotransmitter symporter family,COG: Na+-dependent transporter%2C SNF family,Refseq: WP_020911323.1 WP_020911323.1 sodium-dependent transporter ,KEGG: swp:swp…	Sodium:neurotransmitter symporter family	1	0	1
swp_17955	CDS	4006323	4007591	-	1269		4006701/	Pfam: Protein of unknown function (DUF819),Refseq: WP_020911316.1 WP_020911316.1 DUF819 family protein	Protein of unknown function (DUF819)	0	1	1
swp_17970	CDS	4009946	4010848	+	903		4010774/	GO:0006355 - regulation of transcription%2C DNA-templated: GO_process,GO:0003700 - DNA-binding transcription factor activity: GO_function,Pfam: Bacterial regulatory helix-turn-helix protein%2C lysR family,Pfam: LysR substrate binding domain,COG: DNA-binding transcriptional regulator%2C LysR family,Refseq: WP_020911313.1 WP_020911313.1 LysR family transcriptional regulator ,KEGG: swp:swp_1138 LysR…	Bacterial regulatory helix-turn-helix protein%2C lysR family	0	1	1
swp_17990	CDS	4013368	4015524	+	2157	4014200/		GO:0006810 - transport: GO_process,GO:0016020 - membrane: GO_component,Pfam: TonB dependent receptor,Pfam: TonB-dependent Receptor Plug Domain,COG: Outer membrane receptor proteins%2C mostly Fe transport,Refseq: WP_020911309.1 WP_020911309.1 TonB-dependent receptor ,KEGG: swp:swp_1134 iron complex outermembrane recepter protein	TonB dependent receptor	1	0	1
swp_17995	CDS	4015621	4016409	-	789		4016048/	GO:0009249 - protein lipoylation: GO_process,GO:0042158 - lipoprotein biosynthetic process: GO_process,GO:0016021 - integral component of membrane: GO_component,GO:0016020 - membrane: GO_component,GO:0008961 - phosphatidylglycerol-prolipoprotein diacylglyceryl transferase activity: GO_function,GO:0016757 - transferase activity%2C transferring glycosyl groups: GO_function,TIGRFAMs: prolipoprotein …	prolipoprotein diacylglyceryl transferase	0	1	1
swp_18035	CDS	4024932	4026527	-	1596	4025269/		Pfam: Putative peptidoglycan binding domain,Pfam: AAA domain,COG: Type II secretory pathway%2C component ExeA (predicted ATPase),Refseq: WP_020911300.1 WP_020911300.1 AAA family ATPase ,KEGG: swp:swp_1125 general secretion pathway protein A	Putative peptidoglycan binding domain	1	0	1
swp_18060	CDS	4030638	4031438	-	801		4030940/	GO:0016311 - dephosphorylation: GO_process,GO:0046677 - response to antibiotic: GO_process,GO:0009252 - peptidoglycan biosynthetic process: GO_process,GO:0016020 - membrane: GO_component,GO:0030288 - outer membrane-bounded periplasmic space: GO_component,GO:0050380 - undecaprenyl-diphosphatase activity: GO_function,TIGRFAMs: undecaprenyl-diphosphatase UppP,Pfam: Bacitracin resistance protein BacA…	undecaprenyl-diphosphatase UppP	0	1	1
swp_18095	CDS	4035325	4037055	+	1731	4035617/	4036835/	GO:0006260 - DNA replication: GO_process,GO:0006269 - DNA replication%2C synthesis of RNA primer: GO_process,GO:0016779 - nucleotidyltransferase activity: GO_function,GO:0008270 - zinc ion binding: GO_function,GO:0003896 - DNA primase activity: GO_function,GO:0003677 - DNA binding: GO_function,TIGRFAMs: DNA primase,Pfam: CHC2 zinc finger,Pfam: DNA primase catalytic core%2C N-terminal domain,Pfam:…	DNA primase	1	1	2
swp_18185	CDS	4056081	4057094	+	1014	4056240/		Pfam: haloacid dehalogenase-like hydrolase,Refseq: WP_020911271.1 WP_020911271.1 haloacid dehalogenase-like hydrolase	haloacid dehalogenase-like hydrolase	1	0	1
swp_18230	CDS	4064749	4065552	-	804	4065422/		Pfam: short chain dehydrogenase,Refseq: WP_020911262.1 WP_020911262.1 SDR family NAD(P)-dependent oxidoreductase	short chain dehydrogenase	1	0	1
swp_18255	CDS	4069732	4071219	-	1488	4069816/		GO:0005506 - iron ion binding: GO_function,GO:0010181 - FMN binding: GO_function,Pfam: Flavodoxin,Pfam: Rubredoxin,Pfam: Metallo-beta-lactamase superfamily,COG: Flavorubredoxin,COG: Rubredoxin,Refseq: WP_020911257.1 WP_020911257.1 anaerobic nitric oxide reductase flavorubredoxin ,KEGG: swp:swp_1079 anaerobic nitric oxide reductase flavorubredoxin	Flavodoxin	1	0	1
swp_18280	CDS	4074039	4074518	-	480	4074229/		GO:0000160 - phosphorelay signal transduction system: GO_process,GO:0004871 - obsolete signal transducer activity: GO_function,Pfam: Hpt domain,Refseq: WP_143711169.1 WP_143711169.1 TMAO reductase system sensor histidine kinase/response regulator TorS ,KEGG: swp:swp_1072 two-component system%2C OmpR family%2C sensor histidine kinase TorS	Hpt domain	1	0	1
swp_18285	CDS	4074479	4076950	-	2472	4074810/		GO:0007165 - signal transduction: GO_process,GO:0000160 - phosphorelay signal transduction system: GO_process,GO:0016020 - membrane: GO_component,GO:0000155 - phosphorelay sensor kinase activity: GO_function,GO:0000156 - phosphorelay response regulator activity: GO_function,GO:0004673 - protein histidine kinase activity: GO_function,GO:0005524 - ATP binding: GO_function,TIGRFAMs: TMAO reductase s…	TMAO reductase sytem sensor TorS	1	0	1
swp_18290	CDS	4077098	4078162	+	1065		4077478/	TIGRFAMs: TMAO reductase system periplasmic protein TorT,Pfam: Periplasmic binding proteins and sugar binding domain of LacI family,COG: ABC-type sugar transport system%2C periplasmic component%2C contains N-terminal xre family HTH domain,Refseq: WP_101093057.1 WP_101093057.1 MULTISPECIES: TMAO reductase system periplasmic protein TorT ,KEGG: swp:swp_1069 periplasmic protein TorT	TMAO reductase system periplasmic protein TorT	0	1	1
swp_18315	CDS	4082168	4082959	+	792	4082637/		Pfam: Beta-lactamase superfamily domain,COG: L-ascorbate metabolism protein UlaG%2C beta-lactamase superfamily,Refseq: WP_020911242.1 WP_020911242.1 MBL fold metallo-hydrolase	Beta-lactamase superfamily domain	1	0	1
swp_18330	CDS	4084644	4086149	+	1506	4085142/		Pfam: Bacterial PH domain,Pfam: Bacterial PH domain,COG: Uncharacterized membrane protein YdbT%2C contains bPH2 (bacterial pleckstrin homology) domain,Refseq: WP_020911238.1 WP_020911238.1 PH domain-containing protein ,KEGG: swp:swp_1060 putative membrane protein	Bacterial PH domain	1	0	1
swp_18370	CDS	4092473	4093978	-	1506		4093098/4093666/	GO:0006810 - transport: GO_process,GO:0009279 - cell outer membrane: GO_component,GO:0005215 - transporter activity: GO_function,GO:0015288 - porin activity: GO_function,TIGRFAMs: efflux transporter%2C outer membrane factor (OMF) lipoprotein%2C NodT family,Pfam: Outer membrane efflux protein,Pfam: Outer membrane efflux protein,COG: Outer membrane protein TolC,Refseq: WP_020911227.1 WP_020911227.1…	efflux transporter%2C outer membrane factor (OMF) lipoprotein%2C NodT family	0	2	2
swp_18380	CDS	4097105	4098331	-	1227	4097121/		GO:0006810 - transport: GO_process,GO:0005215 - transporter activity: GO_function,TIGRFAMs: efflux transporter%2C RND family%2C MFP subunit,Pfam: Barrel-sandwich domain of CusB or HlyD membrane-fusion,COG: Multidrug efflux pump subunit AcrA (membrane-fusion protein),Refseq: WP_044555671.1 WP_044555671.1 efflux RND transporter periplasmic adaptor subunit ,KEGG: shl:Shal_2166 membrane fusion protei…	efflux transporter%2C RND family%2C MFP subunit	1	0	1
swp_18405	CDS	4104017	4104778	-	762	4104099/		GO:0016887 - ATPase activity: GO_function,GO:0005524 - ATP binding: GO_function,Pfam: ABC transporter,COG: ABC-type lipoprotein export system%2C ATPase component,Refseq: WP_020911219.1 WP_020911219.1 ABC transporter ATP-binding protein ,KEGG: swp:swp_1038 putative ABC transport system ATP-binding protein	ABC transporter	1	0	1
swp_18415	CDS	4105098	4106360	-	1263		4105104/	Pfam: HlyD family secretion protein,COG: Multidrug efflux pump subunit AcrA (membrane-fusion protein),Refseq: WP_020911217.1 WP_020911217.1 HlyD family efflux transporter periplasmic adaptor subunit ,KEGG: swp:swp_1036 HlyD family secretion protein	HlyD family secretion protein	0	1	1
swp_18455	CDS	4112979	4114655	+	1677	4114088/	4113883/	Refseq: WP_020911211.1 WP_020911211.1 hypothetical protein	WP_020911211.1 hypothetical protein	1	1	2
swp_18475	CDS	4116472	4117656	+	1185		4117292/	GO:0055085 - transmembrane transport: GO_process,GO:0016021 - integral component of membrane: GO_component,Pfam: Major Facilitator Superfamily,COG: Predicted arabinose efflux permease%2C MFS family,Refseq: WP_020911208.1 WP_020911208.1 MFS transporter ,KEGG: swp:swp_1027 MFS transporter%2C DHA1 family%2C inner membrane transport protein	Major Facilitator Superfamily	0	1	1
swp_18515	CDS	4123046	4127062	-	4017	4123465/	4126189/	GO:0005509 - calcium ion binding: GO_function,Pfam: Haemolysin-type calcium-binding repeat (2 copies),Pfam: Haemolysin-type calcium-binding repeat (2 copies),Pfam: Haemolysin-type calcium-binding repeat (2 copies),Pfam: Haemolysin-type calcium-binding repeat (2 copies),Pfam: Haemolysin-type calcium-binding repeat (2 copies),Pfam: Haemolysin-type calcium-binding repeat (2 copies),Pfam: Haemolysin-…	Haemolysin-type calcium-binding repeat (2 copies)	1	1	2
swp_18530	CDS	4129044	4129211	-	168		4129051/	Refseq: WP_020911199.1 WP_020911199.1 HlyD family type I secretion periplasmic adaptor subunit ,KEGG: swp:swp_1019 hemolysin D	WP_020911199.1 HlyD family type I secretion periplasmic adaptor subunit	0	1	1
swp_18615	CDS	4148791	4149432	-	642	4148960/		GO:0009236 - cobalamin biosynthetic process: GO_process,GO:0008817 - cob - Iyrinic acid a%2Cc-diamide adenosyltransferase activity: GO_function,GO:0005524 - ATP binding: GO_function,TIGRFAMs: cob(I)yrinic acid a%2Cc-diamide adenosyltransferase,Pfam: ATP:corrinoid adenosyltransferase BtuR/CobO/CobP,Pfam: Cob(I)alamin adenosyltransferase N terminal,COG: ATP:corrinoid adenosyltransferase,Refseq: WP_…	cob(I)yrinic acid a%2Cc-diamide adenosyltransferase	1	0	1
swp_18635	CDS	4152484	4153512	-	1029	4153132/		GO:0009236 - cobalamin biosynthetic process: GO_process,GO:0008939 - nicotinate-nucleotide-dimethylbenzimidazole phosphoribosyltransferase activity: GO_function,TIGRFAMs: nicotinate-nucleotide--dimethylbenzimidazole phosphoribosyltransferase,Pfam: Phosphoribosyltransferase,COG: NaMN:DMB phosphoribosyltransferase,Refseq: WP_020911177.1 WP_020911177.1 nicotinate-nucleotide--dimethylbenzimidazole ph…	nicotinate-nucleotide--dimethylbenzimidazole phosphoribosyltransferase	1	0	1
swp_18655	CDS	4156616	4160359	+	3744		4159181/	GO:0009086 - methionine biosynthetic process: GO_process,GO:0042558 - pteridine-containing compound metabolic process: GO_process,GO:0031419 - cobalamin binding: GO_function,GO:0046872 - metal ion binding: GO_function,GO:0008705 - methionine synthase activity: GO_function,TIGRFAMs: methionine synthase,Pfam: Pterin binding enzyme,Pfam: B12 binding domain,Pfam: Homocysteine S-methyltransferase,Pfam…	methionine synthase	0	1	1
swp_18685	CDS	4164988	4165587	+	600	4165547/		GO:0055114 - oxidation-reduction process: GO_process,Pfam: Alcohol dehydrogenase GroES-like domain,COG: NADPH:quinone reductase or related Zn-dependent oxidoreductase,Refseq: WP_143711230.1 WP_143711230.1 alcohol dehydrogenase catalytic domain-containing protein	Alcohol dehydrogenase GroES-like domain	1	0	1
swp_18695	CDS	4166417	4167376	-	960		4167052/	Pfam: Inosine-uridine preferring nucleoside hydrolase,COG: Inosine-uridine nucleoside N-ribohydrolase,Refseq: WP_020911161.1 WP_020911161.1 pyrimidine-specific ribonucleoside hydrolase RihA ,KEGG: swp:swp_0980 pyrimidine-specific ribonucleoside hydrolase	Inosine-uridine preferring nucleoside hydrolase	0	1	1
swp_18715	CDS	4171600	4172652	+	1053		4171869/	GO:0055114 - oxidation-reduction process: GO_process,GO:0016491 - oxidoreductase activity: GO_function,GO:0010181 - FMN binding: GO_function,Pfam: NADH:flavin oxidoreductase / NADH oxidase family,COG: 2%2C4-dienoyl-CoA reductase or related NADH-dependent reductase%2C Old Yellow Enzyme (OYE) family,Refseq: WP_020911156.1 WP_020911156.1 alkene reductase	NADH:flavin oxidoreductase / NADH oxidase family	0	1	1
swp_18745	CDS	4179924	4181114	-	1191		4180608/	Pfam: Protein of unknown function (DUF3083),Refseq: WP_020911149.1 WP_020911149.1 DUF3083 family protein	Protein of unknown function (DUF3083)	0	1	1
swp_18750	CDS	4181303	4182181	-	879	4182054/		GO:0006355 - regulation of transcription%2C DNA-templated: GO_process,GO:0003700 - DNA-binding transcription factor activity: GO_function,Pfam: Bacterial regulatory helix-turn-helix protein%2C lysR family,Pfam: LysR substrate binding domain,COG: DNA-binding transcriptional regulator%2C LysR family,Refseq: WP_020911148.1 WP_020911148.1 LysR family transcriptional regulator	Bacterial regulatory helix-turn-helix protein%2C lysR family	1	0	1
swp_18795	CDS	4191555	4192520	+	966		4191897/	Refseq: WP_020911139.1 WP_020911139.1 PKD domain-containing protein	WP_020911139.1 PKD domain-containing protein	0	1	1
swp_18815	CDS	4196223	4196858	-	636		4196388/	GO:0006810 - transport: GO_process,GO:0016020 - membrane: GO_component,Pfam: TonB-dependent Receptor Plug Domain,COG: Outer membrane receptor proteins%2C mostly Fe transport,Refseq: WP_020911135.1 WP_020911135.1 TonB-dependent receptor plug domain-containing protein ,KEGG: swp:swp_0953 hemoglobin/transferrin/lactoferrin receptor protein	TonB-dependent Receptor Plug Domain	0	1	1
swp_18830	CDS	4199445	4200419	+	975		4199850/	Refseq: WP_020911131.1 WP_020911131.1 hypothetical protein	WP_020911131.1 hypothetical protein	0	1	1
swp_18835	CDS	4200970	4201284	+	315	4201244/		Refseq: WP_044555653.1 WP_044555653.1 hypothetical protein	WP_044555653.1 hypothetical protein	1	0	1
swp_18855	CDS	4206766	4208430	+	1665	4208004/		GO:0016021 - integral component of membrane: GO_component,Pfam: Na+/H+ antiporter family,COG: Na+/H+ antiporter NhaC,Refseq: WP_020911127.1 WP_020911127.1 Na+/H+ antiporter NhaC family protein	Na+/H+ antiporter family	1	0	1
swp_18865	CDS	4209939	4210370	+	432		4210103/	Refseq: WP_020911125.1 WP_020911125.1 hypothetical protein	WP_020911125.1 hypothetical protein	0	1	1
swp_18895	CDS	4213023	4214501	+	1479		4213087/4213699/	Pfam: Proton-conducting membrane transporter,COG: Formate hydrogenlyase subunit 3/Multisubunit Na+/H+ antiporter%2C MnhD subunit,Refseq: WP_020911118.1 WP_020911118.1 monovalent cation/H+ antiporter subunit D family protein ,KEGG: swp:swp_0936 multicomponent Na+:H+ antiporter subunit D	Proton-conducting membrane transporter	0	2	2
swp_18935	CDS	4222905	4223393	-	489	4222930/4222984/		Refseq: WP_044556263.1 WP_044556263.1 hypothetical protein	WP_044556263.1 hypothetical protein	2	0	2
swp_18940	CDS	4223710	4225836	-	2127		4225368/	GO:0006810 - transport: GO_process,GO:0016020 - membrane: GO_component,GO:0019867 - outer membrane: GO_component,GO:0015343 - siderophore transmembrane transporter activity: GO_function,TIGRFAMs: TonB-dependent siderophore receptor,Pfam: TonB dependent receptor,Pfam: TonB-dependent Receptor Plug Domain,COG: Outer membrane receptor proteins%2C mostly Fe transport,Refseq: WP_044555650.1 WP_04455565…	TonB-dependent siderophore receptor	0	1	1
swp_18965	CDS	4229742	4230599	-	858	4230067/		Refseq: WP_048908450.1 WP_048908450.1 membrane protein	WP_048908450.1 membrane protein	1	0	1
swp_18970	CDS	4231043	4231999	-	957	4231527/		GO:0006807 - nitrogen compound metabolic process: GO_process,GO:0055114 - oxidation-reduction process: GO_process,GO:0042597 - periplasmic space: GO_component,GO:0042279 - nitrite reductase - cytochrome%2C ammonia-forming activity: GO_function,Pfam: Cytochrome c552,Refseq: WP_020911103.1 WP_020911103.1 ammonia-forming cytochrome c nitrite reductase ,KEGG: swp:swp_0919 nitrite reductase (cytochrom…	Cytochrome c552	1	0	1
swp_18985	CDS	4233129	4234160	+	1032	4233703/		Refseq: WP_044555649.1 WP_044555649.1 hypothetical protein	WP_044555649.1 hypothetical protein	1	0	1
swp_18995	CDS	4235416	4238304	-	2889	4238231/		GO:0019464 - glycine decarboxylation via glycine cleavage system: GO_process,GO:0006546 - glycine catabolic process: GO_process,GO:0055114 - oxidation-reduction process: GO_process,GO:0004375 - glycine dehydrogenase - decarboxylating activity: GO_function,TIGRFAMs: glycine dehydrogenase,Pfam: Glycine cleavage system P-protein,Pfam: Glycine cleavage system P-protein,COG: Glycine cleavage system pr…	glycine dehydrogenase	1	0	1
swp_19005	CDS	4239370	4240464	-	1095	4240043/		GO:0019464 - glycine decarboxylation via glycine cleavage system: GO_process,GO:0005737 - cytoplasm: GO_component,GO:0004047 - aminomethyltransferase activity: GO_function,TIGRFAMs: glycine cleavage system T protein,Pfam: Aminomethyltransferase folate-binding domain,Pfam: Glycine cleavage T-protein C-terminal barrel domain,COG: Glycine cleavage system T protein (aminomethyltransferase),Refseq: WP…	glycine cleavage system T protein	1	0	1
swp_19015	CDS	4242018	4243250	-	1233	4242970/4243228/		GO:0006744 - ubiquinone biosynthetic process: GO_process,GO:0071949 - FAD binding: GO_function,GO:0016701 - oxidoreductase activity%2C acting on single donors with incorporation of molecular oxygen: GO_function,TIGRFAMs: 2-polyprenyl-6-methoxyphenol 4-hydroxylase,TIGRFAMs: ubiquinone biosynthesis hydroxylase%2C UbiH/UbiF/VisC/COQ6 family,Pfam: FAD binding domain,COG: 2-polyprenyl-6-methoxyphenol …	2-polyprenyl-6-methoxyphenol 4-hydroxylase	2	0	2
swp_19035	CDS	4245494	4246162	+	669		4245731/	Refseq: WP_020911091.1 WP_020911091.1 hypothetical protein	WP_020911091.1 hypothetical protein	0	1	1
swp_19100	CDS	4260003	4260611	+	609	4260112/		GO:0016491 - oxidoreductase activity: GO_function,Pfam: NADPH-dependent FMN reductase,Refseq: WP_020911078.1 WP_020911078.1 NAD(P)H-dependent oxidoreductase	NADPH-dependent FMN reductase	1	0	1
swp_19110	CDS	4261105	4261857	-	753		4261128/	Pfam: short chain dehydrogenase,Refseq: WP_020911076.1 WP_020911076.1 SDR family oxidoreductase	short chain dehydrogenase	0	1	1
swp_19125	CDS	4262761	4263660	+	900	4263482/		GO:0006950 - response to stress: GO_process,Pfam: Universal stress protein family,Pfam: Universal stress protein family,COG: Nucleotide-binding universal stress protein%2C UspA family,Refseq: WP_020911073.1 WP_020911073.1 UspA (Universal stress protein)	Universal stress protein family	1	0	1
swp_19170	CDS	4271362	4271574	+	213	4271375/		Pfam: SlyX,Refseq: WP_020911063.1 WP_020911063.1 SlyX family protein ,KEGG: swp:swp_0876 SlyX protein	SlyX	1	0	1
swp_19180	CDS	4273228	4273821	+	594		4273569/	TIGRFAMs: uncharacterized lipoprotein,Pfam: Peptidoglycan-synthase activator LpoB,Refseq: WP_044555644.1 WP_044555644.1 penicillin-binding protein activator LpoB ,KEGG: swp:swp_0874 penicillin-binding protein activator	uncharacterized lipoprotein	0	1	1
swp_19230	CDS	4287428	4287841	-	414	4287640/		Pfam: Protein of unknown function (DUF3010),Refseq: WP_020911047.1 WP_020911047.1 DUF3010 family protein	Protein of unknown function (DUF3010)	1	0	1
swp_19260	CDS	4295679	4296866	+	1188	4295860/		Pfam: Alanine dehydrogenase/PNT%2C C-terminal domain,Pfam: Alanine dehydrogenase/PNT%2C N-terminal domain,COG: NAD/NADP transhydrogenase alpha subunit,Refseq: WP_020911039.1 WP_020911039.1 Re/Si-specific NAD(P)(+) transhydrogenase subunit alpha ,KEGG: swp:swp_0849 NAD(P) transhydrogenase subunit alpha	Alanine dehydrogenase/PNT%2C C-terminal domain	1	0	1
swp_19340	CDS	4313979	4315517	+	1539	4314717/		GO:0006355 - regulation of transcription%2C DNA-templated: GO_process,GO:0008134 - transcription factor binding: GO_function,GO:0005515 - protein binding: GO_function,GO:0005524 - ATP binding: GO_function,Pfam: Sigma-54 interaction domain,Pfam: GAF domain,Refseq: WP_020911022.1 WP_020911022.1 nitric oxide reductase transcriptional regulator NorR ,KEGG: swp:swp_0832 anaerobic nitric oxide reductas…	Sigma-54 interaction domain	1	0	1
swp_19355	CDS	4318714	4319901	+	1188		4319600/	GO:0005524 - ATP binding: GO_function,Pfam: AFG1-like ATPase,Pfam: AFG1-like ATPase,COG: Predicted ATPase,Refseq: WP_020911019.1 WP_020911019.1 cell division protein ZapE ,KEGG: swp:swp_0829 cell division protein ZapE	AFG1-like ATPase	0	1	1
swp_19385	CDS	4323144	4325852	-	2709		4325381/	GO:0016779 - nucleotidyltransferase activity: GO_function,GO:0008882 - [glutamate-ammonia-ligase] adenylyltransferase activity: GO_function,Pfam: Glutamate-ammonia ligase adenylyltransferase,Pfam: Glutamate-ammonia ligase adenylyltransferase,Pfam: GlnD PII-uridylyltransferase,Pfam: GlnD PII-uridylyltransferase,COG: Glutamine synthetase adenylyltransferase,Refseq: WP_020911013.1 WP_020911013.1 bif…	Glutamate-ammonia ligase adenylyltransferase	0	1	1
swp_19425	CDS	4332344	4333135	+	792		4332697/	GO:0006811 - ion transport: GO_process,GO:0055085 - transmembrane transport: GO_process,GO:0016020 - membrane: GO_component,GO:0005216 - ion channel activity: GO_function,Pfam: Ion transport protein,Refseq: WP_020911005.1 WP_020911005.1 potassium channel family protein ,KEGG: swp:swp_0815 voltage-gated potassium channel	Ion transport protein	0	1	1
swp_19455	CDS	4342059	4343942	+	1884	4343518/		GO:0007165 - signal transduction: GO_process,GO:0016021 - integral component of membrane: GO_component,GO:0016020 - membrane: GO_component,GO:0004871 - obsolete signal transducer activity: GO_function,Pfam: Methyl-accepting chemotaxis protein (MCP) signalling domain,Pfam: HAMP domain,Pfam: Cache domain,COG: Methyl-accepting chemotaxis protein,Refseq: WP_020910998.1 WP_020910998.1 methyl-accepting…	Methyl-accepting chemotaxis protein (MCP) signalling domain	1	0	1
swp_19460	CDS	4344410	4346149	-	1740	4345465/	4344478/	GO:0006810 - transport: GO_process,GO:0033228 - cysteine export across plasma membrane: GO_process,GO:0055085 - transmembrane transport: GO_process,GO:0005887 - integral component of plasma membrane: GO_component,GO:0055051 - ATP-binding cassette - ABC transporter complex%2C integrated substrate binding: GO_component,GO:0016021 - integral component of membrane: GO_component,GO:0042626 - ATPase ac…	thiol reductant ABC exporter%2C CydC subunit	1	1	2
swp_19485	CDS	4351329	4353812	-	2484	4351684/		GO:0006508 - proteolysis: GO_process,GO:0008236 - serine-type peptidase activity: GO_function,Pfam: Prolyl oligopeptidase family,Pfam: Dipeptidyl peptidase IV (DPP IV) N-terminal region,COG: Dipeptidyl aminopeptidase/acylaminoacyl peptidase,Refseq: WP_020910991.1 WP_020910991.1 S9 family peptidase	Prolyl oligopeptidase family	1	0	1
swp_19510	CDS	4356944	4358158	-	1215		4357199/	GO:0016020 - membrane: GO_component,GO:0016491 - oxidoreductase activity: GO_function,GO:0009055 - electron transfer activity: GO_function,Pfam: Cytochrome b(C-terminal)/b6/petD,Pfam: Cytochrome b/b6/petB,COG: Cytochrome b subunit of the bc complex,Refseq: WP_020910986.1 WP_020910986.1 cytochrome bc complex cytochrome b subunit ,KEGG: swp:swp_0794 ubiquinol-cytochrome c reductase cytochrome b sub…	Cytochrome b(C-terminal)/b6/petD	0	1	1
swp_19525	CDS	4360045	4361184	-	1140	4360860/		GO:0045861 - negative regulation of proteolysis: GO_process,GO:0030288 - outer membrane-bounded periplasmic space: GO_component,GO:0003674 - molecular_function: GO_function,TIGRFAMs: HflK protein,Pfam: SPFH domain / Band 7 family,Pfam: Bacterial membrane protein N terminal,COG: Regulator of protease activity HflC%2C stomatin/prohibitin superfamily,Refseq: WP_020910983.1 WP_020910983.1 FtsH protea…	HflK protein	1	0	1
swp_19545	CDS	4363843	4365705	-	1863	4364708/	4364200/	GO:0006298 - mismatch repair: GO_process,GO:0016887 - ATPase activity: GO_function,GO:0005524 - ATP binding: GO_function,GO:0030983 - mismatched DNA binding: GO_function,TIGRFAMs: DNA mismatch repair protein MutL,Pfam: DNA mismatch repair protein%2C C-terminal domain,Pfam: MutL C terminal dimerisation domain,Pfam: Histidine kinase-%2C DNA gyrase B-%2C and HSP90-like ATPase,COG: DNA mismatch repai…	DNA mismatch repair protein MutL	1	1	2
swp_19550	CDS	4365731	4367050	-	1320		4366408/	GO:0009253 - peptidoglycan catabolic process: GO_process,GO:0008745 - N-acetylmuramoyl-L-alanine amidase activity: GO_function,Pfam: LysM domain,Pfam: N-acetylmuramoyl-L-alanine amidase,Pfam: AMIN domain,COG: N-acetylmuramoyl-L-alanine amidase,COG: LysM repeat,Refseq: WP_020910977.1 WP_020910977.1 AMIN domain-containing protein ,KEGG: swp:swp_0785 N-acetylmuramoyl-L-alanine amidase	LysM domain	0	1	1
swp_19610	CDS	4374966	4378160	+	3195	4377073/		GO:0055085 - transmembrane transport: GO_process,GO:0016020 - membrane: GO_component,Pfam: Mechanosensitive ion channel,Pfam: Mechanosensitive ion channel inner membrane domain 1,COG: Small-conductance mechanosensitive channel,Refseq: WP_020910968.1 WP_020910968.1 mechanosensitive ion channel ,KEGG: swp:swp_0776 miniconductance mechanosensitive channel	Mechanosensitive ion channel	1	0	1
swp_19635	CDS	4380753	4383020	-	2268		4381033/4381568/	GO:0006265 - DNA topological change: GO_process,GO:0009340 - DNA topoisomerase IV complex: GO_component,GO:0005694 - chromosome: GO_component,GO:0003916 - DNA topoisomerase activity: GO_function,GO:0003677 - DNA binding: GO_function,GO:0003918 - DNA topoisomerase type II - ATP-hydrolyzing activity: GO_function,GO:0005524 - ATP binding: GO_function,TIGRFAMs: DNA topoisomerase IV%2C A subunit,Pfam:…	DNA topoisomerase IV%2C A subunit	0	2	2
swp_19645	CDS	4384205	4386091	-	1887		4384848/	GO:0006265 - DNA topological change: GO_process,GO:0009340 - DNA topoisomerase IV complex: GO_component,GO:0003918 - DNA topoisomerase type II - ATP-hydrolyzing activity: GO_function,GO:0005524 - ATP binding: GO_function,GO:0003677 - DNA binding: GO_function,TIGRFAMs: DNA topoisomerase IV%2C B subunit,Pfam: DNA gyrase B,Pfam: DNA gyrase B subunit%2C carboxyl terminus,Pfam: Toprim domain,Pfam: His…	DNA topoisomerase IV%2C B subunit	0	1	1
swp_19650	CDS	4386147	4386719	-	573	4386220/		Pfam: Uncharacterised protein family (UPF0227),Refseq: WP_020910959.1 WP_020910959.1 hypothetical protein ,KEGG: swp:swp_0767 uncharacterized protein	Uncharacterised protein family (UPF0227)	1	0	1
swp_19675	CDS	4390373	4391959	-	1587		4390838/	GO:0055114 - oxidation-reduction process: GO_process,GO:0050660 - flavin adenine dinucleotide binding: GO_function,GO:0016614 - oxidoreductase activity%2C acting on CH-OH group of donors: GO_function,Pfam: GMC oxidoreductase,Pfam: GMC oxidoreductase,COG: Choline dehydrogenase or related flavoprotein,Refseq: WP_020910954.1 WP_020910954.1 oxidoreductase	GMC oxidoreductase	0	1	1
swp_19740	CDS	4403493	4404710	-	1218		4404627/	GO:0008483 - transaminase activity: GO_function,GO:0030170 - pyridoxal phosphate binding: GO_function,TIGRFAMs: transaminase%2C acetylornithine/succinylornithine family,TIGRFAMs: succinylornithine transaminase family,Pfam: Aminotransferase class-III,COG: Acetylornithine/succinyldiaminopimelate/putrescine aminotransferase,Refseq: WP_020910940.1 WP_020910940.1 aspartate aminotransferase family prot…	transaminase%2C acetylornithine/succinylornithine family	0	1	1
swp_19770	CDS	4411916	4412353	+	438	4412021/		TIGRFAMs: TIGR02444 family protein,Pfam: Protein of unknown function (DUF2390),Refseq: WP_044555632.1 WP_044555632.1 TIGR02444 family protein	TIGR02444 family protein	1	0	1
swp_19830	CDS	4419927	4420571	-	645		4420148/	TIGRFAMs: dimethylsulfoxide reductase%2C chain B,Pfam: 4Fe-4S binding domain,Pfam: 4Fe-4S dicluster domain,COG: Fe-S-cluster-containing dehydrogenase component,Refseq: WP_020910921.1 WP_020910921.1 dimethylsulfoxide reductase subunit B	dimethylsulfoxide reductase%2C chain B	0	1	1
swp_19835	CDS	4420583	4423114	-	2532	4423011/	4421818/	GO:0055114 - oxidation-reduction process: GO_process,GO:0030151 - molybdenum ion binding: GO_function,GO:0016491 - oxidoreductase activity: GO_function,TIGRFAMs: anaerobic dimethyl sulfoxide reductase%2C A subunit%2C DmsA/YnfE family,Pfam: Molybdopterin oxidoreductase,Pfam: Molydopterin dinucleotide binding domain,Pfam: Molybdopterin oxidoreductase Fe4S4 domain,COG: Anaerobic selenocysteine-conta…	anaerobic dimethyl sulfoxide reductase%2C A subunit%2C DmsA/YnfE family	1	1	2
swp_19865	CDS	4428366	4429601	-	1236	4428970/		Refseq: WP_044556250.1 WP_044556250.1 hypothetical protein	WP_044556250.1 hypothetical protein	1	0	1
swp_19875	CDS	4430886	4432292	-	1407		4431906/	GO:0006260 - DNA replication: GO_process,GO:0003678 - DNA helicase activity: GO_function,GO:0004003 - ATP-dependent DNA helicase activity: GO_function,GO:0005524 - ATP binding: GO_function,TIGRFAMs: replicative DNA helicase,Pfam: DnaB-like helicase N terminal domain,Pfam: DnaB-like helicase C terminal domain,COG: Replicative DNA helicase,Refseq: WP_044555628.1 WP_044555628.1 replicative DNA helic…	replicative DNA helicase	0	1	1
swp_19880	CDS	4432417	4434636	+	2220	4432541/4432778/		GO:0008239 - dipeptidyl-peptidase activity: GO_function,GO:0070009 - serine-type aminopeptidase activity: GO_function,Pfam: Peptidase S46,Refseq: WP_020910913.1 WP_020910913.1 S46 family peptidase	Peptidase S46	2	0	2
swp_19925	CDS	4444294	4446750	-	2457	4445486/		GO:0006401 - RNA catabolic process: GO_process,GO:0016896 - exoribonuclease activity%2C producing 5'-phosphomonoesters: GO_function,GO:0003676 - nucleic acid binding: GO_function,GO:0008997 - ribonuclease R activity: GO_function,TIGRFAMs: VacB and RNase II family 3'-5' exoribonucleases,TIGRFAMs: ribonuclease R,Pfam: S1 RNA binding domain,Pfam: RNB domain,Pfam: Ribonuclease B OB domain,Pfam: Ribon…	VacB and RNase II family 3'-5' exoribonucleases	1	0	1
swp_19935	CDS	4447619	4448914	-	1296	4448838/		GO:0006164 - purine nucleotide biosynthetic process: GO_process,GO:0009152 - purine ribonucleotide biosynthetic process: GO_process,GO:0004019 - adenylosuccinate synthase activity: GO_function,GO:0005525 - GTP binding: GO_function,TIGRFAMs: adenylosuccinate synthase,Pfam: Adenylosuccinate synthetase,COG: Adenylosuccinate synthase,Refseq: WP_020910902.1 WP_020910902.1 adenylosuccinate synthase ,KE…	adenylosuccinate synthase	1	0	1
swp_20020	CDS	4463434	4464219	-	786		4463877/	GO:0006810 - transport: GO_process,GO:0043190 - ATP-binding cassette - ABC transporter complex: GO_component,TIGRFAMs: ABC transport permease subunit,Pfam: Permease MlaE,COG: ABC-type transporter Mla maintaining outer membrane lipid asymmetry%2C permease component MlaE,Refseq: WP_044555621.1 WP_044555621.1 lipid asymmetry maintenance ABC transporter permease subunit MlaE ,KEGG: shl:Shal_3697 phos…	ABC transport permease subunit	0	1	1
swp_20095	CDS	4476339	4477007	-	669		4476539/	Pfam: OmpA family,Pfam: Glycine zipper,COG: Outer membrane protein OmpA and related peptidoglycan-associated (lipo)proteins,Refseq: WP_020910869.1 WP_020910869.1 OmpA family protein	OmpA family	0	1	1
swp_20200	CDS	4499589	4502177	+	2589	4500027/	4501146/	GO:0005975 - carbohydrate metabolic process: GO_process,GO:0006032 - chitin catabolic process: GO_process,GO:0005576 - extracellular region: GO_component,GO:0030246 - carbohydrate binding: GO_function,GO:0008061 - chitin binding: GO_function,GO:0004553 - hydrolase activity%2C hydrolyzing O-glycosyl compounds: GO_function,GO:0004568 - chitinase activity: GO_function,Pfam: Glycosyl hydrolases famil…	Glycosyl hydrolases family 18	1	1	2
swp_20250	CDS	4512938	4514527	+	1590	4513737/		GO:0006508 - proteolysis: GO_process,GO:0008236 - serine-type peptidase activity: GO_function,Pfam: Peptidase family S41,Refseq: WP_020910834.1 WP_020910834.1 PDZ/DHR/GLGF:peptidase S41	Peptidase family S41	1	0	1
swp_20255	CDS	4514527	4514928	+	402	4514765/		Refseq: WP_020910833.1 WP_020910833.1 hypothetical protein	WP_020910833.1 hypothetical protein	1	0	1
swp_20260	CDS	4515811	4516266	+	456		4516178/	Refseq: WP_044556239.1 WP_044556239.1 hypothetical protein	WP_044556239.1 hypothetical protein	0	1	1
swp_20300	CDS	4523998	4524867	+	870	4524154/	4524209/	GO:0016021 - integral component of membrane: GO_component,GO:0016020 - membrane: GO_component,Pfam: EamA-like transporter family,Pfam: EamA-like transporter family,COG: Permease of the drug/metabolite transporter (DMT) superfamily,Refseq: WP_020910821.1 WP_020910821.1 EamA family transporter	EamA-like transporter family	1	1	2
swp_20370	CDS	4538443	4540128	+	1686	4539740/		GO:0003824 - catalytic activity: GO_function,GO:0030976 - thiamine pyrophosphate binding: GO_function,GO:0000287 - magnesium ion binding: GO_function,Pfam: Thiamine pyrophosphate enzyme%2C central domain,Pfam: Thiamine pyrophosphate enzyme%2C C-terminal TPP binding domain,Pfam: Thiamine pyrophosphate enzyme%2C N-terminal TPP binding domain,COG: TPP-dependent 2-oxoacid decarboxylase%2C includes in…	Thiamine pyrophosphate enzyme%2C central domain	1	0	1
swp_20450	CDS	4552312	4553673	+	1362		4552409/	GO:0006855 - drug transmembrane transport: GO_process,GO:0042493 - response to drug: GO_process,GO:0055085 - transmembrane transport: GO_process,GO:0016020 - membrane: GO_component,GO:0015297 - antiporter activity: GO_function,GO:0015238 - drug transmembrane transporter activity: GO_function,TIGRFAMs: MATE efflux family protein,Pfam: MatE,Pfam: MatE,COG: Na+-driven multidrug efflux pump,Refseq: W…	MATE efflux family protein	0	1	1
swp_20460	CDS	4554329	4555273	-	945	4554540/		GO:0006355 - regulation of transcription%2C DNA-templated: GO_process,GO:0003700 - DNA-binding transcription factor activity: GO_function,Pfam: Bacterial regulatory helix-turn-helix protein%2C lysR family,Pfam: LysR substrate binding domain,COG: DNA-binding transcriptional regulator%2C LysR family,Refseq: WP_020910784.1 WP_020910784.1 LysR family transcriptional regulator	Bacterial regulatory helix-turn-helix protein%2C lysR family	1	0	1
swp_20470	CDS	4556675	4559755	+	3081	4557809/		GO:0006810 - transport: GO_process,GO:0016020 - membrane: GO_component,GO:0005215 - transporter activity: GO_function,Pfam: AcrB/AcrD/AcrF family,COG: Multidrug efflux pump subunit AcrB,Refseq: WP_020910782.1 WP_020910782.1 efflux RND transporter permease subunit	AcrB/AcrD/AcrF family	1	0	1
swp_20475	CDS	4559957	4560316	+	360	4560246/		Refseq: WP_052634156.1 WP_052634156.1 hypothetical protein	WP_052634156.1 hypothetical protein	1	0	1
swp_20490	CDS	4561377	4561691	-	315	4561624/		Refseq: WP_020910778.1 WP_020910778.1 hypothetical protein	WP_020910778.1 hypothetical protein	1	0	1
swp_20495	CDS	4561826	4562221	-	396		4561972/	Refseq: WP_020910777.1 WP_020910777.1 hypothetical protein	WP_020910777.1 hypothetical protein	0	1	1
swp_20500	CDS	4562365	4564764	-	2400	4563685/	4563870/	Pfam: Met-zincin,Pfam: Domain of unknown function (DUF5117),Refseq: WP_020910776.1 WP_020910776.1 DUF5117 domain-containing protein	Met-zincin	1	1	2
swp_20505	CDS	4564892	4567357	-	2466	4567271/		GO:0000160 - phosphorelay signal transduction system: GO_process,GO:0007165 - signal transduction: GO_process,GO:0004871 - obsolete signal transducer activity: GO_function,GO:0005515 - protein binding: GO_function,GO:0000155 - phosphorelay sensor kinase activity: GO_function,TIGRFAMs: PAS domain S-box protein,TIGRFAMs: PAS domain S-box protein,Pfam: Response regulator receiver domain,Pfam: Respon…	PAS domain S-box protein	1	0	1
swp_20545	CDS	4577633	4578601	+	969	4578444/		GO:0009966 - regulation of signal transduction: GO_process,GO:0009975 - cyclase activity: GO_function,TIGRFAMs: diguanylate cyclase (GGDEF) domain,Pfam: Diguanylate cyclase%2C GGDEF domain,Pfam: PAS fold,COG: GGDEF domain%2C diguanylate cyclase (c-di-GMP synthetase) or its enzymatically inactive variants,COG: PAS domain,Refseq: WP_020910766.1 WP_020910766.1 sensor domain-containing diguanylate cy…	diguanylate cyclase (GGDEF) domain	1	0	1
swp_20570	CDS	4582138	4583337	-	1200		4582642/	Refseq: WP_020910760.1 WP_020910760.1 hypothetical protein	WP_020910760.1 hypothetical protein	0	1	1
swp_20585	CDS	4584763	4586370	+	1608	4585157/		GO:0055085 - transmembrane transport: GO_process,GO:0016020 - membrane: GO_component,Pfam: Mechanosensitive ion channel,COG: Small-conductance mechanosensitive channel,COG: Uncharacterized N-terminal domain of peptidoglycan hydrolase CwlO,Refseq: WP_020910757.1 WP_020910757.1 mechanosensitive ion channel ,KEGG: swp:swp_0552 small conductance mechanosensitive channel	Mechanosensitive ion channel	1	0	1
swp_20590	CDS	4586435	4588147	-	1713	4586850/		GO:0004329 - formate-tetrahydrofolate ligase activity: GO_function,GO:0005524 - ATP binding: GO_function,Pfam: Formate--tetrahydrofolate ligase,Refseq: WP_020910756.1 WP_020910756.1 formate--tetrahydrofolate ligase ,KEGG: swp:swp_0551 formate--tetrahydrofolate ligase	Formate--tetrahydrofolate ligase	1	0	1
swp_20620	CDS	4593389	4593928	-	540		4593883/	Pfam: Protein of unknown function (DUF3016),Refseq: WP_020910749.1 WP_020910749.1 DUF3016 domain-containing protein	Protein of unknown function (DUF3016)	0	1	1
swp_20625	CDS	4594185	4594490	+	306	4594267/		Refseq: WP_044555591.1 WP_044555591.1 hypothetical protein	WP_044555591.1 hypothetical protein	1	0	1
swp_20645	CDS	4596339	4597136	+	798	4596985/		GO:0000160 - phosphorelay signal transduction system: GO_process,Pfam: Response regulator receiver domain,Pfam: Response regulator receiver domain,Refseq: WP_020910743.1 WP_020910743.1 response regulator ,KEGG: swp:swp_0536 two-component system%2C chemotaxis family%2C chemotaxis protein CheY	Response regulator receiver domain	1	0	1
swp_20655	CDS	4597975	4598670	+	696		4598121/	TIGRFAMs: conserved hypothetical protein,Pfam: Bacterial protein of unknown function (Gcw_chp),Refseq: WP_020910741.1 WP_020910741.1 hypothetical protein	conserved hypothetical protein	0	1	1
swp_20660	CDS	4598667	4598924	-	258	4598726/		Refseq: WP_044555589.1 WP_044555589.1 hypothetical protein	WP_044555589.1 hypothetical protein	1	0	1
swp_20675	CDS	4601782	4603008	-	1227		4602842/	GO:0055085 - transmembrane transport: GO_process,GO:0016021 - integral component of membrane: GO_component,Pfam: Major Facilitator Superfamily,Refseq: WP_012278878.1 WP_012278878.1 organoarsenical effux MFS transporter ArsJ	Major Facilitator Superfamily	0	1	1
swp_20690	CDS	4605316	4605666	-	351	4605338/		GO:0006355 - regulation of transcription%2C DNA-templated: GO_process,GO:0003700 - DNA-binding transcription factor activity: GO_function,Pfam: Bacterial regulatory protein%2C arsR family,COG: DNA-binding transcriptional regulator%2C ArsR family,Refseq: WP_044555587.1 WP_044555587.1 metalloregulator ArsR/SmtB family transcription factor ,KEGG: swp:swp_0524 ArsR family transcriptional regulator%2C…	Bacterial regulatory protein%2C arsR family	1	0	1
swp_20700	CDS	4607165	4608505	-	1341		4607426/	GO:0006508 - proteolysis: GO_process,GO:0008237 - metallopeptidase activity: GO_function,Pfam: Putative modulator of DNA gyrase,COG: Predicted Zn-dependent protease or its inactivated homolog,Refseq: WP_020910731.1 WP_020910731.1 metalloprotease PmbA ,KEGG: swp:swp_0522 PmbA protein	Putative modulator of DNA gyrase	0	1	1
swp_20705	CDS	4608677	4609219	+	543	4608699/4609043/		Pfam: Protein of unknown function (DUF615),Refseq: WP_020910730.1 WP_020910730.1 ribosome-associated protein ,KEGG: swp:swp_0521 ribosome-associated protein	Protein of unknown function (DUF615)	2	0	2
swp_20755	CDS	4619575	4623762	-	4188	4622261/		TIGRFAMs: TIGR02099 family protein,Pfam: Protein of unknown function,Pfam: AsmA-like C-terminal region,Refseq: WP_044555585.1 WP_044555585.1 TIGR02099 family protein	TIGR02099 family protein	1	0	1
swp_20810	CDS	4635259	4635732	-	474		4635319/	TIGRFAMs: prepilin-type N-terminal cleavage/methylation domain,Pfam: Prokaryotic N-terminal methylation motif,COG: Type II secretory pathway%2C pseudopilin PulG,Refseq: WP_020910710.1 WP_020910710.1 type II secretion system protein ,KEGG: swp:swp_0498 MSHA pilin protein MshC	prepilin-type N-terminal cleavage/methylation domain	0	1	1
swp_20840	CDS	4639480	4641216	-	1737		4641175/	GO:0006810 - transport: GO_process,GO:0005524 - ATP binding: GO_function,Pfam: Type II/IV secretion system protein,Pfam: Type II secretion system (T2SS)%2C protein E%2C N-terminal domain,COG: Type II secretory pathway ATPase GspE/PulE or T4P pilus assembly pathway ATPase PilB,Refseq: WP_044555582.1 WP_044555582.1 type II/IV secretion system protein ,KEGG: swp:swp_0491 MSHA biogenesis protein MshE	Type II/IV secretion system protein	0	1	1
swp_20875	CDS	4646602	4647480	-	879	4647305/		Refseq: WP_020910696.1 WP_020910696.1 hypothetical protein ,KEGG: swp:swp_0484 MSHA biogenesis protein MshI	WP_020910696.1 hypothetical protein	1	0	1
swp_20880	CDS	4647694	4649610	-	1917		4648497/	Pfam: EAL domain,Pfam: Diguanylate cyclase%2C GGDEF domain,COG: GGDEF domain%2C diguanylate cyclase (c-di-GMP synthetase) or its enzymatically inactive variants,COG: EAL domain%2C c-di-GMP-specific phosphodiesterase class I (or its enzymatically inactive variant),Refseq: WP_020910695.1 WP_020910695.1 RNase E specificity factor CsrD ,KEGG: swp:swp_0483 RNase E specificity factor CsrD	EAL domain	0	1	1
swp_20895	CDS	4653399	4654139	-	741	4653693/		TIGRFAMs: FimV N-terminal domain,Refseq: WP_044555580.1 WP_044555580.1 hypothetical protein	FimV N-terminal domain	1	0	1
swp_20900	CDS	4654243	4656438	+	2196		4655449/	GO:0006260 - DNA replication: GO_process,GO:0005658 - alpha DNA polymerase:primase complex: GO_component,GO:0016818 - hydrolase activity%2C acting on acid anhydrides%2C in phosphorus-containing anhydrides: GO_function,GO:0004003 - ATP-dependent DNA helicase activity: GO_function,GO:0003688 - DNA replication origin binding: GO_function,GO:0003676 - nucleic acid binding: GO_function,GO:0005524 - AT…	primosomal protein N'	0	1	1
swp_20955	CDS	4664937	4665695	-	759	4665256/		TIGRFAMs: RHS repeat-associated core domain,Pfam: RHS protein,COG: Uncharacterized conserved protein RhaS%2C contains 28 RHS repeats,Refseq: WP_020910678.1 WP_020910678.1 RHS repeat-associated core domain-containing protein	RHS repeat-associated core domain	1	0	1
swp_20960	CDS	4665811	4668903	-	3093	4666502/		TIGRFAMs: YD repeat (two copies),TIGRFAMs: YD repeat (two copies),TIGRFAMs: YD repeat (two copies),Pfam: RHS Repeat,Pfam: RHS Repeat,Pfam: RHS Repeat,COG: Uncharacterized conserved protein RhaS%2C contains 28 RHS repeats,Refseq: WP_020910677.1 WP_020910677.1 RHS repeat protein	YD repeat (two copies)	1	0	1
swp_20965	CDS	4669424	4669948	+	525	4669841/		GO:0051603 - proteolysis involved in cellular protein catabolic process: GO_process,GO:0006508 - proteolysis: GO_process,GO:0005839 - proteasome core complex: GO_component,GO:0009376 - HslUV protease complex: GO_component,GO:0004176 - ATP-dependent peptidase activity: GO_function,GO:0004298 - threonine-type endopeptidase activity: GO_function,TIGRFAMs: ATP-dependent protease HslVU%2C peptidase su…	ATP-dependent protease HslVU%2C peptidase subunit	1	0	1
swp_20975	CDS	4671426	4671818	+	393		4671688/	Pfam: Protein of unknown function (DUF971),COG: Uncharacterized conserved protein%2C DUF971 family,Refseq: WP_020910674.1 WP_020910674.1 DUF971 domain-containing protein	Protein of unknown function (DUF971)	0	1	1
swp_20990	CDS	4674003	4674674	-	672	4674527/		Pfam: Cyclic nucleotide-binding domain,COG: cAMP-binding domain of CRP or a regulatory subunit of cAMP-dependent protein kinases,Refseq: WP_044555573.1 WP_044555573.1 Crp/Fnr family transcriptional regulator	Cyclic nucleotide-binding domain	1	0	1
swp_21010	CDS	4677922	4678407	+	486		4678209/	GO:0051252 - regulation of RNA metabolic process: GO_process,GO:0008428 - ribonuclease inhibitor activity: GO_function,TIGRFAMs: RraA family,TIGRFAMs: regulator of ribonuclease activity A,Pfam: Aldolase/RraA,COG: Regulator of RNase E activity RraA,Refseq: WP_020910666.1 WP_020910666.1 ribonuclease E activity regulator RraA ,KEGG: swp:swp_0454 regulator of ribonuclease activity A	RraA family	0	1	1
swp_21030	CDS	4681270	4682919	+	1650	4681598/4682072/		GO:0006744 - ubiquinone biosynthetic process: GO_process,GO:0016709 - oxidoreductase activity%2C acting on paired donors%2C with incorporation or reduction of molecular oxygen%2C NAD - PH as one donor%2C and incorporation of one atom of oxygen: GO_function,TIGRFAMs: 2-polyprenylphenol 6-hydroxylase,Pfam: ABC1 family,COG: Predicted unusual protein kinase regulating ubiquinone biosynthesis%2C AarF/…	2-polyprenylphenol 6-hydroxylase	2	0	2
swp_21060	CDS	4686455	4688326	+	1872	4687812/4688087/	4686489/	GO:0009966 - regulation of signal transduction: GO_process,GO:0009975 - cyclase activity: GO_function,TIGRFAMs: diguanylate cyclase (GGDEF) domain,Pfam: Diguanylate cyclase%2C GGDEF domain,Pfam: 7TM diverse intracellular signalling,Pfam: 7TMR-DISM extracellular 2,COG: GGDEF domain%2C diguanylate cyclase (c-di-GMP synthetase) or its enzymatically inactive variants,Refseq: WP_044555568.1 WP_0445555…	diguanylate cyclase (GGDEF) domain	2	1	3
swp_21065	CDS	4688419	4689429	+	1011		4688748/	GO:0033014 - tetrapyrrole biosynthetic process: GO_process,GO:0046872 - metal ion binding: GO_function,GO:0004655 - porphobilinogen synthase activity: GO_function,Pfam: Delta-aminolevulinic acid dehydratase,COG: Delta-aminolevulinic acid dehydratase%2C porphobilinogen synthase,Refseq: WP_044555566.1 WP_044555566.1 porphobilinogen synthase ,KEGG: shl:Shal_3888 porphobilinogen synthase	Delta-aminolevulinic acid dehydratase	0	1	1
swp_21075	CDS	4690277	4693258	-	2982	4692774/		GO:0006810 - transport: GO_process,GO:0016020 - membrane: GO_component,Pfam: TonB-dependent Receptor Plug Domain,Pfam: Carboxypeptidase regulatory-like domain,COG: Outer membrane receptor proteins%2C mostly Fe transport,Refseq: WP_044555564.1 WP_044555564.1 TonB-dependent receptor	TonB-dependent Receptor Plug Domain	1	0	1
swp_21080	CDS	4693678	4696680	-	3003		4694061/	GO:0006810 - transport: GO_process,GO:0016020 - membrane: GO_component,Pfam: TonB dependent receptor,Pfam: Carboxypeptidase regulatory-like domain,COG: Outer membrane receptor proteins%2C mostly Fe transport,Refseq: WP_044555563.1 WP_044555563.1 TonB-dependent receptor	TonB dependent receptor	0	1	1
swp_21110	CDS	4703412	4704155	-	744	4703791/		GO:0009061 - anaerobic respiration: GO_process,GO:0006099 - tricarboxylic acid cycle: GO_process,GO:0009060 - aerobic respiration: GO_process,GO:0051536 - iron-sulfur cluster binding: GO_function,GO:0000104 - succinate dehydrogenase activity: GO_function,GO:0009055 - electron transfer activity: GO_function,TIGRFAMs: succinate dehydrogenase and fumarate reductase iron-sulfur protein,Pfam: 2Fe-2S i…	succinate dehydrogenase and fumarate reductase iron-sulfur protein	1	0	1
swp_21135	CDS	4709168	4710136	+	969	4709680/		GO:0008033 - tRNA processing: GO_process,GO:0055114 - oxidation-reduction process: GO_process,GO:0017150 - tRNA dihydrouridine synthase activity: GO_function,GO:0050660 - flavin adenine dinucleotide binding: GO_function,TIGRFAMs: putative TIM-barrel protein%2C nifR3 family,Pfam: Dihydrouridine synthase (Dus),COG: tRNA-dihydrouridine synthase,Refseq: WP_020910639.1 WP_020910639.1 tRNA dihydrouridi…	putative TIM-barrel protein%2C nifR3 family	1	0	1
swp_21175	CDS	4718341	4718799	+	459	4718720/		Pfam: TadE-like protein,Refseq: WP_020910632.1 WP_020910632.1 pilus assembly protein	TadE-like protein	1	0	1
swp_21185	CDS	4720239	4720808	-	570		4720447/	Pfam: LemA family,Refseq: WP_020910630.1 WP_020910630.1 LemA family protein ,KEGG: swp:swp_0416 LemA protein	LemA family	0	1	1
swp_21230	CDS	4727259	4728503	-	1245	4728463/		GO:0009089 - lysine biosynthetic process via diaminopimelate: GO_process,GO:0003824 - catalytic activity: GO_function,GO:0008836 - diaminopimelate decarboxylase activity: GO_function,TIGRFAMs: diaminopimelate decarboxylase,Pfam: Pyridoxal-dependent decarboxylase%2C C-terminal sheet domain,Pfam: Pyridoxal-dependent decarboxylase%2C pyridoxal binding domain,COG: Diaminopimelate decarboxylase,Refseq…	diaminopimelate decarboxylase	1	0	1
swp_21245	CDS	4729517	4731940	-	2424		4731821/	GO:0006171 - cAMP biosynthetic process: GO_process,GO:0004016 - adenylate cyclase activity: GO_function,Pfam: Adenylate cyclase%2C class-I,Pfam: Adenylate cyclase NT domain,Refseq: WP_020910617.1 WP_020910617.1 class I adenylate cyclase ,KEGG: swp:swp_0403 adenylate cyclase%2C class 1	Adenylate cyclase%2C class-I	0	1	1
swp_21255	CDS	4733344	4734072	+	729		4733727/	GO:0033014 - tetrapyrrole biosynthetic process: GO_process,GO:0004852 - uroporphyrinogen-III synthase activity: GO_function,Pfam: Uroporphyrinogen-III synthase HemD,COG: Uroporphyrinogen-III synthase,Refseq: WP_020910615.1 WP_020910615.1 uroporphyrinogen-III synthase ,KEGG: swp:swp_0400 uroporphyrinogen-III synthase	Uroporphyrinogen-III synthase HemD	0	1	1
swp_21275	CDS	4739493	4744064	+	4572		4739767/4740508/	TIGRFAMs: VCBS repeat,TIGRFAMs: VCBS repeat,TIGRFAMs: VCBS repeat,TIGRFAMs: VCBS repeat,Pfam: von Willebrand factor type A domain,COG: Ca2+-binding protein%2C RTX toxin-related,Refseq: WP_079891902.1 WP_079891902.1 VWA domain-containing protein	VCBS repeat	0	2	2
swp_21285	CDS	4752626	4754803	+	2178		4753575/	GO:0006810 - transport: GO_process,GO:0006508 - proteolysis: GO_process,GO:0055085 - transmembrane transport: GO_process,GO:0016021 - integral component of membrane: GO_component,GO:0042626 - ATPase activity%2C coupled to transmembrane movement of substances: GO_function,GO:0016887 - ATPase activity: GO_function,GO:0008233 - peptidase activity: GO_function,GO:0005524 - ATP binding: GO_function,TI…	type I secretion system ATPase	0	1	1
swp_21295	CDS	4756212	4757621	+	1410	4756525/		GO:0006810 - transport: GO_process,GO:0009279 - cell outer membrane: GO_component,GO:0005215 - transporter activity: GO_function,GO:0015288 - porin activity: GO_function,TIGRFAMs: type I secretion outer membrane protein%2C TolC family,Pfam: Outer membrane efflux protein,Pfam: Outer membrane efflux protein,COG: Outer membrane protein TolC,Refseq: WP_020910607.1 WP_020910607.1 TolC family outer mem…	type I secretion outer membrane protein%2C TolC family	1	0	1
swp_21300	CDS	4757618	4758223	+	606	4758153/		Pfam: OmpA family,COG: Outer membrane protein OmpA and related peptidoglycan-associated (lipo)proteins,Refseq: WP_020910606.1 WP_020910606.1 OmpA family protein	OmpA family	1	0	1
swp_21310	CDS	4758964	4760886	+	1923		4760826/	GO:0007165 - signal transduction: GO_process,GO:0016021 - integral component of membrane: GO_component,GO:0004871 - obsolete signal transducer activity: GO_function,Pfam: EAL domain,Pfam: HAMP domain,Pfam: Diguanylate cyclase%2C GGDEF domain,Pfam: LapD/MoxY periplasmic domain,COG: GGDEF domain%2C diguanylate cyclase (c-di-GMP synthetase) or its enzymatically inactive variants,COG: EAL domain%2C c…	EAL domain	0	1	1
swp_21315	CDS	4761266	4762138	+	873	4761671/		Pfam: MltA-interacting protein MipA,COG: Outer membrane scaffolding protein for murein synthesis%2C MipA/OmpV family,Refseq: WP_020910603.1 WP_020910603.1 MipA/OmpV family protein	MltA-interacting protein MipA	1	0	1
swp_21380	CDS	4772879	4773997	+	1119	4773846/		GO:0055085 - transmembrane transport: GO_process,GO:0006810 - transport: GO_process,GO:0016020 - membrane: GO_component,GO:0005215 - transporter activity: GO_function,TIGRFAMs: efflux transporter%2C RND family%2C MFP subunit,Pfam: HlyD membrane-fusion protein of T1SS,Pfam: Barrel-sandwich domain of CusB or HlyD membrane-fusion,COG: Multidrug efflux pump subunit AcrA (membrane-fusion protein),Refs…	efflux transporter%2C RND family%2C MFP subunit	1	0	1
swp_21385	CDS	4774012	4777092	+	3081		4774688/	GO:0006810 - transport: GO_process,GO:0016020 - membrane: GO_component,GO:0005215 - transporter activity: GO_function,Pfam: AcrB/AcrD/AcrF family,COG: Multidrug efflux pump subunit AcrB,Refseq: WP_020910593.1 WP_020910593.1 multidrug efflux RND transporter permease subunit ,KEGG: swp:swp_0378 multidrug efflux pump	AcrB/AcrD/AcrF family	0	1	1
swp_21405	CDS	4779582	4780067	+	486		4779699/	GO:0006355 - regulation of transcription%2C DNA-templated: GO_process,GO:0005622 - intracellular: GO_component,GO:0003700 - DNA-binding transcription factor activity: GO_function,GO:0043565 - sequence-specific DNA binding: GO_function,Pfam: Lrp/AsnC ligand binding domain,Pfam: Winged helix-turn-helix DNA-binding,COG: DNA-binding transcriptional regulator%2C Lrp family,Refseq: WP_020910588.1 WP_02…	Lrp/AsnC ligand binding domain	0	1	1
swp_21415	CDS	4782339	4782902	-	564	4782469/		Refseq: WP_020910585.1 WP_020910585.1 hypothetical protein	WP_020910585.1 hypothetical protein	1	0	1
swp_21420	CDS	4782971	4783579	-	609		4783407/	GO:0003677 - DNA binding: GO_function,Pfam: Bacterial regulatory proteins%2C tetR family,Pfam: AefR-like transcriptional repressor%2C C-terminal region,COG: DNA-binding transcriptional regulator%2C AcrR family,Refseq: WP_020910584.1 WP_020910584.1 TetR/AcrR family transcriptional regulator ,KEGG: swp:swp_0368 TetR/AcrR family transcriptional regulator%2C regulator of autoinduction and epiphytic f…	Bacterial regulatory proteins%2C tetR family	0	1	1
swp_21425	CDS	4783743	4784789	+	1047		4784436/	Pfam: Beta-lactamase superfamily domain,COG: L-ascorbate metabolism protein UlaG%2C beta-lactamase superfamily,Refseq: WP_044555553.1 WP_044555553.1 hydrolase	Beta-lactamase superfamily domain	0	1	1
swp_21435	CDS	4785231	4786055	+	825		4785556/	GO:0009306 - protein secretion: GO_process,GO:0006465 - signal peptide processing: GO_process,GO:0009004 - obsolete signal peptidase I activity: GO_function,TIGRFAMs: signal peptidase I,Pfam: Signal peptidase%2C peptidase S26,Refseq: WP_020910581.1 WP_020910581.1 signal peptidase I ,KEGG: swp:swp_0365 signal peptidase I	signal peptidase I	0	1	1
swp_21445	CDS	4787547	4787780	+	234		4787642/	Refseq: WP_020910349.1 WP_020910349.1 hypothetical protein	WP_020910349.1 hypothetical protein	0	1	1
swp_21455	CDS	4789372	4791219	-	1848		4791092/	GO:0009099 - valine biosynthetic process: GO_process,GO:0008152 - metabolic process: GO_process,GO:0009097 - isoleucine biosynthetic process: GO_process,GO:0003824 - catalytic activity: GO_function,GO:0004160 - dihydroxy-acid dehydratase activity: GO_function,TIGRFAMs: dihydroxy-acid dehydratase,Pfam: Dehydratase family,COG: Dihydroxyacid dehydratase/phosphogluconate dehydratase,Refseq: WP_020910…	dihydroxy-acid dehydratase	0	1	1
swp_21470	CDS	4792894	4793160	-	267		4792930/	Pfam: ACT domain,Refseq: WP_020910576.1 WP_020910576.1 acetolactate synthase 2 small subunit ,KEGG: swp:swp_0360 acetolactate synthase II small subunit	ACT domain	0	1	1
swp_21500	CDS	4799781	4800860	-	1080		4800583/	Pfam: Predicted membrane protein (DUF2157),Refseq: WP_020910570.1 WP_020910570.1 DUF2157 domain-containing protein	Predicted membrane protein (DUF2157)	0	1	1
swp_21515	CDS	4802233	4803918	-	1686	4802897/		GO:0008152 - metabolic process: GO_process,GO:0016021 - integral component of membrane: GO_component,GO:0008484 - sulfuric ester hydrolase activity: GO_function,Pfam: Sulfatase,Pfam: Domain of unknown function (DUF1705),COG: Phosphoethanolamine transferase for periplasmic glucans (OPG)%2C alkaline phosphatase superfamily,Refseq: WP_020910566.1 WP_020910566.1 phosphoethanolamine--lipid A transfera…	Sulfatase	1	0	1
swp_21540	CDS	4810346	4811872	+	1527		4811673/	TIGRFAMs: Mg chelatase-like protein,Pfam: Magnesium chelatase%2C subunit ChlI,Pfam: Magnesium chelatase%2C subunit ChlI C-terminal,Pfam: Subunit ChlI of Mg-chelatase,COG: Predicted ATPase with chaperone activity,Refseq: WP_020910558.1 WP_020910558.1 YifB family Mg chelatase-like AAA ATPase ,KEGG: swp:swp_0340 magnesium chelatase family protein	Mg chelatase-like protein	0	1	1
swp_21550	CDS	4812900	4813841	+	942	4813572/		GO:0008152 - metabolic process: GO_process,GO:0016746 - transferase activity%2C transferring acyl groups: GO_function,Pfam: Acyltransferase,COG: 1-acyl-sn-glycerol-3-phosphate acyltransferase,Refseq: WP_020910556.1 WP_020910556.1 acyltransferase	Acyltransferase	1	0	1
swp_21570	CDS	4816882	4817052	+	171	4816900/		Refseq: WP_142873660.1 WP_142873660.1 cupin domain-containing protein	WP_142873660.1 cupin domain-containing protein	1	0	1
swp_21600	CDS	4822773	4823489	+	717	4823031/4823195/4823299/		Pfam: SOS response associated peptidase (SRAP),Refseq: WP_044555548.1 WP_044555548.1 DUF159 family protein	SOS response associated peptidase (SRAP)	3	0	3
swp_21625	CDS	4828667	4829290	+	624	4829171/		GO:0015949 - nucleobase-containing small molecule interconversion: GO_process,GO:0004385 - guanylate kinase activity: GO_function,TIGRFAMs: guanylate kinase,Pfam: Guanylate kinase,COG: Guanylate kinase,Refseq: WP_020910539.1 WP_020910539.1 guanylate kinase ,KEGG: swp:swp_0321 guanylate kinase	guanylate kinase	1	0	1
swp_21635	CDS	4829647	4831752	+	2106	4830689/		GO:0015969 - guanosine tetraphosphate metabolic process: GO_process,GO:0015968 - stringent response: GO_process,GO:0003824 - catalytic activity: GO_function,TIGRFAMs: RelA/SpoT family protein,Pfam: TGS domain,Pfam: Region found in RelA / SpoT proteins,Pfam: ACT domain,Pfam: HD domain,COG: (p)ppGpp synthase/hydrolase%2C HD superfamily,Refseq: WP_020910537.1 WP_020910537.1 bifunctional GTP diphosph…	RelA/SpoT family protein	1	0	1
swp_21650	CDS	4833194	4834849	+	1656		4833719/	GO:0008152 - metabolic process: GO_process,GO:0003824 - catalytic activity: GO_function,Pfam: AMP-binding enzyme,COG: Long-chain acyl-CoA synthetase (AMP-forming),Refseq: WP_020910534.1 WP_020910534.1 AMP-binding protein	AMP-binding enzyme	0	1	1
swp_21660	CDS	4836089	4836778	+	690	4836213/		Refseq: WP_020910532.1 WP_020910532.1 hypothetical protein	WP_020910532.1 hypothetical protein	1	0	1
swp_21675	CDS	4838588	4840663	+	2076		4839463/	GO:0006310 - DNA recombination: GO_process,GO:0006281 - DNA repair: GO_process,GO:0006268 - DNA unwinding involved in DNA replication: GO_process,GO:0004003 - ATP-dependent DNA helicase activity: GO_function,GO:0003676 - nucleic acid binding: GO_function,GO:0005524 - ATP binding: GO_function,TIGRFAMs: ATP-dependent DNA helicase RecG,Pfam: DEAD/DEAH box helicase,Pfam: Helicase conserved C-terminal…	ATP-dependent DNA helicase RecG	0	1	1
swp_21680	CDS	4840857	4841729	+	873		4841135/	Pfam: Protein of unknown function (DUF3014),Refseq: WP_020910528.1 WP_020910528.1 DUF3014 domain-containing protein	Protein of unknown function (DUF3014)	0	1	1
swp_21710	CDS	4844617	4845996	+	1380	4845110/		GO:0008152 - metabolic process: GO_process,GO:0003824 - catalytic activity: GO_function,Pfam: AMP-binding enzyme,COG: Acyl-coenzyme A synthetase/AMP-(fatty) acid ligase,Refseq: WP_044555541.1 WP_044555541.1 acyl-CoA synthetase	AMP-binding enzyme	1	0	1
swp_21720	CDS	4846364	4848082	+	1719	4847646/		GO:0016021 - integral component of membrane: GO_component,GO:0016740 - transferase activity: GO_function,Pfam: Glycosyl transferase family 2,Pfam: Bacterial lipid A biosynthesis acyltransferase,COG: Glycosyltransferase involved in cell wall bisynthesis,Refseq: WP_020910519.1 WP_020910519.1 glycosyltransferase family 2 protein	Glycosyl transferase family 2	1	0	1
swp_21725	CDS	4848079	4849638	+	1560		4849339/	Pfam: Aromatic amino acid lyase,COG: Histidine ammonia-lyase,Refseq: WP_020910518.1 WP_020910518.1 aromatic amino acid lyase ,KEGG: swp:swp_0298 histidine ammonia-lyase	Aromatic amino acid lyase	0	1	1
swp_21740	CDS	4850865	4853282	+	2418		4852385/	GO:0016020 - membrane: GO_component,Pfam: MMPL family,COG: Predicted exporter,Refseq: WP_020910515.1 WP_020910515.1 MMPL family transporter	MMPL family	0	1	1
swp_21755	CDS	4855164	4856393	+	1230	4855300/		Pfam: Beta-ketoacyl synthase%2C N-terminal domain,Pfam: Beta-ketoacyl synthase%2C C-terminal domain,COG: 3-oxoacyl-(acyl-carrier-protein) synthase,Refseq: WP_020910512.1 WP_020910512.1 beta-ketoacyl-[acyl-carrier-protein] synthase family protein ,KEGG: swp:swp_0292 3-oxoacyl-[acyl-carrier-protein] synthase I	Beta-ketoacyl synthase%2C N-terminal domain	1	0	1
swp_21775	CDS	4859043	4859369	+	327	4859080/		Pfam: Rhodanese-like domain,COG: Rhodanese-related sulfurtransferase,Refseq: WP_020910508.1 WP_020910508.1 rhodanese-like domain-containing protein	Rhodanese-like domain	1	0	1
swp_21805	CDS	4862250	4863215	-	966	4862301/		GO:0008150 - biological_process: GO_process,GO:0005886 - plasma membrane: GO_component,GO:0003674 - molecular_function: GO_function,TIGRFAMs: YihY family inner membrane protein,Pfam: Virulence factor BrkB,COG: Uncharacterized membrane protein%2C BrkB/YihY/UPF0761 family (not an RNase),Refseq: WP_079891901.1 WP_079891901.1 virulence factor BrkB family protein ,KEGG: swp:swp_0280 membrane protein	YihY family inner membrane protein	1	0	1
swp_21815	CDS	4863611	4864258	+	648		4864025/	Pfam: Protein of unknown function (DUF2959),Refseq: WP_020910501.1 WP_020910501.1 DUF2959 domain-containing protein	Protein of unknown function (DUF2959)	0	1	1
swp_21830	CDS	4867782	4868675	+	894		4868400/	TIGRFAMs: rhombotail lipoprotein,Refseq: WP_020910497.1 WP_020910497.1 rhombotarget lipoprotein	rhombotail lipoprotein	0	1	1
swp_21850	CDS	4870750	4872576	-	1827	4872399/	4870816/	GO:0006950 - response to stress: GO_process,GO:0006412 - translation: GO_process,GO:0003924 - GTPase activity: GO_function,GO:0005525 - GTP binding: GO_function,TIGRFAMs: small GTP-binding protein domain,TIGRFAMs: GTP-binding protein TypA/BipA,Pfam: Elongation factor Tu GTP binding domain,Pfam: Elongation factor G C-terminus,Pfam: Elongation factor Tu domain 2,COG: Predicted membrane GTPase invol…	small GTP-binding protein domain	1	1	2
swp_21855	CDS	4873320	4874729	+	1410		4874132/	GO:0006807 - nitrogen compound metabolic process: GO_process,GO:0006542 - glutamine biosynthetic process: GO_process,GO:0004356 - glutamate-ammonia ligase activity: GO_function,TIGRFAMs: glutamine synthetase%2C type I,Pfam: Glutamine synthetase%2C catalytic domain,Pfam: Glutamine synthetase%2C beta-Grasp domain,COG: Glutamine synthetase,Refseq: WP_020910491.1 WP_020910491.1 glutamate--ammonia lig…	glutamine synthetase%2C type I	0	1	1
swp_21875	CDS	4879144	4879458	+	315		4879242/	GO:0043565 - sequence-specific DNA binding: GO_function,Pfam: Helix-turn-helix domain,COG: Transcriptional regulator%2C contains XRE-family HTH domain,Refseq: WP_020910487.1 WP_020910487.1 helix-turn-helix transcriptional regulator	Helix-turn-helix domain	0	1	1
swp_21880	CDS	4879543	4880562	-	1020	4880125/		Refseq: WP_020910486.1 WP_020910486.1 oxidoreductase	WP_020910486.1 oxidoreductase	1	0	1
swp_21900	CDS	4883715	4884167	+	453		4884000/	GO:0006355 - regulation of transcription%2C DNA-templated: GO_process,GO:0005622 - intracellular: GO_component,GO:0003700 - DNA-binding transcription factor activity: GO_function,GO:0043565 - sequence-specific DNA binding: GO_function,Pfam: Lrp/AsnC ligand binding domain,Pfam: Winged helix-turn-helix DNA-binding,COG: DNA-binding transcriptional regulator%2C Lrp family,Refseq: WP_020910481.1 WP_02…	Lrp/AsnC ligand binding domain	0	1	1
swp_21905	CDS	4884301	4884903	+	603	4884548/		GO:0003677 - DNA binding: GO_function,Pfam: Bacterial regulatory proteins%2C tetR family,Pfam: Bacterial transcriptional repressor C-terminal,COG: DNA-binding transcriptional regulator%2C AcrR family,Refseq: WP_020910480.1 WP_020910480.1 TetR/AcrR family transcriptional regulator ,KEGG: swp:swp_0257 TetR/AcrR family transcriptional regulator%2C transcriptional repressor for nem operon	Bacterial regulatory proteins%2C tetR family	1	0	1
swp_21950	CDS	4890808	4892217	+	1410		4892082/	GO:0000160 - phosphorelay signal transduction system: GO_process,GO:0006355 - regulation of transcription%2C DNA-templated: GO_process,GO:0006808 - regulation of nitrogen utilization: GO_process,GO:0043565 - sequence-specific DNA binding: GO_function,GO:0008134 - transcription factor binding: GO_function,GO:0003677 - DNA binding: GO_function,GO:0000156 - phosphorelay response regulator activity: …	nitrogen regulation protein NR(I)	0	1	1
swp_21995	CDS	4900666	4901301	+	636	4901183/		Refseq: WP_044555533.1 WP_044555533.1 hypothetical protein	WP_044555533.1 hypothetical protein	1	0	1
swp_22030	CDS	4907485	4909404	+	1920		4908697/	GO:0007165 - signal transduction: GO_process,GO:0016020 - membrane: GO_component,GO:0004871 - obsolete signal transducer activity: GO_function,Pfam: Methyl-accepting chemotaxis protein (MCP) signalling domain,Pfam: Cache domain,COG: Methyl-accepting chemotaxis protein,Refseq: WP_044555531.1 WP_044555531.1 methyl-accepting chemotaxis protein ,KEGG: swp:swp_0230 methyl-accepting chemotaxis protein	Methyl-accepting chemotaxis protein (MCP) signalling domain	0	1	1
swp_22040	CDS	4910355	4911254	+	900	4910368/		GO:0006355 - regulation of transcription%2C DNA-templated: GO_process,GO:0003700 - DNA-binding transcription factor activity: GO_function,Pfam: Bacterial regulatory helix-turn-helix protein%2C lysR family,Pfam: LysR substrate binding domain,COG: DNA-binding transcriptional regulator%2C LysR family,Refseq: WP_020910451.1 WP_020910451.1 LysR family transcriptional regulator	Bacterial regulatory helix-turn-helix protein%2C lysR family	1	0	1
swp_22075	CDS	4918005	4919999	+	1995	4918135/4918140/		Refseq: WP_020910444.1 WP_020910444.1 hypothetical protein	WP_020910444.1 hypothetical protein	2	0	2
swp_22085	CDS	4921268	4922788	+	1521	4921839/		GO:0055114 - oxidation-reduction process: GO_process,GO:0008152 - metabolic process: GO_process,GO:0016491 - oxidoreductase activity: GO_function,Pfam: Aldehyde dehydrogenase family,COG: Acyl-CoA reductase or other NAD-dependent aldehyde dehydrogenase,Refseq: WP_020910442.1 WP_020910442.1 aldehyde dehydrogenase ,KEGG: swp:swp_0216 aldehyde dehydrogenase	Aldehyde dehydrogenase family	1	0	1
swp_22135	CDS	4934200	4936923	-	2724	4934804/		GO:0017038 - protein import: GO_process,GO:0043952 - protein transport by the Sec complex: GO_process,GO:0016020 - membrane: GO_component,GO:0009898 - cytoplasmic side of plasma membrane: GO_component,GO:0015450 - P-P-bond-hydrolysis-driven protein transmembrane transporter activity: GO_function,GO:0016887 - ATPase activity: GO_function,GO:0005524 - ATP binding: GO_function,TIGRFAMs: preprotein t…	preprotein translocase%2C SecA subunit	1	0	1
swp_22145	CDS	4937910	4938362	+	453		4938348/	Pfam: Protein of unknown function (DUF721),Refseq: WP_044555828.1 WP_044555828.1 DUF721 domain-containing protein	Protein of unknown function (DUF721)	0	1	1
swp_22155	CDS	4939468	4940652	-	1185		4939639/	GO:0000910 - cytokinesis: GO_process,GO:0003924 - GTPase activity: GO_function,TIGRFAMs: cell division protein FtsZ,Pfam: Tubulin/FtsZ family%2C GTPase domain,Pfam: FtsZ family%2C C-terminal domain,COG: Cell division GTPase FtsZ,Refseq: WP_020912345.1 WP_020912345.1 cell division protein FtsZ ,KEGG: swp:swp_2235 cell division protein FtsZ	cell division protein FtsZ	0	1	1
swp_22170	CDS	4942793	4944262	-	1470	4942941/		GO:0009058 - biosynthetic process: GO_process,GO:0009252 - peptidoglycan biosynthetic process: GO_process,GO:0008763 - UDP-N-acetylmuramate-L-alanine ligase activity: GO_function,GO:0016874 - ligase activity: GO_function,GO:0005524 - ATP binding: GO_function,TIGRFAMs: UDP-N-acetylmuramate--L-alanine ligase,Pfam: Mur ligase family%2C catalytic domain,Pfam: Mur ligase family%2C glutamate ligase dom…	UDP-N-acetylmuramate--L-alanine ligase	1	0	1
swp_22185	CDS	4945372	4946589	-	1218	4945610/	4946471/	GO:0009252 - peptidoglycan biosynthetic process: GO_process,GO:0051301 - cell division: GO_process,GO:0016021 - integral component of membrane: GO_component,GO:0003674 - molecular_function: GO_function,TIGRFAMs: cell division protein FtsW,Pfam: Cell cycle protein,COG: Bacterial cell division protein FtsW%2C lipid II flippase,Refseq: WP_020912340.1 WP_020912340.1 cell division protein FtsW ,KEGG: …	cell division protein FtsW	1	1	2
swp_22230	CDS	4954284	4954835	-	552	4954642/		GO:0000154 - rRNA modification: GO_process,GO:0008168 - methyltransferase activity: GO_function,GO:0016434 - rRNA - cytosine methyltransferase activity: GO_function,TIGRFAMs: 16S rRNA (cytosine(1402)-N(4))-methyltransferase,Pfam: MraW methylase family,Refseq: WP_020912333.1 WP_020912333.1 16S rRNA (cytosine(1402)-N(4))-methyltransferase RsmH ,KEGG: swp:swp_2222 16S rRNA (cytosine1402-N4)-methyltr…	16S rRNA (cytosine(1402)-N(4))-methyltransferase	1	0	1
swp_22245	CDS	4956222	4957703	-	1482	4956307/		GO:0005975 - carbohydrate metabolic process: GO_process,GO:0006071 - glycerol metabolic process: GO_process,GO:0016773 - phosphotransferase activity%2C alcohol group as acceptor: GO_function,GO:0004370 - glycerol kinase activity: GO_function,TIGRFAMs: glycerol kinase,Pfam: FGGY family of carbohydrate kinases%2C N-terminal domain,Pfam: FGGY family of carbohydrate kinases%2C C-terminal domain,COG: …	glycerol kinase	1	0	1
swp_22265	CDS	4960896	4962296	-	1401	4961057/		GO:0009098 - leucine biosynthetic process: GO_process,GO:0008152 - metabolic process: GO_process,GO:0009316 - 3-isopropylmalate dehydratase complex: GO_component,GO:0003861 - 3-isopropylmalate dehydratase activity: GO_function,TIGRFAMs: 3-isopropylmalate dehydratase%2C large subunit,Pfam: Aconitase family (aconitate hydratase),COG: Homoaconitase/3-isopropylmalate dehydratase large subunit,Refseq:…	3-isopropylmalate dehydratase%2C large subunit	1	0	1
swp_22270	CDS	4962299	4963393	-	1095		4963086/	GO:0009098 - leucine biosynthetic process: GO_process,GO:0055114 - oxidation-reduction process: GO_process,GO:0003862 - 3-isopropylmalate dehydrogenase activity: GO_function,GO:0016616 - oxidoreductase activity%2C acting on the CH-OH group of donors%2C NAD or NADP as acceptor: GO_function,TIGRFAMs: 3-isopropylmalate dehydrogenase,Pfam: Isocitrate/isopropylmalate dehydrogenase,COG: Isocitrate/isop…	3-isopropylmalate dehydrogenase	0	1	1
swp_22275	CDS	4963488	4965059	-	1572		4964342/	GO:0009098 - leucine biosynthetic process: GO_process,GO:0003824 - catalytic activity: GO_function,GO:0003852 - 2-isopropylmalate synthase activity: GO_function,TIGRFAMs: 2-isopropylmalate synthase,Pfam: HMGL-like,Pfam: LeuA allosteric (dimerisation) domain,COG: Isopropylmalate/homocitrate/citramalate synthases,Refseq: WP_020912324.1 WP_020912324.1 2-isopropylmalate synthase ,KEGG: swp:swp_2213 2…	2-isopropylmalate synthase	0	1	1
swp_22280	CDS	4965576	4967324	+	1749	4965715/		Refseq: WP_020912323.1 WP_020912323.1 hypothetical protein	WP_020912323.1 hypothetical protein	1	0	1
swp_22305	CDS	4971545	4972864	-	1320		4971898/	GO:0006592 - ornithine biosynthetic process: GO_process,GO:0004042 - acetyl-CoA:L-glutamate N-acetyltransferase activity: GO_function,GO:0008080 - N-acetyltransferase activity: GO_function,TIGRFAMs: amino-acid N-acetyltransferase,Pfam: Acetyltransferase (GNAT) family,Pfam: Amino acid kinase family,COG: Acetylglutamate kinase,COG: N-acetylglutamate synthase or related acetyltransferase%2C GNAT fam…	amino-acid N-acetyltransferase	0	1	1
swp_22320	CDS	4973845	4974522	-	678	4973864/		GO:0006281 - DNA repair: GO_process,TIGRFAMs: DNA repair protein RadC,Pfam: RadC-like JAB domain,COG: DNA repair protein RadC%2C contains a helix-hairpin-helix DNA-binding motif,Refseq: WP_020912315.1 WP_020912315.1 JAB domain-containing protein ,KEGG: swp:swp_2203 DNA repair protein RadC	DNA repair protein RadC	1	0	1
swp_22330	CDS	4975856	4976314	+	459		4976069/	GO:0009394 - 2'-deoxyribonucleotide metabolic process: GO_process,GO:0004170 - dUTP diphosphatase activity: GO_function,TIGRFAMs: dUTP diphosphatase,Pfam: dUTPase,COG: dUTPase,Refseq: WP_020912313.1 WP_020912313.1 dUTP diphosphatase ,KEGG: swp:swp_2201 dUTP pyrophosphatase	dUTP diphosphatase	0	1	1
swp_22335	CDS	4976411	4977004	+	594	4976964/		GO:0003677 - DNA binding: GO_function,Pfam: Bacterial regulatory proteins%2C tetR family,COG: DNA-binding transcriptional regulator%2C AcrR family,Refseq: WP_020912312.1 WP_020912312.1 nucleoid occlusion factor SlmA ,KEGG: swp:swp_2200 TetR/AcrR family transcriptional regulator	Bacterial regulatory proteins%2C tetR family	1	0	1
swp_22395	CDS	4989287	4989595	+	309	4989392/		GO:0006313 - transposition%2C DNA-mediated: GO_process,GO:0004803 - transposase activity: GO_function,GO:0003677 - DNA binding: GO_function,Pfam: Transposase,COG: Transposase and inactivated derivatives,Refseq: WP_000167033.1 WP_000167033.1 IS3 family transposase ,KEGG: swp:swp_2188 transposase	Transposase	1	0	1
swp_22405	CDS	4990622	4991878	-	1257	4991490/		TIGRFAMs: HipA N-terminal domain,Pfam: HipA-like C-terminal domain,Pfam: HipA N-terminal domain,COG: Serine/threonine protein kinase HipA%2C toxin component of the HipAB toxin-antitoxin module,Refseq: WP_020912298.1 WP_020912298.1 type II toxin-antitoxin system HipA family toxin ,KEGG: swp:swp_2186 serine/threonine-protein kinase HipA	HipA N-terminal domain	1	0	1
swp_22420	CDS	4993134	4993838	-	705	4993313/	4993370/	Pfam: 4Fe-4S dicluster domain,Pfam: 4Fe-4S dicluster domain,COG: Fe-S-cluster-containing dehydrogenase component,Refseq: WP_079891929.1 WP_079891929.1 4Fe-4S dicluster domain-containing protein	4Fe-4S dicluster domain	1	1	2
swp_22450	CDS	4999605	4999829	+	225	4999741/		GO:0090529 - cell septum assembly: GO_process,GO:0043093 - FtsZ-dependent cytokinesis: GO_process,GO:0005737 - cytoplasm: GO_component,Pfam: Cell division protein ZapB,Refseq: WP_044555820.1 WP_044555820.1 cell division protein ZapB ,KEGG: swp:swp_2177 cell division protein ZapB	Cell division protein ZapB	1	0	1
swp_22515	CDS	5010117	5011451	+	1335	5011060/		Pfam: Protein of unknown function (DUF3131),Refseq: WP_020912278.1 WP_020912278.1 DUF3131 domain-containing protein	Protein of unknown function (DUF3131)	1	0	1
swp_22535	CDS	5015427	5016704	+	1278	5015521/5016108/		Pfam: Glycosyl transferase family 2,Refseq: WP_044555816.1 WP_044555816.1 glycosyltransferase	Glycosyl transferase family 2	2	0	2
swp_22580	CDS	5025415	5027484	+	2070	5026487/		GO:0006508 - proteolysis: GO_process,GO:0008236 - serine-type peptidase activity: GO_function,Pfam: Prolyl oligopeptidase family,Pfam: WD40-like Beta Propeller Repeat,COG: Dipeptidyl aminopeptidase/acylaminoacyl peptidase,Refseq: WP_020912265.1 WP_020912265.1 S9 family peptidase	Prolyl oligopeptidase family	1	0	1
swp_22635	CDS	5040605	5042506	+	1902		5041111/	GO:0007165 - signal transduction: GO_process,GO:0016021 - integral component of membrane: GO_component,GO:0016020 - membrane: GO_component,GO:0004871 - obsolete signal transducer activity: GO_function,Pfam: Methyl-accepting chemotaxis protein (MCP) signalling domain,Pfam: Cache domain,COG: Methyl-accepting chemotaxis protein,Refseq: WP_079891928.1 WP_079891928.1 methyl-accepting chemotaxis protei…	Methyl-accepting chemotaxis protein (MCP) signalling domain	0	1	1
swp_22675	CDS	5051814	5054117	-	2304		5052902/	GO:0003824 - catalytic activity: GO_function,GO:0051536 - iron-sulfur cluster binding: GO_function,TIGRFAMs: uncharacterized radical SAM protein YgiQ,Pfam: Radical SAM superfamily,Pfam: Radical SAM N-terminal,Pfam: Domain of unknown function (DUF3362),COG: Radical SAM superfamily enzyme YgiQ%2C UPF0313 family,Refseq: WP_020912244.1 WP_020912244.1 YgiQ family radical SAM protein	uncharacterized radical SAM protein YgiQ	0	1	1
swp_22680	CDS	5054359	5054757	-	399	5054550/		Pfam: MAPEG family,Refseq: WP_020912243.1 WP_020912243.1 glutathione S-transferase ,KEGG: swp:swp_2128 uncharacterized protein	MAPEG family	1	0	1
swp_22695	CDS	5058451	5060550	-	2100	5058921/		GO:0000160 - phosphorelay signal transduction system: GO_process,GO:0006355 - regulation of transcription%2C DNA-templated: GO_process,GO:0006508 - proteolysis: GO_process,GO:0003677 - DNA binding: GO_function,Pfam: Transcriptional regulatory protein%2C C terminal,Pfam: Dipeptidyl peptidase IV (DPP IV) N-terminal region,Pfam: WD40-like Beta Propeller Repeat,COG: WD40 repeat,Refseq: WP_020912239.1…	Transcriptional regulatory protein%2C C terminal	1	0	1
swp_22705	CDS	5065090	5069046	+	3957		5065683/	GO:0006508 - proteolysis: GO_process,GO:0004252 - serine-type endopeptidase activity: GO_function,Pfam: Subtilase family,Pfam: PA domain,Pfam: Peptidase inhibitor I9,COG: Serine protease%2C subtilisin family,Refseq: WP_020912237.1 WP_020912237.1 S8 family peptidase	Subtilase family	0	1	1
swp_22720	CDS	5071371	5071574	-	204		5071403/	Refseq: WP_044555809.1 WP_044555809.1 hypothetical protein	WP_044555809.1 hypothetical protein	0	1	1
swp_22745	CDS	5077056	5078222	-	1167		5078168/	GO:0006508 - proteolysis: GO_process,GO:0004181 - metallocarboxypeptidase activity: GO_function,GO:0008270 - zinc ion binding: GO_function,Pfam: Zinc carboxypeptidase,COG: Murein tripeptide amidase MpaA,Refseq: WP_052634168.1 WP_052634168.1 hypothetical protein	Zinc carboxypeptidase	0	1	1
swp_22805	CDS	5090821	5091774	-	954		5090968/	GO:0005488 - binding: GO_function,Pfam: Periplasmic binding protein,COG: ABC-type Fe3+-hydroxamate transport system%2C periplasmic component,Refseq: WP_020912216.1 WP_020912216.1 iron-siderophore ABC transporter substrate-binding protein ,KEGG: swp:swp_2100 iron complex transport system substrate-binding protein	Periplasmic binding protein	0	1	1
swp_22845	CDS	5099741	5100610	+	870	5100288/		GO:0006355 - regulation of transcription%2C DNA-templated: GO_process,GO:0003700 - DNA-binding transcription factor activity: GO_function,Pfam: Bacterial regulatory helix-turn-helix protein%2C lysR family,Pfam: LysR substrate binding domain,COG: DNA-binding transcriptional regulator%2C LysR family,Refseq: WP_020912207.1 WP_020912207.1 LysR family transcriptional regulator	Bacterial regulatory helix-turn-helix protein%2C lysR family	1	0	1
swp_22850	CDS	5100726	5103017	-	2292	5101471/		GO:0006629 - lipid metabolic process: GO_process,GO:0019867 - outer membrane: GO_component,Pfam: Surface antigen,Pfam: Patatin-like phospholipase,COG: Predicted acylesterase/phospholipase RssA%2C containd patatin domain,Refseq: WP_020912206.1 WP_020912206.1 BamA/TamA family outer membrane protein	Surface antigen	1	0	1
swp_22855	CDS	5103331	5104599	+	1269	5103963/	5103561/	Refseq: WP_020912205.1 WP_020912205.1 hypothetical protein	WP_020912205.1 hypothetical protein	1	1	2
swp_22875	CDS	5109111	5111927	-	2817	5111380/	5110620/	Refseq: WP_044555806.1 WP_044555806.1 hypothetical protein	WP_044555806.1 hypothetical protein	1	1	2
swp_22910	CDS	5118396	5119259	+	864	5119027/	5118939/	GO:0006355 - regulation of transcription%2C DNA-templated: GO_process,GO:0003700 - DNA-binding transcription factor activity: GO_function,Pfam: Bacterial regulatory helix-turn-helix protein%2C lysR family,Pfam: LysR substrate binding domain,COG: DNA-binding transcriptional regulator%2C LysR family,Refseq: WP_020912193.1 WP_020912193.1 LysR family transcriptional regulator	Bacterial regulatory helix-turn-helix protein%2C lysR family	1	1	2
swp_22935	CDS	5122668	5123507	-	840		5123263/	GO:0006306 - DNA methylation: GO_process,GO:0032775 - DNA methylation on adenine: GO_process,GO:0009007 - site-specific DNA-methyltransferase - adenine-specific activity: GO_function,TIGRFAMs: DNA adenine methylase,Pfam: D12 class N6 adenine-specific DNA methyltransferase,COG: Site-specific DNA-adenine methylase,Refseq: WP_020912187.1 WP_020912187.1 Dam family site-specific DNA-(adenine-N6)-methy…	DNA adenine methylase	0	1	1
swp_22945	CDS	5125133	5126212	-	1080	5125506/	5125323/	GO:0009423 - chorismate biosynthetic process: GO_process,GO:0003856 - 3-dehydroquinate synthase activity: GO_function,TIGRFAMs: 3-dehydroquinate synthase,Pfam: 3-dehydroquinate synthase,COG: 3-dehydroquinate synthetase,Refseq: WP_020912185.1 WP_020912185.1 3-dehydroquinate synthase ,KEGG: swp:swp_2067 3-dehydroquinate synthase	3-dehydroquinate synthase	1	1	2
swp_22980	CDS	5130713	5131756	-	1044	5131059/		GO:0007049 - cell cycle: GO_process,GO:0009297 - pilus assembly: GO_process,GO:0005515 - protein binding: GO_function,TIGRFAMs: type IV pilus assembly protein PilM,Pfam: Type IV pilus assembly protein PilM,Refseq: WP_020912179.1 WP_020912179.1 pilus assembly protein PilM ,KEGG: swp:swp_2061 type IV pilus assembly protein PilM	type IV pilus assembly protein PilM	1	0	1
swp_23015	CDS	5140975	5142126	+	1152	5141416/		GO:0006592 - ornithine biosynthetic process: GO_process,GO:0008152 - metabolic process: GO_process,GO:0016787 - hydrolase activity: GO_function,GO:0008777 - acetylornithine deacetylase activity: GO_function,TIGRFAMs: acetylornithine deacetylase (ArgE),Pfam: Peptidase family M20/M25/M40,Pfam: Peptidase dimerisation domain,COG: Acetylornithine deacetylase/Succinyl-diaminopimelate desuccinylase or r…	acetylornithine deacetylase (ArgE)	1	0	1
swp_23030	CDS	5145542	5146816	-	1275	5145746/		GO:0006777 - Mo-molybdopterin cofactor biosynthetic process: GO_process,GO:0003824 - catalytic activity: GO_function,GO:0016810 - hydrolase activity%2C acting on carbon-nitrogen - but not peptide bonds: GO_function,TIGRFAMs: molybdenum cofactor synthesis domain,TIGRFAMs: amidohydrolase%2C PncC family,TIGRFAMs: competence/damage-inducible protein CinA N-terminal domain,Pfam: Probable molybdopterin…	molybdenum cofactor synthesis domain	1	0	1
swp_23065	CDS	5154485	5156464	-	1980		5154644/5155582/	GO:0055114 - oxidation-reduction process: GO_process,GO:0017004 - cytochrome complex assembly: GO_process,GO:0003824 - catalytic activity: GO_function,GO:0020037 - heme binding: GO_function,TIGRFAMs: cytochrome c-type biogenesis protein CcmF,Pfam: Cytochrome C assembly protein,Pfam: Cytochrome c-type biogenesis protein CcmF C-terminal,COG: Cytochrome c biogenesis factor,Refseq: WP_020912165.1 WP_…	cytochrome c-type biogenesis protein CcmF	0	2	2
swp_23115	CDS	5162905	5163894	-	990	5163320/		GO:0006351 - transcription%2C DNA-templated: GO_process,GO:0000345 - cytosolic DNA-directed RNA polymerase complex: GO_component,GO:0003677 - DNA binding: GO_function,GO:0003899 - DNA-directed 5'-3' RNA polymerase activity: GO_function,GO:0046983 - protein dimerization activity: GO_function,TIGRFAMs: DNA-directed RNA polymerase%2C alpha subunit,Pfam: RNA polymerase Rpb3/RpoA insert domain,Pfam: R…	DNA-directed RNA polymerase%2C alpha subunit	1	0	1
swp_23125	CDS	5164576	5164968	-	393	5164763/		GO:0006412 - translation: GO_process,GO:0022627 - cytosolic small ribosomal subunit: GO_component,GO:0005840 - ribosome: GO_component,GO:0003735 - structural constituent of ribosome: GO_function,TIGRFAMs: ribosomal protein uS11,Pfam: Ribosomal protein S11,COG: Ribosomal protein S11,Refseq: WP_012153476.1 WP_012153476.1 MULTISPECIES: 30S ribosomal protein S11 ,KEGG: spl:Spea_0207 small subunit rib…	ribosomal protein uS11	1	0	1
swp_23135	CDS	5165455	5165568	-	114		5165500/	GO:0006412 - translation: GO_process,GO:0005840 - ribosome: GO_component,GO:0022625 - cytosolic large ribosomal subunit: GO_component,GO:0000315 - organellar large ribosomal subunit: GO_component,GO:0005622 - intracellular: GO_component,GO:0003735 - structural constituent of ribosome: GO_function,TIGRFAMs: ribosomal protein bL36,Pfam: Ribosomal protein L36,COG: Ribosomal protein L36,Refseq: WP_00…	ribosomal protein bL36	0	1	1
swp_23140	CDS	5165592	5166932	-	1341		5166736/	GO:0015031 - protein transport: GO_process,GO:0043952 - protein transport by the Sec complex: GO_process,GO:0016020 - membrane: GO_component,GO:0005887 - integral component of plasma membrane: GO_component,GO:0015450 - P-P-bond-hydrolysis-driven protein transmembrane transporter activity: GO_function,TIGRFAMs: preprotein translocase%2C SecY subunit,Pfam: SecY translocase,COG: Preprotein transloca…	preprotein translocase%2C SecY subunit	0	1	1
swp_23250	CDS	5176447	5177631	-	1185		5176740/	GO:0006414 - translational elongation: GO_process,GO:0003746 - translation elongation factor activity: GO_function,GO:0003924 - GTPase activity: GO_function,GO:0005525 - GTP binding: GO_function,TIGRFAMs: small GTP-binding protein domain,TIGRFAMs: translation elongation factor Tu,Pfam: Elongation factor Tu GTP binding domain,Pfam: Elongation factor Tu C-terminal domain,Pfam: Elongation factor Tu …	small GTP-binding protein domain	0	1	1
swp_23255	CDS	5177717	5179813	-	2097		5178096/5178119/	GO:0006414 - translational elongation: GO_process,GO:0003746 - translation elongation factor activity: GO_function,GO:0003924 - GTPase activity: GO_function,GO:0005525 - GTP binding: GO_function,TIGRFAMs: small GTP-binding protein domain,TIGRFAMs: translation elongation factor G,Pfam: Elongation factor Tu GTP binding domain,Pfam: Elongation factor G C-terminus,Pfam: Elongation factor Tu domain 2,…	small GTP-binding protein domain	0	2	2
swp_23275	CDS	5185305	5189336	-	4032		5188551/	GO:0006351 - transcription%2C DNA-templated: GO_process,GO:0000345 - cytosolic DNA-directed RNA polymerase complex: GO_component,GO:0003899 - DNA-directed 5'-3' RNA polymerase activity: GO_function,GO:0003677 - DNA binding: GO_function,TIGRFAMs: DNA-directed RNA polymerase%2C beta subunit,Pfam: RNA polymerase Rpb2%2C domain 6,Pfam: RNA polymerase Rpb2%2C domain 7,Pfam: RNA polymerase Rpb2%2C doma…	DNA-directed RNA polymerase%2C beta subunit	0	1	1
swp_23475	CDS	5221817	5223472	-	1656		5221941/	GO:0055085 - transmembrane transport: GO_process,GO:0016021 - integral component of membrane: GO_component,Pfam: Major Facilitator Superfamily,Refseq: WP_020910428.1 WP_020910428.1 MFS transporter	Major Facilitator Superfamily	0	1	1
swp_23505	CDS	5227043	5228233	-	1191		5228182/	GO:0015628 - protein secretion by the type II secretion system: GO_process,GO:0015627 - type II protein secretion system complex: GO_component,GO:0008565 - protein transporter activity: GO_function,TIGRFAMs: type II secretion system protein L,Pfam: Type II secretion system (T2SS)%2C protein L,Pfam: GspL periplasmic domain,Refseq: WP_020910421.1 WP_020910421.1 type II secretion system protein GspL…	type II secretion system protein L	0	1	1
swp_23535	CDS	5231508	5232731	-	1224		5231876/	GO:0015628 - protein secretion by the type II secretion system: GO_process,GO:0015627 - type II protein secretion system complex: GO_component,GO:0008565 - protein transporter activity: GO_function,TIGRFAMs: type II secretion system protein F,Pfam: Type II secretion system (T2SS)%2C protein F,Pfam: Type II secretion system (T2SS)%2C protein F,COG: Type II secretory pathway%2C component PulF,Refse…	type II secretion system protein F	0	1	1
swp_23550	CDS	5236549	5237466	-	918	5237120/		GO:0015628 - protein secretion by the type II secretion system: GO_process,GO:0015627 - type II protein secretion system complex: GO_component,GO:0008565 - protein transporter activity: GO_function,TIGRFAMs: type II secretion system protein C,Pfam: Type II secretion system protein C,Refseq: WP_020910412.1 WP_020910412.1 type II secretion system protein GspC ,KEGG: swp:swp_0185 general secretion p…	type II secretion system protein C	1	0	1
swp_23590	CDS	5244828	5245631	-	804	5245309/		Pfam: Methyltransferase domain,Refseq: WP_101092011.1 WP_101092011.1 MULTISPECIES: class I SAM-dependent methyltransferase	Methyltransferase domain	1	0	1
swp_23620	CDS	5250718	5252877	-	2160		5251327/	GO:0006508 - proteolysis: GO_process,GO:0004252 - serine-type endopeptidase activity: GO_function,GO:0008236 - serine-type peptidase activity: GO_function,GO:0070008 - serine-type exopeptidase activity: GO_function,Pfam: Prolyl oligopeptidase family,Pfam: Prolyl oligopeptidase%2C N-terminal beta-propeller domain,COG: Protease II,Refseq: WP_143711224.1 WP_143711224.1 prolyl oligopeptidase family s…	Prolyl oligopeptidase family	0	1	1
swp_23630	CDS	5254799	5258020	+	3222	5255102/		GO:0009966 - regulation of signal transduction: GO_process,GO:0007165 - signal transduction: GO_process,GO:0009975 - cyclase activity: GO_function,GO:0004871 - obsolete signal transducer activity: GO_function,TIGRFAMs: PAS domain S-box protein,TIGRFAMs: diguanylate cyclase (GGDEF) domain,Pfam: EAL domain,Pfam: Diguanylate cyclase%2C GGDEF domain,Pfam: Nitrate and nitrite sensing,Pfam: PAS domain,…	PAS domain S-box protein	1	0	1
swp_23650	CDS	5261280	5266193	+	4914	5264116/	5263064/	GO:0007154 - cell communication: GO_process,GO:0016021 - integral component of membrane: GO_component,TIGRFAMs: GlyGly-CTERM domain,Pfam: Calx-beta domain,Pfam: Calx-beta domain,Pfam: Carboxypeptidase regulatory-like domain,Refseq: WP_020910391.1 WP_020910391.1 GlyGly-CTERM sorting domain-containing protein	GlyGly-CTERM domain	1	1	2
swp_23660	CDS	5266525	5268408	+	1884	5268224/		GO:0006810 - transport: GO_process,GO:0016020 - membrane: GO_component,Pfam: TonB dependent receptor,Pfam: TonB-dependent Receptor Plug Domain,COG: Outer membrane cobalamin receptor protein,Refseq: WP_020910389.1 WP_020910389.1 TonB-dependent receptor ,KEGG: swp:swp_0162 iron complex outermembrane recepter protein	TonB dependent receptor	1	0	1
swp_23705	CDS	5276647	5276940	+	294		5276935/	GO:0006313 - transposition%2C DNA-mediated: GO_process,GO:0004803 - transposase activity: GO_function,GO:0003677 - DNA binding: GO_function,Pfam: Transposase,COG: Transposase and inactivated derivatives,Refseq: WP_028761894.1 WP_028761894.1 IS3 family transposase ,KEGG: swp:swp_0155 transposase	Transposase	0	1	1
swp_23750	CDS	5283420	5284058	+	639	5283508/		GO:0046654 - tetrahydrofolate biosynthetic process: GO_process,GO:0042559 - pteridine-containing compound biosynthetic process: GO_process,GO:0003934 - GTP cyclohydrolase I activity: GO_function,TIGRFAMs: GTP cyclohydrolase I,Pfam: GTP cyclohydrolase I,COG: GTP cyclohydrolase I,Refseq: WP_020910373.1 WP_020910373.1 GTP cyclohydrolase I FolE ,KEGG: swp:swp_0145 GTP cyclohydrolase IA	GTP cyclohydrolase I	1	0	1
swp_23755	CDS	5284078	5284656	+	579	5284633/		Pfam: short chain dehydrogenase,COG: NAD(P)-dependent dehydrogenase%2C short-chain alcohol dehydrogenase family,Refseq: WP_020910372.1 WP_020910372.1 dihydromonapterin reductase ,KEGG: swp:swp_0144 dihydromonapterin reductase / dihydrofolate reductase	short chain dehydrogenase	1	0	1
swp_23760	CDS	5284611	5284781	+	171	5284633/		Refseq: WP_020910372.1 WP_020910372.1 dihydromonapterin reductase ,KEGG: swp:swp_0144 dihydromonapterin reductase / dihydrofolate reductase	WP_020910372.1 dihydromonapterin reductase	1	0	1
swp_23785	CDS	5288447	5289616	+	1170	5288491/		GO:0006355 - regulation of transcription%2C DNA-templated: GO_process,GO:0003677 - DNA binding: GO_function,Pfam: MerR HTH family regulatory protein,Pfam: Methyltransferase domain,COG: DNA-binding transcriptional regulator%2C MerR family,Refseq: WP_044556211.1 WP_044556211.1 MerR family transcriptional regulator	MerR HTH family regulatory protein	1	0	1
swp_23850	CDS	5302176	5303447	-	1272	5302681/5303080/		Pfam: Barrel-sandwich domain of CusB or HlyD membrane-fusion,COG: Multidrug efflux pump subunit AcrA (membrane-fusion protein),Refseq: WP_020910355.1 WP_020910355.1 HlyD family efflux transporter periplasmic adaptor subunit	Barrel-sandwich domain of CusB or HlyD membrane-fusion	2	0	2
swp_23860	CDS	5304554	5304769	-	216	5304573/		Refseq: WP_020910353.1 WP_020910353.1 hypothetical protein	WP_020910353.1 hypothetical protein	1	0	1
swp_23865	CDS	5305427	5306551	+	1125	5305652/		Refseq: WP_143711152.1 WP_143711152.1 hypothetical protein	WP_143711152.1 hypothetical protein	1	0	1
swp_23910	CDS	5312727	5313401	-	675	5313049/		GO:0008152 - metabolic process: GO_process,GO:0003824 - catalytic activity: GO_function,Pfam: AMP-binding enzyme,Refseq: WP_044555515.1 WP_044555515.1 long-chain fatty acid--CoA ligase ,KEGG: spl:Spea_4186 long-chain acyl-CoA synthetase	AMP-binding enzyme	1	0	1
swp_23920	CDS	5315306	5316151	-	846		5315583/5315968/	GO:0016887 - ATPase activity: GO_function,GO:0005524 - ATP binding: GO_function,Pfam: ABC transporter,COG: ABC-type multidrug transport system%2C ATPase component,Refseq: WP_020910338.1 WP_020910338.1 ABC transporter ATP-binding protein ,KEGG: swp:swp_0110 ABC-2 type transport system ATP-binding protein	ABC transporter	0	2	2
swp_23940	CDS	5319105	5320241	+	1137	5319669/	5319226/	Pfam: ABC-2 family transporter protein,COG: ABC-type Na+ efflux pump%2C permease component,Refseq: WP_020910334.1 WP_020910334.1 ABC transporter permease ,KEGG: swp:swp_0105 sodium transport system permease protein	ABC-2 family transporter protein	1	1	2
swp_23975	CDS	5326292	5328136	-	1845	5326947/		GO:0016158 - 3-phytase activity: GO_function,Pfam: Phytase,Refseq: WP_020910326.1 WP_020910326.1 phytase ,KEGG: swp:swp_0097 3-phytase	Phytase	1	0	1
swp_23985	CDS	5328648	5330369	-	1722	5330324/	5329742/	GO:0006810 - transport: GO_process,GO:0016020 - membrane: GO_component,GO:0019867 - outer membrane: GO_component,GO:0022857 - transmembrane transporter activity: GO_function,TIGRFAMs: TonB-dependent receptor,Pfam: TonB dependent receptor,Pfam: TonB-dependent Receptor Plug Domain,COG: Outer membrane receptor proteins%2C mostly Fe transport,Refseq: WP_020910325.1 WP_020910325.1 TonB-dependent recep…	TonB-dependent receptor	1	1	2
swp_23990	CDS	5330324	5330887	-	564	5330324/	5330527/	GO:0006810 - transport: GO_process,GO:0016020 - membrane: GO_component,Pfam: TonB-dependent Receptor Plug Domain,Pfam: CarboxypepD_reg-like domain,Refseq: WP_020910325.1 WP_020910325.1 TonB-dependent receptor	TonB-dependent Receptor Plug Domain	1	1	2
swp_24045	CDS	5340214	5342070	-	1857		5341252/	GO:0019290 - siderophore biosynthetic process: GO_process,GO:0015343 - siderophore transmembrane transporter activity: GO_function,Pfam: IucA / IucC family,Pfam: Ferric iron reductase FhuF-like transporter,Refseq: WP_020910315.1 WP_020910315.1 siderophore synthetase component	IucA / IucC family	0	1	1
swp_24070	CDS	5346535	5347719	-	1185		5346905/	GO:0050662 - coenzyme binding: GO_function,TIGRFAMs: flavoprotein%2C HI0933 family,Pfam: HI0933-like protein,COG: Predicted flavoprotein YhiN,Refseq: WP_020910311.1 WP_020910311.1 NAD(P)/FAD-dependent oxidoreductase ,KEGG: swp:swp_0082 uncharacterized protein	flavoprotein%2C HI0933 family	0	1	1
swp_24080	CDS	5348873	5349358	-	486		5348927/	GO:0051262 - protein tetramerization: GO_process,GO:0043952 - protein transport by the Sec complex: GO_process,GO:0050821 - protein stabilization: GO_process,GO:0015031 - protein transport: GO_process,GO:0005737 - cytoplasm: GO_component,GO:0051082 - unfolded protein binding: GO_function,TIGRFAMs: protein-export chaperone SecB,Pfam: Preprotein translocase subunit SecB,COG: Preprotein translocase …	protein-export chaperone SecB	0	1	1
swp_24110	CDS	5354911	5355360	-	450		5355001/	TIGRFAMs: Rrf2 family protein,Pfam: Transcriptional regulator,COG: DNA-binding transcriptional regulator%2C IscR family,Refseq: WP_020910303.1 WP_020910303.1 Rrf2 family transcriptional regulator ,KEGG: swp:swp_0072 Rrf2 family transcriptional regulator%2C nitric oxide-sensitive transcriptional repressor	Rrf2 family protein	0	1	1
swp_24155	CDS	5363444	5363797	+	354		5363536/	Refseq: WP_020915074.1 WP_020915074.1 hypothetical protein	WP_020915074.1 hypothetical protein	0	1	1
swp_24185	CDS	5368999	5369856	+	858		5369715/	GO:0006810 - transport: GO_process,GO:0006817 - phosphate ion transport: GO_process,GO:0055052 - ATP-binding cassette - ABC transporter complex%2C substrate-binding subunit-containing: GO_component,GO:0016020 - membrane: GO_component,GO:0005887 - integral component of plasma membrane: GO_component,GO:0015415 - ATPase-coupled phosphate ion transmembrane transporter activity: GO_function,TIGRFAMs: …	phosphate ABC transporter%2C permease protein PstA	0	1	1
swp_24210	CDS	5375182	5377011	-	1830		5375317/	GO:0006040 - amino sugar metabolic process: GO_process,GO:1901135 - carbohydrate derivative metabolic process: GO_process,GO:0009252 - peptidoglycan biosynthetic process: GO_process,GO:0097367 - carbohydrate derivative binding: GO_function,GO:0004360 - glutamine-fructose-6-phosphate transaminase - isomerizing activity: GO_function,TIGRFAMs: glutamine-fructose-6-phosphate transaminase (isomerizing…	glutamine-fructose-6-phosphate transaminase (isomerizing)	0	1	1
swp_24225	CDS	5380467	5381831	-	1365	5381608/	5381481/	GO:0009252 - peptidoglycan biosynthetic process: GO_process,GO:0009103 - lipopolysaccharide biosynthetic process: GO_process,GO:0005737 - cytoplasm: GO_component,GO:0019134 - glucosamine-1-phosphate N-acetyltransferase activity: GO_function,GO:0003977 - UDP-N-acetylglucosamine diphosphorylase activity: GO_function,TIGRFAMs: UDP-N-acetylglucosamine diphosphorylase/glucosamine-1-phosphate N-acetylt…	UDP-N-acetylglucosamine diphosphorylase/glucosamine-1-phosphate N-acetyltransferase	1	1	2
swp_24275	CDS	5390023	5390910	-	888	5390228/		GO:0000910 - cytokinesis: GO_process,GO:0007059 - chromosome segregation: GO_process,GO:0003677 - DNA binding: GO_function,TIGRFAMs: ParB/RepB/Spo0J family partition protein,Pfam: ParB-like nuclease domain,COG: Chromosome segregation protein Spo0J%2C contains ParB-like nuclease domain,Refseq: WP_020915102.1 WP_020915102.1 ParB/RepB/Spo0J family partition protein ,KEGG: swp:swp_5164 chromosome par…	ParB/RepB/Spo0J family partition protein	1	0	1
swp_24290	CDS	5392684	5394573	-	1890	5394560/		GO:0006400 - tRNA modification: GO_process,GO:0008033 - tRNA processing: GO_process,GO:0016740 - transferase activity: GO_function,GO:0050660 - flavin adenine dinucleotide binding: GO_function,TIGRFAMs: tRNA uridine 5-carboxymethylaminomethyl modification enzyme GidA,Pfam: Glucose inhibited division protein A,Pfam: GidA associated domain,COG: tRNA U34 5-carboxymethylaminomethyl modifying enzyme M…	tRNA uridine 5-carboxymethylaminomethyl modification enzyme GidA	1	0	1
swp_24310	CDS	5398195	5399385	+	1191	5398331/		Pfam: Winged helix DNA-binding domain,COG: Uncharacterized conserved protein YcaQ%2C contains winged helix DNA-binding domain,Refseq: WP_020910238.1 WP_020910238.1 winged helix-turn-helix domain-containing protein ,KEGG: swp:swp_0005 uncharacterized protein	Winged helix DNA-binding domain	1	0	1
swp_24330	CDS	5401052	5402290	-	1239	5401245/		GO:0006304 - DNA modification: GO_process,GO:0003886 - DNA - cytosine-5--methyltransferase activity: GO_function,TIGRFAMs: DNA (cytosine-5-)-methyltransferase,Pfam: C-5 cytosine-specific DNA methylase,COG: Site-specific DNA-cytosine methylase,Refseq: WP_044556204.1 WP_044556204.1 DNA (cytosine-5-)-methyltransferase ,KEGG: swp:swp_0008 DNA (cytosine-5)-methyltransferase 1	DNA (cytosine-5-)-methyltransferase	1	0	1
swp_24340	CDS	5403151	5405688	+	2538	5405441/		GO:0005524 - ATP binding: GO_function,GO:0003676 - nucleic acid binding: GO_function,GO:0004386 - helicase activity: GO_function,Pfam: DEAD/DEAH box helicase,Pfam: Helicase conserved C-terminal domain,Pfam: Helicase associated domain (HA2),COG: HrpA-like RNA helicase,Refseq: WP_020910243.1 WP_020910243.1 ATP-dependent RNA helicase	DEAD/DEAH box helicase	1	0	1
swp_24345	CDS	5406134	5407495	-	1362	5407161/		GO:0006400 - tRNA modification: GO_process,GO:0003924 - GTPase activity: GO_function,GO:0005525 - GTP binding: GO_function,TIGRFAMs: small GTP-binding protein domain,TIGRFAMs: tRNA modification GTPase TrmE,Pfam: 50S ribosome-binding GTPase,Pfam: GTP-binding protein TrmE N-terminus,Pfam: MnmE helical domain,COG: tRNA U34 5-carboxymethylaminomethyl modifying GTPase MnmE/TrmE,Refseq: WP_020910244.1 …	small GTP-binding protein domain	1	0	1
swp_12705	tRNA	2843989	2844065	+	77		2844044/	tRNA-fMet	tRNAs	0	1	1

## Sheet: GAAC-intergenic region
Modification site	Strand
981	(-)
51010	(-)
174656	(+)
213341	(+)
266411	(-)
276530	(+)
288808	(-)
297584	(+)
323937	(+)
324556	(-)
368158	(+)
381567	(-)
381973	(-)
388452	(-)
388657	(+)
397086	(-)
412247	(-)
417346	(+)
424642	(-)
436126	(-)
465482	(-)
481733	(-)
500869	(+)
587253	(+)
643160	(+)
671828	(+)
820493	(-)
872956	(+)
881971	(-)
889017	(+)
899034	(-)
901787	(+)
911959	(-)
989010	(-)
1006424	(-)
1021218	(-)
1021692	(+)
1138388	(-)
1142061	(-)
1248040	(+)
1268075	(+)
1299522	(+)
1300327	(+)
1345393	(-)
1509741	(+)
1512788	(-)
1580251	(-)
1587746	(-)
1625071	(+)
1630887	(+)
1713346	(-)
1787299	(-)
1789914	(-)
1806567	(-)
1810782	(-)
1823167	(-)
1826212	(-)
1850880	(+)
1862190	(-)
1940953	(+)
1950733	(+)
2078008	(+)
2094678	(-)
2134130	(+)
2145429	(-)
2172389	(-)
2240947	(-)
2241140	(-)
2247427	(-)
2262436	(+)
2286459	(+)
2324425	(+)
2347532	(-)
2529152	(+)
2536687	(+)
2540594	(+)
2575436	(-)
2584029	(-)
2677738	(-)
2722983	(+)
2723402	(+)
2746788	(-)
2793599	(-)
2812858	(-)
2917208	(+)
2927457	(-)
3013124	(-)
3018183	(+)
3023910	(+)
3067619	(-)
3081938	(+)
3111207	(-)
3112304	(-)
3113003	(-)
3160366	(-)
3192099	(+)
3265787	(+)
3278883	(-)
3334498	(-)
3354098	(-)
3464322	(+)
3599266	(-)
3625886	(-)
3643823	(+)
3687835	(-)
3699860	(-)
3728459	(+)
3835353	(+)
3858777	(+)
3994116	(-)
3998010	(+)
4028659	(-)
4047649	(-)
4055435	(+)
4071642	(+)
4197053	(-)
4244837	(-)
4308920	(-)
4320361	(-)
4344036	(-)
4354006	(+)
4449371	(-)
4523045	(-)
4545122	(-)
4549723	(+)
4591459	(+)
4597646	(-)
4601458	(-)
4652073	(-)
4652340	(+)
4659193	(+)
4659269	(+)
4660645	(+)
4676797	(-)
4700131	(-)
4710695	(-)
4710948	(-)
4836004	(-)
4877235	(-)
4934060	(-)
4973215	(-)
5008189	(-)
5039401	(-)
5069218	(-)
5070067	(+)
5156851	(-)
5190655	(+)
5207808	(-)
5276577	(-)
5308035	(+)
5308374	(-)
5334925	(+)

## Sheet: GTTC-coding region
Gene ID	Type	Start	End	Strand	Length	Homeotropic modification	Reverse modification	Function	Subsystems	Homeotropic modification number	Reverse modification number	Total modification number
swp_00015	CDS	3721	6138	+	2418	4292/		GO:0006265 - DNA topological change: GO_process,GO:0009330 - DNA topoisomerase complex - ATP-hydrolyzing: GO_component,GO:0003918 - DNA topoisomerase type II - ATP-hydrolyzing activity: GO_function,GO:0005524 - ATP binding: GO_function,GO:0003677 - DNA binding: GO_function,TIGRFAMs: DNA gyrase%2C B subunit,Pfam: DNA gyrase B,Pfam: DNA gyrase B subunit%2C carboxyl terminus,Pfam: Toprim domain,Pfam…	DNA gyrase%2C B subunit	1	0	1
swp_00020	CDS	6425	7309	+	885		6994/	Pfam: HDOD domain,Refseq: WP_020910251.1 WP_020910251.1 HDOD domain-containing protein	HDOD domain	0	1	1
swp_00035	CDS	9465	10328	-	864		9955/	GO:0006426 - glycyl-tRNA aminoacylation: GO_process,GO:0005737 - cytoplasm: GO_component,GO:0009345 - glycine-tRNA ligase complex: GO_component,GO:0004820 - glycine-tRNA ligase activity: GO_function,GO:0000166 - nucleotide binding: GO_function,GO:0005524 - ATP binding: GO_function,TIGRFAMs: glycine--tRNA ligase%2C alpha subunit,Pfam: Glycyl-tRNA synthetase alpha subunit,COG: Glycyl-tRNA synthetas…	glycine--tRNA ligase%2C alpha subunit	0	1	1
swp_00045	CDS	11381	14575	-	3195	12072/12804/	12256/	GO:0016787 - hydrolase activity: GO_function,Pfam: Amidohydrolase family,Pfam: WD40-like Beta Propeller Repeat,Pfam: WD40-like Beta Propeller Repeat,Pfam: WD40-like Beta Propeller Repeat,Pfam: WD40-like Beta Propeller Repeat,Pfam: WD40-like Beta Propeller Repeat,Pfam: WD40-like Beta Propeller Repeat,Refseq: WP_020910255.1 WP_020910255.1 amidohydrolase family protein	Amidohydrolase family	2	1	3
swp_00065	CDS	16198	16659	-	462	16223/		GO:0008080 - N-acetyltransferase activity: GO_function,Pfam: Acetyltransferase (GNAT) family,COG: Protein N-acetyltransferase%2C RimJ/RimL family,Refseq: WP_020910259.1 WP_020910259.1 GNAT family N-acetyltransferase	Acetyltransferase (GNAT) family	1	0	1
swp_00070	CDS	16938	17687	+	750	17320/		Refseq: WP_020910260.1 WP_020910260.1 hypothetical protein	WP_020910260.1 hypothetical protein	1	0	1
swp_00085	CDS	19772	20368	+	597	20054/		Pfam: LPP20 lipoprotein,Refseq: WP_020910264.1 WP_020910264.1 hypothetical protein	LPP20 lipoprotein	1	0	1
swp_00105	CDS	25533	26354	+	822		25969/	GO:0006355 - regulation of transcription%2C DNA-templated: GO_process,GO:0003700 - DNA-binding transcription factor activity: GO_function,GO:0043565 - sequence-specific DNA binding: GO_function,Pfam: Helix-turn-helix domain,COG: AraC-type DNA-binding domain and AraC-containing proteins,Refseq: WP_020910268.1 WP_020910268.1 helix-turn-helix transcriptional regulator	Helix-turn-helix domain	0	1	1
swp_00125	CDS	29481	31148	+	1668		31089/	GO:0008152 - metabolic process: GO_process,GO:0003824 - catalytic activity: GO_function,Pfam: AMP-binding enzyme,COG: Acyl-CoA synthetase (AMP-forming)/AMP-acid ligase II,Refseq: WP_020910272.1 WP_020910272.1 fatty acyl-AMP ligase	AMP-binding enzyme	0	1	1
swp_00205	CDS	45364	46644	-	1281		46640/	GO:0000154 - rRNA modification: GO_process,GO:0006355 - regulation of transcription%2C DNA-templated: GO_process,GO:0008168 - methyltransferase activity: GO_function,GO:0016434 - rRNA - cytosine methyltransferase activity: GO_function,GO:0003723 - RNA binding: GO_function,TIGRFAMs: 16S rRNA (cytosine(967)-C(5))-methyltransferase,Pfam: NusB family,Pfam: 16S rRNA methyltransferase RsmB/F,COG: 16S r…	16S rRNA (cytosine(967)-C(5))-methyltransferase	0	1	1
swp_00215	CDS	47620	48219	-	600	47852/48027/		GO:0006464 - cellular protein modification process: GO_process,GO:0042586 - peptide deformylase activity: GO_function,TIGRFAMs: peptide deformylase,Pfam: Polypeptide deformylase,COG: Peptide deformylase,Refseq: WP_020910288.1 WP_020910288.1 peptide deformylase ,KEGG: spl:Spea_0031 peptide deformylase	peptide deformylase	2	0	2
swp_00220	CDS	48268	49368	+	1101	49160/		Pfam: LysM domain,COG: Nucleoid-associated protein YgaU%2C contains BON and LysM domains,Refseq: WP_020910289.1 WP_020910289.1 LysM peptidoglycan-binding domain-containing protein	LysM domain	1	0	1
swp_00225	CDS	49508	50527	+	1020		50464/	GO:0009294 - DNA mediated transformation: GO_process,TIGRFAMs: DNA protecting protein DprA,Pfam: DNA recombination-mediator protein A,COG: Predicted Rossmann fold nucleotide-binding protein DprA/Smf involved in DNA uptake,Refseq: WP_044555506.1 WP_044555506.1 DNA-protecting protein DprA ,KEGG: swp:swp_0059 DNA processing protein	DNA protecting protein DprA	0	1	1
swp_00230	CDS	50530	51003	+	474		50701/	Pfam: Protein of unknown function (DUF494),Refseq: WP_020910291.1 WP_020910291.1 DUF494 domain-containing protein ,KEGG: swp:swp_0060 Smg protein	Protein of unknown function (DUF494)	0	1	1
swp_00235	CDS	51073	52845	-	1773	52780/		GO:0006508 - proteolysis: GO_process,GO:0005576 - extracellular region: GO_component,GO:0004252 - serine-type endopeptidase activity: GO_function,GO:0008270 - zinc ion binding: GO_function,Pfam: Collagenase,Refseq: WP_020910292.1 WP_020910292.1 hypothetical protein ,KEGG: swp:swp_0061 microbial collagenase	Collagenase	1	0	1
swp_00265	CDS	56578	56856	+	279		56814/	Pfam: Protein of unknown function (DUF1488),Refseq: WP_020910298.1 WP_020910298.1 DUF1488 domain-containing protein	Protein of unknown function (DUF1488)	0	1	1
swp_00305	CDS	64724	65716	-	993	65316/		Pfam: OmpA family,Pfam: Membrane MotB of proton-channel complex MotA/MotB,COG: Flagellar motor protein MotB,Refseq: WP_020915067.1 WP_020915067.1 OmpA family protein ,KEGG: swp:swp_5126 chemotaxis protein MotB	OmpA family	1	0	1
swp_00355	CDS	73460	74479	-	1020	73991/		Refseq: WP_020915057.1 WP_020915057.1 hypothetical protein	WP_020915057.1 hypothetical protein	1	0	1
swp_00365	CDS	75425	76798	-	1374	76710/		GO:0001539 - cilium or flagellum-dependent cell motility: GO_process,GO:0071973 - bacterial-type flagellum-dependent cell motility: GO_process,GO:0009296 - obsolete flagellum assembly: GO_process,GO:0009424 - bacterial-type flagellum hook: GO_component,GO:0005198 - structural molecule activity: GO_function,TIGRFAMs: flagellar hook-associated protein FlgK,Pfam: Flagella basal body rod protein,Pfam…	flagellar hook-associated protein FlgK	1	0	1
swp_00375	CDS	77260	78390	-	1131	78092/		GO:0071973 - bacterial-type flagellum-dependent cell motility: GO_process,GO:0009428 - bacterial-type flagellum basal body%2C distal rod%2C P ring: GO_component,GO:0030288 - outer membrane-bounded periplasmic space: GO_component,GO:0005198 - structural molecule activity: GO_function,Pfam: Flagellar P-ring protein,COG: Flagellar basal body P-ring protein FlgI,Refseq: WP_020915053.1 WP_020915053.1 …	Flagellar P-ring protein	1	0	1
swp_00385	CDS	78938	79510	-	573	78949/		GO:0071973 - bacterial-type flagellum-dependent cell motility: GO_process,GO:0009427 - bacterial-type flagellum basal body%2C distal rod%2C L ring: GO_component,GO:0003774 - motor activity: GO_function,Pfam: Flagellar L-ring protein,Refseq: WP_020915052.1 WP_020915052.1 flagellar basal body L-ring protein FlgH ,KEGG: swp:swp_5111 flagellar L-ring protein precursor FlgH	Flagellar L-ring protein	1	0	1
swp_00445	CDS	90341	90571	-	231		90560/	GO:0006355 - regulation of transcription%2C DNA-templated: GO_process,GO:0006352 - DNA-templated transcription%2C initiation: GO_process,GO:0003700 - DNA-binding transcription factor activity: GO_function,GO:0016987 - sigma factor activity: GO_function,GO:0003677 - DNA binding: GO_function,Pfam: Sigma-70 region 2,COG: DNA-directed RNA polymerase specialized sigma subunit%2C sigma24 family,Refseq:…	Sigma-70 region 2	0	1	1
swp_00495	CDS	100639	101520	+	882		101103/	Pfam: Type III flagellar switch regulator (C-ring) FliN C-term,Refseq: WP_044556199.1 WP_044556199.1 flagellar motor switch protein FliM	Type III flagellar switch regulator (C-ring) FliN C-term	0	1	1
swp_00515	CDS	102788	103057	+	270	102864/		GO:0009306 - protein secretion: GO_process,GO:0016020 - membrane: GO_component,Pfam: Bacterial export proteins%2C family 3,COG: Flagellar biosynthesis protein FliQ,Refseq: WP_020915027.1 WP_020915027.1 flagellar biosynthetic protein FliQ ,KEGG: swp:swp_5085 flagellar biosynthetic protein FliQ	Bacterial export proteins%2C family 3	1	0	1
swp_00525	CDS	103877	105010	+	1134	103959/		GO:0009306 - protein secretion: GO_process,GO:0001539 - cilium or flagellum-dependent cell motility: GO_process,GO:0009296 - obsolete flagellum assembly: GO_process,GO:0016020 - membrane: GO_component,TIGRFAMs: flagellar biosynthetic protein FlhB,Pfam: FlhB HrpN YscU SpaS Family,Refseq: WP_044556198.1 WP_044556198.1 flagellar biosynthesis protein FlhB ,KEGG: swp:swp_5083 flagellar biosynthetic pr…	flagellar biosynthetic protein FlhB	1	0	1
swp_00595	CDS	122422	123261	-	840		123163/	GO:0019538 - protein metabolic process: GO_process,GO:0016021 - integral component of membrane: GO_component,GO:0005887 - integral component of plasma membrane: GO_component,GO:0004252 - serine-type endopeptidase activity: GO_function,TIGRFAMs: rhomboid family protease GlpG,Pfam: Rhomboid family,Pfam: Cytoplasmic N-terminal domain of rhomboid serine protease,COG: Membrane associated serine protea…	rhomboid family protease GlpG	0	1	1
swp_00610	CDS	124803	125999	-	1197	125199/		GO:0006567 - threonine catabolic process: GO_process,GO:0009058 - biosynthetic process: GO_process,GO:0030170 - pyridoxal phosphate binding: GO_function,GO:0008890 - glycine C-acetyltransferase activity: GO_function,TIGRFAMs: glycine C-acetyltransferase,Pfam: Aminotransferase class I and II,COG: 7-keto-8-aminopelargonate synthetase or related enzyme,Refseq: WP_020915008.1 WP_020915008.1 glycine C…	glycine C-acetyltransferase	1	0	1
swp_00640	CDS	130171	130941	-	771	130619/		GO:0016020 - membrane: GO_component,GO:0016773 - phosphotransferase activity%2C alcohol group as acceptor: GO_function,GO:0005524 - ATP binding: GO_function,Pfam: Lipopolysaccharide kinase (Kdo/WaaP) family,Refseq: WP_020915005.1 WP_020915005.1 3-deoxy-D-manno-octulosonic acid kinase ,KEGG: swp:swp_5062 3-deoxy-D-manno-octulosonic acid kinase	Lipopolysaccharide kinase (Kdo/WaaP) family	1	0	1
swp_00645	CDS	131026	132099	+	1074		131932/	GO:0008152 - metabolic process: GO_process,GO:0016757 - transferase activity%2C transferring glycosyl groups: GO_function,Pfam: Glycosyltransferase family 9 (heptosyltransferase),COG: ADP-heptose:LPS heptosyltransferase,Refseq: WP_020915004.1 WP_020915004.1 glycosyltransferase family 9 protein ,KEGG: swp:swp_5061 heptosyltransferase I	Glycosyltransferase family 9 (heptosyltransferase)	0	1	1
swp_00650	CDS	132112	133215	-	1104		132697/	Pfam: Sialyltransferase PMO188,Refseq: WP_044556195.1 WP_044556195.1 hypothetical protein ,KEGG: swp:swp_5060 beta-galactoside alpha-2%2C6-sialyltransferase (sialyltransferase 0160)	Sialyltransferase PMO188	0	1	1
swp_00665	CDS	136119	137123	+	1005		137015/	GO:0016020 - membrane: GO_component,GO:0047355 - CDP-glycerol glycerophosphotransferase activity: GO_function,Pfam: CDP-Glycerol:Poly(glycerophosphate) glycerophosphotransferase,Refseq: WP_020915000.1 WP_020915000.1 CDP-glycerol--poly(glycerophosphate) glycerophosphotransferase	CDP-Glycerol:Poly(glycerophosphate) glycerophosphotransferase	0	1	1
swp_00675	CDS	137544	138497	-	954		137982/	GO:0009244 - lipopolysaccharide core region biosynthetic process: GO_process,GO:0008712 - ADP-glyceromanno-heptose 6-epimerase activity: GO_function,GO:0003824 - catalytic activity: GO_function,GO:0050662 - coenzyme binding: GO_function,TIGRFAMs: ADP-glyceromanno-heptose 6-epimerase,Pfam: NAD dependent epimerase/dehydratase family,COG: Nucleoside-diphosphate-sugar epimerase,Refseq: WP_020914998.1…	ADP-glyceromanno-heptose 6-epimerase	0	1	1
swp_00715	CDS	145945	147489	-	1545	146022/	146198/	Refseq: WP_020914989.1 WP_020914989.1 hypothetical protein	WP_020914989.1 hypothetical protein	1	1	2
swp_00725	CDS	148447	150630	+	2184		148959/	GO:0005991 - trehalose metabolic process: GO_process,GO:0004555 - alpha%2Calpha-trehalase activity: GO_function,Pfam: Trehalase,Refseq: WP_020914987.1 WP_020914987.1 lipoprotein ,KEGG: swp:swp_5044 putative isomerase	Trehalase	0	1	1
swp_00730	CDS	150914	153721	+	2808	153637/	152071/	GO:0006508 - proteolysis: GO_process,GO:0008233 - peptidase activity: GO_function,TIGRFAMs: M6 family metalloprotease domain,TIGRFAMs: GlyGly-CTERM domain,Pfam: PKD domain,Pfam: PKD domain,Pfam: Immune inhibitor A peptidase M6,COG: PKD repeat,Refseq: WP_020914986.1 WP_020914986.1 M6 family metalloprotease domain-containing protein ,KEGG: swp:swp_5043 immune inhibitor A	M6 family metalloprotease domain	1	1	2
swp_00760	CDS	157456	158295	-	840		157555/	GO:0016783 - sulfurtransferase activity: GO_function,Pfam: FdhD/NarQ family,COG: Formate dehydrogenase assembly factor FdhD,Refseq: WP_020914979.1 WP_020914979.1 formate dehydrogenase accessory sulfurtransferase FdhD ,KEGG: swp:swp_5036 FdhD protein	FdhD/NarQ family	0	1	1
swp_00780	CDS	161499	162164	+	666		162038/	Pfam: Nitrate reductase delta subunit,Refseq: WP_020914974.1 WP_020914974.1 molecular chaperone TorD family protein	Nitrate reductase delta subunit	0	1	1
swp_00790	CDS	162550	165399	+	2850		163100/	GO:0055114 - oxidation-reduction process: GO_process,GO:0030151 - molybdenum ion binding: GO_function,GO:0016491 - oxidoreductase activity: GO_function,Pfam: Molybdopterin oxidoreductase,Pfam: Molydopterin dinucleotide binding domain,Pfam: Molybdopterin oxidoreductase Fe4S4 domain,COG: Anaerobic selenocysteine-containing dehydrogenase,Refseq: WP_020914972.1 WP_020914972.1 formate dehydrogenase su…	Molybdopterin oxidoreductase	0	1	1
swp_00810	CDS	167950	170805	+	2856		168500/	GO:0055114 - oxidation-reduction process: GO_process,GO:0030151 - molybdenum ion binding: GO_function,GO:0016491 - oxidoreductase activity: GO_function,Pfam: Molybdopterin oxidoreductase,Pfam: Molydopterin dinucleotide binding domain,Pfam: Molybdopterin oxidoreductase Fe4S4 domain,COG: Anaerobic selenocysteine-containing dehydrogenase,Refseq: WP_020914968.1 WP_020914968.1 molybdopterin-dependent …	Molybdopterin oxidoreductase	0	1	1
swp_00820	CDS	171485	172468	+	984	172241/		GO:0009061 - anaerobic respiration: GO_process,GO:0016021 - integral component of membrane: GO_component,GO:0009326 - formate dehydrogenase complex: GO_component,GO:0008863 - formate dehydrogenase - NAD+ activity: GO_function,GO:0009055 - electron transfer activity: GO_function,TIGRFAMs: formate dehydrogenase%2C gamma subunit,Pfam: Prokaryotic cytochrome b561,Refseq: WP_020914966.1 WP_020914966.1…	formate dehydrogenase%2C gamma subunit	1	0	1
swp_00825	CDS	172541	173347	-	807		173095/	Refseq: WP_020914964.1 WP_020914964.1 hypothetical protein	WP_020914964.1 hypothetical protein	0	1	1
swp_00840	CDS	175523	176851	+	1329		176545/	GO:0003824 - catalytic activity: GO_function,GO:0051536 - iron-sulfur cluster binding: GO_function,Pfam: Radical SAM superfamily,Refseq: WP_020914961.1 WP_020914961.1 coproporphyrinogen III oxidase family protein	Radical SAM superfamily	0	1	1
swp_00850	CDS	177474	178313	+	840		177803/	Pfam: pfkB family carbohydrate kinase,Pfam: pfkB family carbohydrate kinase,COG: Sugar or nucleoside kinase%2C ribokinase family,Refseq: WP_020914959.1 WP_020914959.1 carbohydrate kinase	pfkB family carbohydrate kinase	0	1	1
swp_00865	CDS	180558	181256	+	699		181029/	GO:0003824 - catalytic activity: GO_function,GO:0030170 - pyridoxal phosphate binding: GO_function,GO:0030151 - molybdenum ion binding: GO_function,Pfam: MOSC domain,Pfam: 3-alpha domain,COG: Uncharacterized conserved protein YiiM%2C contains MOSC domain,Refseq: WP_020914956.1 WP_020914956.1 MOSC domain-containing protein	MOSC domain	0	1	1
swp_00880	CDS	183923	185572	-	1650		185567/	Pfam: Electron transfer flavoprotein-ubiquinone oxidoreductase%2C 4Fe-4S,Pfam: NAD(P)-binding Rossmann-like domain,COG: Dehydrogenase (flavoprotein),Refseq: WP_020914953.1 WP_020914953.1 electron transfer flavoprotein-ubiquinone oxidoreductase ,KEGG: swp:swp_5010 electron-transferring-flavoprotein dehydrogenase	Electron transfer flavoprotein-ubiquinone oxidoreductase%2C 4Fe-4S	0	1	1
swp_00895	CDS	187636	188112	+	477		187713/	GO:0006777 - Mo-molybdopterin cofactor biosynthetic process: GO_process,GO:0003824 - catalytic activity: GO_function,TIGRFAMs: molybdenum cofactor biosynthesis protein C,Pfam: MoaC family,COG: Molybdenum cofactor biosynthesis enzyme,Refseq: WP_020914950.1 WP_020914950.1 cyclic pyranopterin monophosphate synthase MoaC ,KEGG: swp:swp_5007 cyclic pyranopterin monophosphate synthase	molybdenum cofactor biosynthesis protein C	0	1	1
swp_00930	CDS	191966	192487	+	522		192088/	COG: Uncharacterized membrane protein YkoI,Refseq: WP_020914943.1 WP_020914943.1 hypothetical protein	Uncharacterized membrane protein YkoI	0	1	1
swp_00950	CDS	195358	195840	+	483		195385/195516/	GO:0009058 - biosynthetic process: GO_process,GO:0015937 - coenzyme A biosynthetic process: GO_process,GO:0003824 - catalytic activity: GO_function,GO:0004595 - pantetheine-phosphate adenylyltransferase activity: GO_function,TIGRFAMs: cytidyltransferase-like domain,TIGRFAMs: pantetheine-phosphate adenylyltransferase,Pfam: Cytidylyltransferase-like,COG: Phosphopantetheine adenylyltransferase,Refse…	cytidyltransferase-like domain	0	2	2
swp_00965	CDS	197434	198057	+	624		197845/	Pfam: SNARE associated Golgi protein,COG: Uncharacterized membrane protein YdjX%2C TVP38/TMEM64 family%2C SNARE-associated domain,Refseq: WP_044556592.1 WP_044556592.1 VTT domain-containing protein	SNARE associated Golgi protein	0	1	1
swp_00970	CDS	198054	198869	-	816		198507/	GO:0006284 - base-excision repair: GO_process,GO:0006281 - DNA repair: GO_process,GO:0006289 - nucleotide-excision repair: GO_process,GO:0005737 - cytoplasm: GO_component,GO:0016799 - hydrolase activity%2C hydrolyzing N-glycosyl compounds: GO_function,GO:0008534 - oxidized purine nucleobase lesion DNA N-glycosylase activity: GO_function,GO:0003906 - DNA- - apurinic or apyrimidinic site endonuclea…	DNA-formamidopyrimidine glycosylase	0	1	1
swp_01010	CDS	204354	206150	-	1797	204656/		GO:0006777 - Mo-molybdopterin cofactor biosynthetic process: GO_process,GO:0032324 - molybdopterin cofactor biosynthetic process: GO_process,GO:0003824 - catalytic activity: GO_function,GO:0005525 - GTP binding: GO_function,TIGRFAMs: molybdopterin-guanine dinucleotide biosynthesis protein B,TIGRFAMs: molybdenum cofactor synthesis domain,Pfam: Probable molybdopterin binding domain,Pfam: Molybdopte…	molybdopterin-guanine dinucleotide biosynthesis protein B	1	0	1
swp_01015	CDS	206147	206761	-	615		206369/	GO:0006777 - Mo-molybdopterin cofactor biosynthetic process: GO_process,GO:0070568 - guanylyltransferase activity: GO_function,GO:0005525 - GTP binding: GO_function,TIGRFAMs: molybdenum cofactor guanylyltransferase,Pfam: MobA-like NTP transferase domain,COG: Molybdopterin-guanine dinucleotide biosynthesis protein A,Refseq: WP_020914926.1 WP_020914926.1 molybdenum cofactor guanylyltransferase ,KEG…	molybdenum cofactor guanylyltransferase	0	1	1
swp_01025	CDS	207584	208291	-	708	207770/		GO:0006810 - transport: GO_process,GO:0016020 - membrane: GO_component,Pfam: Binding-protein-dependent transport system inner membrane component,Refseq: WP_020914924.1 WP_020914924.1 ABC transporter permease subunit ,KEGG: swp:swp_4980 tungstate transport system permease protein	Binding-protein-dependent transport system inner membrane component	1	0	1
swp_01040	CDS	210785	212917	+	2133		211336/	GO:0007165 - signal transduction: GO_process,GO:0000155 - phosphorelay sensor kinase activity: GO_function,Pfam: His Kinase A (phospho-acceptor) domain,Pfam: Histidine kinase-%2C DNA gyrase B-%2C and HSP90-like ATPase,Pfam: Single cache domain 3,Refseq: WP_044556184.1 WP_044556184.1 HAMP domain-containing protein ,KEGG: swp:swp_4977 two-component system%2C NtrC family%2C sensor kinase	His Kinase A (phospho-acceptor) domain	0	1	1
swp_01060	CDS	214738	215397	-	660	214818/		TIGRFAMs: conserved hypothetical integral membrane protein,Pfam: Putative vitamin uptake transporter,COG: Uncharacterized PurR-regulated membrane protein YhhQ%2C DUF165 family,Refseq: WP_020914918.1 WP_020914918.1 7-cyano-7-deazaguanine/7-aminomethyl-7-deazaguanine transporter ,KEGG: swp:swp_4974 uncharacterized protein	conserved hypothetical integral membrane protein	1	0	1
swp_01065	CDS	215612	216970	-	1359		216392/	GO:0009234 - menaquinone biosynthetic process: GO_process,GO:0005737 - cytoplasm: GO_component,GO:0008909 - isochorismate synthase activity: GO_function,TIGRFAMs: isochorismate synthase,Pfam: chorismate binding enzyme,Refseq: WP_020914917.1 WP_020914917.1 isochorismate synthase ,KEGG: swp:swp_4972 menaquinone-specific isochorismate synthase	isochorismate synthase	0	1	1
swp_01070	CDS	217389	219416	+	2028	217624/		GO:0006810 - transport: GO_process,GO:0016020 - membrane: GO_component,Pfam: TonB dependent receptor,Pfam: TonB-dependent Receptor Plug Domain,COG: Outer membrane cobalamin receptor protein,Refseq: WP_020914916.1 WP_020914916.1 TonB-dependent receptor	TonB dependent receptor	1	0	1
swp_01100	CDS	223307	224491	+	1185	223759/		Pfam: Domain of unknown function (DUF3391),Pfam: HD domain,COG: HD-GYP domain%2C c-di-GMP phosphodiesterase class II (or its inactivated variant),Refseq: WP_020914908.1 WP_020914908.1 HD-GYP domain-containing protein	Domain of unknown function (DUF3391)	1	0	1
swp_01105	CDS	224669	225382	+	714		225008/	Pfam: DJ-1/PfpI family,Refseq: WP_020914907.1 WP_020914907.1 DJ-1/PfpI family protein	DJ-1/PfpI family	0	1	1
swp_01125	CDS	227542	229980	+	2439		227688/228101/	GO:0006810 - transport: GO_process,GO:0016020 - membrane: GO_component,Pfam: TonB-dependent Receptor Plug Domain,Pfam: Outer membrane protein beta-barrel family,COG: Outer membrane receptor proteins%2C mostly Fe transport,Refseq: WP_079891973.1 WP_079891973.1 TonB-dependent receptor	TonB-dependent Receptor Plug Domain	0	2	2
swp_01130	CDS	230061	232883	+	2823	231580/	230495/	Pfam: Insulinase (Peptidase family M16),Pfam: Peptidase M16 inactive domain,Pfam: Peptidase M16 inactive domain,COG: Predicted Zn-dependent peptidase,Refseq: WP_044556183.1 WP_044556183.1 insulinase family protein ,KEGG: swp:swp_4956 zinc protease	Insulinase (Peptidase family M16)	1	1	2
swp_01135	CDS	232932	234596	+	1665		234228/	GO:0006810 - transport: GO_process,GO:0055085 - transmembrane transport: GO_process,GO:0016021 - integral component of membrane: GO_component,GO:0042626 - ATPase activity%2C coupled to transmembrane movement of substances: GO_function,GO:0016887 - ATPase activity: GO_function,GO:0005524 - ATP binding: GO_function,Pfam: ABC transporter,Pfam: ABC transporter transmembrane region 2,COG: ABC-type unc…	ABC transporter	0	1	1
swp_01165	CDS	238017	239351	+	1335		238100/	GO:0005515 - protein binding: GO_function,Pfam: Tetratricopeptide repeat,Pfam: Tetratricopeptide repeat,Pfam: Tetratricopeptide repeat,Refseq: WP_020914894.1 WP_020914894.1 tetratricopeptide repeat protein	Tetratricopeptide repeat	0	1	1
swp_01190	CDS	243699	244988	-	1290	244471/		GO:0008033 - tRNA processing: GO_process,GO:0050660 - flavin adenine dinucleotide binding: GO_function,Pfam: Glucose inhibited division protein A,COG: Dehydrogenase (flavoprotein),Refseq: WP_020914888.1 WP_020914888.1 FAD-dependent oxidoreductase ,KEGG: swp:swp_4941 electron transfer flavoprotein-quinone oxidoreductase	Glucose inhibited division protein A	1	0	1
swp_01195	CDS	245063	246004	-	942		245893/	Pfam: Electron transfer flavoprotein FAD-binding domain,Pfam: Electron transfer flavoprotein domain,COG: Electron transfer flavoprotein%2C alpha subunit,Refseq: WP_020914887.1 WP_020914887.1 FixB protein ,KEGG: swp:swp_4940 electron transfer flavoprotein alpha subunit	Electron transfer flavoprotein FAD-binding domain	0	1	1
swp_01205	CDS	247741	249297	+	1557	247897/248083/		GO:0006810 - transport: GO_process,GO:0015697 - quaternary ammonium group transport: GO_process,GO:0016020 - membrane: GO_component,GO:0005215 - transporter activity: GO_function,GO:0015652 - quaternary ammonium group:proton symporter activity: GO_function,TIGRFAMs: transporter%2C betaine/carnitine/choline transporter (BCCT) family,Pfam: BCCT%2C betaine/carnitine/choline family transporter,COG: C…	transporter%2C betaine/carnitine/choline transporter (BCCT) family	2	0	2
swp_01250	CDS	258256	259611	-	1356		259117/	GO:0045454 - cell redox homeostasis: GO_process,GO:0055114 - oxidation-reduction process: GO_process,GO:0004362 - glutathione-disulfide reductase activity: GO_function,GO:0016491 - oxidoreductase activity: GO_function,TIGRFAMs: glutathione-disulfide reductase,Pfam: Pyridine nucleotide-disulphide oxidoreductase%2C dimerisation domain,Pfam: Pyridine nucleotide-disulphide oxidoreductase,COG: Pyruvat…	glutathione-disulfide reductase	0	1	1
swp_01290	CDS	267797	270946	+	3150	268868/		GO:0006810 - transport: GO_process,GO:0016020 - membrane: GO_component,GO:0016021 - integral component of membrane: GO_component,GO:0005215 - transporter activity: GO_function,GO:0015562 - efflux transmembrane transporter activity: GO_function,TIGRFAMs: RND transporter%2C hydrophobe/amphiphile efflux-1 (HAE1) family,Pfam: AcrB/AcrD/AcrF family,COG: Multidrug efflux pump subunit AcrB,Refseq: WP_02…	RND transporter%2C hydrophobe/amphiphile efflux-1 (HAE1) family	1	0	1
swp_01330	CDS	278860	280479	-	1620		279649/280134/	GO:1902604 - p-aminobenzoyl-glutamate transmembrane transport: GO_process,GO:0015558 - secondary active p-aminobenzoyl-glutamate transmembrane transporter activity: GO_function,Pfam: AbgT putative transporter family,COG: p-Aminobenzoyl-glutamate transporter AbgT,Refseq: WP_020914860.1 WP_020914860.1 AbgT family transporter ,KEGG: swp:swp_4911 aminobenzoyl-glutamate transport protein	AbgT putative transporter family	0	2	2
swp_01345	CDS	283792	284484	+	693		284397/	Pfam: Transglycosylase SLT domain,COG: Soluble lytic murein transglycosylase and related regulatory proteins (some contain LysM/invasin domains),Refseq: WP_020914857.1 WP_020914857.1 lytic transglycosylase domain-containing protein	Transglycosylase SLT domain	0	1	1
swp_01355	CDS	285991	286872	+	882	286345/		GO:0006355 - regulation of transcription%2C DNA-templated: GO_process,GO:0003700 - DNA-binding transcription factor activity: GO_function,Pfam: Bacterial regulatory helix-turn-helix protein%2C lysR family,Pfam: LysR substrate binding domain,COG: DNA-binding transcriptional regulator%2C LysR family,Refseq: WP_020914854.1 WP_020914854.1 LysR family transcriptional regulator	Bacterial regulatory helix-turn-helix protein%2C lysR family	1	0	1
swp_01375	CDS	290327	293755	-	3429	293456/	292033/	Pfam: PKD domain,Pfam: PKD domain,Pfam: Bacterial pre-peptidase C-terminal domain,Pfam: Bacterial pre-peptidase C-terminal domain,Pfam: Metallo-peptidase family M12,COG: PKD repeat,Refseq: WP_020914849.1 WP_020914849.1 PKD domain-containing protein	PKD domain	1	1	2
swp_01480	CDS	312005	313174	-	1170		312086/	GO:0019867 - outer membrane: GO_component,Pfam: Surface antigen,Refseq: WP_049878396.1 WP_049878396.1 hypothetical protein	Surface antigen	0	1	1
swp_01500	CDS	315332	317290	-	1959		316733/	GO:0007165 - signal transduction: GO_process,GO:0016021 - integral component of membrane: GO_component,GO:0016020 - membrane: GO_component,GO:0004871 - obsolete signal transducer activity: GO_function,Pfam: Methyl-accepting chemotaxis protein (MCP) signalling domain,COG: Methyl-accepting chemotaxis protein,Refseq: WP_044556172.1 WP_044556172.1 methyl-accepting chemotaxis protein	Methyl-accepting chemotaxis protein (MCP) signalling domain	0	1	1
swp_01530	CDS	324057	324539	-	483	324415/		Refseq: WP_044556169.1 WP_044556169.1 hypothetical protein	WP_044556169.1 hypothetical protein	1	0	1
swp_01545	CDS	325644	327377	-	1734		325703/	GO:0006508 - proteolysis: GO_process,GO:0004252 - serine-type endopeptidase activity: GO_function,GO:0008236 - serine-type peptidase activity: GO_function,GO:0070008 - serine-type exopeptidase activity: GO_function,Pfam: Prolyl oligopeptidase family,Pfam: Prolyl oligopeptidase%2C N-terminal beta-propeller domain,COG: Protease II,Refseq: WP_020914809.1 WP_020914809.1 S9 family peptidase	Prolyl oligopeptidase family	0	1	1
swp_01565	CDS	330305	330745	-	441		330617/	Pfam: Mor transcription activator family,Refseq: WP_020914804.1 WP_020914804.1 hypothetical protein	Mor transcription activator family	0	1	1
swp_01570	CDS	331849	336042	-	4194	333513/	335752/	GO:0006508 - proteolysis: GO_process,GO:0005576 - extracellular region: GO_component,GO:0004252 - serine-type endopeptidase activity: GO_function,GO:0008270 - zinc ion binding: GO_function,Pfam: Collagenase,Refseq: WP_020914803.1 WP_020914803.1 dihydroxy-acid dehydratase	Collagenase	1	1	2
swp_01585	CDS	339315	341648	+	2334		340598/	GO:0006139 - nucleobase-containing compound metabolic process: GO_process,GO:0003676 - nucleic acid binding: GO_function,Pfam: S1 RNA binding domain,Pfam: Tex-like protein N-terminal domain,Pfam: Helix-hairpin-helix motif,Pfam: Tex protein YqgF-like domain,COG: Transcriptional accessory protein Tex/SPT6,Refseq: WP_020914800.1 WP_020914800.1 RNA-binding transcriptional accessory protein ,KEGG: swp…	S1 RNA binding domain	0	1	1
swp_01610	CDS	346073	348613	-	2541	346844/		GO:0006508 - proteolysis: GO_process,GO:0004181 - metallocarboxypeptidase activity: GO_function,GO:0008270 - zinc ion binding: GO_function,Pfam: Zinc carboxypeptidase,Refseq: WP_020914795.1 WP_020914795.1 peptidase M14	Zinc carboxypeptidase	1	0	1
swp_01620	CDS	349458	350789	-	1332	349592/		GO:0006855 - drug transmembrane transport: GO_process,GO:0042493 - response to drug: GO_process,GO:0055085 - transmembrane transport: GO_process,GO:0016020 - membrane: GO_component,GO:0015297 - antiporter activity: GO_function,GO:0015238 - drug transmembrane transporter activity: GO_function,TIGRFAMs: MATE efflux family protein,Pfam: MatE,Pfam: MatE,COG: Na+-driven multidrug efflux pump,Refseq: W…	MATE efflux family protein	1	0	1
swp_01645	CDS	354504	355487	-	984	355354/		GO:0055114 - oxidation-reduction process: GO_process,GO:0006784 - heme a biosynthetic process: GO_process,GO:0016021 - integral component of membrane: GO_component,GO:0016627 - oxidoreductase activity%2C acting on the CH-CH group of donors: GO_function,Pfam: Cytochrome oxidase assembly protein,COG: Heme A synthase,Refseq: WP_020914788.1 WP_020914788.1 heme A synthase ,KEGG: swp:swp_4835 cytochrom…	Cytochrome oxidase assembly protein	1	0	1
swp_01670	CDS	356593	357297	-	705		357229/	GO:0016020 - membrane: GO_component,Pfam: SURF1 family,Refseq: WP_101090758.1 WP_101090758.1 MULTISPECIES: SURF1 family protein	SURF1 family	0	1	1
swp_01680	CDS	357579	358454	-	876		357725/	GO:0016020 - membrane: GO_component,GO:0015002 - heme-copper terminal oxidase activity: GO_function,Pfam: Cytochrome c oxidase subunit III,COG: Heme/copper-type cytochrome/quinol oxidase%2C subunit 3,Refseq: WP_020914781.1 WP_020914781.1 cytochrome c oxidase subunit 3 ,KEGG: swp:swp_4826 cytochrome c oxidase subunit III	Cytochrome c oxidase subunit III	0	1	1
swp_01695	CDS	359148	360749	-	1602	359996/	360074/	GO:0009060 - aerobic respiration: GO_process,GO:0055114 - oxidation-reduction process: GO_process,GO:0016021 - integral component of membrane: GO_component,GO:0004129 - cytochrome-c oxidase activity: GO_function,GO:0020037 - heme binding: GO_function,GO:0005506 - iron ion binding: GO_function,GO:0009055 - electron transfer activity: GO_function,TIGRFAMs: cytochrome c oxidase%2C subunit I,Pfam: Cy…	cytochrome c oxidase%2C subunit I	1	1	2
swp_01720	CDS	366648	367904	+	1257	367059/		GO:0003333 - amino acid transmembrane transport: GO_process,GO:0015801 - aromatic amino acid transport: GO_process,GO:0005887 - integral component of plasma membrane: GO_component,GO:0015173 - aromatic amino acid transmembrane transporter activity: GO_function,TIGRFAMs: aromatic amino acid transport protein,Pfam: Tryptophan/tyrosine permease family,COG: Amino acid permease,Refseq: WP_044556163.1 …	aromatic amino acid transport protein	1	0	1
swp_01750	CDS	373251	376400	-	3150		374270/	GO:0006810 - transport: GO_process,GO:0030001 - metal ion transport: GO_process,GO:0016021 - integral component of membrane: GO_component,GO:0016020 - membrane: GO_component,GO:0005215 - transporter activity: GO_function,GO:0051139 - metal ion:proton antiporter activity: GO_function,TIGRFAMs: heavy metal efflux pump%2C CzcA family,Pfam: AcrB/AcrD/AcrF family,COG: Cu/Ag efflux pump CusA,Refseq: WP…	heavy metal efflux pump%2C CzcA family	0	1	1
swp_01755	CDS	376413	378215	-	1803		376887/	GO:0006810 - transport: GO_process,GO:0005215 - transporter activity: GO_function,TIGRFAMs: efflux transporter%2C RND family%2C MFP subunit,Pfam: Barrel-sandwich domain of CusB or HlyD membrane-fusion,COG: Multidrug efflux pump subunit AcrA (membrane-fusion protein),Refseq: WP_143711266.1 WP_143711266.1 efflux RND transporter periplasmic adaptor subunit ,KEGG: swp:swp_4811 membrane fusion protein…	efflux transporter%2C RND family%2C MFP subunit	0	1	1
swp_01790	CDS	382799	383404	-	606		383162/	GO:0031167 - rRNA methylation: GO_process,GO:0052913 - 16S rRNA - guanine - 966-N - 2-methyltransferase activity: GO_function,TIGRFAMs: 16S rRNA (guanine(966)-N(2))-methyltransferase RsmD,Pfam: Conserved hypothetical protein 95,COG: 16S rRNA G966 N2-methylase RsmD,Refseq: WP_020914760.1 WP_020914760.1 16S rRNA (guanine(966)-N(2))-methyltransferase RsmD ,KEGG: swp:swp_4804 16S rRNA (guanine966-N2)…	16S rRNA (guanine(966)-N(2))-methyltransferase RsmD	0	1	1
swp_01845	CDS	395166	396422	+	1257	396234/		GO:0003333 - amino acid transmembrane transport: GO_process,GO:0016020 - membrane: GO_component,GO:0015171 - amino acid transmembrane transporter activity: GO_function,Pfam: Amino acid permease,COG: Amino acid transporter,Refseq: WP_044556160.1 WP_044556160.1 L-methionine/branched-chain amino acid transporter ,KEGG: swp:swp_4790 amino acid efflux transporter	Amino acid permease	1	0	1
swp_01865	CDS	399025	400434	+	1410		399678/	Pfam: Sel1 repeat,Pfam: Sel1 repeat,Pfam: Sel1 repeat,Pfam: Sel1 repeat,Pfam: Sel1 repeat,Pfam: Domain of unknown function (DUF4145),COG: TPR repeat,Refseq: WP_020914745.1 WP_020914745.1 DUF4145 domain-containing protein	Sel1 repeat	0	1	1
swp_01870	CDS	400769	402052	+	1284		401545/	Refseq: WP_020914744.1 WP_020914744.1 hypothetical protein	WP_020914744.1 hypothetical protein	0	1	1
swp_01880	CDS	402614	403579	-	966	403023/		GO:0006355 - regulation of transcription%2C DNA-templated: GO_process,GO:0003700 - DNA-binding transcription factor activity: GO_function,Pfam: Bacterial regulatory helix-turn-helix protein%2C lysR family,Pfam: LysR substrate binding domain,COG: DNA-binding transcriptional regulator%2C LysR family,Refseq: WP_020914742.1 WP_020914742.1 LysR family transcriptional regulator	Bacterial regulatory helix-turn-helix protein%2C lysR family	1	0	1
swp_01900	CDS	408476	410023	+	1548		409733/	Pfam: EAL domain,Refseq: WP_020914737.1 WP_020914737.1 EAL domain-containing protein	EAL domain	0	1	1
swp_01910	CDS	411033	411416	+	384	411353/		Pfam: Methyltransferase domain,Refseq: WP_052634194.1 WP_052634194.1 methyltransferase domain-containing protein	Methyltransferase domain	1	0	1
swp_01925	CDS	413291	413977	-	687		413393/	Pfam: Flagellar protein YcgR,Refseq: WP_020914732.1 WP_020914732.1 flagellar brake protein	Flagellar protein YcgR	0	1	1
swp_01935	CDS	415628	417106	+	1479		416340/	Pfam: Peptidase M16 inactive domain,COG: Predicted Zn-dependent peptidase,Refseq: WP_020914729.1 WP_020914729.1 insulinase family protein	Peptidase M16 inactive domain	0	1	1
swp_01955	CDS	418986	419591	-	606	419460/		GO:0015937 - coenzyme A biosynthetic process: GO_process,GO:0005737 - cytoplasm: GO_component,GO:0005524 - ATP binding: GO_function,GO:0004140 - dephospho-CoA kinase activity: GO_function,TIGRFAMs: dephospho-CoA kinase,Pfam: Dephospho-CoA kinase,COG: Dephospho-CoA kinase,Refseq: WP_020914725.1 WP_020914725.1 dephospho-CoA kinase ,KEGG: swp:swp_4764 dephospho-CoA kinase	dephospho-CoA kinase	1	0	1
swp_02015	CDS	434546	435976	+	1431	435201/		GO:0051068 - dihydrolipoamide metabolic process: GO_process,GO:0045454 - cell redox homeostasis: GO_process,GO:0006096 - glycolytic process: GO_process,GO:0055114 - oxidation-reduction process: GO_process,GO:0005624 - obsolete membrane fraction: GO_component,GO:0004148 - dihydrolipoyl dehydrogenase activity: GO_function,GO:0016491 - oxidoreductase activity: GO_function,TIGRFAMs: dihydrolipoyl deh…	dihydrolipoyl dehydrogenase	1	0	1
swp_02020	CDS	436350	440900	+	4551		437689/439368/	GO:0009966 - regulation of signal transduction: GO_process,GO:0007165 - signal transduction: GO_process,GO:0009975 - cyclase activity: GO_function,GO:0004871 - obsolete signal transducer activity: GO_function,GO:0005515 - protein binding: GO_function,TIGRFAMs: PAS domain S-box protein,TIGRFAMs: diguanylate cyclase (GGDEF) domain,Pfam: EAL domain,Pfam: Diguanylate cyclase%2C GGDEF domain,Pfam: PAS…	PAS domain S-box protein	0	2	2
swp_02070	CDS	456271	457812	-	1542		456853/456928/	GO:0007165 - signal transduction: GO_process,GO:0000155 - phosphorelay sensor kinase activity: GO_function,Pfam: His Kinase A (phospho-acceptor) domain,Pfam: Histidine kinase-%2C DNA gyrase B-%2C and HSP90-like ATPase,COG: Signal transduction histidine kinase,Refseq: WP_020914696.1 WP_020914696.1 HAMP domain-containing histidine kinase	His Kinase A (phospho-acceptor) domain	0	2	2
swp_02075	CDS	457862	458599	-	738		457994/458595/	GO:0000160 - phosphorelay signal transduction system: GO_process,GO:0006355 - regulation of transcription%2C DNA-templated: GO_process,GO:0003677 - DNA binding: GO_function,Pfam: Response regulator receiver domain,Pfam: Transcriptional regulatory protein%2C C terminal,COG: DNA-binding response regulator%2C OmpR family%2C contains REC and winged-helix (wHTH) domain,Refseq: WP_020914695.1 WP_020914…	Response regulator receiver domain	0	2	2
swp_02105	CDS	465545	466048	+	504		465910/	GO:0010043 - response to zinc ion: GO_process,GO:0006355 - regulation of transcription%2C DNA-templated: GO_process,GO:0006882 - cellular zinc ion homeostasis: GO_process,GO:0042156 - obsolete zinc-mediated transcriptional activator activity: GO_function,GO:0003677 - DNA binding: GO_function,TIGRFAMs: Zn(II)-responsive transcriptional regulator,Pfam: MerR HTH family regulatory protein,COG: DNA-bi…	Zn(II)-responsive transcriptional regulator	0	1	1
swp_02110	CDS	466051	467367	+	1317	466716/		Pfam: Predicted permease,COG: Uncharacterized membrane protein YraQ%2C UPF0718 family,Refseq: WP_020914685.1 WP_020914685.1 permease ,KEGG: swp:swp_4720 uncharacterized protein	Predicted permease	1	0	1
swp_02130	CDS	469766	470683	-	918		470048/	GO:0006355 - regulation of transcription%2C DNA-templated: GO_process,GO:0003700 - DNA-binding transcription factor activity: GO_function,Pfam: Bacterial regulatory helix-turn-helix protein%2C lysR family,Pfam: LysR substrate binding domain,COG: DNA-binding transcriptional regulator%2C LysR family,Refseq: WP_020914680.1 WP_020914680.1 LysR family transcriptional regulator	Bacterial regulatory helix-turn-helix protein%2C lysR family	0	1	1
swp_02180	CDS	479027	479785	+	759	479091/	479300/	GO:0006139 - nucleobase-containing compound metabolic process: GO_process,GO:0009116 - nucleoside metabolic process: GO_process,GO:0003824 - catalytic activity: GO_function,GO:0004731 - purine-nucleoside phosphorylase activity: GO_function,TIGRFAMs: uridine phosphorylase,Pfam: Phosphorylase superfamily,COG: Uridine phosphorylase,Refseq: WP_020914668.1 WP_020914668.1 uridine phosphorylase ,KEGG: s…	uridine phosphorylase	1	1	2
swp_02220	CDS	486964	487317	+	354		487062/	Pfam: Endoribonuclease L-PSP,COG: Enamine deaminase RidA%2C house cleaning of reactive enamine intermediates%2C YjgF/YER057c/UK114 family,Refseq: WP_020914661.1 WP_020914661.1 RidA family protein	Endoribonuclease L-PSP	0	1	1
swp_02250	CDS	494821	495315	+	495		495124/	Refseq: WP_020914653.1 WP_020914653.1 hypothetical protein	WP_020914653.1 hypothetical protein	0	1	1
swp_02275	CDS	498219	498668	+	450		498537/	Refseq: WP_020914649.1 WP_020914649.1 hypothetical protein	WP_020914649.1 hypothetical protein	0	1	1
swp_02290	CDS	499565	500821	-	1257	500145/		GO:0006281 - DNA repair: GO_process,GO:0003684 - damaged DNA binding: GO_function,Pfam: impB/mucB/samB family,Pfam: impB/mucB/samB family C-terminal domain,Pfam: Domain of unknown function (DUF4113),COG: Nucleotidyltransferase/DNA polymerase involved in DNA repair,Refseq: WP_020914646.1 WP_020914646.1 Y-family DNA polymerase ,KEGG: swp:swp_4680 DNA polymerase V	impB/mucB/samB family	1	0	1
swp_02295	CDS	501340	504327	-	2988		503542/	GO:0006810 - transport: GO_process,GO:0016020 - membrane: GO_component,GO:0005215 - transporter activity: GO_function,Pfam: AcrB/AcrD/AcrF family,COG: Multidrug efflux pump subunit AcrB,Refseq: WP_020914643.1 WP_020914643.1 efflux RND transporter permease subunit	AcrB/AcrD/AcrF family	0	1	1
swp_02315	CDS	507847	509082	-	1236	507984/508443/	508129/	Pfam: ATP-grasp domain,Refseq: WP_020914637.1 WP_020914637.1 ATP-grasp domain-containing protein	ATP-grasp domain	2	1	3
swp_02320	CDS	509100	510293	-	1194		509871/	Pfam: ATP-grasp domain,Refseq: WP_044556153.1 WP_044556153.1 ATP-grasp domain-containing protein	ATP-grasp domain	0	1	1
swp_02430	CDS	532791	534068	+	1278	533863/		GO:0000160 - phosphorelay signal transduction system: GO_process,GO:0006355 - regulation of transcription%2C DNA-templated: GO_process,GO:0003677 - DNA binding: GO_function,Pfam: Transcriptional regulatory protein%2C C terminal,Refseq: WP_044556147.1 WP_044556147.1 winged helix-turn-helix transcriptional regulator	Transcriptional regulatory protein%2C C terminal	1	0	1
swp_02440	CDS	535384	536865	-	1482	536595/		GO:0016831 - carboxy-lyase activity: GO_function,TIGRFAMs: decarboxylase%2C UbiD family,Pfam: 3-octaprenyl-4-hydroxybenzoate carboxy-lyase,COG: 3-polyprenyl-4-hydroxybenzoate decarboxylase,Refseq: WP_020914609.1 WP_020914609.1 4-hydroxy-3-polyprenylbenzoate decarboxylase ,KEGG: swp:swp_4641 4-hydroxy-3-polyprenylbenzoate decarboxylase	decarboxylase%2C UbiD family	1	0	1
swp_02445	CDS	537421	537918	+	498		537741/	Refseq: WP_020914607.1 WP_020914607.1 hypothetical protein	WP_020914607.1 hypothetical protein	0	1	1
swp_02455	CDS	538867	539283	+	417		539040/	TIGRFAMs: prepilin-type N-terminal cleavage/methylation domain,Pfam: Prokaryotic N-terminal methylation motif,Pfam: Type IV minor pilin ComP%2C DNA uptake sequence receptor,COG: Tfp pilus assembly protein PilE,Refseq: WP_020914604.1 WP_020914604.1 type IV pilin protein ,KEGG: swp:swp_4636 type IV pilus assembly protein PilE	prepilin-type N-terminal cleavage/methylation domain	0	1	1
swp_02475	CDS	540706	542385	+	1680	542279/		Refseq: WP_020914600.1 WP_020914600.1 hypothetical protein	WP_020914600.1 hypothetical protein	1	0	1
swp_02505	CDS	546036	546827	-	792	546658/		GO:0006355 - regulation of transcription%2C DNA-templated: GO_process,GO:0003700 - DNA-binding transcription factor activity: GO_function,GO:0043565 - sequence-specific DNA binding: GO_function,Pfam: AraC-like ligand binding domain,Pfam: Helix-turn-helix domain,COG: AraC-type DNA-binding domain and AraC-containing proteins,Refseq: WP_020914595.1 WP_020914595.1 helix-turn-helix domain-containing p…	AraC-like ligand binding domain	1	0	1
swp_02515	CDS	548174	551089	-	2916	549449/		GO:0006810 - transport: GO_process,GO:0016020 - membrane: GO_component,GO:0019867 - outer membrane: GO_component,GO:0022857 - transmembrane transporter activity: GO_function,TIGRFAMs: TonB-dependent receptor,Pfam: TonB dependent receptor,Pfam: TonB-dependent Receptor Plug Domain,COG: Outer membrane receptor proteins%2C mostly Fe transport,Refseq: WP_020914593.1 WP_020914593.1 TonB-dependent recep…	TonB-dependent receptor	1	0	1
swp_02520	CDS	551433	552311	-	879		551888/	GO:0006355 - regulation of transcription%2C DNA-templated: GO_process,GO:0003700 - DNA-binding transcription factor activity: GO_function,GO:0043565 - sequence-specific DNA binding: GO_function,Pfam: GyrI-like small molecule binding domain,Pfam: Helix-turn-helix domain,COG: AraC-type DNA-binding domain and AraC-containing proteins,COG: DNA gyrase inhibitor GyrI,Refseq: WP_044556146.1 WP_044556146…	GyrI-like small molecule binding domain	0	1	1
swp_02540	CDS	554338	555000	-	663	554801/		Pfam: short chain dehydrogenase,Refseq: WP_020914589.1 WP_020914589.1 SDR family NAD(P)-dependent oxidoreductase	short chain dehydrogenase	1	0	1
swp_02570	CDS	557407	557847	+	441	557813/		Refseq: WP_044556566.1 WP_044556566.1 hypothetical protein	WP_044556566.1 hypothetical protein	1	0	1
swp_02575	CDS	558194	558718	+	525		558466/	Refseq: WP_044556143.1 WP_044556143.1 TolC family protein	WP_044556143.1 TolC family protein	0	1	1
swp_02600	CDS	565901	566941	+	1041		566757/	GO:0055114 - oxidation-reduction process: GO_process,GO:0016491 - oxidoreductase activity: GO_function,Pfam: Di-haem cytochrome c peroxidase,Refseq: WP_020914578.1 WP_020914578.1 cytochrome-c peroxidase ,KEGG: swp:swp_4608 cytochrome c peroxidase	Di-haem cytochrome c peroxidase	0	1	1
swp_02610	CDS	569849	570703	+	855	570311/	570058/	GO:0006508 - proteolysis: GO_process,GO:0030288 - outer membrane-bounded periplasmic space: GO_component,GO:0004252 - serine-type endopeptidase activity: GO_function,Pfam: Penicillin-insensitive murein endopeptidase,Refseq: WP_044556564.1 WP_044556564.1 penicillin-insensitive murein endopeptidase ,KEGG: swp:swp_4606 penicillin-insensitive murein DD-endopeptidase	Penicillin-insensitive murein endopeptidase	1	1	2
swp_02615	CDS	570774	573059	-	2286	572107/		Pfam: Aminotransferase class-V,Pfam: Rhodanese-like domain,Pfam: Metallo-beta-lactamase superfamily,COG: Glyoxylase or a related metal-dependent hydrolase%2C beta-lactamase superfamily II,COG: Rhodanese-related sulfurtransferase,COG: Cysteine sulfinate desulfinase/cysteine desulfurase or related enzyme,Refseq: WP_020914575.1 WP_020914575.1 aminotransferase class V-fold PLP-dependent enzyme	Aminotransferase class-V	1	0	1
swp_02645	CDS	576440	577027	+	588		576994/	Pfam: ATP-dependent protease La (LON) substrate-binding domain,Refseq: WP_020914569.1 WP_020914569.1 ATP-dependent protease La (LON) domain protein	ATP-dependent protease La (LON) substrate-binding domain	0	1	1
swp_02655	CDS	577993	579912	-	1920	578732/		Refseq: WP_020914567.1 WP_020914567.1 alkaline phosphatase family protein	WP_020914567.1 alkaline phosphatase family protein	1	0	1
swp_02665	CDS	580942	582255	+	1314	582007/		Pfam: Histidine kinase-%2C DNA gyrase B-%2C and HSP90-like ATPase,COG: Signal transduction histidine kinase,Refseq: WP_020914565.1 WP_020914565.1 HAMP domain-containing histidine kinase ,KEGG: swp:swp_4595 two-component system%2C sensor histidine kinase RegB	Histidine kinase-%2C DNA gyrase B-%2C and HSP90-like ATPase	1	0	1
swp_02680	CDS	584050	586101	-	2052		585708/	GO:0006810 - transport: GO_process,GO:0016020 - membrane: GO_component,Pfam: TonB dependent receptor,Pfam: TonB-dependent Receptor Plug Domain,COG: Outer membrane receptor proteins%2C mostly Fe transport,Refseq: WP_020914562.1 WP_020914562.1 TonB-dependent receptor ,KEGG: swp:swp_4592 iron complex outermembrane recepter protein	TonB dependent receptor	0	1	1
swp_02710	CDS	591380	608251	-	16872	592416/593377/		TIGRFAMs: VCBS repeat,TIGRFAMs: VCBS repeat,TIGRFAMs: VCBS repeat,TIGRFAMs: VCBS repeat,TIGRFAMs: VCBS repeat,TIGRFAMs: VCBS repeat,TIGRFAMs: VCBS repeat,TIGRFAMs: VCBS repeat,TIGRFAMs: VCBS repeat,TIGRFAMs: VCBS repeat,TIGRFAMs: VCBS repeat,TIGRFAMs: VCBS repeat,TIGRFAMs: VCBS repeat,TIGRFAMs: VCBS repeat,TIGRFAMs: VCBS repeat,TIGRFAMs: VCBS repeat,TIGRFAMs: VCBS repeat,TIGRFAMs: VCBS repeat,TIG…	VCBS repeat	2	0	2
swp_02725	CDS	611707	613365	-	1659	612799/		GO:0006810 - transport: GO_process,GO:0055085 - transmembrane transport: GO_process,GO:0016021 - integral component of membrane: GO_component,GO:0042626 - ATPase activity%2C coupled to transmembrane movement of substances: GO_function,GO:0016887 - ATPase activity: GO_function,GO:0005524 - ATP binding: GO_function,Pfam: ABC transporter,Pfam: ABC transporter transmembrane region,Refseq: WP_02091455…	ABC transporter	1	0	1
swp_02740	CDS	616024	616800	-	777		616675/	Pfam: Protein of unknown function (DUF3373),Refseq: WP_020914548.1 WP_020914548.1 DUF3373 domain-containing protein	Protein of unknown function (DUF3373)	0	1	1
swp_02755	CDS	618660	619559	+	900		618869/	GO:0006355 - regulation of transcription%2C DNA-templated: GO_process,GO:0003700 - DNA-binding transcription factor activity: GO_function,Pfam: Bacterial regulatory helix-turn-helix protein%2C lysR family,Pfam: LysR substrate binding domain,COG: DNA-binding transcriptional regulator%2C LysR family,Refseq: WP_020914545.1 WP_020914545.1 LysR family transcriptional regulator	Bacterial regulatory helix-turn-helix protein%2C lysR family	0	1	1
swp_02765	CDS	619964	620557	+	594	620289/		GO:0006807 - nitrogen compound metabolic process: GO_process,GO:0006520 - cellular amino acid metabolic process: GO_process,GO:0047689 - aspartate racemase activity: GO_function,GO:0036361 - racemase activity%2C acting on amino acids and derivatives: GO_function,TIGRFAMs: aspartate racemase,Pfam: Asp/Glu/Hydantoin racemase,Refseq: WP_077315355.1 WP_077315355.1 aspartate/glutamate racemase family …	aspartate racemase	1	0	1
swp_02780	CDS	622355	623290	-	936		622793/	Pfam: Xylose isomerase-like TIM barrel,COG: Sugar phosphate isomerase/epimerase,Refseq: WP_048908536.1 WP_048908536.1 sugar phosphate isomerase/epimerase	Xylose isomerase-like TIM barrel	0	1	1
[truncated: 885 more rows]

## Sheet: GTTC-intergenic region
Modification site	Strand
980	(+)
1179	(+)
11132	(-)
25336	(+)
51009	(+)
113846	(+)
145143	(+)
213342	(-)
266410	(+)
288807	(+)
290109	(+)
311845	(-)
323938	(-)
324555	(+)
331150	(+)
362408	(+)
368159	(-)
381566	(+)
381972	(+)
388451	(+)
412246	(+)
417347	(-)
424641	(+)
436125	(+)
481732	(+)
500870	(-)
513629	(-)
545878	(-)
551195	(-)
589920	(+)
643161	(-)
683761	(+)
699849	(+)
705814	(-)
882441	(+)
889018	(-)
901788	(-)
928854	(-)
[truncated: 129 more rows]
