# Supplementary material for: The origin and impeded dissemination of the DNA phosphorothioation system in prokaryotes
Source: Nat Commun. 2021 Nov 4;12:6382. doi: 10.1038/s41467-021-26636-7 (PMC8569181; doi:10.1038/s41467-021-26636-7)
Supplement: Supplementary file 8 — Source data [file 41467_2021_26636_MOESM8_ESM.xlsx]

## Sheet: Fig. 1a-b
Bacteria/phylum							Bacteria/genus							Bacteria/genomes
dnd_type	count	perc	taxa_count	perc_type			dnd_type	count	perc	taxa_count	perc_type			dnd_type	count	perc	taxa_count	perc_type
dndA	29	0.783784	37	perc_1			dndA	749	0.514777	1455	perc_1			dndA	22271	0.999596	22280	perc_1
dndA	8	0.216216	37	perc_0			dndA	706	0.485223	1455	perc_0			dndA	9	0.00040395	22280	perc_0
dndB	10	0.27027	37	perc_1			dndB	160	0.109966	1455	perc_1			dndB	1239	0.0556104	22280	perc_1
dndB	27	0.72973	37	perc_0			dndB	1295	0.890034	1455	perc_0			dndB	21041	0.94439	22280	perc_0
dndC	13	0.351351	37	perc_1			dndC	171	0.117526	1455	perc_1			dndC	1471	0.0660233	22280	perc_1
dndC	24	0.648649	37	perc_0			dndC	1284	0.882474	1455	perc_0			dndC	20809	0.933977	22280	perc_0
dndD	27	0.72973	37	perc_1			dndD	407	0.279725	1455	perc_1			dndD	7495	0.3364	22280	perc_1
dndD	10	0.27027	37	perc_0			dndD	1048	0.720275	1455	perc_0			dndD	14785	0.6636	22280	perc_0
dndE	17	0.459459	37	perc_1			dndE	339	0.23299	1455	perc_1			dndE	5695	0.25561	22280	perc_1
dndE	20	0.540541	37	perc_0			dndE	1116	0.76701	1455	perc_0			dndE	16585	0.74439	22280	perc_0
dndF	6	0.162162	37	perc_1			dndF	56	0.038488	1455	perc_1			dndF	355	0.0159336	22280	perc_1
dndF	31	0.837838	37	perc_0			dndF	1399	0.961512	1455	perc_0			dndF	21925	0.984066	22280	perc_0
dndG	4	0.108108	37	perc_1			dndG	47	0.0323024	1455	perc_1			dndG	309	0.0138689	22280	perc_1
dndG	33	0.891892	37	perc_0			dndG	1408	0.967698	1455	perc_0			dndG	21971	0.986131	22280	perc_0
dndH	23	0.621622	37	perc_1			dndH	401	0.275601	1455	perc_1			dndH	6222	0.279264	22280	perc_1
dndH	14	0.378378	37	perc_0			dndH	1054	0.724399	1455	perc_0			dndH	16058	0.720736	22280	perc_0
dndCD	9	0.243243	37	perc_1			dndCD	125	0.0859107	1455	perc_1			dndCD	604	0.0271095	22280	perc_1
dndCD	28	0.756757	37	perc_0			dndCD	1330	0.914089	1455	perc_0			dndCD	21676	0.97289	22280	perc_0
dndBCDE	6	0.162162	37	perc_1			dndBCDE	85	0.0584192	1455	perc_1			dndBCDE	405	0.0181777	22280	perc_1
dndBCDE	31	0.837838	37	perc_0			dndBCDE	1370	0.941581	1455	perc_0			dndBCDE	21875	0.981822	22280	perc_0
dndFGH	4	0.108108	37	perc_1			dndFGH	39	0.0268041	1455	perc_1			dndFGH	242	0.0108618	22280	perc_1
dndFGH	33	0.891892	37	perc_0			dndFGH	1416	0.973196	1455	perc_0			dndFGH	22038	0.989138	22280	perc_0
Archaea/phylum							Archaea/genus							Archaea/genomes
dnd_type	count	perc	taxa_count	perc_type			dnd_type	count	perc	taxa_count	perc_type			dnd_type	count	perc	taxa_count	perc_type
dndA	3	0.428571	7	perc_1			dndA	62	0.516667	120	perc_1			dndA	383	0.987113	388	perc_1
dndA	4	0.571429	7	perc_0			dndA	58	0.483333	120	perc_0			dndA	5	0.0128866	388	perc_0
dndB	2	0.285714	7	perc_1			dndB	2	0.0166667	120	perc_1			dndB	4	0.0103093	388	perc_1
dndB	5	0.714286	7	perc_0			dndB	118	0.983333	120	perc_0			dndB	384	0.989691	388	perc_0
dndC	3	0.428571	7	perc_1			dndC	14	0.116667	120	perc_1			dndC	37	0.0953608	388	perc_1
dndC	4	0.571429	7	perc_0			dndC	106	0.883333	120	perc_0			dndC	351	0.904639	388	perc_0
dndD	2	0.285714	7	perc_1			dndD	11	0.0916667	120	perc_1			dndD	28	0.0721649	388	perc_1
dndD	5	0.714286	7	perc_0			dndD	109	0.908333	120	perc_0			dndD	360	0.927835	388	perc_0
dndE	3	0.428571	7	perc_1			dndE	15	0.125	120	perc_1			dndE	82	0.21134	388	perc_1
dndE	4	0.571429	7	perc_0			dndE	105	0.875	120	perc_0			dndE	306	0.78866	388	perc_0
dndF	1	0.142857	7	perc_1			dndF	2	0.0166667	120	perc_1			dndF	6	0.0154639	388	perc_1
dndF	6	0.857143	7	perc_0			dndF	118	0.983333	120	perc_0			dndF	382	0.984536	388	perc_0
dndG	1	0.142857	7	perc_1			dndG	2	0.0166667	120	perc_1			dndG	6	0.0154639	388	perc_1
dndG	6	0.857143	7	perc_0			dndG	118	0.983333	120	perc_0			dndG	382	0.984536	388	perc_0
dndH	2	0.285714	7	perc_1			dndH	18	0.15	120	perc_1			dndH	92	0.237113	388	perc_1
dndH	5	0.714286	7	perc_0			dndH	102	0.85	120	perc_0			dndH	296	0.762887	388	perc_0
dndCD	2	0.285714	7	perc_1			dndCD	3	0.025	120	perc_1			dndCD	9	0.0231959	388	perc_1
dndCD	5	0.714286	7	perc_0			dndCD	117	0.975	120	perc_0			dndCD	379	0.976804	388	perc_0
dndBCDE	2	0.285714	7	perc_1			dndBCDE	1	0.00833333	120	perc_1			dndBCDE	3	0.00773196	388	perc_1
dndBCDE	5	0.714286	7	perc_0			dndBCDE	119	0.991667	120	perc_0			dndBCDE	385	0.992268	388	perc_0
dndFGH	0	0	7	perc_1			dndFGH	0	0	120	perc_1			dndFGH	0	0	388	perc_1
dndFGH	7	1	7	perc_0			dndFGH	120	1	120	perc_0			dndFGH	388	1	388	perc_0

## Sheet: Fig. 1c
Assembly	Strain	dndA	dndB	dndC	dndD	dndE	dndF	dndG	dndH	dndCD	dndBCDE	dndFGH
GCF_008189685.1	Candidatus Sneabacter namystus (a-proteobacteria)	4	0	0	0	0	0	0	0	0	0	0
GCF_002310335.1	Vibrio anguillarum (g-proteobacteria)	5	0	0	0	0	0	0	1	0	0	0
GCF_001672375.2	Mesorhizobium sp. AA22 (a-proteobacteria)	13	0	0	0	0	0	0	0	0	0	0
GCF_001656075.1	Staphylococcus aureus (firmicutes)	7	0	0	3	0	0	0	1	0	0	0
GCF_900475595.1	Streptococcus uberis (firmicutes)	4	0	0	1	0	0	0	0	0	0	0
GCF_000968155.1	Klebsiella pneumoniae (enterobacteria)	11	0	0	1	0	0	0	0	0	0	0
GCF_002111365.1	Burkholderia pseudomallei (b-proteobacteria)	12	0	0	0	1	0	0	0	0	0	0
GCF_002953015.1	Escherichia coli (E. coli)	9	0	0	0	0	0	0	0	0	0	0
GCF_000021765.1	Thauera sp. MZ1T (b-proteobacteria)	9	0	0	0	0	0	0	0	0	0	0
GCF_008032995.1	Helicobacter pylori (e-proteobacteria)	3	0	0	1	0	0	0	0	0	0	0
GCF_000767075.1	Haemophilus influenzae (g-proteobacteria)	6	0	0	0	0	0	0	1	0	0	0
GCF_004634565.1	Bordetella bronchiseptica (b-proteobacteria)	7	0	0	0	3	0	0	0	0	0	0
GCF_000626055.1	Salmonella enterica subsp. enterica serovar Enteritidis str. EC20130347 (enterobacteria)	9	0	0	0	0	0	0	0	0	0	0
GCF_002214705.1	Bacillus cereus (firmicutes)	10	0	0	1	0	0	0	1	0	0	0
GCF_900476005.1	Aeromonas caviae (g-proteobacteria)	8	0	0	0	0	0	0	0	0	0	0
GCF_013414905.1	Pseudomonas aeruginosa (g-proteobacteria)	12	0	0	0	0	0	0	0	0	0	0
GCF_001664385.1	Rhizobium phaseoli (a-proteobacteria)	11	0	0	0	2	0	0	0	0	0	0
GCF_000179015.2	Alicycliphilus denitrificans BC (b-proteobacteria)	10	0	0	0	0	0	0	1	0	0	0
GCF_008728415.1	Klebsiella pneumoniae (enterobacteria)	11	0	0	1	0	0	0	0	0	0	0
GCF_003045525.1	Listeria monocytogenes (firmicutes)	8	0	0	0	2	0	0	0	0	0	0
GCF_001547795.1	Dehalococcoides mccartyi IBARAKI (GNS bacteria)	3	0	0	1	0	0	0	0	0	0	0
GCF_007833795.1	Pantoea dispersa (enterobacteria)	9	0	0	0	1	0	0	0	0	0	0
GCF_001703695.1	Neisseria meningitidis (b-proteobacteria)	4	0	0	0	0	0	0	1	0	0	0
GCF_001866075.3	Anaerobacillus isosaccharinicus (firmicutes)	12	0	1	2	0	0	0	1	0	0	0
GCF_004848145.1	Salmonella enterica subsp. enterica serovar Bareilly str. CFSAN000958 (enterobacteria)	9	0	0	0	0	0	0	0	0	0	0
GCF_001746835.1	Lacunisphaera limnophila (verrucomicrobia)	5	0	0	0	1	0	0	0	0	0	0
GCF_013724985.1	Citrobacter freundii (enterobacteria)	10	0	0	0	0	0	0	0	0	0	0
GCF_000024005.1	Chitinophaga pinensis DSM 2588 (CFB group bacteria)	12	0	0	0	2	0	0	0	0	0	0
GCF_004136155.1	Salmonella enterica subsp. enterica serovar Newport str. USDA-ARS-USMARC-1929 (enterobacteria)	9	0	0	0	0	0	0	0	0	0	0
GCF_011464975.1	Mycoplasma capricolum subsp. capripneumoniae (mycoplasmas)	2	0	0	3	0	0	0	0	0	0	0
GCF_012273395.1	Mycobacteroides abscessus (high GC Gram+)	10	1	1	1	2	0	0	0	1	1	0
GCF_014127105.1	Devosia sp. MC521 (a-proteobacteria)	10	0	0	0	0	0	0	0	0	0	0
GCF_003952265.1	Flaviflexus salsibiostraticola (high GC Gram+)	3	0	0	0	0	0	0	1	0	0	0
GCF_002357595.1	Helicobacter pylori (e-proteobacteria)	3	0	0	1	0	0	0	1	0	0	0
GCF_003020685.1	Enterococcus faecium (firmicutes)	5	0	0	1	7	0	0	0	0	0	0
GCF_009892245.1	Acinetobacter haemolyticus (g-proteobacteria)	5	0	0	0	0	0	0	0	0	0	0
GCF_000969785.1	Chlamydia trachomatis E/C599 (chlamydias)	4	0	0	0	0	0	0	0	0	0	0
GCF_001987835.1	Bordetella pertussis (b-proteobacteria)	5	0	0	0	3	0	0	0	0	0	0
GCF_013357785.1	Vibrio cholerae (g-proteobacteria)	8	3	3	1	1	1	1	1	1	1	1
GCF_006364415.1	Candidatus Methylopumilus universalis (b-proteobacteria)	6	0	0	0	0	0	0	0	0	0	0
GCF_004006295.1	Peribacillus asahii (firmicutes)	12	0	0	0	0	0	0	4	0	0	0
GCF_003966465.1	Escherichia coli (E. coli)	9	0	0	1	0	0	0	0	0	0	0
GCF_014069875.1	Flaviflexus sp. dk850 (high GC Gram+)	3	0	0	0	0	0	0	0	0	0	0
GCF_012516455.1	Escherichia coli (E. coli)	9	0	0	0	0	0	0	0	0	0	0
GCF_000328725.1	Mycoplasma cynos C142 (mycoplasmas)	1	0	0	7	0	0	0	0	0	0	0
GCF_002442715.1	Bordetella pertussis (b-proteobacteria)	5	0	0	0	3	0	0	0	0	0	0
GCF_009800145.1	Pseudomonas aeruginosa (g-proteobacteria)	12	0	0	0	0	0	0	0	0	0	0
GCF_000832305.1	Cupriavidus basilensis (b-proteobacteria)	16	0	0	0	4	0	0	1	0	0	0
GCF_005154805.1	Bacillus sp. S3 (firmicutes)	12	2	2	3	1	0	0	0	1	0	0
GCF_000318905.1	Chlamydia trachomatis L2b/8200/07 (chlamydias)	4	0	0	0	0	0	0	0	0	0	0
GCF_000470805.1	Chlamydia pecorum W73 (chlamydias)	4	0	0	0	0	0	0	0	0	0	0
GCF_011462075.1	Brevibacterium luteolum (high GC Gram+)	5	0	0	1	0	0	0	0	0	0	0
GCF_000624855.2	Salmonella enterica subsp. enterica serovar Enteritidis str. EC20121746 (enterobacteria)	9	0	0	0	0	0	0	0	0	0	0
GCF_004328705.1	Rhodococcus sp. ABRD24 (high GC Gram+)	9	0	0	0	1	0	0	0	0	0	0
GCF_002237465.1	Enterobacter hormaechei (enterobacteria)	10	0	1	0	1	0	0	0	0	0	0
GCF_000875715.1	Bacillus anthracis (firmicutes)	12	0	2	1	0	0	0	2	0	0	0
GCF_000696485.1	Halomonas campaniensis (g-proteobacteria)	12	0	0	1	0	0	0	0	0	0	0
GCF_001590695.1	Legionella pneumophila subsp. pascullei (g-proteobacteria)	4	0	0	1	0	0	0	0	0	0	0
GCF_001620205.2	Salmonella enterica subsp. enterica serovar Anatum str. USDA-ARS-USMARC-1727 (enterobacteria)	9	0	0	0	0	0	0	0	0	0	0
GCF_900184385.1	Salmonella enterica subsp. enterica serovar Typhimurium (enterobacteria)	9	0	0	0	0	0	0	0	0	0	0
GCF_009946845.1	Mycoplasma pneumoniae (mycoplasmas)	2	0	0	0	0	0	0	0	0	0	0
GCF_001908335.1	Listeria monocytogenes (firmicutes)	8	0	0	0	2	0	0	1	0	0	0
GCF_900660685.1	Mycoplasmopsis columbina (mycoplasmas)	1	0	0	0	0	0	0	0	0	0	0
GCF_005844005.1	Pseudomonas stutzeri (g-proteobacteria)	6	0	0	0	0	0	0	1	0	0	0
GCF_002587105.1	Campylobacter jejuni (e-proteobacteria)	7	0	0	0	0	0	0	1	0	0	0
GCF_001761325.1	Urechidicola croceus (CFB group bacteria)	4	0	0	0	0	0	0	0	0	0	0
GCF_015159555.1	Viridibacillus sp. JNUCC-6 (firmicutes)	10	0	0	1	0	0	0	0	0	0	0
GCF_003285145.1	Klebsiella pneumoniae subsp. pneumoniae (enterobacteria)	11	0	0	1	0	0	0	0	0	0	0
GCF_004154185.1	Streptococcus pyogenes (firmicutes)	4	0	0	0	0	0	0	1	0	0	0
GCF_002251045.2	Bacillus cytotoxicus (firmicutes)	9	0	0	2	0	0	0	1	0	0	0
GCF_000161595.1	Bacillus thuringiensis serovar monterrey BGSC 4AJ1 (firmicutes)	12	0	2	0	0	0	0	3	0	0	0
GCF_004208635.1	Leucobacter triazinivorans (high GC Gram+)	7	0	0	0	0	0	0	0	0	0	0
GCF_011466775.1	Salmonella enterica subsp. enterica serovar Anatum (enterobacteria)	9	0	0	0	0	0	0	0	0	0	0
GCF_001547715.1	Streptococcus pyogenes JRS4 (firmicutes)	4	0	0	1	0	0	0	1	0	0	0
GCF_003072485.1	Candidatus Fokinia solitaria (a-proteobacteria)	4	0	0	0	0	0	0	0	0	0	0
GCF_001606115.1	Burkholderia cenocepacia (b-proteobacteria)	13	0	1	0	4	0	0	0	0	0	0
GCF_002741905.1	Salmonella enterica subsp. enterica serovar Tennessee (enterobacteria)	9	0	0	0	0	0	0	0	0	0	0
GCF_014251235.1	Blattabacterium cuenoti (CFB group bacteria)	3	0	0	0	0	0	0	1	0	0	0
GCF_001921925.1	Clostridium botulinum (firmicutes)	9	0	0	4	0	0	0	1	0	0	0
GCF_000015525.1	Campylobacter jejuni subsp. jejuni 81-176 (e-proteobacteria)	6	0	0	1	0	0	0	1	0	0	0
GCF_000143985.1	Sediminispirochaeta smaragdinae DSM 11293 (spirochetes)	13	0	0	1	0	0	0	1	0	0	0
GCF_900250025.1	Cupriavidus taiwanensis (b-proteobacteria)	13	0	0	1	3	0	0	0	0	0	0
GCF_000020185.1	Shigella boydii CDC 3083-94 (enterobacteria)	8	0	0	1	0	0	0	0	0	0	0
GCF_002009275.1	Mycoplasma bovis (mycoplasmas)	2	0	0	0	0	0	0	0	0	0	0
GCF_013122115.1	Helicobacter pylori (e-proteobacteria)	3	0	0	0	0	0	0	0	0	0	0
GCF_001690155.1	Aggregatibacter actinomycetemcomitans (g-proteobacteria)	6	0	0	0	0	0	0	0	0	0	0
GCF_002117405.1	Methylocystis bryophila (a-proteobacteria)	10	1	0	0	3	0	0	0	0	0	0
GCF_003390435.1	Dichelobacter nodosus (g-proteobacteria)	3	0	0	0	0	0	0	0	0	0	0
GCF_001936295.1	Borrelia mayonii (spirochetes)	2	0	0	4	0	0	0	0	0	0	0
GCF_008630855.1	Staphylococcus aureus (firmicutes)	7	0	0	2	0	0	0	1	0	0	0
GCF_000292685.1	Candidatus Portiera aleyrodidarum BT-B-HRs (g-proteobacteria)	1	0	0	0	0	0	0	0	0	0	0
GCF_000017685.1	Leptospira biflexa serovar Patoc strain 'Patoc 1 (Paris)' (bacteria)	4	0	0	2	0	0	0	1	0	0	0
GCF_002000565.1	Staphylococcus aureus (firmicutes)	7	0	0	3	0	0	0	1	0	0	0
GCF_000767465.1	Novosphingobium pentaromativorans US6-1 (a-proteobacteria)	8	0	0	0	0	0	0	0	0	0	0
GCF_001985845.1	Bordetella pertussis (b-proteobacteria)	5	0	0	0	3	0	0	0	0	0	0
GCF_900636945.1	Bacillus freudenreichii (firmicutes)	12	0	0	1	0	1	0	0	0	0	0
GCF_002949955.1	Shigella boydii (enterobacteria)	8	0	0	1	0	0	0	0	0	0	0
GCF_009913655.1	Lactiplantibacillus plantarum (firmicutes)	4	0	0	0	0	0	0	1	0	0	0
GCF_900636285.1	Raoultella terrigena (enterobacteria)	11	0	0	1	1	0	0	0	0	0	0
GCF_002238355.1	Campylobacter jejuni (e-proteobacteria)	6	0	0	1	0	0	0	1	0	0	0
GCF_011463175.1	Helicobacter pylori (e-proteobacteria)	3	0	0	1	0	0	0	1	0	0	0
GCF_013724765.1	Citrobacter freundii (enterobacteria)	11	0	0	1	0	0	0	0	0	0	0
GCF_001998075.1	Mycobacterium tuberculosis TRS5 (high GC Gram+)	9	0	0	0	0	0	0	0	0	0	0
GCF_002843605.1	Pseudomonas sp. S09G 359 (g-proteobacteria)	10	0	0	0	2	0	0	1	0	0	0
GCF_001577385.1	Streptomyces albidoflavus (high GC Gram+)	11	0	0	1	0	0	0	0	0	0	0
GCF_001465855.1	Rathayibacter toxicus (high GC Gram+)	2	0	0	0	0	0	0	0	0	0	0
GCF_002056725.1	Comamonas kerstersii (b-proteobacteria)	6	0	0	0	0	0	0	0	0	0	0
GCF_015571815.1	Escherichia coli (E. coli)	9	0	0	0	0	0	0	0	0	0	0
GCF_005517315.1	Enterococcus faecium (firmicutes)	8	0	0	1	5	0	0	0	0	0	0
GCF_000064305.2	Flavobacterium psychrophilum JIP02/86 (CFB group bacteria)	4	0	0	0	0	0	0	0	0	0	0
GCF_001886895.1	Escherichia coli (E. coli)	9	0	0	1	0	0	0	0	0	0	0
GCF_004355865.1	Xanthomonas oryzae pv. oryzae (g-proteobacteria)	4	0	0	0	2	0	0	0	0	0	0
GCF_000831025.2	Salmonella enterica subsp. enterica serovar Enteritidis str. EC20100134 (enterobacteria)	9	0	0	0	0	0	0	0	0	0	0
GCF_003713065.1	Cohnella candidum (firmicutes)	11	0	0	0	0	0	0	0	0	0	0
GCF_003482225.1	Clostridioides difficile (firmicutes)	11	0	0	3	0	0	0	1	0	0	0
GCF_902702785.1	Streptococcus suis (firmicutes)	4	0	0	0	0	0	0	2	0	0	0
GCF_011398925.1	Bacillus sp. KH172YL63 (firmicutes)	10	0	0	3	0	0	0	0	0	0	0
GCF_013416235.1	Salmonella enterica subsp. enterica serovar Typhimurium (enterobacteria)	9	0	1	0	0	0	0	0	0	0	0
GCF_013423765.1	Bacillus pumilus (firmicutes)	9	0	0	1	2	0	0	1	0	0	0
GCF_003031425.1	Staphylococcus aureus (firmicutes)	7	0	0	2	0	0	0	1	0	0	0
GCF_014334515.1	Staphylococcus aureus (firmicutes)	7	0	0	2	0	0	0	1	0	0	0
GCF_004322855.1	Egibacter rhizosphaerae (actinobacteria)	9	0	0	2	0	0	0	0	0	0	0
GCF_009858195.1	Serratia marcescens (enterobacteria)	10	0	0	0	0	0	0	0	0	0	0
GCF_002812485.1	Dickeya fangzhongdai (enterobacteria)	9	0	0	0	3	0	0	0	0	0	0
GCF_003798165.1	Raoultella ornithinolytica (enterobacteria)	11	0	0	0	0	0	0	0	0	0	0
GCF_002860025.1	Bordetella holmesii (b-proteobacteria)	8	0	0	0	3	0	0	0	0	0	0
GCF_900637035.1	Enterococcus faecium (firmicutes)	5	0	0	1	7	0	0	0	0	0	0
GCF_015159575.1	Salmonella enterica subsp. enterica serovar Albany (enterobacteria)	9	0	0	0	0	0	0	0	0	0	0
GCF_009731505.1	Rickettsia heilongjiangensis (a-proteobacteria)	5	0	0	0	0	0	0	0	0	0	0
GCF_014705805.1	Acinetobacter baumannii (g-proteobacteria)	8	0	0	1	0	0	0	0	0	0	0
GCF_000010405.1	Candidatus Vesicomyosocius okutanii (g-proteobacteria)	3	0	0	0	0	0	0	1	0	0	0
GCF_013285265.1	Staphylococcus pseudintermedius (firmicutes)	8	0	0	1	0	0	0	1	0	0	0
GCF_009662315.1	Pseudomonas aeruginosa (g-proteobacteria)	12	0	0	1	0	0	0	0	0	0	0
GCF_000758325.1	Cedecea neteri (enterobacteria)	9	1	1	1	1	1	1	1	1	1	1
GCF_002998015.1	Chlamydia muridarum str. Nigg (agent of mouse pneumonitis)	4	0	0	0	0	0	0	0	0	0	0
GCF_000442985.1	Agrobacterium tumefaciens P4 (a-proteobacteria)	9	0	0	0	2	0	0	0	0	0	0
GCF_003382775.1	Xanthomonas oryzae pv. oryzae (g-proteobacteria)	4	0	0	0	2	0	0	0	0	0	0
GCF_009497075.1	Nonomuraea nitratireducens (high GC Gram+)	16	0	0	0	7	0	0	0	0	0	0
GCF_009650075.1	Neisseria gonorrhoeae (b-proteobacteria)	4	0	0	0	0	0	0	1	0	0	0
GCF_000331445.1	Mycobacterium tuberculosis 7199-99 (high GC Gram+)	9	0	0	0	0	0	0	0	0	0	0
GCF_002288225.1	Candidatus Planktophila dulcis (high GC Gram+)	6	0	0	0	0	0	0	0	0	0	0
GCF_002952515.1	Helicobacter pylori (e-proteobacteria)	3	0	0	0	0	0	0	0	0	0	0
GCF_013488145.1	Streptococcus suis (firmicutes)	4	0	0	0	0	0	0	2	0	0	0
GCF_900683755.1	Ruthenibacterium lactatiformans (firmicutes)	7	0	0	0	0	0	0	0	0	0	0
GCF_900128595.1	Buchnera aphidicola (Cinara pseudotaxifoliae) (enterobacteria)	2	0	0	0	0	0	0	0	0	0	0
GCF_002025645.1	Curtobacterium pusillum (high GC Gram+)	4	0	0	0	0	0	0	0	0	0	0
GCF_009720605.1	Escherichia coli (E. coli)	9	0	0	1	0	0	0	0	0	0	0
GCF_002215095.1	Escherichia coli (E. coli)	9	0	0	0	0	0	0	0	0	0	0
GCF_000025305.1	Acidaminococcus fermentans DSM 20731 (firmicutes)	7	0	0	2	0	0	0	1	0	0	0
GCF_003111785.1	Escherichia coli (E. coli)	9	0	0	0	0	0	0	0	0	0	0
GCF_014720495.1	Acinetobacter seifertii (g-proteobacteria)	8	0	0	0	0	0	0	0	0	0	0
GCF_000567925.1	Burkholderia thailandensis 2002721723 (b-proteobacteria)	13	0	0	0	1	0	0	0	0	0	0
GCF_013306495.1	Ralstonia solanacearum (b-proteobacteria)	8	0	0	0	4	0	0	0	0	0	0
GCF_001902435.1	Klebsiella pneumoniae (enterobacteria)	11	1	0	1	0	0	0	0	0	0	0
GCF_000237085.1	Hungateiclostridium clariflavum DSM 19732 (firmicutes)	8	0	0	5	0	0	0	0	0	0	0
GCF_000338735.1	Bacillus subtilis XF-1 (firmicutes)	12	0	0	0	3	0	0	1	0	0	0
GCF_000319025.1	Chlamydia trachomatis L2b/Ams2 (chlamydias)	4	0	0	0	0	0	0	0	0	0	0
GCF_900186835.1	Pasteurella dagmatis (g-proteobacteria)	6	0	0	0	0	0	0	0	0	0	0
GCF_000748245.2	Salmonella enterica subsp. enterica serovar Bareilly str. CFSAN000212 (enterobacteria)	9	0	0	0	0	0	0	0	0	0	0
GCF_001753405.1	Legionella pneumophila (g-proteobacteria)	4	0	0	0	0	0	0	0	0	0	0
GCF_014295315.1	Escherichia coli (E. coli)	9	0	0	0	0	0	0	0	0	0	0
GCF_009937765.1	Bacillus pumilus (firmicutes)	9	0	0	2	2	0	0	1	0	0	0
GCF_006364315.1	Candidatus Methylopumilus universalis (b-proteobacteria)	6	0	0	0	0	0	0	0	0	0	0
GCF_003017995.1	Escherichia coli (E. coli)	9	1	0	2	0	0	0	0	0	0	0
GCF_000521585.1	Buchnera aphidicola str. F009 (Myzus persicae) (enterobacteria)	2	0	0	0	0	0	0	0	0	0	0
GCF_009806695.1	Bacillus anthracis (firmicutes)	12	0	0	0	0	0	0	2	0	0	0
GCF_001704155.1	Stenotrophomonas rhizophila (g-proteobacteria)	4	0	0	0	3	0	0	0	0	0	0
GCF_015679225.1	Pseudomonas fulva (g-proteobacteria)	10	1	1	0	0	0	0	0	0	0	0
GCF_900637305.1	Cardiobacterium hominis (g-proteobacteria)	6	0	0	1	0	0	0	0	0	0	0
GCF_013882995.1	Citrobacter freundii (enterobacteria)	10	1	1	1	1	0	0	0	1	1	0
GCF_002850555.1	Enterococcus sp. CR-Ec1 (firmicutes)	5	0	0	2	5	0	0	0	0	0	0
GCF_000014985.1	Mycobacterium avium 104 (high GC Gram+)	10	0	0	0	0	0	0	0	0	0	0
GCF_900637575.1	Slackia heliotrinireducens (actinobacteria)	9	0	0	0	0	0	0	0	0	0	0
GCF_014854655.1	Pseudomonas aeruginosa (g-proteobacteria)	12	0	0	0	0	0	0	0	0	0	0
GCF_014152385.1	Campylobacter jejuni (e-proteobacteria)	7	0	0	1	0	0	0	1	0	0	0
GCF_006517275.1	Labrenzia sp. PHM005 (a-proteobacteria)	11	0	0	0	0	0	0	0	0	0	0
GCF_003589925.1	Chryseolinea soli (CFB group bacteria)	13	0	0	2	0	0	0	0	0	0	0
GCF_002079225.1	Escherichia coli C (E. coli)	9	0	0	1	0	0	0	0	0	0	0
GCF_010365525.1	Escherichia coli (E. coli)	10	0	0	0	0	0	0	0	0	0	0
GCF_000761155.1	Pseudomonas rhizosphaerae (g-proteobacteria)	10	0	0	0	0	0	0	0	0	0	0
GCF_013306455.1	Ralstonia solanacearum (b-proteobacteria)	8	1	0	1	4	0	0	1	0	0	0
GCF_002969175.1	Clostridium sp. MF28 (firmicutes)	12	0	0	3	1	0	0	0	0	0	0
GCF_014394985.1	Salmonella enterica subsp. enterica serovar Albany (enterobacteria)	9	0	0	0	0	0	0	0	0	0	0
GCF_000307025.1	Listeria monocytogenes ATCC 19117 (firmicutes)	8	0	0	0	2	0	0	1	0	0	0
GCF_014789345.1	Legionella pneumophila subsp. pneumophila (g-proteobacteria)	4	0	0	0	0	0	0	0	0	0	0
GCF_900097105.1	Akkermansia glycaniphila (verrucomicrobia)	4	0	0	0	0	0	0	0	0	0	0
GCF_002310695.1	Escherichia coli (E. coli)	10	0	0	0	0	0	0	0	0	0	0
GCF_001651925.2	Escherichia coli O157:H7 (E. coli)	9	0	0	1	0	0	0	0	0	0	0
GCF_009664735.1	Listeria monocytogenes (firmicutes)	8	0	0	0	3	0	0	1	0	0	0
GCF_003444755.1	Enterobacter hormaechei (enterobacteria)	10	0	0	1	1	0	0	1	0	0	0
GCF_014395785.1	Nocardioides mesophilus (high GC Gram+)	12	0	0	0	0	0	0	0	0	0	0
GCF_900639605.1	Enterococcus faecium (firmicutes)	5	0	0	1	5	0	0	0	0	0	0
GCF_014235785.1	Bacillus sp. PAMC26568 (firmicutes)	12	0	0	0	0	0	0	2	0	0	0
GCF_001753365.1	Legionella pneumophila (g-proteobacteria)	4	0	0	0	0	0	0	0	0	0	0
GCF_013282805.1	Microbacterium hominis (high GC Gram+)	10	0	0	0	1	0	0	0	0	0	0
GCF_000196035.1	Listeria monocytogenes EGD-e (firmicutes)	8	0	0	0	2	0	0	1	0	0	0
GCF_009697245.1	Weissella koreensis (firmicutes)	1	0	0	0	0	0	0	0	0	0	0
GCF_015624465.1	Brucella pinnipedialis (a-proteobacteria)	7	0	0	0	0	0	0	0	0	0	0
GCF_000013505.1	Streptococcus pyogenes MGAS10270 (firmicutes)	4	0	0	0	0	0	0	1	0	0	0
GCF_003698225.1	Xanthomonas axonopodis pv. commiphoreae (g-proteobacteria)	7	0	0	0	1	0	0	0	0	0	0
GCF_000091645.1	Streptococcus mutans NN2025 (firmicutes)	4	0	0	1	0	0	0	1	0	0	0
GCF_001693675.1	Streptomyces clavuligerus (high GC Gram+)	11	1	0	0	2	0	0	0	0	0	0
GCF_001640885.1	Staphylococcus aureus (firmicutes)	7	0	0	3	0	0	0	1	0	0	0
GCF_003006115.1	Mycobacterium tuberculosis (high GC Gram+)	9	0	0	0	0	0	0	0	0	0	0
GCF_001941865.1	Pseudomonas alcaliphila JAB1 (g-proteobacteria)	9	0	0	0	0	0	0	0	0	0	0
GCF_004009355.1	Bordetella pertussis (b-proteobacteria)	5	0	0	0	3	0	0	0	0	0	0
GCF_013267155.1	Rhizobium pusense (a-proteobacteria)	11	0	0	0	2	0	0	0	0	0	0
GCF_001534785.1	Bacillus subtilis subsp. inaquosorum (firmicutes)	12	0	0	1	2	0	0	1	0	0	0
GCF_009764005.1	Vibrio mimicus (g-proteobacteria)	8	0	0	0	1	0	0	0	0	0	0
GCF_002838265.1	Bifidobacterium breve (high GC Gram+)	3	0	0	0	0	0	0	0	0	0	0
GCF_900092595.1	Staphylococcus aureus (firmicutes)	7	0	0	3	0	0	0	1	0	0	0
GCF_011058635.1	Neisseria gonorrhoeae (b-proteobacteria)	4	0	0	0	0	0	0	1	0	0	0
GCF_013122275.1	Bacillus velezensis (firmicutes)	12	0	0	0	0	0	0	1	0	0	0
GCF_000263795.2	Hydrogenophaga sp. PBC (b-proteobacteria)	8	0	0	0	1	0	0	1	0	0	0
GCF_900636515.1	Neisseria animalis (b-proteobacteria)	7	0	1	1	0	0	0	0	1	0	0
GCF_009626395.1	Bordetella parapertussis (b-proteobacteria)	6	0	0	0	3	0	0	0	0	0	0
GCF_002117225.1	Lactobacillus brevis (firmicutes)	3	0	0	0	1	0	0	1	0	0	0
GCF_002947975.1	Pseudomonas sp. SWI6 (g-proteobacteria)	11	0	0	0	0	0	0	0	0	0	0
GCF_013488025.1	Pectobacterium carotovorum (enterobacteria)	10	0	0	0	4	0	0	0	0	0	0
GCF_014522285.1	Mycetocola sp. JXN-3 (high GC Gram+)	4	0	0	0	1	0	0	1	0	0	0
GCF_014333275.1	Enterobacter hormaechei (enterobacteria)	10	0	0	0	1	0	0	0	0	0	0
GCF_013267255.1	Bacillus cereus (firmicutes)	10	0	0	1	0	1	1	2	0	0	0
GCF_003346775.1	Arcobacter mytili LMG 24559 (e-proteobacteria)	9	0	1	2	0	0	0	1	0	0	0
GCF_002859365.1	Pasteurella multocida (g-proteobacteria)	6	0	0	0	0	0	0	0	0	0	0
GCF_003018695.1	Escherichia coli (E. coli)	9	0	0	1	0	0	0	0	0	0	0
GCF_000876675.2	Novosphingobium sp. P6W (a-proteobacteria)	9	0	0	0	4	0	0	0	0	0	0
GCF_013730235.1	Klebsiella grimontii (enterobacteria)	12	0	0	0	3	0	0	0	0	0	0
GCF_013349065.1	Klebsiella pneumoniae (enterobacteria)	11	0	0	1	0	0	0	0	0	0	0
GCF_001623565.1	Streptococcus marmotae (firmicutes)	4	0	0	0	0	0	0	0	0	0	0
GCF_011045675.1	Pseudomonas monteilii (g-proteobacteria)	9	0	0	0	0	0	0	0	0	0	0
GCF_000188215.1	Acinetobacter baumannii 1656-2 (g-proteobacteria)	8	0	0	0	0	0	0	0	0	0	0
GCF_003429365.1	Salmonella enterica subsp. enterica serovar Enteritidis (enterobacteria)	9	0	0	0	0	0	0	0	0	0	0
GCF_000733715.2	Pseudomonas mendocina S5.2 (g-proteobacteria)	8	0	1	0	0	0	0	0	0	0	0
GCF_900475775.1	Corynebacterium ulcerans (high GC Gram+)	4	0	0	0	0	0	0	0	0	0	0
GCF_013282725.1	Yersinia mollaretii ATCC 43969 (enterobacteria)	9	0	0	0	1	0	0	0	0	0	0
GCF_900183995.1	Xanthomonas fragariae (g-proteobacteria)	7	0	0	0	2	0	0	0	0	0	0
GCF_000382965.1	Staphylococcus aureus subsp. aureus ST228 (firmicutes)	7	0	0	2	0	0	0	1	0	0	0
GCF_002879735.1	Escherichia coli (E. coli)	10	0	0	1	0	0	0	0	0	0	0
GCF_009498455.1	Variovorax paradoxus (b-proteobacteria)	12	0	0	0	2	0	0	0	0	0	0
GCF_002302615.1	Capnocytophaga leadbetteri (CFB group bacteria)	3	0	0	0	0	0	0	0	0	0	0
GCF_012273075.1	Klebsiella variicola (enterobacteria)	13	0	0	1	0	0	0	0	0	0	0
GCF_000756165.1	Burkholderia pseudomallei (b-proteobacteria)	11	0	0	0	1	0	0	0	0	0	0
GCF_013625795.1	Enterobacter hormaechei (enterobacteria)	10	0	0	1	1	0	0	0	0	0	0
GCF_001704295.1	Bordetella sp. H567 (b-proteobacteria)	13	0	0	0	3	0	0	0	0	0	0
GCF_003355235.1	Neisseria meningitidis (b-proteobacteria)	4	0	0	0	0	0	0	1	0	0	0
GCF_000247715.1	Gordonia polyisoprenivorans VH2 (high GC Gram+)	8	0	0	0	0	0	0	0	0	0	0
GCF_011067265.1	Rouxiella badensis (enterobacteria)	8	0	0	0	1	0	0	0	0	0	0
GCF_008586805.1	Haemophilus influenzae biotype aegyptius (g-proteobacteria)	9	0	0	0	0	0	0	0	0	0	0
GCF_003203455.1	Clostridium perfringens (firmicutes)	7	0	0	6	0	0	0	0	0	0	0
GCF_003017975.1	Escherichia coli (E. coli)	9	0	0	1	0	0	0	0	0	0	0
GCF_001988895.1	Bordetella pertussis (b-proteobacteria)	5	0	0	0	3	0	0	0	0	0	0
GCF_009762795.1	Pseudodesulfovibrio sp. SRB007 (d-proteobacteria)	7	0	0	0	0	0	0	1	0	0	0
GCF_001546975.1	Burkholderia ubonensis (b-proteobacteria)	10	0	0	0	1	0	0	0	0	0	0
GCF_014169455.1	Escherichia coli (E. coli)	9	0	0	0	0	0	0	0	0	0	0
GCF_001362135.2	Salmonella enterica subsp. enterica serovar Typhi (enterobacteria)	9	1	0	0	0	0	0	0	0	0	0
GCF_002082135.1	Achromobacter ruhlandii (b-proteobacteria)	12	0	0	1	3	0	0	0	0	0	0
GCF_003351785.1	Sporosarcina sp. PTS2304 (firmicutes)	10	0	0	3	0	0	0	0	0	0	0
GCF_008370715.1	Pseudomonas brassicacearum (g-proteobacteria)	10	0	0	0	0	0	0	1	0	0	0
GCF_009912975.1	Staphylococcus aureus (firmicutes)	7	0	0	3	0	0	0	1	0	0	0
GCF_900475725.1	Streptococcus dysgalactiae subsp. equisimilis (firmicutes)	4	0	0	0	0	0	0	0	0	0	0
GCF_004355605.1	Xanthomonas oryzae pv. oryzae (g-proteobacteria)	5	0	0	0	3	0	0	0	0	0	0
GCF_000973505.1	Blochmannia endosymbiont of Polyrhachis (Hedomyrma) turneri (enterobacteria)	3	0	0	0	0	0	0	0	0	0	0
GCF_008808095.1	Pseudoalteromonas ruthenica (g-proteobacteria)	7	1	1	3	1	1	1	1	1	1	1
GCF_001652485.1	Ochrobactrum pseudogrignonense (a-proteobacteria)	8	1	1	1	0	0	0	1	1	0	0
GCF_002952875.1	Escherichia coli (E. coli)	9	0	0	0	0	0	0	0	0	0	0
GCF_002953835.1	Escherichia coli (E. coli)	9	0	0	0	0	0	0	0	0	0	0
GCF_009759725.1	Corynebacterium pseudotuberculosis (high GC Gram+)	4	0	0	0	0	0	0	0	0	0	0
GCF_003597895.1	Clostridioides difficile (firmicutes)	12	0	0	2	0	0	0	1	0	0	0
GCF_014722015.1	Acinetobacter seifertii (g-proteobacteria)	7	0	0	0	0	0	0	0	0	0	0
GCF_900637805.1	Rodentibacter pneumotropicus (g-proteobacteria)	6	0	0	0	0	0	0	0	0	0	0
GCF_002110925.1	Burkholderia pseudomallei (b-proteobacteria)	12	0	0	0	1	0	0	0	0	0	0
GCF_014334395.1	Staphylococcus aureus (firmicutes)	7	0	0	2	0	0	0	1	0	0	0
GCF_000478885.1	Adlercreutzia equolifaciens DSM 19450 (actinobacteria)	6	0	0	0	0	0	0	0	0	0	0
GCF_000648735.3	Pseudomonas syringae pv. actinidiae ICMP 18884 (g-proteobacteria)	9	0	0	0	1	0	0	0	0	0	0
GCF_002290205.1	Salmonella enterica subsp. enterica serovar Saintpaul (enterobacteria)	9	1	2	1	1	1	1	1	1	1	1
GCF_012169405.1	Klebsiella pneumoniae (enterobacteria)	11	0	0	1	0	0	0	0	0	0	0
GCF_002224305.1	Lactobacillus acidophilus (firmicutes)	3	0	0	0	0	0	0	1	0	0	0
GCF_003952425.1	Mesorhizobium sp. M2A.F.Ca.ET.046.03.2.1 (a-proteobacteria)	15	0	0	0	1	0	0	0	0	0	0
GCF_003186105.1	Staphylococcus aureus (firmicutes)	7	0	0	2	0	0	0	1	0	0	0
GCF_002357855.1	Helicobacter pylori (e-proteobacteria)	3	0	0	1	0	0	0	0	0	0	0
GCF_013635015.1	Klebsiella grimontii (enterobacteria)	12	1	0	0	5	0	0	0	0	0	0
GCF_003851405.1	Pseudomonas chlororaphis subsp. aureofaciens (g-proteobacteria)	11	0	0	0	0	0	0	1	0	0	0
GCF_006339235.1	Helicobacter pylori (e-proteobacteria)	3	0	0	0	0	0	0	0	0	0	0
GCF_015534935.1	Escherichia coli K-12 (E. coli)	9	0	0	0	0	0	0	0	0	0	0
GCF_900660655.1	Mycoplasma anatis (mycoplasmas)	1	0	0	7	0	0	0	0	0	0	0
GCF_000015025.1	Acidothermus cellulolyticus 11B (high GC Gram+)	4	0	0	0	0	0	0	0	0	0	0
GCF_000392535.3	Helicobacter pylori UM066 (e-proteobacteria)	3	0	0	0	0	0	0	1	0	0	0
GCF_000364725.1	Candidatus Moranella endobia PCVAL (enterobacteria)	3	0	0	0	0	0	0	0	0	0	0
GCF_000496265.1	Pediococcus pentosaceus SL4 (firmicutes)	4	0	0	0	0	0	0	2	0	0	0
GCF_000006965.1	Sinorhizobium meliloti 1021 (a-proteobacteria)	12	0	0	0	6	0	0	1	0	0	0
GCF_014679585.1	Aeromonas hydrophila (g-proteobacteria)	11	1	0	0	0	0	0	0	0	0	0
GCF_006363895.1	Candidatus Methylopumilus universalis (b-proteobacteria)	6	0	0	0	0	0	0	0	0	0	0
GCF_001932635.1	Pectobacterium brasiliense (enterobacteria)	9	0	0	0	4	0	0	0	0	0	0
GCF_004009475.1	Bordetella pertussis (b-proteobacteria)	5	0	0	0	3	0	0	0	0	0	0
GCF_002251005.2	Bacillus cytotoxicus (firmicutes)	9	0	0	2	0	0	0	1	0	0	0
GCF_004103775.1	Citrobacter freundii (enterobacteria)	10	0	0	1	0	0	0	0	0	0	0
GCF_000154705.2	Hoeflea phototrophica DFL-43 (a-proteobacteria)	13	0	0	0	0	0	0	0	0	0	0
GCF_002335685.1	Mycobacterium sp. PYR15 (high GC Gram+)	8	0	0	0	1	0	0	0	0	0	0
GCF_001702135.1	Lactobacillus lindneri (firmicutes)	3	0	0	0	0	0	0	1	0	0	0
GCF_900538085.1	Salmonella enterica subsp. enterica serovar Typhimurium str. D23580 (enterobacteria)	9	1	1	0	0	0	0	0	0	0	0
GCF_003006095.1	Mesoplasma florum (mycoplasmas)	4	0	0	1	0	0	0	1	0	0	0
GCF_003351485.1	Escherichia coli (E. coli)	9	0	0	0	0	0	0	0	0	0	0
GCF_004119735.1	Bacillus velezensis (firmicutes)	10	0	0	1	0	0	0	1	0	0	0
GCF_009665315.1	Vibrio harveyi (g-proteobacteria)	8	0	0	0	0	0	0	0	0	0	0
GCF_014297575.1	Dyella sp. G9 (g-proteobacteria)	8	0	0	1	1	0	0	0	0	0	0
GCF_900489575.1	Mycoplasma mycoides subsp. capri (mycoplasmas)	3	0	0	10	0	0	0	0	0	0	0
GCF_002082155.1	Paenibacillus larvae subsp. pulvifaciens (firmicutes)	9	1	0	2	0	1	0	0	0	0	0
GCF_003860505.1	Kaistella daneshvariae (CFB group bacteria)	3	0	0	0	0	0	0	0	0	0	0
GCF_001549715.1	Helicobacter pylori (e-proteobacteria)	3	0	0	0	0	0	0	0	0	0	0
GCF_003044015.1	Escherichia coli (E. coli)	9	0	0	0	0	0	0	0	0	0	0
GCF_000949425.1	Paenibacillus sp. IHBB 10380 (firmicutes)	8	0	0	1	0	0	0	0	0	0	0
GCF_000298535.2	Chlamydia psittaci CP3 (chlamydias)	4	0	0	1	0	0	0	1	0	0	0
GCF_002205595.1	Ureaplasma parvum (mycoplasmas)	2	0	0	0	0	0	0	0	0	0	0
GCF_011769725.1	Klebsiella pneumoniae (enterobacteria)	11	0	0	2	0	0	0	0	0	0	0
GCF_001889385.1	Bacillus subtilis (firmicutes)	12	0	0	1	0	0	0	1	0	0	0
GCF_014042035.1	Bacillus haynesii (firmicutes)	13	0	0	0	4	0	0	1	0	0	0
GCF_000194745.1	Burkholderia gladioli BSR3 (b-proteobacteria)	15	0	1	0	3	0	0	0	0	0	0
GCF_000517565.1	Desulfurella acetivorans A63 (d-proteobacteria)	4	0	0	0	0	0	0	1	0	0	0
GCF_000819665.1	Paenibacillus polymyxa (firmicutes)	11	1	0	1	4	0	0	0	0	0	0
GCF_002085625.1	Mycobacterium kansasii (high GC Gram+)	12	0	0	0	0	0	0	1	0	0	0
GCF_001971665.1	Methylorubrum extorquens (a-proteobacteria)	6	0	0	1	0	0	0	0	0	0	0
GCF_000982695.1	Helicobacter pylori J99 (e-proteobacteria)	3	0	0	1	0	0	0	0	0	0	0
GCF_000625835.2	Salmonella enterica subsp. enterica serovar Enteritidis str. EC20120051 (enterobacteria)	9	0	0	0	0	0	0	0	0	0	0
GCF_003194345.1	Escherichia coli (E. coli)	11	0	0	0	0	0	0	0	0	0	0
GCF_002277895.1	Rhizobium sp. 11515TR (a-proteobacteria)	13	0	1	0	0	0	0	0	0	0	0
GCF_002355175.1	Streptococcus pyogenes (firmicutes)	4	0	0	1	0	0	0	1	0	0	0
GCF_900637935.1	Kurthia zopfii (firmicutes)	9	0	1	4	1	1	1	2	1	0	1
GCF_001908375.1	Rhizobium etli 8C-3 (a-proteobacteria)	12	0	0	0	2	0	0	0	0	0	0
GCF_002848225.1	Escherichia coli (E. coli)	9	0	0	0	0	0	0	0	0	0	0
GCF_001721805.1	Pseudomonas aeruginosa (g-proteobacteria)	12	0	0	0	0	0	0	0	0	0	0
GCF_002173555.1	Lactobacillus brevis (firmicutes)	4	0	0	0	0	0	0	1	0	0	0
GCF_003097555.1	Staphylococcus nepalensis (firmicutes)	7	0	0	2	0	0	0	1	0	0	0
GCF_003722275.1	Lactococcus lactis (firmicutes)	4	0	0	2	0	0	0	0	0	0	0
GCF_003204115.1	Proteus mirabilis (enterobacteria)	7	0	0	0	0	0	0	0	0	0	0
GCF_000193495.2	Acetobacter aceti NBRC 14818 (a-proteobacteria)	11	0	1	1	1	0	0	1	1	0	0
GCF_003013675.1	Rhodococcus hoagii (high GC Gram+)	10	0	0	1	2	0	0	0	0	0	0
GCF_001932675.1	Salegentibacter sp. T436 (CFB group bacteria)	7	0	0	1	0	0	0	0	0	0	0
GCF_002025665.1	Chryseobacterium indologenes (CFB group bacteria)	8	0	1	2	4	0	0	1	1	0	0
GCF_010092965.1	Escherichia coli (E. coli)	10	0	0	0	0	1	0	0	0	0	0
GCF_000973085.1	Sneathia amnii (fusobacteria)	4	0	0	0	0	0	0	1	0	0	0
GCF_001753145.1	Legionella pneumophila (g-proteobacteria)	4	0	0	0	0	0	0	0	0	0	0
GCF_007965745.1	Mannheimia haemolytica (g-proteobacteria)	6	0	0	0	0	0	0	0	0	0	0
GCF_000600045.1	Helicobacter pylori oki102 (e-proteobacteria)	3	0	0	1	0	0	0	0	0	0	0
GCF_000967845.1	Klebsiella pneumoniae subsp. rhinoscleromatis SB3432 (enterobacteria)	10	0	0	1	0	0	0	0	0	0	0
GCF_011464035.1	Mycoplasma capricolum subsp. capripneumoniae (mycoplasmas)	2	0	0	4	0	0	0	0	0	0	0
GCF_003992745.1	Pectobacterium parmentieri (enterobacteria)	9	0	0	0	3	0	0	0	0	0	0
GCF_000422165.1	Lactobacillus helveticus CNRZ32 (firmicutes)	4	0	0	1	0	0	0	0	0	0	0
GCF_001988255.1	Bordetella pertussis (b-proteobacteria)	5	0	0	0	3	0	0	0	0	0	0
GCF_900474735.1	Staphylococcus aureus (firmicutes)	7	0	0	2	0	0	0	1	0	0	0
GCF_009763445.1	Vibrio parahaemolyticus (g-proteobacteria)	9	0	0	1	2	0	0	0	0	0	0
GCF_000967915.1	Acholeplasma brassicae (mycoplasmas)	4	0	0	1	1	0	0	0	0	0	0
GCF_000315955.1	Helicobacter pylori Aklavik117 (e-proteobacteria)	3	0	0	1	0	0	0	0	0	0	0
GCF_902166715.1	Enterobacter hormaechei (enterobacteria)	10	0	0	0	1	0	0	0	0	0	0
GCF_006351965.1	Oceanicola sp. D3 (a-proteobacteria)	10	0	0	1	0	0	0	1	0	0	0
GCF_014725715.1	Microbacterium hominis (high GC Gram+)	5	0	0	0	1	0	0	0	0	0	0
GCF_000465255.1	Haemophilus influenzae KR494 (g-proteobacteria)	6	0	0	0	0	0	0	1	0	0	0
GCF_000833125.1	Bacillus anthracis (firmicutes)	12	0	2	2	0	0	0	2	0	0	0
GCF_001261895.2	Acinetobacter baumannii (g-proteobacteria)	7	0	0	0	0	0	0	0	0	0	0
GCF_001900945.1	Escherichia coli (E. coli)	11	0	0	0	0	0	0	0	0	0	0
GCF_007005445.1	Rhodopseudomonas palustris (a-proteobacteria)	6	0	0	0	1	0	0	0	0	0	0
GCF_002848605.1	Klebsiella pneumoniae (enterobacteria)	11	0	0	1	0	0	0	0	0	0	0
GCF_003590075.1	Brevibacillus laterosporus (firmicutes)	8	1	0	0	0	0	0	1	0	0	0
GCF_007923205.1	Bacillus amyloliquefaciens (firmicutes)	11	0	0	0	0	0	0	1	0	0	0
GCF_000186265.1	Cellulophaga algicola DSM 14237 (CFB group bacteria)	5	0	0	0	2	0	0	1	0	0	0
GCF_014295015.1	Xenorhabdus nematophila (enterobacteria)	7	0	0	0	0	0	0	0	0	0	0
GCF_001988655.1	Bordetella pertussis (b-proteobacteria)	5	0	0	0	3	0	0	0	0	0	0
GCF_000953575.1	Staphylococcus xylosus (firmicutes)	7	0	0	1	0	0	0	0	0	0	0
GCF_002224405.1	Salmonella enterica subsp. enterica serovar Indiana (enterobacteria)	9	0	1	0	0	0	0	0	0	0	0
GCF_001412595.2	Massilia sp. WG5 (b-proteobacteria)	10	0	1	0	0	0	0	0	0	0	0
GCF_013467165.1	Staphylococcus aureus (firmicutes)	7	0	0	3	0	0	0	1	0	0	0
GCF_003971215.1	Escherichia coli (E. coli)	8	1	0	0	0	0	0	0	0	0	0
GCF_009662255.1	Bacillus subtilis (firmicutes)	13	0	0	0	3	0	0	1	0	0	0
GCF_008831505.1	Chryseobacterium sp. (CFB group bacteria)	6	0	0	0	0	0	0	0	0	0	0
GCF_000940995.1	Photobacterium gaetbulicola Gung47 (g-proteobacteria)	11	2	1	1	3	1	1	1	1	1	1
GCF_002164805.3	Klebsiella variicola (enterobacteria)	13	0	0	2	1	0	0	0	0	0	0
GCF_009176875.1	Staphylococcus aureus (firmicutes)	7	0	0	3	0	0	0	1	0	0	0
GCF_013167935.1	Escherichia coli O157:H7 (E. coli)	9	0	0	1	0	0	0	0	0	0	0
GCF_000242255.2	Frateuria aurantia DSM 6220 (g-proteobacteria)	6	0	0	0	1	0	0	0	0	0	0
GCF_002209305.1	Bacillus amyloliquefaciens (firmicutes)	12	0	0	1	0	0	0	1	0	0	0
GCF_014489375.1	Providencia rettgeri (enterobacteria)	11	0	0	0	0	0	0	0	0	0	0
GCF_003855155.1	Shewanella sp. M2 (g-proteobacteria)	8	0	0	1	0	0	0	0	0	0	0
GCF_900497145.1	Enterobacter hormaechei (enterobacteria)	11	0	1	1	1	0	0	0	1	0	0
GCF_002090275.1	Mycoplasma pneumoniae (mycoplasmas)	2	0	0	0	0	0	0	0	0	0	0
GCF_004124015.1	Streptococcus pyogenes (firmicutes)	4	0	0	1	0	0	0	1	0	0	0
GCF_003060745.1	Campylobacter jejuni (e-proteobacteria)	7	0	0	1	0	0	0	1	0	0	0
GCF_001702175.1	Lactobacillus paracollinoides (firmicutes)	4	0	0	0	0	0	0	0	0	0	0
GCF_001683135.1	Bacillus anthracis (firmicutes)	12	0	0	0	0	0	0	2	0	0	0
GCF_900324365.1	Staphylococcus aureus (firmicutes)	7	0	0	3	0	0	0	1	0	0	0
GCF_000231925.1	Streptococcus suis ST1 (firmicutes)	5	0	0	0	0	0	0	2	0	0	0
GCF_005222125.1	Spiroplasma melliferum (mycoplasmas)	1	0	0	1	0	0	0	0	0	0	0
GCF_003003675.1	Legionella pneumophila subsp. fraseri (g-proteobacteria)	4	0	0	1	0	0	0	0	0	0	0
GCF_003713045.1	Mycobacterium avium subsp. paratuberculosis (high GC Gram+)	10	0	0	0	0	0	0	0	0	0	0
GCF_014495985.1	Streptococcus pyogenes (firmicutes)	4	0	0	0	0	0	0	0	0	0	0
GCF_000612075.2	Aeromonas hydrophila YL17 (g-proteobacteria)	10	0	0	0	0	0	0	0	0	0	0
GCF_004332075.1	Klebsiella pneumoniae (enterobacteria)	11	0	0	1	0	0	0	0	0	0	0
GCF_014252055.1	Blattabacterium cuenoti (CFB group bacteria)	3	0	0	0	0	0	0	1	0	0	0
GCF_000093025.1	Methylotenera versatilis 301 (b-proteobacteria)	6	0	0	0	0	0	0	0	0	0	0
GCF_000018285.1	Shewanella pealeana ATCC 700345 (g-proteobacteria)	11	1	1	3	1	1	1	2	1	1	1
GCF_002211565.1	Salmonella enterica subsp. enterica serovar Ouakam str. SA20034636 (enterobacteria)	9	0	0	0	0	0	0	0	0	0	0
GCF_004635565.1	Bordetella pertussis (b-proteobacteria)	5	0	0	0	3	0	0	0	0	0	0
GCF_008271425.1	Cupriavidus campinensis (b-proteobacteria)	12	0	1	1	5	0	0	2	0	0	0
GCF_000143865.1	Mycoplasma mycoides subsp. mycoides SC str. Gladysdale (mycoplasmas)	2	0	0	1	0	0	0	0	0	0	0
GCF_000770565.1	Burkholderia pseudomallei (b-proteobacteria)	12	1	1	0	1	0	0	0	0	0	0
GCF_002202255.1	Klebsiella pneumoniae (enterobacteria)	11	0	0	1	0	0	0	0	0	0	0
GCF_000783955.2	Morganella morganii (enterobacteria)	8	0	0	0	0	0	0	0	0	0	0
GCF_002753405.1	Klebsiella pneumoniae (enterobacteria)	11	0	1	1	0	0	0	0	0	0	0
GCF_001900475.1	Escherichia coli (E. coli)	9	0	0	1	0	0	0	0	0	0	0
GCF_000349785.2	Mannheimia haemolytica USDA-ARS-USMARC-185 (g-proteobacteria)	6	0	0	0	0	0	0	0	0	0	0
GCF_014906185.1	Campylobacter coli (e-proteobacteria)	6	0	0	0	0	0	0	0	0	0	0
GCF_004795875.1	Rhodococcus sp. PAMC28705 (high GC Gram+)	8	0	0	0	2	0	0	0	0	0	0
GCF_003851555.1	Pseudomonas synxantha (g-proteobacteria)	11	0	0	0	1	0	0	1	0	0	0
GCF_001293125.1	Lawsonella clevelandensis (high GC Gram+)	3	0	0	0	0	0	0	1	0	0	0
GCF_001687105.1	Yangia sp. CCB-MM3 (a-proteobacteria)	12	0	0	0	1	0	0	0	0	0	0
GCF_008462425.1	Escherichia coli O157 (E. coli)	9	0	0	1	0	0	0	0	0	0	0
GCF_007814525.1	Staphylococcus chromogenes (firmicutes)	7	0	0	2	0	0	0	0	0	0	0
GCF_004919185.1	Salmonella enterica subsp. enterica serovar 1,4,[5],12:i:- (enterobacteria)	9	0	0	0	0	0	0	0	0	0	0
GCF_002859525.1	Pasteurella multocida (g-proteobacteria)	6	0	0	0	0	0	0	0	0	0	0
GCF_000484495.2	Pseudomonas aeruginosa PAO1-VE2 (g-proteobacteria)	12	0	0	0	0	0	0	0	0	0	0
GCF_000756085.1	Burkholderia pseudomallei (b-proteobacteria)	12	0	0	0	1	0	0	0	0	0	0
GCF_012562965.1	Enterobacteriaceae endosymbiont of Plateumaris rustica (enterobacteria)	3	0	0	0	0	0	0	0	0	0	0
GCF_000012365.1	Burkholderia thailandensis E264 (b-proteobacteria)	13	0	0	0	1	0	0	0	0	0	0
GCF_902166415.1	Klebsiella michiganensis (enterobacteria)	11	0	0	0	4	0	0	0	0	0	0
GCF_900637855.1	Neisseria animaloris (b-proteobacteria)	5	0	0	1	0	0	0	0	0	0	0
GCF_007990365.1	Leptotrichia trevisanii (fusobacteria)	4	0	0	3	0	0	0	0	0	0	0
GCF_001704355.1	Bordetella bronchiseptica (b-proteobacteria)	7	0	0	0	3	0	0	0	0	0	0
GCF_000148935.1	Pantoea vagans C9-1 (enterobacteria)	8	0	0	0	2	0	0	0	0	0	0
GCF_002442555.1	Pseudomonas mendocina (g-proteobacteria)	7	0	0	0	1	0	0	1	0	0	0
GCF_008032475.1	Helicobacter pylori (e-proteobacteria)	3	0	0	1	0	0	0	0	0	0	0
GCF_005537135.1	Salmonella enterica subsp. enterica serovar Rough O:-:- (enterobacteria)	9	0	0	0	0	0	0	0	0	0	0
GCF_012593885.1	Streptococcus agalactiae 515 (firmicutes)	4	0	0	0	0	0	0	0	0	0	0
GCF_000016165.1	Desulfotomaculum reducens MI-1 (firmicutes)	8	0	0	0	0	0	0	2	0	0	0
GCF_014899645.1	Mycobacterium tuberculosis (high GC Gram+)	9	0	0	0	0	0	0	0	0	0	0
GCF_011068285.1	Muricauda sp. 501str8 (CFB group bacteria)	5	0	0	0	0	0	0	1	0	0	0
GCF_013426895.1	Paraburkholderia sp. PGU16 (b-proteobacteria)	11	0	1	0	4	0	0	0	0	0	0
GCF_014070455.1	Gordonia rubripertincta (high GC Gram+)	7	0	0	0	0	0	0	0	0	0	0
GCF_009626715.1	Bordetella parapertussis (b-proteobacteria)	6	0	0	0	3	0	0	0	0	0	0
GCF_000833085.1	Bacillus thuringiensis (firmicutes)	11	0	0	0	0	0	0	1	0	0	0
GCF_001280925.1	Klebsiella quasipneumoniae (enterobacteria)	11	0	0	1	0	0	0	0	0	0	0
GCF_002838365.1	Bifidobacterium breve (high GC Gram+)	3	0	0	0	0	0	0	0	0	0	0
GCF_002005305.1	Shewanella psychrophila (g-proteobacteria)	7	0	0	0	2	0	0	0	0	0	0
GCF_000253335.1	Streptococcus salivarius CCHSS3 (firmicutes)	5	0	0	1	0	0	0	0	0	0	0
GCF_004023395.2	Xylella fastidiosa subsp. multiplex (g-proteobacteria)	3	0	0	0	1	0	0	0	0	0	0
GCF_011996525.1	Mycoplasma bovis (mycoplasmas)	2	0	0	0	0	0	0	0	0	0	0
GCF_900107895.1	Leifsonia sp. 21MFCrub1.1 (high GC Gram+)	5	0	0	0	1	0	0	0	0	0	0
GCF_003076475.1	Flavobacterium kingsejongi (CFB group bacteria)	4	0	0	1	0	1	1	1	0	0	0
GCF_004114895.1	Corynebacterium pelargi (high GC Gram+)	5	0	0	1	0	0	0	0	0	0	0
GCF_003070865.1	Corynebacterium sp. 2184 (high GC Gram+)	5	0	0	0	0	0	0	0	0	0	0
GCF_000521695.1	Mannheimia varigena USDA-ARS-USMARC-1312 (g-proteobacteria)	6	0	0	0	0	0	0	1	0	0	0
GCF_000348765.2	Hydrogenobaculum sp. SN (aquificales)	2	0	0	1	0	0	0	0	0	0	0
GCF_000161355.1	Bacillus cereus AH676 (firmicutes)	10	0	1	1	0	0	0	2	0	0	0
GCF_900324315.1	Staphylococcus aureus (firmicutes)	7	0	0	3	0	0	0	1	0	0	0
GCF_014218155.1	Streptococcus agalactiae (firmicutes)	4	0	0	0	0	0	0	0	0	0	0
GCF_001522135.2	Burkholderia oklahomensis C6786 (b-proteobacteria)	11	0	0	0	1	0	0	0	0	0	0
GCF_014541045.1	Escherichia coli (E. coli)	9	0	0	0	0	0	0	0	0	0	0
GCF_001602215.1	Rickettsia prowazekii (a-proteobacteria)	4	0	0	0	0	0	0	0	0	0	0
GCF_003999775.1	Escherichia coli (E. coli)	11	0	0	0	0	0	0	0	0	0	0
GCF_000967305.2	Alcaligenes faecalis (b-proteobacteria)	8	0	0	0	0	0	0	0	0	0	0
GCF_002286175.1	Bordetella pertussis (b-proteobacteria)	5	0	0	0	3	0	0	0	0	0	0
GCF_015288605.1	Klebsiella pneumoniae (enterobacteria)	11	1	0	1	0	0	0	0	0	0	0
GCF_013137895.1	Hymenobacter sp. TS19 (CFB group bacteria)	6	0	0	0	2	0	0	0	0	0	0
GCF_002872415.1	Bacteriovorax stolpii (proteobacteria)	9	0	0	0	0	0	0	0	0	0	0
GCF_010443215.1	Pasteurella multocida (g-proteobacteria)	6	0	0	0	0	0	0	0	0	0	0
GCF_001900735.1	Escherichia coli (E. coli)	9	0	0	0	0	0	0	0	0	0	0
GCF_000018945.1	Thermotoga neapolitana DSM 4359 (thermotogales)	7	0	0	3	0	0	0	0	0	0	0
GCF_000020705.1	Salmonella enterica subsp. enterica serovar Heidelberg str. SL476 (enterobacteria)	9	0	0	0	0	0	0	0	0	0	0
GCF_900093775.1	Bacillus glycinifermentans (firmicutes)	12	0	0	1	2	0	0	1	0	0	0
GCF_001697705.1	Neisseria meningitidis (b-proteobacteria)	4	0	0	0	0	0	0	1	0	0	0
GCF_002949455.1	Shigella boydii (enterobacteria)	11	0	0	1	0	0	0	0	0	0	0
GCF_005954605.1	Escherichia coli (E. coli)	9	0	0	0	0	0	0	0	0	0	0
GCF_003671915.1	Alcaligenes aquatilis (b-proteobacteria)	8	0	0	0	0	0	0	0	0	0	0
GCF_000024705.1	Geobacillus sp. Y412MC61 (firmicutes)	9	0	0	0	1	0	0	1	0	0	0
GCF_012278675.1	Escherichia coli (E. coli)	9	0	0	1	0	0	0	0	0	0	0
GCF_002865745.1	Clostridium botulinum (firmicutes)	9	0	0	3	0	0	0	1	0	0	0
GCF_001316565.3	Klebsiella pneumoniae subsp. pneumoniae (enterobacteria)	11	1	0	1	0	0	0	0	0	0	0
GCF_001998805.1	Leuconostoc garlicum (firmicutes)	1	0	0	0	0	0	0	1	0	0	0
GCF_004114735.1	Streptococcus thermophilus (firmicutes)	5	0	0	1	0	0	0	0	0	0	0
GCF_006165245.1	Salmonella enterica subsp. enterica serovar Agona (enterobacteria)	9	0	0	0	0	0	0	0	0	0	0
GCF_006337085.1	Sutterella faecalis (b-proteobacteria)	4	0	0	0	0	0	0	0	0	0	0
GCF_008727155.1	Escherichia coli O157 (E. coli)	9	0	1	1	0	0	0	0	0	0	0
GCF_000012045.1	Staphylococcus aureus subsp. aureus COL (firmicutes)	7	0	0	2	0	0	0	1	0	0	0
GCF_008728875.1	Lactococcus lactis subsp. lactis bv. diacetylactis (firmicutes)	4	0	0	1	0	0	0	0	0	0	0
GCF_002368075.1	Sphaerospermopsis kisseleviana NIES-73 (cyanobacteria)	14	2	1	5	1	0	0	0	1	1	0
GCF_001644625.1	Listeria monocytogenes (firmicutes)	8	0	0	0	2	0	0	1	0	0	0
GCF_005234115.1	Elizabethkingia sp. 2-6 (CFB group bacteria)	7	0	0	0	0	0	0	0	0	0	0
GCF_007431545.1	Salmonella enterica subsp. enterica serovar Typhimurium (enterobacteria)	9	0	0	0	0	0	0	0	0	0	0
GCF_001506405.1	Campylobacter jejuni (e-proteobacteria)	6	0	0	1	0	0	0	1	0	0	0
GCF_000750255.1	Salmonella enterica subsp. enterica serovar Enteritidis (enterobacteria)	9	0	0	0	0	0	0	0	0	0	0
GCF_902810305.1	Escherichia coli (E. coli)	10	0	0	1	0	0	0	0	0	0	0
GCF_003815075.1	Klebsiella pneumoniae (enterobacteria)	11	0	0	1	0	0	0	0	0	0	0
GCF_003097575.1	Helicobacter apodemus (e-proteobacteria)	6	0	1	1	0	0	0	0	1	0	0
GCF_001936375.1	Bacillus anthracis (firmicutes)	12	0	2	1	0	0	0	2	0	0	0
GCF_000342025.1	Bacillus thuringiensis DAR 81934 (firmicutes)	12	0	0	1	0	0	0	1	0	0	0
GCF_000011885.1	Salmonella enterica subsp. enterica serovar Paratyphi A str. ATCC 9150 (enterobacteria)	10	0	0	0	0	0	0	0	0	0	0
GCF_002055765.1	Klebsiella pneumoniae (enterobacteria)	11	0	0	2	0	0	0	0	0	0	0
GCF_001454905.1	Listeria monocytogenes ATCC 19117 (firmicutes)	8	0	0	0	2	0	0	1	0	0	0
GCF_007954485.1	Acinetobacter pittii (g-proteobacteria)	7	0	0	0	0	0	0	0	0	0	0
GCF_007633355.1	Pseudomonas sp. BJP69 (g-proteobacteria)	7	0	0	0	0	0	0	0	0	0	0
GCF_002874965.1	Pseudomonas sp. NC02 (g-proteobacteria)	10	0	0	0	1	0	0	1	0	0	0
GCF_000017705.1	Vibrio campbellii ATCC BAA-1116 (g-proteobacteria)	7	0	0	1	0	0	0	0	0	0	0
GCF_009664815.1	Legionella pneumophila (g-proteobacteria)	5	0	0	0	0	0	0	0	0	0	0
GCF_000783675.2	Enterobacter cloacae complex sp. (enterobacteria)	9	0	0	0	0	0	0	0	0	0	0
GCF_003952785.1	Acinetobacter johnsonii (g-proteobacteria)	6	0	0	0	0	0	0	0	0	0	0
GCF_001594265.1	Aggregatibacter actinomycetemcomitans (g-proteobacteria)	6	0	0	0	0	0	0	0	0	0	0
GCF_013267575.1	Staphylococcus hominis (firmicutes)	7	0	0	2	0	0	0	0	0	0	0
GCF_900187185.1	Chryseobacterium taklimakanense (CFB group bacteria)	5	0	0	0	0	0	0	1	0	0	0
GCF_006365335.1	Salmonella enterica (enterobacteria)	9	0	0	0	0	0	0	0	0	0	0
GCF_000236065.1	Burkholderia sp. YI23 (b-proteobacteria)	13	0	1	0	1	0	0	0	0	0	0
GCF_005162405.1	Streptococcus pyogenes (firmicutes)	4	0	0	0	0	0	0	1	0	0	0
GCF_001028645.1	Staphylococcus capitis subsp. capitis (firmicutes)	8	0	0	2	0	0	0	0	0	0	0
GCF_000019305.1	Clostridium botulinum B1 str. Okra (firmicutes)	9	0	0	2	0	0	0	1	0	0	0
GCF_001654435.1	Pseudomonas citronellolis (g-proteobacteria)	8	0	1	0	1	0	0	1	0	0	0
GCF_005161465.1	Streptococcus pyogenes (firmicutes)	4	0	0	1	0	0	0	1	0	0	0
GCF_008151785.1	[Clostridium] hiranonis (firmicutes)	6	0	0	2	0	0	0	0	0	0	0
GCF_900478025.1	Streptococcus pasteurianus (firmicutes)	4	0	0	0	0	0	0	0	0	0	0
GCF_013731735.1	Klebsiella pneumoniae (enterobacteria)	11	0	0	2	0	0	0	0	0	0	0
GCF_001456055.3	Klebsiella pneumoniae (enterobacteria)	11	0	0	1	0	0	0	0	0	0	0
GCF_000262465.1	Frankia sp. QA3 (high GC Gram+)	11	0	0	0	1	0	0	1	0	0	0
GCF_002892855.1	Vibrio cholerae (g-proteobacteria)	7	0	0	0	0	0	0	0	0	0	0
GCF_003663765.1	Salmonella enterica subsp. enterica serovar Enteritidis (enterobacteria)	9	0	0	0	0	0	0	0	0	0	0
GCF_001318405.1	Enterococcus cecorum (firmicutes)	4	0	0	1	0	0	0	1	0	0	0
GCF_003429205.1	Pseudomonas aeruginosa (g-proteobacteria)	12	0	0	0	0	0	0	0	0	0	0
GCF_006547145.1	Actinomadura sp. WMMA1423 (high GC Gram+)	18	0	0	0	0	0	0	0	0	0	0
GCF_000265095.1	Bifidobacterium bifidum BGN4 (high GC Gram+)	3	0	0	0	0	0	0	0	0	0	0
GCF_002903405.1	Aeromonas sp. ASNIH3 (g-proteobacteria)	8	0	1	0	0	0	0	0	0	0	0
GCF_001647835.1	[Haemophilus] ducreyi (g-proteobacteria)	7	0	0	0	0	0	0	0	0	0	0
GCF_002812505.1	Streptococcus agalactiae (firmicutes)	4	0	0	0	0	0	0	0	0	0	0
GCF_000218875.1	Zymomonas mobilis subsp. pomaceae ATCC 29192 (a-proteobacteria)	9	0	0	0	0	0	0	0	0	0	0
GCF_900249855.1	Cupriavidus taiwanensis (b-proteobacteria)	13	0	0	1	3	0	0	0	0	0	0
GCF_008642375.1	Streptomyces venezuelae (high GC Gram+)	13	0	0	0	3	0	0	0	0	0	0
GCF_015601545.1	Streptomyces albidoflavus (high GC Gram+)	9	0	0	1	0	0	0	0	0	0	0
GCF_013343005.1	Candidatus Reidiella endopervernicosa (g-proteobacteria)	7	0	0	0	0	0	0	0	0	0	0
GCF_012052085.1	Salmonella enterica subsp. enterica serovar Indiana (enterobacteria)	9	0	0	0	0	0	0	0	0	0	0
GCF_000419405.1	Acinetobacter baumannii BJAB0715 (g-proteobacteria)	8	0	0	0	0	0	0	0	0	0	0
GCF_000240325.1	Klebsiella michiganensis KCTC 1686 (enterobacteria)	12	0	0	1	3	0	0	0	0	0	0
GCF_001854345.1	Bacillus velezensis (firmicutes)	12	0	0	1	0	0	0	1	0	0	0
GCF_003721495.1	Streptomyces sp. ADI95-16 (high GC Gram+)	9	0	0	0	1	0	0	0	0	0	0
GCF_900698915.1	Buchnera aphidicola (Cinara curvipes) (enterobacteria)	2	0	0	0	0	0	0	0	0	0	0
GCF_012277295.1	Wolbachia endosymbiont of Ctenocephalides felis wCfeT (a-proteobacteria)	5	0	0	1	0	0	0	1	0	0	0
GCF_002238375.1	Campylobacter jejuni (e-proteobacteria)	7	0	0	0	0	0	0	1	0	0	0
GCF_900636965.1	Lactobacillus rhamnosus (firmicutes)	4	0	0	0	0	0	0	1	0	0	0
GCF_900324065.1	Staphylococcus aureus (firmicutes)	7	0	0	3	0	0	0	1	0	0	0
GCF_014109865.1	Aeromonas media (g-proteobacteria)	7	0	0	0	0	0	0	0	0	0	0
GCF_000486815.2	Salmonella enterica subsp. enterica serovar Oranienburg str. 0250 (enterobacteria)	9	0	0	0	0	0	0	0	0	0	0
GCF_003691655.1	Haemophilus influenzae (g-proteobacteria)	6	0	0	0	0	0	0	1	0	0	0
GCF_001857945.1	Paenibacillus crassostreae (firmicutes)	9	0	0	1	3	0	0	0	0	0	0
GCF_002197425.1	Streptococcus agalactiae (firmicutes)	4	0	0	0	0	0	0	0	0	0	0
GCF_002953795.1	Escherichia coli (E. coli)	9	0	0	0	0	0	0	0	0	0	0
GCF_003611035.1	Cryobacterium soli (high GC Gram+)	9	0	0	1	1	0	0	0	0	0	0
GCF_000152245.2	Eubacterium callanderi (firmicutes)	9	0	0	0	0	0	0	0	0	0	0
GCF_004014735.1	Escherichia coli (E. coli)	9	1	0	1	0	0	0	0	0	0	0
GCF_000148625.1	Mycoplasma fermentans JER (mycoplasmas)	1	0	0	0	0	0	0	0	0	0	0
GCF_004089895.1	Kosakonia cowanii (enterobacteria)	9	0	0	0	0	0	0	0	0	0	0
GCF_009738085.1	Enterobacter hormaechei (enterobacteria)	10	0	1	0	1	0	0	0	0	0	0
GCF_004636865.1	Bordetella pertussis (b-proteobacteria)	5	0	0	0	3	0	0	0	0	0	0
GCF_009763165.1	Vibrio parahaemolyticus (g-proteobacteria)	9	0	0	1	2	0	0	0	0	0	0
GCF_000213805.1	Pseudomonas fulva 12-X (g-proteobacteria)	9	0	0	0	1	0	0	0	0	0	0
GCF_003330825.1	Paraburkholderia terricola (b-proteobacteria)	8	0	0	0	3	0	0	0	0	0	0
GCF_003665675.1	Citrobacter freundii (enterobacteria)	10	0	0	1	0	0	0	0	0	0	0
GCF_001278805.1	Bacillus sp. FJAT-18017 (firmicutes)	16	1	1	4	1	1	1	3	1	1	1
GCF_000623895.2	Salmonella enterica subsp. enterica serovar Enteritidis str. SA20093538 (enterobacteria)	9	0	0	0	0	0	0	0	0	0	0
GCF_900637615.1	Bordetella hinzii (b-proteobacteria)	7	0	0	0	2	0	0	0	0	0	0
GCF_000448565.1	Streptococcus sp. HSISM1 (firmicutes)	4	0	0	0	0	0	0	0	0	0	0
GCF_003324975.1	Salmonella enterica (enterobacteria)	9	0	0	0	0	0	0	0	0	0	0
GCF_014279875.1	Synechococcus sp. MEDNS5 (cyanobacteria)	6	0	0	0	1	0	0	0	0	0	0
GCF_000973065.1	Limnospira indica PCC 8005 (cyanobacteria)	10	2	1	7	1	0	0	0	1	0	0
GCF_900275645.1	Listeria monocytogenes (firmicutes)	8	0	0	0	2	0	0	1	0	0	0
GCF_015287155.1	Klebsiella variicola (enterobacteria)	13	0	0	1	0	0	0	0	0	0	0
GCF_000317105.1	Oscillatoria acuminata PCC 6304 (cyanobacteria)	11	3	1	2	1	0	0	0	1	1	0
GCF_015169775.1	Novosphingobium sp. ES2-1 (a-proteobacteria)	9	0	0	0	0	0	0	0	0	0	0
GCF_002073975.1	Rhodovulum sp. MB263 (a-proteobacteria)	10	0	0	0	0	0	0	0	0	0	0
GCF_000819525.2	Mannheimia haemolytica USDA-ARS-USMARC-184 (g-proteobacteria)	6	0	0	0	0	0	0	0	0	0	0
GCF_003184265.1	Acidiferrobacter sp. SPIII_3 (g-proteobacteria)	6	0	0	0	0	0	0	0	0	0	0
GCF_002009195.1	Bacillus megaterium (firmicutes)	11	0	0	0	0	0	0	5	0	0	0
GCF_014858935.1	Leptospira interrogans serovar Bataviae (bacteria)	4	0	0	1	0	0	0	0	0	0	0
GCF_900327855.1	Bordetella pertussis (b-proteobacteria)	5	0	0	0	3	0	0	0	0	0	0
GCF_000452445.2	Pseudomonas syringae pv. pisi str. PP1 (g-proteobacteria)	9	0	0	0	0	0	0	0	0	0	0
GCF_008926105.1	Escherichia coli (E. coli)	9	0	0	1	0	0	0	0	0	0	0
GCF_003004295.1	Legionella pneumophila subsp. pneumophila (g-proteobacteria)	4	0	0	0	0	0	0	0	0	0	0
GCF_001118185.2	Salmonella enterica subsp. enterica serovar Typhi (enterobacteria)	9	1	0	0	0	0	0	0	0	0	0
GCF_000019745.1	Polynucleobacter necessarius STIR1 (b-proteobacteria)	7	0	0	0	0	0	0	0	0	0	0
GCF_007833915.1	Micromonospora sp. HM134 (high GC Gram+)	14	0	0	0	1	0	0	1	0	0	0
GCF_002951915.1	Paenibacillus larvae subsp. larvae (firmicutes)	9	2	0	2	0	1	0	0	0	0	0
GCF_002312985.1	Clostridium perfringens (firmicutes)	8	1	1	8	1	1	1	1	1	1	1
GCF_001895785.1	Mycobacterium tuberculosis (high GC Gram+)	9	0	0	0	0	0	0	0	0	0	0
GCF_003584645.1	Methylocaldum marinum (g-proteobacteria)	14	0	0	0	0	0	0	0	0	0	0
GCF_002197265.1	Streptococcus agalactiae (firmicutes)	4	0	0	0	0	0	0	0	0	0	0
GCF_001750065.2	Mycobacterium chimaera (high GC Gram+)	8	0	0	0	0	0	0	0	0	0	0
GCF_004001265.1	Actinoplanes sp. OR16 (high GC Gram+)	17	0	0	1	0	0	0	1	0	0	0
GCF_900105155.1	Pseudomonas prosekii (g-proteobacteria)	10	0	0	0	0	0	0	1	0	0	0
GCF_000406225.1	Dickeya zeae NCPPB 3531 (enterobacteria)	7	0	0	0	2	0	0	0	0	0	0
GCF_000496635.1	Exiguobacterium sp. MH3 (firmicutes)	7	0	0	1	0	0	0	0	0	0	0
GCF_900475365.1	Streptococcus sobrinus (firmicutes)	4	0	0	0	0	0	0	1	0	0	0
GCF_000255295.1	Corallococcus coralloides DSM 2259 (d-proteobacteria)	13	0	0	0	0	0	0	0	0	0	0
GCF_003344465.1	Escherichia coli (E. coli)	10	0	0	0	0	0	0	0	0	0	0
GCF_002741805.1	Borrelia miyamotoi (spirochetes)	2	0	0	3	0	0	0	0	0	0	0
GCF_002442915.1	Staphylococcus pasteuri (firmicutes)	7	0	0	3	0	0	0	1	0	0	0
GCF_004847545.1	Salmonella enterica subsp. enterica serovar Bareilly str. CFSAN000970 (enterobacteria)	9	0	0	0	0	0	0	0	0	0	0
GCF_002073355.2	Streptococcus intermedius (firmicutes)	4	0	0	0	0	0	0	1	0	0	0
GCF_004135455.2	Bacillus velezensis (firmicutes)	13	0	0	2	0	0	0	1	0	0	0
GCF_902166405.1	Enterobacter hormaechei (enterobacteria)	10	0	0	0	1	0	0	0	0	0	0
GCF_000495495.1	Anaplasma marginale str. Gypsy Plains (a-proteobacteria)	3	0	0	0	0	0	0	0	0	0	0
GCF_003591615.1	Acinetobacter baumannii (g-proteobacteria)	8	0	0	0	0	0	0	0	0	0	0
GCF_003711085.1	Arcobacter peruensis (e-proteobacteria)	8	0	1	4	0	0	0	1	1	0	0
GCF_006968915.1	Brasilonema octagenarum UFV-E1 (cyanobacteria)	14	1	1	3	1	0	0	0	1	1	0
GCF_000747345.1	Bacillus sp. X1(2014) (firmicutes)	9	0	0	3	0	0	0	2	0	0	0
GCF_008931245.1	Salmonella enterica (enterobacteria)	9	0	1	0	0	0	0	0	0	0	0
GCF_000011985.1	Lactobacillus acidophilus NCFM (firmicutes)	3	0	0	0	0	0	0	1	0	0	0
GCF_004637185.1	Bordetella pertussis (b-proteobacteria)	5	0	0	0	3	0	0	0	0	0	0
GCF_900105135.1	Gramella sp. MAR_2010_147 (CFB group bacteria)	8	0	0	0	5	0	0	0	0	0	0
GCF_002895225.1	Lactococcus lactis subsp. lactis (firmicutes)	4	0	0	1	0	0	0	0	0	0	0
GCF_001718355.1	Burkholderia ubonensis (b-proteobacteria)	10	0	0	0	1	0	0	0	0	0	0
GCF_000011545.1	Burkholderia pseudomallei K96243 (b-proteobacteria)	12	0	0	0	1	0	0	0	0	0	0
GCF_002140055.1	Vibrio campbellii (g-proteobacteria)	8	3	0	2	0	0	0	0	0	0	0
GCF_002953075.1	Escherichia coli (E. coli)	9	0	0	0	0	0	0	0	0	0	0
GCF_013740655.1	Enterobacter hormaechei (enterobacteria)	10	0	0	0	1	0	0	0	0	0	0
GCF_009730455.1	Cupriavidus metallidurans (b-proteobacteria)	12	0	2	2	7	0	0	0	0	0	0
GCF_000626335.1	Salmonella enterica subsp. enterica serovar Enteritidis str. EC20111175 (enterobacteria)	9	0	0	0	0	0	0	0	0	0	0
GCF_900639575.1	Enterococcus faecium (firmicutes)	6	0	0	1	5	0	0	0	0	0	0
GCF_014250335.1	Salmonella enterica subsp. enterica serovar Typhimurium (enterobacteria)	9	0	0	0	0	0	0	0	0	0	0
GCF_001985125.1	Bordetella pertussis (b-proteobacteria)	5	0	0	0	3	0	0	0	0	0	0
GCF_001932715.1	Streptococcus agalactiae (firmicutes)	4	0	0	0	0	0	0	0	0	0	0
GCF_000746805.1	Mycobacterium tuberculosis H37RvAE (high GC Gram+)	9	0	0	0	0	0	0	0	0	0	0
GCF_003076375.1	Staphylococcus simulans (firmicutes)	9	0	0	2	0	0	0	1	0	0	0
GCF_012934675.1	Escherichia coli (E. coli)	9	1	0	1	0	0	0	0	0	0	0
GCF_010918195.1	Acinetobacter indicus (g-proteobacteria)	6	0	0	0	0	0	0	0	0	0	0
GCF_003856375.1	Glaciecola sp. THG-3.7 (g-proteobacteria)	6	0	0	1	0	0	0	0	0	0	0
GCF_900104735.1	Pseudomonas lini (g-proteobacteria)	9	0	0	0	0	0	0	1	0	0	0
GCF_000828635.1	Sulfuritalea hydrogenivorans sk43H (b-proteobacteria)	6	0	0	0	0	0	0	0	0	0	0
GCF_014961485.1	Klebsiella pneumoniae (enterobacteria)	11	0	0	1	0	0	0	0	0	0	0
GCF_000213155.1	Cutibacterium acnes 266 (high GC Gram+)	3	0	0	0	0	0	0	1	0	0	0
GCF_013828645.1	Citrobacter freundii (enterobacteria)	10	0	0	0	0	0	0	0	0	0	0
GCF_015285825.1	Klebsiella quasipneumoniae (enterobacteria)	13	0	0	1	1	0	0	0	0	0	0
GCF_004117055.1	Brevibacillus agri (firmicutes)	11	1	1	2	1	1	2	1	1	1	1
GCF_000023625.1	Mycobacterium tuberculosis KZN 1435 (high GC Gram+)	9	0	0	0	0	0	0	0	0	0	0
GCF_001989115.1	Bordetella pertussis (b-proteobacteria)	5	0	0	0	3	0	0	0	0	0	0
GCF_000283975.1	Melissococcus plutonius DAT561 (firmicutes)	6	0	0	1	2	0	0	1	0	0	0
GCF_007964805.1	Mannheimia haemolytica (g-proteobacteria)	6	0	0	0	0	0	0	0	0	0	0
GCF_003063625.1	Catenovulum sp. CCB-QB4 (g-proteobacteria)	6	0	0	0	3	0	0	0	0	0	0
GCF_002504125.1	Salmonella enterica subsp. enterica (enterobacteria)	9	0	0	0	0	0	0	0	0	0	0
GCF_014252115.1	Blattabacterium cuenoti (CFB group bacteria)	3	0	0	0	0	0	0	1	0	0	0
GCF_001988315.1	Bordetella pertussis (b-proteobacteria)	5	0	0	0	3	0	0	0	0	0	0
GCF_000024265.1	Eggerthella lenta DSM 2243 (actinobacteria)	13	0	0	0	0	0	0	1	0	0	0
GCF_004005995.1	Devosia sp. 1566 (a-proteobacteria)	9	0	0	0	0	0	0	0	0	0	0
GCF_001578205.1	Bacillus pumilus (firmicutes)	10	0	0	2	2	0	0	1	0	0	0
GCF_002201955.1	Bacillus subtilis subsp. subtilis (firmicutes)	12	0	0	0	3	0	0	1	0	0	0
GCF_001307565.1	Bordetella pertussis (b-proteobacteria)	5	0	0	0	3	0	0	0	0	0	0
GCF_000959165.1	Burkholderia mallei (b-proteobacteria)	12	0	0	0	1	0	0	0	0	0	0
GCF_013010385.1	Mycobacterium tuberculosis (high GC Gram+)	9	0	0	0	0	0	0	0	0	0	0
GCF_009627195.1	Bordetella holmesii (b-proteobacteria)	8	0	0	0	3	0	0	0	0	0	0
GCF_012562465.1	Ralstonia solanacearum (b-proteobacteria)	9	0	0	0	4	0	0	1	0	0	0
GCF_013341435.1	Staphylococcus saprophyticus (firmicutes)	8	0	0	1	0	0	0	0	0	0	0
GCF_009662455.1	Bacillus subtilis (firmicutes)	13	0	0	0	3	0	0	1	0	0	0
GCF_001465275.1	Paenibacillus sp. 32O-W (firmicutes)	11	0	0	3	0	0	0	0	0	0	0
GCF_005706435.1	Staphylococcus haemolyticus (firmicutes)	7	0	0	2	0	0	0	0	0	0	0
GCF_003013635.1	Clostridium tetani (firmicutes)	7	0	0	2	0	0	0	0	0	0	0
GCF_001951255.1	Campylobacter jejuni (e-proteobacteria)	6	0	0	1	0	0	0	1	0	0	0
GCF_000012245.1	Pseudomonas syringae pv. syringae B728a (g-proteobacteria)	9	0	0	1	0	0	0	0	0	0	0
GCF_009734325.1	Vibrio parahaemolyticus (g-proteobacteria)	9	0	0	0	2	0	0	0	0	0	0
GCF_002289205.1	Streptococcus agalactiae (firmicutes)	4	0	0	0	0	0	0	0	0	0	0
GCF_015209765.1	Lysobacter sp. H23M47 (g-proteobacteria)	4	0	0	0	0	0	0	0	0	0	0
GCF_005854025.1	Klebsiella pneumoniae (enterobacteria)	11	0	0	1	0	0	0	0	0	0	0
GCF_003957355.1	Pediococcus acidilactici (firmicutes)	4	0	0	0	0	0	0	0	0	0	0
GCF_003047125.1	Vibrio vulnificus Env1 (g-proteobacteria)	8	0	0	0	0	0	0	0	0	0	0
GCF_001605505.1	Bordetella pertussis (b-proteobacteria)	5	0	0	0	3	0	0	0	0	0	0
GCF_001314305.1	Stenotrophomonas acidaminiphila (g-proteobacteria)	4	0	0	0	0	0	0	1	0	0	0
GCF_000215895.1	Shewanella baltica OS117 (g-proteobacteria)	6	0	0	1	0	0	0	0	0	0	0
GCF_000497425.1	Streptomyces niveus NCIMB 11891 (high GC Gram+)	12	0	0	0	0	0	0	2	0	0	0
GCF_009939645.1	Campylobacter jejuni (e-proteobacteria)	7	0	0	0	0	0	0	0	0	0	0
GCF_009937825.1	Lactiplantibacillus plantarum (firmicutes)	4	0	0	0	0	0	0	1	0	0	0
GCF_000219275.1	Acinetobacter lwoffii WJ10621 (g-proteobacteria)	4	0	0	0	0	0	0	0	0	0	0
GCF_003308955.1	Escherichia coli (E. coli)	9	0	0	1	0	0	0	0	0	0	0
GCF_009731575.1	Akkermansia muciniphila (verrucomicrobia)	4	0	0	1	0	0	0	1	0	0	0
GCF_003352105.1	Sulfitobacter sp. SK025 (a-proteobacteria)	7	0	0	0	0	0	0	0	0	0	0
GCF_001465815.1	Bacillus subtilis subsp. subtilis (firmicutes)	12	0	0	0	3	0	0	1	0	0	0
GCF_001989155.1	Bordetella pertussis (b-proteobacteria)	5	0	0	0	3	0	0	0	0	0	0
GCF_001988555.1	Bordetella pertussis (b-proteobacteria)	5	0	0	0	3	0	0	0	0	0	0
GCF_004193895.1	Staphylococcus aureus (firmicutes)	7	0	0	3	0	0	0	1	0	0	0
GCF_000829015.1	Clostridium botulinum (firmicutes)	9	0	0	3	0	0	0	1	0	0	0
GCF_013408755.1	Klebsiella pneumoniae (enterobacteria)	10	0	0	1	0	0	0	0	0	0	0
GCF_002761255.1	Enterococcus faecium (firmicutes)	6	0	0	1	5	0	0	0	0	0	0
GCF_000334405.1	Blattabacterium sp. (Blatta orientalis) str. Tarazona (CFB group bacteria)	3	0	0	0	0	0	0	1	0	0	0
GCF_014169295.1	Enterobacter cloacae (enterobacteria)	9	1	1	0	0	0	0	0	0	0	0
GCF_007113425.2	Streptomyces sp. RLB3-17 (high GC Gram+)	12	0	0	1	3	0	0	0	0	0	0
GCF_000219725.1	Treponema caldarium DSM 7334 (spirochetes)	7	0	0	1	2	0	0	0	0	0	0
GCF_013374295.1	Escherichia coli (E. coli)	10	1	1	1	1	1	1	1	1	1	1
GCF_007978905.1	Mannheimia haemolytica (g-proteobacteria)	6	0	0	0	0	0	0	0	0	0	0
GCF_001986475.1	Bordetella pertussis (b-proteobacteria)	5	0	0	0	3	0	0	0	0	0	0
GCF_000730255.1	Streptococcus agalactiae (firmicutes)	4	0	0	0	0	0	0	0	0	0	0
GCF_003402915.1	Pasteurella multocida (g-proteobacteria)	6	0	0	0	0	0	0	0	0	0	0
GCF_002205475.1	Serratia marcescens (enterobacteria)	10	0	0	0	0	0	0	0	0	0	0
GCF_900087795.2	Neisseria gonorrhoeae (b-proteobacteria)	4	0	0	0	0	0	0	1	0	0	0
GCF_005377825.1	Klebsiella pneumoniae (enterobacteria)	11	0	0	1	0	0	0	0	0	0	0
GCF_009296125.1	Leuconostoc gelidum subsp. gasicomitatum (firmicutes)	2	0	0	0	0	0	0	0	0	0	0
GCF_900110095.1	Leifsonia sp. 467MF (high GC Gram+)	5	0	0	0	1	0	0	0	0	0	0
GCF_002357535.1	Helicobacter pylori (e-proteobacteria)	3	0	0	1	0	0	0	1	0	0	0
GCF_000632945.1	Ehrlichia chaffeensis str. Wakulla (a-proteobacteria)	3	0	0	0	0	0	0	1	0	0	0
GCF_003956385.1	Escherichia coli (E. coli)	9	0	0	1	0	0	0	0	0	0	0
GCF_003193885.1	Staphylococcus aureus (firmicutes)	7	0	0	3	0	0	0	1	0	0	0
GCF_000980835.1	Corynebacterium kutscheri (high GC Gram+)	4	0	0	1	0	0	0	0	0	0	0
GCF_002180315.1	Klebsiella pneumoniae (enterobacteria)	11	0	1	1	0	0	0	0	0	0	0
GCF_006542605.1	Porphyrobacter sp. YT40 (a-proteobacteria)	10	0	0	0	0	0	0	0	0	0	0
GCF_001039495.1	Bacillus coagulans (firmicutes)	10	0	0	0	0	0	0	0	0	0	0
GCF_002786655.1	Escherichia coli (E. coli)	10	0	0	0	0	0	0	0	0	0	0
GCF_001618685.1	Geobacillus subterraneus (firmicutes)	9	0	0	1	1	0	0	0	0	0	0
GCF_009734125.1	Lactobacillus delbrueckii (firmicutes)	4	0	0	0	0	0	0	0	0	0	0
GCF_000253135.1	Staphylococcus aureus subsp. aureus ECT-R 2 (firmicutes)	7	0	0	3	0	0	0	1	0	0	0
GCF_000011785.1	Histophilus somni 129PT (g-proteobacteria)	4	0	0	0	0	0	0	1	0	0	0
GCF_015571935.1	Acinetobacter baumannii (g-proteobacteria)	9	0	0	1	0	0	0	0	0	0	0
GCF_002139975.1	Xanthomonas citri pv. citri (g-proteobacteria)	4	0	0	0	3	0	0	0	0	0	0
GCF_008802915.1	Limosilactobacillus fermentum (firmicutes)	5	0	0	0	0	0	0	0	0	0	0
GCF_014679705.1	Geobacillus sp. 47C-IIb (firmicutes)	11	0	1	3	2	0	0	0	1	0	0
GCF_013487985.1	Aeromonas caviae (g-proteobacteria)	9	0	0	0	1	0	0	0	0	0	0
GCF_004009675.1	Bordetella pertussis (b-proteobacteria)	5	0	0	0	3	0	0	0	0	0	0
GCF_001618825.1	Mesorhizobium ciceri (a-proteobacteria)	16	0	0	0	0	0	0	0	0	0	0
GCF_003667965.1	Enterococcus faecium (firmicutes)	5	0	0	1	5	0	0	0	0	0	0
GCF_003347095.1	Francisella opportunistica (g-proteobacteria)	4	0	0	0	0	0	0	1	0	0	0
GCF_001267405.1	Moorella thermoacetica (firmicutes)	10	0	0	0	0	0	0	1	0	0	0
GCF_003017885.1	Escherichia coli (E. coli)	9	0	0	1	0	0	0	0	0	0	0
GCF_002951995.1	Stenotrophomonas acidaminiphila (g-proteobacteria)	4	0	0	0	0	0	0	1	0	0	0
GCF_902810345.1	Escherichia coli (E. coli)	9	0	0	0	0	0	0	0	0	0	0
GCF_000215705.1	Ramlibacter tataouinensis TTB310 (b-proteobacteria)	8	0	0	0	0	0	0	1	0	0	0
GCF_900635125.1	Klebsiella pneumoniae (enterobacteria)	11	0	0	1	0	0	0	0	0	0	0
GCF_014304715.1	Listeria monocytogenes (firmicutes)	8	0	0	0	2	0	0	0	0	0	0
GCF_004322755.1	Massilia albidiflava (b-proteobacteria)	10	0	0	0	9	0	0	1	0	0	0
GCF_002216065.1	Chryseobacterium sp. T16E-39 (CFB group bacteria)	4	0	0	1	0	0	0	0	0	0	0
GCF_900635145.1	Escherichia coli (E. coli)	9	1	0	1	0	0	0	0	0	0	0
GCF_001713455.1	Bosea sp. RAC05 (a-proteobacteria)	6	1	0	0	1	0	0	1	0	0	0
GCF_000210435.1	Clostridioides difficile M120 (firmicutes)	10	0	0	4	0	0	0	1	0	0	0
GCF_011801185.1	Brucella abortus RB51-AHVLA (a-proteobacteria)	7	0	0	0	0	0	0	0	0	0	0
GCF_900167985.1	Pseudomonas putida (g-proteobacteria)	10	0	0	1	0	0	0	0	0	0	0
GCF_009942155.1	Mycoplasma pneumoniae (mycoplasmas)	2	0	0	0	0	0	0	0	0	0	0
GCF_000828955.1	Helicobacter pylori NY40 (e-proteobacteria)	3	0	0	0	0	0	0	0	0	0	0
GCF_013462495.1	Vibrio cholerae (g-proteobacteria)	7	0	1	0	0	0	0	0	0	0	0
GCF_008124445.1	Salmonella enterica subsp. enterica serovar Bredeney (enterobacteria)	9	0	2	0	0	0	0	0	0	0	0
GCF_002902805.2	Acinetobacter pittii (g-proteobacteria)	7	0	0	0	0	0	0	0	0	0	0
GCF_011784425.1	Klebsiella variicola (enterobacteria)	13	1	1	2	2	1	1	1	1	1	1
GCF_008033075.1	Helicobacter pylori (e-proteobacteria)	3	0	0	0	0	0	0	0	0	0	0
GCF_002000745.1	Staphylococcus aureus (firmicutes)	7	0	0	3	0	0	0	1	0	0	0
GCF_000011865.1	Campylobacter jejuni RM1221 (e-proteobacteria)	7	0	0	1	0	0	0	0	0	0	0
GCF_000019385.1	Escherichia coli ATCC 8739 (E. coli)	9	0	0	1	0	0	0	0	0	0	0
GCF_002787545.1	Escherichia coli (E. coli)	10	0	0	0	0	0	0	0	0	0	0
GCF_002951295.1	Acinetobacter nosocomialis (g-proteobacteria)	7	0	0	0	0	0	0	0	0	0	0
GCF_002950055.1	Shigella dysenteriae (enterobacteria)	9	0	0	0	0	0	0	0	0	0	0
GCF_001042775.1	Xanthomonas oryzae pv. oryzicola (g-proteobacteria)	4	0	0	1	2	0	0	0	0	0	0
GCF_013402755.1	Mycoplasma hyopneumoniae (mycoplasmas)	3	0	0	0	0	0	0	0	0	0	0
GCF_001294575.1	Pseudomonas versuta (g-proteobacteria)	10	0	0	0	0	0	0	0	0	0	0
GCF_001664405.1	Rhizobium phaseoli (a-proteobacteria)	11	0	0	0	3	0	0	0	0	0	0
GCF_002953135.1	Sphingobium sp. SCG-1 (a-proteobacteria)	10	1	0	0	1	0	0	0	0	0	0
GCF_004322975.1	Citrobacter sp. ABFQG (enterobacteria)	10	0	0	1	0	0	0	0	0	0	0
GCF_000800255.1	Pseudomonas parafulva (g-proteobacteria)	9	0	0	0	0	0	0	1	0	0	0
GCF_013738375.1	Enterobacter hormaechei (enterobacteria)	10	0	0	0	1	0	0	0	0	0	0
GCF_000017205.1	Pseudomonas aeruginosa PA7 (g-proteobacteria)	11	0	0	0	0	0	0	0	0	0	0
GCF_002246595.2	Escherichia coli (E. coli)	9	0	0	0	0	0	0	0	0	0	0
GCF_013267675.1	Staphylococcus capitis (firmicutes)	8	0	0	2	0	0	0	0	0	0	0
GCF_000831145.1	Streptococcus agalactiae (firmicutes)	4	0	0	0	0	0	0	0	0	0	0
GCF_013394425.1	Staphylococcus aureus (firmicutes)	7	0	0	3	0	0	0	1	0	0	0
GCF_900607295.1	Staphylococcus aureus (firmicutes)	7	0	0	3	0	0	0	1	0	0	0
GCF_008274965.1	Azospirillum brasilense (a-proteobacteria)	21	0	0	0	0	0	0	1	0	0	0
GCF_012955605.1	Bacillus sp. CS13 (firmicutes)	9	0	0	0	0	0	0	1	0	0	0
GCF_008619795.1	Staphylococcus aureus (firmicutes)	7	0	0	2	0	0	0	1	0	0	0
GCF_000016785.1	Thermotoga petrophila RKU-1 (thermotogales)	6	0	0	3	1	0	0	0	0	0	0
GCF_004847505.1	Salmonella enterica subsp. enterica serovar Bareilly str. CFSAN001115 (enterobacteria)	9	0	0	0	0	0	0	0	0	0	0
GCF_002966695.1	Haemophilus influenzae (g-proteobacteria)	7	0	0	0	0	0	0	0	0	0	0
GCF_002028345.1	Spiroplasma eriocheiris CCTCC M 207170 (mycoplasmas)	2	0	0	0	0	0	0	1	0	0	0
GCF_011464495.1	Mycoplasma capricolum subsp. capripneumoniae (mycoplasmas)	2	0	0	4	0	0	0	0	0	0	0
GCF_002286375.1	Bordetella pertussis (b-proteobacteria)	5	0	0	0	3	0	0	0	0	0	0
GCF_000307615.1	Listeria monocytogenes SLCC2378 (firmicutes)	8	0	0	0	2	0	0	1	0	0	0
GCF_014844675.1	Flavobacterium columnare (CFB group bacteria)	4	0	0	1	0	0	0	0	0	0	0
GCF_000623195.2	Salmonella enterica subsp. enterica serovar Enteritidis str. EC20120005 (enterobacteria)	9	0	0	0	0	0	0	0	0	0	0
GCF_004637165.1	Bordetella pertussis (b-proteobacteria)	5	0	0	0	3	0	0	0	0	0	0
GCF_013727635.1	Klebsiella aerogenes (enterobacteria)	10	0	0	0	1	0	0	0	0	0	0
GCF_003425525.1	Haemophilus influenzae (g-proteobacteria)	6	0	0	0	0	0	0	0	0	0	0
GCF_008189525.1	Candidatus Nesciobacter abundans (a-proteobacteria)	3	0	0	0	0	0	0	1	0	0	0
GCF_001913215.1	Pseudomonas syringae pv. actinidiae (g-proteobacteria)	9	0	0	0	1	0	0	0	0	0	0
GCF_001119245.2	Salmonella enterica subsp. enterica serovar Typhi (enterobacteria)	9	0	0	0	0	0	0	0	0	0	0
GCF_003071465.1	Bacillus velezensis (firmicutes)	13	0	0	1	0	0	0	1	0	0	0
GCF_013401555.1	Paenibacillus sp. E222 (firmicutes)	10	0	0	1	4	0	0	0	0	0	0
GCF_002073695.2	Streptococcus agalactiae (firmicutes)	4	0	0	0	0	0	0	0	0	0	0
GCF_003600355.1	Clostridium fermenticellae (firmicutes)	8	0	0	1	0	0	0	1	0	0	0
GCF_001697545.1	Neisseria meningitidis (b-proteobacteria)	4	0	0	0	0	0	0	1	0	0	0
GCF_000023785.1	Hirschia baltica ATCC 49814 (a-proteobacteria)	9	0	0	0	2	0	0	0	0	0	0
GCF_000255475.1	Clostridium perfringens F262 (firmicutes)	7	0	0	6	0	0	0	0	0	0	0
GCF_006385095.1	Riemerella anatipestifer (CFB group bacteria)	4	0	0	0	0	0	0	1	0	0	0
GCF_000183185.1	Mycoplasma hyopneumoniae 168 (mycoplasmas)	3	0	0	0	0	0	0	0	0	0	0
GCF_001936175.1	Methylobacterium phyllosphaerae (a-proteobacteria)	10	0	0	0	1	0	0	0	0	0	0
GCF_004919165.1	Salmonella enterica subsp. enterica serovar 1,4,[5],12:i:- (enterobacteria)	9	0	1	0	0	0	0	0	0	0	0
GCF_013798115.1	Citrobacter freundii (enterobacteria)	11	0	0	0	0	0	0	0	0	0	0
GCF_004636145.1	Bordetella pertussis (b-proteobacteria)	5	0	0	0	3	0	0	0	0	0	0
GCF_004001305.1	Staphylococcus pseudintermedius (firmicutes)	7	0	0	1	0	0	0	1	0	0	0
GCF_001042525.2	Francisella orientalis FNO12 (g-proteobacteria)	3	0	0	0	0	0	0	1	0	0	0
GCF_001507245.1	Campylobacter jejuni (e-proteobacteria)	6	0	0	1	0	0	0	1	0	0	0
GCF_010669245.1	Lactococcus raffinolactis (firmicutes)	4	0	0	2	0	0	0	0	0	0	0
GCF_004136215.1	Cutibacterium acnes KPA171202 (high GC Gram+)	3	0	0	0	0	0	0	1	0	0	0
GCF_013367775.1	Microbulbifer sp. YPW1 (g-proteobacteria)	8	0	0	0	4	0	0	0	0	0	0
GCF_010726955.1	Mycolicibacterium fallax (high GC Gram+)	7	0	0	0	1	0	0	0	0	0	0
GCF_000063605.1	Mycoplasma agalactiae PG2 (mycoplasmas)	2	0	0	0	0	0	0	0	0	0	0
GCF_903932595.1	Staphylococcus aureus (firmicutes)	7	0	0	3	0	0	0	1	0	0	0
GCF_002111085.1	Burkholderia pseudomallei (b-proteobacteria)	12	0	0	0	1	0	0	0	0	0	0
GCF_003324715.1	Rhodobacter sphaeroides 2.4.1 (a-proteobacteria)	13	0	0	0	0	0	0	0	0	0	0
GCF_001636055.1	Pseudomonas putida (g-proteobacteria)	10	0	0	0	0	0	0	0	0	0	0
GCF_003351725.1	Streptococcus pneumoniae (firmicutes)	4	0	0	0	0	0	0	1	0	0	0
GCF_004359375.1	Acetilactobacillus jinshanensis (firmicutes)	4	0	0	0	0	0	0	0	0	0	0
GCF_002952355.1	Helicobacter pylori (e-proteobacteria)	3	0	0	0	0	0	0	0	0	0	0
GCF_000164865.1	[Enterobacter] lignolyticus SCF1 (enterobacteria)	8	0	0	0	2	0	0	0	0	0	0
GCF_002290105.1	Bacillus cereus (firmicutes)	10	0	0	1	0	1	1	2	0	0	0
GCF_008630795.1	Staphylococcus aureus (firmicutes)	7	0	0	3	0	0	0	1	0	0	0
GCF_000300135.1	Leuconostoc carnosum JB16 (firmicutes)	2	0	0	0	0	0	0	1	0	0	0
GCF_000022325.1	Caldicellulosiruptor bescii DSM 6725 (firmicutes)	4	0	0	2	3	0	0	0	0	0	0
GCF_002095975.1	Microcystis aeruginosa PCC 7806SL (cyanobacteria)	9	2	1	5	1	0	0	0	0	0	0
GCF_014211895.1	Pseudoxanthomonas mexicana (g-proteobacteria)	5	0	0	0	1	0	0	0	0	0	0
GCF_015074925.1	Klebsiella pneumoniae (enterobacteria)	10	2	0	1	0	0	0	0	0	0	0
GCF_000220455.1	Mycobacterium tuberculosis BTB05-559 (high GC Gram+)	9	0	0	0	0	0	0	0	0	0	0
GCF_003812985.1	Stenotrophomonas maltophilia (g-proteobacteria)	6	0	0	0	0	0	0	0	0	0	0
GCF_001886735.1	Sulfitobacter sp. AM1-D1 (a-proteobacteria)	7	0	0	3	0	0	0	0	0	0	0
GCF_001611385.1	Staphylococcus aureus (firmicutes)	7	0	0	2	0	0	0	1	0	0	0
GCF_001019255.2	Staphylococcus aureus (firmicutes)	7	0	0	3	0	0	0	1	0	0	0
GCF_002156725.1	Klebsiella pneumoniae (enterobacteria)	10	0	0	1	0	0	0	0	0	0	0
GCF_014899565.1	Mycobacterium tuberculosis (high GC Gram+)	9	0	0	0	0	0	0	0	0	0	0
GCF_003718275.1	Salmonella enterica subsp. enterica serovar Typhi (enterobacteria)	9	1	1	0	0	0	0	0	0	0	0
GCF_004635585.1	Bordetella pertussis (b-proteobacteria)	5	0	0	0	3	0	0	0	0	0	0
GCF_003812165.1	Pseudomonas aeruginosa (g-proteobacteria)	12	0	0	1	0	0	0	0	0	0	0
GCF_002180135.1	Escherichia coli (E. coli)	10	0	0	0	0	0	0	0	0	0	0
GCF_003018935.1	Escherichia coli (E. coli)	9	0	0	1	0	0	0	0	0	0	0
GCF_900005615.1	Paracoccus aminovorans (a-proteobacteria)	8	0	0	0	0	0	0	0	0	0	0
GCF_013200995.1	Arthrobacter citreus (high GC Gram+)	15	0	0	2	0	0	0	3	0	0	0
GCF_000740215.1	Brucella abortus bv. 6 str. 870 (a-proteobacteria)	7	0	0	0	0	0	0	0	0	0	0
GCF_900235865.1	Pseudomonas syringae pv. syringae (g-proteobacteria)	9	0	0	1	0	0	0	0	0	0	0
GCF_013357625.1	Vibrio cholerae (g-proteobacteria)	7	0	0	0	0	0	0	0	0	0	0
GCF_001932595.1	Piscirickettsia salmonis (g-proteobacteria)	4	0	0	0	0	0	0	0	0	0	0
GCF_003004335.1	Legionella pneumophila (g-proteobacteria)	4	0	0	1	0	0	0	0	0	0	0
GCF_001543325.1	Lutibacter profundi (CFB group bacteria)	4	1	0	0	0	0	0	1	0	0	0
GCF_001901315.1	Escherichia coli (E. coli)	9	0	0	0	0	0	0	0	0	0	0
GCF_001605035.1	Bordetella pertussis (b-proteobacteria)	5	0	0	0	3	0	0	0	0	0	0
GCF_000299135.1	Streptococcus agalactiae GD201008-001 (firmicutes)	4	0	0	0	0	0	0	0	0	0	0
GCF_000091405.1	Lactobacillus johnsonii FI9785 (firmicutes)	3	0	0	1	0	0	0	1	0	0	0
GCF_008124125.1	Escherichia coli O16:H48 (E. coli)	9	0	0	0	0	0	0	0	0	0	0
GCF_000015485.1	Desulfovibrio vulgaris DP4 (d-proteobacteria)	8	0	0	0	0	0	0	0	0	0	0
GCF_000940805.1	Gynuella sunshinyii YC6258 (g-proteobacteria)	9	0	0	0	2	0	0	1	0	0	0
GCF_013371665.1	Mycoplasma hominis (mycoplasmas)	2	0	0	3	0	0	0	0	0	0	0
GCF_001632805.1	Mycobacteroides chelonae CCUG 47445 (high GC Gram+)	8	0	0	0	2	0	0	0	0	0	0
GCF_002139895.1	Campylobacter sp. RM8964 (e-proteobacteria)	3	0	0	1	0	0	0	1	0	0	0
GCF_015355835.1	Klebsiella pneumoniae (enterobacteria)	10	0	0	1	0	0	0	0	0	0	0
GCF_001941925.1	Bacillus cereus (firmicutes)	11	0	0	1	0	0	0	2	0	0	0
GCF_002220135.1	Corynebacterium glutamicum (high GC Gram+)	5	0	0	0	0	0	0	0	0	0	0
GCF_003288775.1	Acinetobacter baumannii (g-proteobacteria)	8	0	0	0	0	0	0	0	0	0	0
GCF_004208455.1	Clostridium tetani (firmicutes)	7	0	0	2	0	0	0	0	0	0	0
GCF_001936195.1	Corynebacterium glutamicum (high GC Gram+)	5	0	0	0	0	0	0	0	0	0	0
GCF_000306905.1	Listeria monocytogenes SLCC2540 (firmicutes)	8	0	0	0	2	0	0	1	0	0	0
GCF_003367335.1	Mycolicibacterium neoaurum (high GC Gram+)	8	0	0	0	0	0	0	0	0	0	0
GCF_006094455.1	Morganella morganii subsp. morganii (enterobacteria)	8	0	0	0	0	0	0	0	0	0	0
GCF_003047065.1	Lactobacillus acidophilus (firmicutes)	3	0	0	0	0	0	0	1	0	0	0
GCF_001018805.1	Staphylococcus aureus (firmicutes)	7	0	0	2	0	0	0	1	0	0	0
GCF_000255135.1	Marinitoga piezophila KA3 (bacteria)	3	0	0	6	0	0	0	0	0	0	0
GCF_002288065.1	Candidatus Planktophila sulfonica (high GC Gram+)	4	0	0	0	0	0	0	0	0	0	0
GCF_003590695.1	Salmonella enterica subsp. enterica serovar Fresno (enterobacteria)	9	2	1	1	1	0	0	0	1	1	0
GCF_011046535.1	Nocardioides anomalus (high GC Gram+)	10	0	0	0	0	0	0	0	0	0	0
GCF_004526325.1	Burkholderia pseudomallei (b-proteobacteria)	12	0	0	0	1	0	0	1	0	0	0
GCF_002117425.1	Propionibacterium freudenreichii (high GC Gram+)	2	0	0	0	0	0	0	1	0	0	0
GCF_013167235.1	Escherichia coli O157:H7 (E. coli)	9	0	0	1	0	0	0	0	0	0	0
GCF_002011965.1	Escherichia coli (E. coli)	11	0	0	0	0	0	0	0	0	0	0
GCF_002742645.2	Caulobacter sp. FWC26 (a-proteobacteria)	10	0	0	0	3	0	0	0	0	0	0
GCF_014216955.1	Escherichia coli (E. coli)	10	0	0	0	0	0	0	0	0	0	0
GCF_011129215.1	Klebsiella pneumoniae (enterobacteria)	11	1	1	2	0	0	0	0	0	0	0
GCF_002205415.1	Alcaligenes faecalis (b-proteobacteria)	7	0	0	0	0	0	0	0	0	0	0
GCF_001611865.1	Mycoplasma bovis (mycoplasmas)	2	0	0	0	0	0	0	0	0	0	0
GCF_011604725.1	Klebsiella aerogenes (enterobacteria)	9	0	0	0	1	0	0	0	0	0	0
GCF_001900715.1	Escherichia coli (E. coli)	9	0	0	1	0	0	0	0	0	0	0
GCF_000625495.2	Salmonella enterica subsp. enterica serovar Enteritidis str. EC20120590 (enterobacteria)	9	0	0	0	0	0	0	0	0	0	0
GCF_001886875.1	Clostridium butyricum (firmicutes)	11	0	0	3	1	0	0	1	0	0	0
GCF_006757745.1	Acinetobacter radioresistens DSM 6976 = NBRC 102413 = CIP 103788 (g-proteobacteria)	5	1	0	0	0	0	0	0	0	0	0
GCF_902813185.1	Denitratisoma oestradiolicum (b-proteobacteria)	8	0	0	1	4	0	0	0	0	0	0
GCF_011106835.1	Shewanella chilikensis (g-proteobacteria)	10	0	0	0	0	0	0	0	0	0	0
GCF_900236535.1	Brucella melitensis (a-proteobacteria)	7	0	0	0	0	0	0	0	0	0	0
GCF_008085795.1	Histophilus somni (g-proteobacteria)	4	0	0	0	0	0	0	1	0	0	0
GCF_014899905.1	Mycobacterium tuberculosis (high GC Gram+)	9	0	0	0	0	0	0	0	0	0	0
GCF_003428375.1	Bifidobacterium animalis subsp. lactis (high GC Gram+)	2	0	0	0	0	0	0	0	0	0	0
GCF_900660625.1	Mycoplasma ovipneumoniae (mycoplasmas)	3	0	0	0	0	0	0	0	0	0	0
GCF_002787395.1	Enterobacter sp. CRENT-193 (enterobacteria)	10	0	1	0	1	0	0	0	0	0	0
GCF_001856695.1	Clostridium pasteurianum (firmicutes)	12	0	0	3	0	0	0	1	0	0	0
GCF_010748915.1	Morganella morganii (enterobacteria)	8	0	0	0	0	0	0	0	0	0	0
GCF_004358405.1	Escherichia coli (E. coli)	9	0	0	1	0	0	0	0	0	0	0
GCF_003343265.1	Renibacterium salmoninarum (high GC Gram+)	7	0	0	0	0	0	0	0	0	0	0
GCF_003017955.1	Escherichia coli (E. coli)	9	0	0	1	0	0	0	0	0	0	0
GCF_000789315.1	Bacillus cereus (firmicutes)	10	0	2	3	0	0	0	2	0	0	0
GCF_003515385.1	Ralstonia solanacearum (b-proteobacteria)	8	0	0	0	5	0	0	1	0	0	0
GCF_011100445.1	Bacillus velezensis (firmicutes)	11	2	0	1	0	0	0	1	0	0	0
GCF_001988235.1	Bordetella pertussis (b-proteobacteria)	5	0	0	0	3	0	0	0	0	0	0
GCF_900622645.1	Klebsiella pneumoniae (enterobacteria)	10	0	0	1	0	0	0	0	0	0	0
GCF_000801185.2	Escherichia coli (E. coli)	9	0	0	1	0	0	0	0	0	0	0
GCF_003586045.1	Escherichia coli M8 (E. coli)	9	0	0	1	0	0	0	0	0	0	0
GCF_008704795.1	Streptomyces spectabilis (high GC Gram+)	10	0	0	0	0	0	0	1	0	0	0
GCF_000819565.1	Celeribacter indicus (a-proteobacteria)	7	0	0	0	0	0	0	0	0	0	0
GCF_014171135.1	Raoultella ornithinolytica (enterobacteria)	11	0	0	0	0	0	0	0	0	0	0
GCF_009909505.1	Escherichia coli (E. coli)	9	1	0	1	0	0	0	0	0	0	0
GCF_013167575.1	Escherichia coli O157:H7 (E. coli)	9	0	0	1	0	0	0	0	0	0	0
GCF_001746635.1	Xanthomonas oryzae pv. oryzae (g-proteobacteria)	4	0	0	0	2	0	0	0	0	0	0
GCF_014844315.1	Flavobacterium columnare (CFB group bacteria)	4	0	0	0	0	0	0	0	0	0	0
GCF_900474865.1	Streptococcus pyogenes (firmicutes)	4	0	0	0	0	0	0	1	0	0	0
GCF_001644665.1	Fervidobacterium pennivorans (thermotogales)	2	0	0	4	0	0	0	0	0	0	0
GCF_001687405.1	Bordetella pertussis (b-proteobacteria)	5	0	0	0	3	0	0	0	0	0	0
GCF_003288275.1	Escherichia coli (E. coli)	9	0	0	2	0	0	0	0	0	0	0
GCF_900120055.1	Helicobacter pylori (e-proteobacteria)	3	0	0	0	0	0	0	1	0	0	0
GCF_009650175.1	Escherichia coli O157:H7 (E. coli)	9	0	0	1	0	0	0	0	0	0	0
GCF_002002885.1	Janthinobacterium sp. LM6 (b-proteobacteria)	10	0	0	0	0	0	0	0	0	0	0
GCF_001294645.1	Pseudonocardia sp. HH130629-09 (high GC Gram+)	7	0	0	0	0	0	0	3	0	0	0
GCF_004015325.1	Akkermansia muciniphila (verrucomicrobia)	5	0	0	0	0	0	0	1	0	0	0
GCF_002786555.1	Bacillus coagulans (firmicutes)	10	0	0	0	0	0	0	0	0	0	0
GCF_001187505.1	Mycolicibacterium goodii (high GC Gram+)	9	0	0	0	0	0	0	0	0	0	0
GCF_002128105.1	Mycoplasma pneumoniae (mycoplasmas)	2	0	0	0	0	0	0	0	0	0	0
GCF_003074015.1	Klebsiella pneumoniae (enterobacteria)	11	1	0	1	0	0	0	0	0	0	0
GCF_005954685.1	Staphylococcus aureus (firmicutes)	7	0	0	3	0	0	0	1	0	0	0
GCF_001444425.1	Pseudohongiella spirulinae (g-proteobacteria)	9	0	0	0	0	0	0	1	0	0	0
GCF_000020365.1	Desulfobacterium autotrophicum HRM2 (d-proteobacteria)	6	0	0	0	0	0	0	0	0	0	0
GCF_001663435.1	Klebsiella pneumoniae (enterobacteria)	11	0	0	1	0	0	0	0	0	0	0
GCF_900635195.1	Escherichia coli (E. coli)	9	0	0	0	0	0	0	0	0	0	0
GCF_003665355.1	Bacillus subtilis subsp. subtilis (firmicutes)	12	0	0	0	3	0	0	2	0	0	0
GCF_008931605.1	Klebsiella michiganensis (enterobacteria)	13	0	0	1	3	0	0	0	0	0	0
GCF_001900575.1	Escherichia coli (E. coli)	9	0	0	1	0	0	0	0	0	0	0
GCF_002219245.1	Mycobacterium chimaera (high GC Gram+)	7	0	0	0	0	0	0	0	0	0	0
GCF_000772715.2	Xanthomonas vasicola (g-proteobacteria)	5	0	0	0	1	0	0	0	0	0	0
GCF_007990405.1	Leptotrichia wadei (fusobacteria)	4	0	0	3	0	0	0	0	0	0	0
GCF_000017825.1	Treponema pallidum subsp. pallidum SS14 (spirochetes)	3	0	0	0	0	0	0	0	0	0	0
GCF_001021975.1	Chryseobacterium gallinarum (CFB group bacteria)	8	0	0	1	0	0	0	0	0	0	0
GCF_002005185.1	Veillonella parvula (firmicutes)	6	0	0	0	0	0	0	0	0	0	0
GCF_010092985.1	Pontibacter pudoricolor (CFB group bacteria)	6	0	0	1	0	0	0	0	0	0	0
GCF_014844415.1	Flavobacterium columnare (CFB group bacteria)	4	0	0	0	0	0	0	0	0	0	0
GCF_000023765.2	Candidatus Liberibacter asiaticus str. psy62 (a-proteobacteria)	4	0	0	0	0	0	0	1	0	0	0
GCF_000624175.1	Salmonella enterica subsp. enterica serovar Enteritidis str. EC20121177 (enterobacteria)	9	0	0	0	0	0	0	0	0	0	0
GCF_014900295.1	Mycobacterium tuberculosis (high GC Gram+)	9	0	0	0	0	0	0	0	0	0	0
GCF_000422125.1	Mycobacterium tuberculosis EAI5 (high GC Gram+)	8	0	0	0	0	0	0	0	0	0	0
GCF_014169135.1	Klebsiella quasipneumoniae (enterobacteria)	12	0	0	1	0	0	0	0	0	0	0
GCF_001264245.1	Microcystis panniformis FACHB-1757 (cyanobacteria)	9	1	1	4	1	0	0	0	0	0	0
GCF_001643955.1	Campylobacter hyointestinalis subsp. hyointestinalis LMG 9260 (e-proteobacteria)	5	0	0	0	0	0	0	1	0	0	0
GCF_004379355.1	Acinetobacter haemolyticus (g-proteobacteria)	5	0	0	0	0	0	0	0	0	0	0
GCF_002998115.1	Chlamydia muridarum str. Nigg (agent of mouse pneumonitis)	4	0	0	0	0	0	0	0	0	0	0
GCF_014900475.1	Mycobacterium tuberculosis (high GC Gram+)	9	0	0	0	0	0	0	0	0	0	0
GCF_000302535.1	Acidovorax sp. KKS102 (b-proteobacteria)	8	0	0	0	0	0	0	0	0	0	0
GCF_001612475.1	Escherichia coli (E. coli)	9	0	0	1	0	0	0	0	0	0	0
GCF_000722765.2	Streptococcus mitis (firmicutes)	4	0	0	0	0	0	0	1	0	0	0
GCF_009940965.1	Mycoplasma pneumoniae (mycoplasmas)	2	0	0	0	0	0	0	0	0	0	0
GCF_005484945.1	Brenneria rubrifaciens (enterobacteria)	9	0	0	0	1	0	0	0	0	0	0
GCF_002056065.1	Escherichia coli (E. coli)	9	0	0	1	0	0	0	0	0	0	0
GCF_014267385.1	Acinetobacter baumannii (g-proteobacteria)	8	0	0	0	0	0	0	0	0	0	0
GCF_009834365.1	Komagataeibacter xylinus (a-proteobacteria)	6	0	0	0	0	0	0	0	0	0	0
GCF_014252375.1	Blattabacterium cuenoti (CFB group bacteria)	3	0	0	0	0	0	0	1	0	0	0
GCF_000775355.2	Yersinia ruckeri (enterobacteria)	9	0	0	0	0	0	0	0	0	0	0
GCF_002946655.1	Vibrio cholerae O1 biovar El Tor (g-proteobacteria)	7	0	0	2	0	0	0	0	0	0	0
GCF_009818105.1	Bacillus sp. N1-1 (firmicutes)	12	0	0	1	0	0	0	1	0	0	0
GCF_013749535.1	Citrobacter freundii (enterobacteria)	10	0	1	1	0	0	0	0	0	0	0
GCF_013889015.1	Citrobacter sp. RHB21-C05 (enterobacteria)	10	0	0	0	0	0	0	0	0	0	0
GCF_000187705.1	Rahnella sp. Y9602 (enterobacteria)	8	0	0	0	0	0	0	0	0	0	0
GCF_003546885.1	Klebsiella aerogenes (enterobacteria)	10	0	0	0	1	0	0	0	0	0	0
GCF_000714515.1	Pseudomonas aeruginosa PAO1H2O (g-proteobacteria)	12	0	0	0	0	0	0	0	0	0	0
GCF_000783935.2	Raoultella planticola (enterobacteria)	10	0	0	0	2	0	0	0	0	0	0
GCF_000091345.1	Helicobacter pylori B38 (e-proteobacteria)	3	0	0	1	0	0	0	0	0	0	0
GCF_014854555.1	Pseudomonas putida (g-proteobacteria)	8	0	0	1	0	0	0	0	0	0	0
GCF_010731775.1	Mycobacterium mantenii (high GC Gram+)	10	0	0	0	0	0	0	0	0	0	0
GCF_011466835.1	Pseudomonas aeruginosa (g-proteobacteria)	12	0	2	0	1	0	0	0	0	0	0
GCF_001697805.1	Neisseria meningitidis (b-proteobacteria)	4	0	0	0	0	0	0	1	0	0	0
GCF_002843685.1	Escherichia coli str. K-12 substr. MG1655 (E. coli)	9	0	0	0	0	0	0	0	0	0	0
GCF_000015065.1	Bacillus thuringiensis str. Al Hakam (firmicutes)	11	0	0	1	0	0	0	1	0	0	0
GCF_000706705.1	Bacillus subtilis subsp. subtilis str. OH 131.1 (firmicutes)	13	0	0	0	3	0	0	1	0	0	0
GCF_003288435.1	Pseudomonas aeruginosa (g-proteobacteria)	12	0	0	1	0	0	0	0	0	0	0
GCF_002946715.1	Escherichia coli (E. coli)	9	0	0	0	0	0	0	0	0	0	0
GCF_003433515.1	Maritalea myrionectae (a-proteobacteria)	12	0	0	0	0	0	0	0	0	0	0
GCF_000146025.2	Candidatus Endomicrobium trichonymphae (bacteria)	3	0	0	1	0	0	0	0	0	0	0
GCF_009756585.1	Salmonella enterica subsp. enterica serovar 4,[5],12:i:- (enterobacteria)	9	0	0	0	0	0	0	0	0	0	0
GCF_014109825.1	Legionella sp. PC997 (g-proteobacteria)	5	0	0	0	0	0	0	1	0	0	0
GCF_000815105.2	Pandoraea pulmonicola (b-proteobacteria)	12	1	1	1	1	0	0	0	1	1	0
GCF_000499805.2	Corynebacterium ulcerans FRC58 (high GC Gram+)	4	0	0	0	0	0	0	0	0	0	0
GCF_003482345.1	Clostridioides difficile (firmicutes)	11	0	1	3	1	0	0	1	1	0	0
GCF_009938225.1	Vibrio ponticus (g-proteobacteria)	8	0	0	0	0	0	0	0	0	0	0
GCF_005166025.1	Roseivirga pacifica (CFB group bacteria)	10	0	0	1	3	0	0	1	0	0	0
GCF_900622605.1	Klebsiella pneumoniae (enterobacteria)	11	0	0	1	1	0	0	0	0	0	0
GCF_003391275.1	Acetobacter pomorum (a-proteobacteria)	6	0	0	0	0	0	0	0	0	0	0
GCF_000695975.1	Leptospirillum ferriphilum YSK (bacteria)	5	0	0	0	0	0	0	0	0	0	0
GCF_013201685.1	Campylobacter geochelonis (e-proteobacteria)	9	0	0	0	0	0	0	1	0	0	0
GCF_013458095.1	Citrobacter sp. 172116965 (enterobacteria)	10	0	0	1	0	0	0	0	0	0	0
GCF_014844195.1	Enterococcus gallinarum (firmicutes)	6	0	0	1	2	0	0	1	0	0	0
GCF_900092615.1	Escherichia coli (E. coli)	10	0	0	0	0	0	0	0	0	0	0
GCF_000160895.1	Bacillus cereus ATCC 10876 (firmicutes)	10	0	0	1	0	0	0	3	0	0	0
GCF_004354185.1	Acinetobacter baumannii (g-proteobacteria)	9	0	0	1	0	0	0	0	0	0	0
GCF_000959285.1	Burkholderia pseudomallei K96243 (b-proteobacteria)	12	0	0	0	1	0	0	0	0	0	0
GCF_003355335.1	Neisseria meningitidis (b-proteobacteria)	4	0	0	0	0	0	0	1	0	0	0
GCF_003367885.1	Escherichia coli (E. coli)	9	0	0	0	0	0	0	0	0	0	0
GCF_000186585.1	Vibrio vulnificus MO6-24/O (g-proteobacteria)	7	1	0	0	0	1	0	0	0	0	0
GCF_013894595.1	Escherichia fergusonii (enterobacteria)	9	0	0	1	0	0	0	0	0	0	0
GCF_003254845.1	Leptospira borgpetersenii serovar Hardjo-bovis (bacteria)	4	0	0	2	0	0	0	0	0	0	0
GCF_007107025.1	Campylobacter jejuni (e-proteobacteria)	6	0	0	1	0	0	0	1	0	0	0
GCF_001010765.1	Leptospira interrogans serovar Bratislava (bacteria)	4	0	0	1	0	0	0	0	0	0	0
GCF_000341875.1	Bacillus velezensis UCMB5036 (firmicutes)	11	0	0	1	0	0	0	1	0	0	0
GCF_000755825.1	Burkholderia pseudomallei (b-proteobacteria)	12	0	0	0	1	0	0	0	0	0	0
GCF_004683885.1	Brevundimonas sp. MF30-B (a-proteobacteria)	6	0	0	0	0	0	0	0	0	0	0
GCF_003073815.1	Escherichia coli (E. coli)	9	1	0	1	0	0	0	0	0	0	0
GCF_001623665.2	Salmonella enterica subsp. enterica serovar Anatum str. USDA-ARS-USMARC-1781 (enterobacteria)	9	0	0	0	0	0	0	0	0	0	0
GCF_001514395.1	Piscirickettsia salmonis (g-proteobacteria)	4	0	0	0	0	0	0	0	0	0	0
GCF_000319185.1	Brachyspira pilosicoli WesB (bacteria)	5	0	0	4	0	0	0	0	0	0	0
GCF_003717655.1	Salmonella enterica subsp. enterica serovar Typhi (enterobacteria)	9	1	0	1	0	0	0	0	0	0	0
GCF_011765645.1	Bacillus subtilis (firmicutes)	13	0	0	0	3	0	0	1	0	0	0
GCF_000189415.1	Weeksella virosa DSM 16922 (CFB group bacteria)	4	0	0	1	0	0	0	1	0	0	0
GCF_001686625.1	Bordetella pertussis (b-proteobacteria)	5	0	0	0	3	0	0	0	0	0	0
GCF_000241585.2	Acetobacter pasteurianus NBRC 101655 (a-proteobacteria)	7	0	0	0	0	0	0	0	0	0	0
GCF_900091455.1	Micromonospora coriariae (high GC Gram+)	15	0	0	1	0	0	0	2	0	0	0
GCF_001663495.1	Corynebacterium pseudotuberculosis (high GC Gram+)	4	0	0	0	0	0	0	0	0	0	0
GCF_001506525.1	Campylobacter jejuni (e-proteobacteria)	6	0	0	2	0	0	0	1	0	0	0
GCF_001687125.1	Aeromonas hydrophila (g-proteobacteria)	11	0	0	0	0	0	0	0	0	0	0
GCF_001941885.1	Bacillus cereus (firmicutes)	11	0	0	1	0	0	0	2	0	0	0
GCF_000021925.1	Desulfitobacterium hafniense DCB-2 (firmicutes)	14	0	0	0	0	0	0	1	0	0	0
GCF_014298095.1	Serratia sp. JUb9 (enterobacteria)	12	2	1	1	1	1	1	1	1	1	1
GCF_008931745.1	Escherichia coli (E. coli)	9	0	0	0	0	0	0	0	0	0	0
GCF_004405205.2	Escherichia coli (E. coli)	9	0	0	0	0	0	0	0	0	0	0
GCF_900475225.1	Streptococcus salivarius (firmicutes)	5	0	0	1	0	0	0	0	0	0	0
GCF_003290245.1	Kocuria sp. BT304 (high GC Gram+)	5	0	0	0	0	0	0	0	0	0	0
GCF_001856725.1	Haemophilus influenzae (g-proteobacteria)	6	0	0	0	0	0	0	0	0	0	0
GCF_000463345.2	Serratia sp. ATCC 39006 (enterobacteria)	9	0	0	0	1	0	0	0	0	0	0
GCF_002949175.1	Shigella boydii (enterobacteria)	9	0	0	1	0	0	0	0	0	0	0
GCF_000253375.1	Mycobacterium canettii CIPT 140010059 (high GC Gram+)	8	0	0	0	0	0	0	0	0	0	0
GCF_003955905.1	Corynebacterium pseudotuberculosis (high GC Gram+)	4	0	0	0	0	0	0	0	0	0	0
GCF_007559065.1	Pseudomonas aeruginosa (g-proteobacteria)	12	0	0	0	0	0	0	0	0	0	0
GCF_000012145.1	Rickettsia felis URRWXCal2 (a-proteobacteria)	5	0	0	1	0	0	0	1	0	0	0
GCF_000742715.1	Corynebacterium glutamicum (high GC Gram+)	5	0	0	0	0	0	0	0	0	0	0
GCF_000521685.1	Mannheimia varigena USDA-ARS-USMARC-1388 (g-proteobacteria)	6	0	0	0	0	0	0	1	0	0	0
GCF_000277895.2	Xanthomonas campestris pv. musacearum NCPPB 4379 (g-proteobacteria)	4	0	0	0	1	0	0	0	0	0	0
GCF_900141755.1	Bradyrhizobium lablabi (a-proteobacteria)	9	0	0	0	1	0	0	0	0	0	0
GCF_013378235.1	Klebsiella pneumoniae (enterobacteria)	11	2	0	1	0	0	0	0	0	0	0
GCF_014466955.1	Nocardia wallacei (high GC Gram+)	11	1	0	0	0	0	0	1	0	0	0
GCF_000018185.1	Streptococcus suis GZ1 (firmicutes)	5	0	0	0	0	0	0	2	0	0	0
GCF_003186535.1	Klebsiella pneumoniae (enterobacteria)	11	0	0	1	0	0	0	0	0	0	0
GCF_002996945.1	Escherichia coli (E. coli)	11	0	0	0	0	0	0	0	0	0	0
GCF_008807395.1	Pseudomonas sp. C27(2019) (g-proteobacteria)	6	0	0	0	0	0	0	1	0	0	0
GCF_004101845.1	Lactobacillus curvatus JCM 1096 = DSM 20019 (firmicutes)	4	0	0	0	0	0	0	1	0	0	0
GCF_002356835.1	Rickettsia japonica (a-proteobacteria)	5	0	0	0	0	0	0	0	0	0	0
GCF_003812465.1	Streptococcus sp. FDAARGOS_521 (firmicutes)	4	0	0	0	0	0	0	0	0	0	0
GCF_900636845.1	Pseudomonas stutzeri (g-proteobacteria)	7	0	0	0	0	0	0	1	0	0	0
GCF_003054475.1	Nodularia spumigena UHCC 0039 (cyanobacteria)	11	1	1	3	1	0	0	0	1	1	0
GCF_006351945.1	Pseudomonas sp. SWI7 (g-proteobacteria)	10	0	0	0	0	0	0	0	0	0	0
GCF_009676685.2	Streptococcus equi subsp. zooepidemicus (firmicutes)	4	0	0	3	0	0	0	1	0	0	0
GCF_002209005.1	Campylobacter jejuni (e-proteobacteria)	6	0	0	1	0	0	0	1	0	0	0
GCF_005221845.1	Escherichia coli (E. coli)	9	0	0	1	0	0	0	0	0	0	0
GCF_013282705.1	Listeria monocytogenes (firmicutes)	8	0	0	0	2	0	0	1	0	0	0
GCF_002803825.1	Streptococcus suis (firmicutes)	4	0	0	0	0	0	0	1	0	0	0
GCF_900187215.1	Corynebacterium imitans (high GC Gram+)	7	0	0	1	0	0	0	0	0	0	0
GCF_003991055.1	Bordetella pertussis (b-proteobacteria)	5	0	0	0	3	0	0	0	0	0	0
GCF_013389575.1	Campylobacter jejuni (e-proteobacteria)	7	0	0	1	0	0	0	1	0	0	0
GCF_012584515.1	Polaromonas vacuolata (b-proteobacteria)	6	0	0	0	0	0	0	1	0	0	0
GCF_013710495.1	Citrobacter freundii (enterobacteria)	10	0	0	0	0	0	0	0	0	0	0
GCF_900095185.1	Polynucleobacter necessarius (b-proteobacteria)	6	0	0	0	1	0	0	0	0	0	0
GCF_002269365.1	Rhodococcus pyridinivorans (high GC Gram+)	9	0	0	1	0	0	0	0	0	0	0
GCF_000012885.1	Pelobacter carbinolicus DSM 2380 (d-proteobacteria)	13	0	0	0	0	0	0	0	0	0	0
GCF_013389665.1	Microbacterium oleivorans (high GC Gram+)	5	0	0	1	0	0	0	0	0	0	0
GCF_008931225.1	Salmonella enterica (enterobacteria)	9	0	1	0	0	0	0	0	0	0	0
GCF_000464435.1	Vibrio campbellii ATCC BAA-1116 (g-proteobacteria)	7	0	0	1	0	0	0	0	0	0	0
GCF_004636325.1	Bordetella pertussis (b-proteobacteria)	5	0	0	0	3	0	0	0	0	0	0
GCF_003949595.2	Acinetobacter baumannii (g-proteobacteria)	8	0	0	0	0	0	0	0	0	0	0
GCF_000623515.2	Salmonella enterica subsp. enterica serovar Enteritidis str. SA20083636 (enterobacteria)	9	0	0	0	0	0	0	0	0	0	0
GCF_000389635.1	Clostridium pasteurianum BC1 (firmicutes)	14	0	0	2	0	0	0	1	0	0	0
GCF_009763805.1	Vibrio cidicii (g-proteobacteria)	7	2	2	2	1	1	1	1	1	1	1
GCF_009762415.1	Escherichia coli (E. coli)	9	0	1	0	0	0	0	0	0	0	0
GCF_001654495.1	Streptomyces sp. SAT1 (high GC Gram+)	9	0	0	0	0	0	0	0	0	0	0
GCF_003640545.1	Candidatus Phytoplasma ziziphi (mycoplasmas)	2	0	0	3	0	0	0	0	0	0	0
GCF_014042015.1	Actinotalea sp. JY-7876 (high GC Gram+)	6	0	0	0	1	0	0	0	0	0	0
GCF_005952885.1	Enterococcus faecium (firmicutes)	6	0	0	1	4	0	0	0	0	0	0
GCF_000813165.1	Escherichia coli APEC IMT5155 (E. coli)	9	0	0	0	0	0	0	1	0	0	0
GCF_002954205.1	Xylella fastidiosa (g-proteobacteria)	3	0	0	0	1	0	0	0	0	0	0
GCF_000210835.1	Bacteroides fragilis 638R (CFB group bacteria)	3	0	0	0	0	0	0	1	0	0	0
GCF_004214815.1	Arcobacter thereius LMG 24486 (e-proteobacteria)	9	0	0	0	0	0	0	1	0	0	0
GCF_015221735.1	Streptococcus agalactiae CJB111 (firmicutes)	4	0	0	0	0	0	0	0	0	0	0
GCF_013306335.1	Ralstonia solanacearum (b-proteobacteria)	8	0	0	0	4	0	0	0	0	0	0
GCF_003966525.1	Streptococcus pneumoniae (firmicutes)	4	0	0	0	0	0	0	1	0	0	0
GCF_001579905.1	Labrenzia sp. CP4 (a-proteobacteria)	11	0	0	0	0	0	0	0	0	0	0
GCF_000021705.1	Candidatus Hamiltonella defensa 5AT (Acyrthosiphon pisum) (enterobacteria)	3	0	0	0	0	0	0	0	0	0	0
GCF_000092725.1	Chlamydia trachomatis G/11074 (chlamydias)	4	0	0	0	0	0	0	0	0	0	0
GCF_000160775.2	Aeromicrobium marinum DSM 15272 (high GC Gram+)	5	0	0	0	0	0	0	0	0	0	0
GCF_001651805.1	Marinobacterium aestuarii (g-proteobacteria)	10	0	0	1	0	0	0	0	0	0	0
GCF_009913855.1	Lactiplantibacillus plantarum (firmicutes)	4	0	0	0	0	0	0	1	0	0	0
GCF_000227745.2	Thiocystis violascens DSM 198 (g-proteobacteria)	9	0	1	1	0	0	0	2	1	0	0
GCF_008931325.1	Enterobacter hormaechei (enterobacteria)	10	1	0	0	1	0	0	0	0	0	0
GCF_000200475.1	Haemophilus influenzae F3047 (g-proteobacteria)	5	0	0	0	0	0	0	0	0	0	0
GCF_004010615.1	Escherichia coli (E. coli)	9	0	0	1	0	0	0	0	0	0	0
GCF_001663715.1	Lactobacillus backii (firmicutes)	6	0	0	0	0	0	0	2	0	0	0
GCF_008244805.1	Salmonella enterica subsp. enterica serovar Typhimurium str. 14028S (enterobacteria)	9	0	0	0	0	0	0	0	0	0	0
GCF_000262165.1	Mycobacterium sp. MOTT36Y (high GC Gram+)	7	0	0	0	0	0	0	0	0	0	0
GCF_001985405.1	Bordetella pertussis (b-proteobacteria)	5	0	0	0	3	0	0	0	0	0	0
GCF_001611035.1	Pediococcus damnosus (firmicutes)	5	0	0	0	0	0	0	2	0	0	0
GCF_004291255.1	Streptococcus pneumoniae (firmicutes)	4	0	0	0	0	0	0	1	0	0	0
GCF_001548315.1	Klebsiella pneumoniae (enterobacteria)	11	0	0	1	0	0	0	0	0	0	0
GCF_002101295.1	Candidatus Pelagibacter sp. RS40 (a-proteobacteria)	5	0	0	3	0	0	0	1	0	0	0
GCF_000020725.1	Geobacter bemidjiensis Bem (d-proteobacteria)	11	0	0	0	0	0	0	0	0	0	0
GCF_008330065.1	Glaesserella parasuis (g-proteobacteria)	6	0	0	0	0	0	0	0	0	0	0
GCF_009497055.1	Enterobacter hormaechei (enterobacteria)	10	0	0	0	1	0	0	0	0	0	0
GCF_001444345.1	Staphylococcus aureus (firmicutes)	7	0	0	4	0	0	0	1	0	0	0
GCF_009883635.2	Pseudomonas putida (g-proteobacteria)	10	0	0	0	0	0	0	0	0	0	0
GCF_014337095.1	Staphylococcus aureus (firmicutes)	7	0	0	4	0	0	0	1	0	0	0
GCF_000013385.1	Anaeromyxobacter dehalogenans 2CP-C (d-proteobacteria)	11	0	0	0	0	0	0	0	0	0	0
GCF_009938095.1	Elizabethkingia miricola (CFB group bacteria)	7	0	0	1	0	0	0	0	0	0	0
GCF_003410295.1	Pseudomonas parafulva (g-proteobacteria)	9	0	0	0	0	0	0	1	0	0	0
GCF_000191465.1	Neisseria meningitidis M01-240149 (b-proteobacteria)	4	0	0	0	0	0	0	1	0	0	0
GCF_007954665.1	Leuconostoc lactis (firmicutes)	1	0	0	0	0	0	0	1	0	0	0
GCF_900638005.1	Serratia rubidaea (enterobacteria)	13	0	0	0	0	0	0	0	0	0	0
GCF_001547995.1	Asaia bogorensis NBRC 16594 (a-proteobacteria)	6	0	0	0	0	0	0	0	0	0	0
GCF_000463465.1	Streptococcus anginosus C1051 (firmicutes)	4	0	0	0	0	0	0	0	0	0	0
GCF_014334075.1	Bifidobacterium longum (high GC Gram+)	3	0	0	0	0	0	0	0	0	0	0
GCF_004101585.1	Pediococcus acidilactici (firmicutes)	4	0	0	0	0	0	0	1	0	0	0
GCF_002073395.2	Staphylococcus lugdunensis (firmicutes)	7	0	0	1	0	0	0	1	0	0	0
GCF_009833025.1	Aeromonas veronii (g-proteobacteria)	10	0	0	0	0	0	0	0	0	0	0
GCF_015697665.1	Pseudomonas aeruginosa (g-proteobacteria)	12	0	0	1	0	0	0	0	0	0	0
GCF_001457495.1	Staphylococcus aureus (firmicutes)	7	0	0	3	0	0	0	1	0	0	0
GCF_013201605.1	Campylobacter ornithocola (e-proteobacteria)	4	0	0	1	0	0	0	1	0	0	0
GCF_001305615.1	Confluentimicrobium sp. EMB200-NS6 (a-proteobacteria)	9	0	0	0	0	0	0	0	0	0	0
GCF_002085755.1	Pseudomonas aeruginosa (g-proteobacteria)	12	0	0	0	0	0	0	0	0	0	0
GCF_004135955.1	Enterobacter cloacae (enterobacteria)	9	0	0	0	0	0	0	0	0	0	0
GCF_003813065.1	Bifidobacterium breve (high GC Gram+)	3	0	0	0	0	0	0	0	0	0	0
GCF_900639725.1	Enterococcus faecium (firmicutes)	6	0	0	1	5	0	0	0	0	0	0
GCF_013282765.1	Yersinia massiliensis (enterobacteria)	10	0	0	0	1	0	0	0	0	0	0
GCF_006489235.1	Bacillus velezensis (firmicutes)	12	0	0	1	0	0	0	1	0	0	0
GCF_000307815.1	Helicobacter pylori Rif1 (e-proteobacteria)	3	0	0	1	0	0	0	0	0	0	0
GCF_002447175.1	Mycobacterium tuberculosis (high GC Gram+)	9	0	0	0	0	0	0	0	0	0	0
GCF_002848425.1	Listeria monocytogenes (firmicutes)	8	0	0	0	2	0	0	1	0	0	0
GCF_003355435.1	Neisseria meningitidis (b-proteobacteria)	4	0	0	0	0	0	0	1	0	0	0
GCF_003611275.1	Sulfitobacter sp. D7 (a-proteobacteria)	9	0	0	0	0	0	0	0	0	0	0
GCF_009739485.1	Lactobacillus paracasei subsp. paracasei (firmicutes)	4	0	0	0	0	0	0	1	0	0	0
GCF_012295595.1	Thalassobius gelatinovorus (a-proteobacteria)	10	0	0	0	0	0	0	0	0	0	0
GCF_000590455.1	Bacillus pumilus (firmicutes)	9	0	0	0	2	0	0	0	0	0	0
GCF_009914705.1	Bacillus subtilis (firmicutes)	13	0	0	0	3	0	0	1	0	0	0
GCF_008086365.1	Aggregatibacter actinomycetemcomitans (g-proteobacteria)	6	0	0	0	0	0	0	0	0	0	0
GCF_003627335.1	Lactiplantibacillus plantarum (firmicutes)	4	0	0	0	0	0	0	1	0	0	0
GCF_002951115.1	Stenotrophomonas maltophilia (g-proteobacteria)	7	0	0	0	0	0	0	0	0	0	0
GCF_000973605.1	Bacillus subtilis HJ5 (firmicutes)	12	0	0	0	3	0	0	1	0	0	0
GCF_001986555.1	Bordetella pertussis (b-proteobacteria)	5	0	0	0	3	0	0	0	0	0	0
GCF_007954545.1	Weissella soli (firmicutes)	2	0	0	0	0	0	0	0	0	0	0
GCF_000155325.1	Bacillus subtilis subsp. subtilis str. 168 (firmicutes)	13	0	0	0	3	0	0	1	0	0	0
GCF_900638475.1	Helicobacter pylori (e-proteobacteria)	3	0	0	0	0	0	0	0	0	0	0
GCF_014843335.1	Listeria monocytogenes FSL J1-175 (firmicutes)	8	0	0	0	2	0	0	1	0	0	0
GCF_013751895.1	Citrobacter freundii (enterobacteria)	10	0	0	1	0	0	0	0	0	0	0
GCF_009913015.1	Staphylococcus aureus (firmicutes)	7	0	0	3	0	0	0	1	0	0	0
GCF_011404895.1	Escherichia coli (E. coli)	8	0	0	1	0	0	0	0	0	0	0
GCF_000281215.1	Pseudomonas putida DOT-T1E (g-proteobacteria)	11	0	0	1	1	0	0	0	0	0	0
GCF_003675365.1	Brucella abortus (a-proteobacteria)	7	0	0	0	0	0	0	0	0	0	0
GCF_009941325.1	Mycoplasma pneumoniae (mycoplasmas)	2	0	0	0	0	0	0	0	0	0	0
GCF_004135405.1	Agromyces protaetiae (high GC Gram+)	8	0	0	0	1	0	0	0	0	0	0
GCF_002752795.2	Moraxella osloensis (g-proteobacteria)	4	0	0	0	0	0	0	0	0	0	0
GCF_001921905.1	Clostridium botulinum (firmicutes)	9	0	0	3	0	0	0	1	0	0	0
GCF_014840915.1	Salmonella enterica subsp. enterica serovar Albany (enterobacteria)	9	0	0	0	0	0	0	0	0	0	0
GCF_001579865.1	Corynebacterium pseudotuberculosis (high GC Gram+)	4	0	0	0	0	0	0	0	0	0	0
GCF_003325075.1	Salmonella enterica (enterobacteria)	9	0	0	0	0	0	0	0	0	0	0
GCA_015708655.1	Salmonella enterica (enterobacteria)	10	0	0	0	0	0	0	0	0	0	0
GCF_000772065.1	Vibrio coralliilyticus (g-proteobacteria)	6	0	1	0	0	0	0	0	0	0	0
GCF_003325195.1	Salmonella enterica (enterobacteria)	9	0	0	0	0	0	0	0	0	0	0
GCF_001513745.1	Burkholderia sp. Bp5365 (b-proteobacteria)	11	0	0	0	1	0	0	0	0	0	0
GCF_001692515.1	Salmonella enterica subsp. enterica serovar Heidelberg (enterobacteria)	9	0	0	0	0	0	0	0	0	0	0
GCF_000932055.2	Clostridioides difficile 630 (firmicutes)	11	0	0	3	0	0	0	1	0	0	0
GCF_003855135.1	Shigella flexneri (enterobacteria)	9	0	0	1	0	0	0	0	0	0	0
GCF_001719045.1	Paenibacillus polymyxa (firmicutes)	12	1	0	0	4	0	0	0	0	0	0
GCF_008330465.1	Francisella orientalis (g-proteobacteria)	3	0	0	0	0	0	0	1	0	0	0
GCF_003368245.1	Campylobacter jejuni (e-proteobacteria)	6	0	0	1	0	0	0	1	0	0	0
GCF_012225885.1	Bacillus tequilensis (firmicutes)	10	0	0	0	0	0	0	1	0	0	0
GCF_900187345.1	Bordetella pertussis (b-proteobacteria)	5	0	0	0	3	0	0	0	0	0	0
GCF_000244975.1	Saccharomonospora cyanea NA-134 (high GC Gram+)	12	0	0	0	4	0	0	0	0	0	0
GCF_007107705.1	Escherichia coli (E. coli)	9	0	0	0	0	0	0	0	0	0	0
GCF_014784575.1	Ochrobactrum sp. MT180101 (a-proteobacteria)	9	0	0	0	0	0	0	0	0	0	0
GCF_000017965.1	Lysinibacillus sphaericus C3-41 (firmicutes)	12	0	0	2	0	0	0	2	0	0	0
GCF_000015045.1	Pelobacter propionicus DSM 2379 (d-proteobacteria)	8	0	0	0	0	0	0	0	0	0	0
GCF_003071645.1	Enterobacter cloacae complex sp. FDA-CDC-AR_0164 (enterobacteria)	10	0	0	0	0	0	0	0	0	0	0
GCF_001598635.1	Enterococcus faecalis (firmicutes)	7	0	0	2	0	0	0	0	0	0	0
GCF_011612125.1	Elizabethkingia meningoseptica (CFB group bacteria)	6	0	0	0	0	0	0	1	0	0	0
GCF_000963865.1	Muricauda lutaonensis (CFB group bacteria)	6	0	0	0	0	0	0	0	0	0	0
GCF_002197125.1	Sinorhizobium meliloti (a-proteobacteria)	13	0	0	0	3	0	0	0	0	0	0
GCF_006970445.1	Stenotrophomonas maltophilia (g-proteobacteria)	7	0	0	0	0	0	0	0	0	0	0
GCF_001704115.1	Acinetobacter larvae (g-proteobacteria)	9	0	0	0	0	0	0	0	0	0	0
GCF_013798785.1	Escherichia fergusonii (enterobacteria)	9	0	0	1	0	0	0	0	0	0	0
GCF_002845965.1	Klebsiella pneumoniae (enterobacteria)	10	0	0	1	0	0	0	0	0	0	0
GCF_014168955.1	Escherichia coli (E. coli)	11	0	0	0	0	0	0	0	0	0	0
GCF_001272835.1	Mycoplasma pneumoniae FH (mycoplasmas)	2	0	0	0	0	0	0	0	0	0	0
GCF_013394125.1	Pseudoalteromonas sp. Scap25 (g-proteobacteria)	9	0	0	0	0	0	0	1	0	0	0
GCF_900091425.1	Micromonospora krabiensis (high GC Gram+)	16	0	0	1	0	0	0	0	0	0	0
GCF_002983785.1	Enterococcus faecium (firmicutes)	5	0	0	1	5	0	0	0	0	0	0
GCF_003031795.1	Escherichia coli (E. coli)	9	0	0	0	0	0	0	0	0	0	0
GCF_001685565.1	Bacillus thuringiensis (firmicutes)	10	0	0	1	0	0	0	4	0	0	0
GCF_002381385.1	Phaeobacter gallaeciensis (a-proteobacteria)	9	0	0	0	0	0	0	0	0	0	0
GCF_000246855.1	Niastella koreensis GR20-10 (CFB group bacteria)	10	0	0	0	11	0	0	0	0	0	0
GCF_000063585.1	Clostridium botulinum A str. ATCC 3502 (firmicutes)	10	0	0	2	0	0	0	1	0	0	0
GCF_005222645.1	Mycobacteroides abscessus subsp. massiliense (high GC Gram+)	10	1	0	0	1	0	0	1	0	0	0
GCF_000785535.1	Arthrobacter sp. PAMC 25486 (high GC Gram+)	8	0	0	1	0	0	0	0	0	0	0
GCF_003957395.1	Helicobacter pylori (e-proteobacteria)	3	0	0	1	0	0	0	0	0	0	0
GCF_002796605.1	Sphingomonas sp. Cra20 (a-proteobacteria)	10	0	0	0	9	0	0	0	0	0	0
GCF_013357825.1	Vibrio cholerae (g-proteobacteria)	7	0	0	0	0	0	0	0	0	0	0
GCF_003716915.1	Akkermansia muciniphila (verrucomicrobia)	4	0	0	0	0	0	0	2	0	0	0
GCF_001688765.2	Akkermansia muciniphila (verrucomicrobia)	4	0	0	0	0	0	0	1	0	0	0
GCF_011397115.1	Enterococcus saigonensis (firmicutes)	4	0	0	0	0	0	0	1	0	0	0
GCF_003609835.1	Sphingopyxis sp. FD7 (a-proteobacteria)	9	0	0	0	1	0	0	0	0	0	0
GCF_006094495.1	Bacillus megaterium NBRC 15308 = ATCC 14581 (firmicutes)	9	0	0	0	0	0	0	4	0	0	0
GCF_002211965.1	Salmonella enterica subsp. diarizonae serovar 50:k:z str. MZ0080 (enterobacteria)	10	0	0	0	0	0	0	0	0	0	0
GCF_000226155.1	Pseudomonas aeruginosa M18 (g-proteobacteria)	12	0	0	0	0	0	0	0	0	0	0
GCF_013009385.1	Bacillus subtilis subsp. subtilis str. 168 (firmicutes)	13	0	0	0	3	0	0	1	0	0	0
GCF_013282625.1	Thiomicrorhabdus sp. G2 (g-proteobacteria)	4	0	0	0	0	0	0	0	0	0	0
GCF_900683725.1	Parabacteroides distasonis ATCC 8503 (CFB group bacteria)	3	0	0	0	1	0	0	0	0	0	0
GCF_009709195.1	Piscirickettsia salmonis (g-proteobacteria)	4	0	0	0	0	0	0	0	0	0	0
GCF_900660645.1	Mycoplasma citelli (mycoplasmas)	2	0	0	3	0	0	0	0	0	0	0
GCF_014840975.1	Shewanella sp. WPAGA9 (g-proteobacteria)	7	0	0	2	0	0	0	0	0	0	0
GCF_008807275.1	Listeria monocytogenes (firmicutes)	8	0	0	0	2	0	0	1	0	0	0
GCF_000012665.1	Desulfovibrio alaskensis G20 (d-proteobacteria)	9	0	1	0	0	0	0	1	0	0	0
GCF_900478035.1	Corynebacterium renale (high GC Gram+)	7	0	0	0	0	0	0	0	0	0	0
GCF_010727945.1	Mycobacterium cookii (high GC Gram+)	8	0	0	0	1	0	0	1	0	0	0
GCF_002953335.1	Vibrio diabolicus (g-proteobacteria)	7	0	0	1	1	0	0	0	0	0	0
GCF_003343155.1	Staphylococcus aureus (firmicutes)	7	0	0	2	0	0	0	1	0	0	0
GCF_001688845.2	Muribaculum intestinale (CFB group bacteria)	3	0	0	0	2	0	0	1	0	0	0
GCF_006165085.1	Bacillus subtilis (firmicutes)	13	0	0	0	3	0	0	1	0	0	0
GCF_004008095.1	Bordetella bronchiseptica (b-proteobacteria)	7	0	0	0	3	0	0	0	0	0	0
GCF_000148815.2	Lactobacillus plantarum subsp. plantarum ST-III (firmicutes)	4	0	0	0	0	0	0	1	0	0	0
GCF_002447495.1	Mycobacterium tuberculosis (high GC Gram+)	9	0	0	0	0	0	0	0	0	0	0
GCF_000219045.1	Francisella salina (g-proteobacteria)	3	0	0	0	0	0	0	1	0	0	0
GCF_006384875.1	Bacillus cereus (firmicutes)	10	0	0	2	0	0	0	4	0	0	0
GCF_000410995.1	Lactobacillus reuteri I5007 (firmicutes)	5	0	0	0	0	0	0	1	0	0	0
GCF_002355135.1	Blattabacterium cuenoti BPAY (CFB group bacteria)	3	0	0	0	0	0	0	1	0	0	0
GCF_013790265.1	Citrobacter freundii (enterobacteria)	10	0	0	1	0	0	0	0	0	0	0
GCF_000161695.1	Bacillus thuringiensis serovar pulsiensis BGSC 4CC1 (firmicutes)	11	0	1	1	0	0	0	2	0	0	0
GCF_006542275.1	Saccharibacillus brassicae (firmicutes)	10	0	0	0	2	0	0	0	0	0	0
GCF_002935105.1	Leclercia sp. LSNIH3 (enterobacteria)	11	0	2	0	0	0	0	0	0	0	0
GCF_003031385.1	Xanthomonas oryzae pv. oryzae (g-proteobacteria)	5	0	0	0	3	0	0	0	0	0	0
GCF_009873315.1	Micrococcus luteus (high GC Gram+)	3	0	0	0	0	0	0	0	0	0	0
GCF_900638055.1	Gemella haemolysans (firmicutes)	6	0	0	3	0	0	0	1	0	0	0
GCF_000166535.2	Escherichia coli TW10598 (E. coli)	9	0	0	0	0	0	0	0	0	0	0
GCF_001077965.2	Acinetobacter baumannii (g-proteobacteria)	9	0	0	0	0	0	0	0	0	0	0
GCF_900474835.1	Streptococcus pyogenes (firmicutes)	4	0	0	0	0	0	0	1	0	0	0
GCF_900090205.1	Vogesella sp. LIG4 (b-proteobacteria)	7	0	0	0	0	0	0	0	0	0	0
GCF_012516395.1	Dolichospermum flos-aquae CCAP 1403/13F (cyanobacteria)	11	1	1	3	1	0	0	0	1	1	0
GCF_004803855.2	Campylobacter sp. RM16192 (e-proteobacteria)	5	0	0	0	0	0	0	1	0	0	0
GCF_001714725.1	Acidovorax sp. RAC01 (b-proteobacteria)	8	0	0	0	0	0	0	0	0	0	0
GCF_002849735.1	Amycolatopsis sp. BJA-103 (high GC Gram+)	12	0	0	0	0	0	0	1	0	0	0
GCF_000341385.1	Bartonella vinsonii subsp. berkhoffii str. Winnie (a-proteobacteria)	6	0	0	0	0	0	0	0	0	0	0
GCF_009665355.1	Vibrio fluvialis (g-proteobacteria)	9	0	0	0	0	0	0	0	0	0	0
GCF_000192635.1	Agrobacterium sp. H13-3 (a-proteobacteria)	9	0	0	0	2	0	0	0	0	0	0
GCF_003425955.1	Haemophilus influenzae (g-proteobacteria)	5	0	0	0	0	0	0	1	0	0	0
GCF_008694225.1	Acidithiobacillus caldus (proteobacteria)	4	0	0	0	0	0	0	0	0	0	0
GCF_009946285.1	Mycoplasma pneumoniae (mycoplasmas)	2	0	0	0	0	0	0	0	0	0	0
GCF_000238315.3	Pseudoalteromonas piscicida (g-proteobacteria)	10	1	1	1	1	1	1	2	1	1	1
GCF_001481655.1	Myroides odoratimimus (CFB group bacteria)	3	0	0	1	0	0	0	1	0	0	0
GCF_000512915.1	Barnesiella viscericola DSM 18177 (CFB group bacteria)	2	0	0	1	0	0	0	0	0	0	0
GCF_005311165.1	Treponema pallidum subsp. pallidum (syphilis treponeme)	3	0	0	0	0	0	0	0	0	0	0
GCF_003352225.1	Streptococcus suis (firmicutes)	5	0	0	0	0	0	0	2	0	0	0
GCF_002894285.1	Ralstonia solanacearum (b-proteobacteria)	9	0	0	0	4	0	0	0	0	0	0
GCF_000196015.1	Cupriavidus metallidurans CH34 (b-proteobacteria)	12	0	2	2	7	0	0	0	0	0	0
GCF_004011135.1	Rathayibacter festucae DSM 15932 (high GC Gram+)	7	0	0	0	0	0	0	0	0	0	0
GCF_001705605.1	Mycoplasma hyorhinis (mycoplasmas)	1	0	0	0	0	0	0	0	0	0	0
GCF_015285645.1	Klebsiella variicola (enterobacteria)	13	0	0	1	0	0	0	0	0	0	0
GCF_001620155.1	Salmonella enterica subsp. enterica serovar Anatum str. USDA-ARS-USMARC-1783 (enterobacteria)	9	0	0	0	0	0	0	0	0	0	0
GCF_001481725.1	Eubacterium limosum (firmicutes)	10	0	0	0	0	0	0	1	0	0	0
GCF_006363935.1	Methylophilus medardicus (b-proteobacteria)	4	0	0	0	0	0	0	0	0	0	0
GCF_009789135.1	Corynebacterium pseudotuberculosis (high GC Gram+)	4	0	0	0	0	0	0	0	0	0	0
GCF_000231385.2	Desulfosporosinus meridiei DSM 13257 (firmicutes)	10	0	0	1	0	0	0	0	0	0	0
GCF_002003365.1	Clostridium saccharobutylicum (firmicutes)	12	0	0	4	1	0	0	1	0	0	0
GCF_001885145.1	Streptococcus iniae (firmicutes)	4	0	0	1	1	0	0	0	0	0	0
GCF_001465255.1	Paenibacillus naphthalenovorans (firmicutes)	13	2	0	1	0	0	0	0	0	0	0
GCF_002966835.1	Pseudomonas lurida (g-proteobacteria)	12	0	0	0	1	0	0	1	0	0	0
GCF_000829175.1	Bordetella bronchiseptica (b-proteobacteria)	7	0	0	0	3	0	0	0	0	0	0
GCF_009905115.1	Escherichia coli (E. coli)	10	0	0	0	0	0	0	0	0	0	0
GCF_001988335.1	Bordetella pertussis (b-proteobacteria)	5	0	0	0	3	0	0	0	0	0	0
GCF_000953235.1	Mycoplasma capricolum subsp. capripneumoniae (mycoplasmas)	2	0	0	4	0	0	0	0	0	0	0
GCF_000241385.1	Vibrio sp. EJY3 (g-proteobacteria)	11	0	0	1	0	0	0	0	0	0	0
GCF_001535565.1	Streptococcus pyogenes (firmicutes)	4	0	0	1	0	0	0	1	0	0	0
GCF_001969385.1	Salipiger profundus (a-proteobacteria)	12	0	0	0	1	0	0	0	0	0	0
GCF_002018235.1	Clostridium perfringens (firmicutes)	7	0	0	4	0	0	0	0	0	0	0
GCF_002216815.1	Candidatus Liberibacter asiaticus (a-proteobacteria)	4	0	0	0	0	0	0	1	0	0	0
GCF_004634705.1	Bordetella pertussis (b-proteobacteria)	5	0	0	0	3	0	0	0	0	0	0
GCF_002983625.1	Yersinia intermedia (enterobacteria)	10	1	1	1	3	1	1	1	1	1	1
GCF_006364095.1	Candidatus Methylopumilus universalis (b-proteobacteria)	6	0	0	0	0	0	0	0	0	0	0
GCF_001677175.1	Mycobacteroides abscessus (high GC Gram+)	9	0	0	0	1	0	0	0	0	0	0
GCF_009689005.1	Desulfosarcina ovata subsp. ovata (d-proteobacteria)	9	0	0	0	2	0	0	0	0	0	0
GCF_013009555.1	Phocaeicola dorei (CFB group bacteria)	4	0	0	0	17	0	0	1	0	0	0
GCF_001596135.1	Mucilaginibacter sp. PAMC 26640 (CFB group bacteria)	10	0	0	0	1	0	0	0	0	0	0
GCF_000191145.1	Acinetobacter pittii PHEA-2 (g-proteobacteria)	11	0	0	0	0	0	0	0	0	0	0
GCF_002249955.1	Escherichia coli (E. coli)	9	0	0	1	0	0	0	0	0	0	0
GCF_013704985.1	Klebsiella pneumoniae (enterobacteria)	11	1	0	1	0	0	0	0	0	0	0
GCF_009650095.1	Gracilibacillus sp. SCU50 (firmicutes)	7	0	0	4	3	0	0	2	0	0	0
GCF_002003385.1	Clostridium saccharobutylicum (firmicutes)	12	0	0	3	1	0	0	0	0	0	0
GCF_009734485.1	Leclercia sp. 119287 (enterobacteria)	10	0	0	0	1	0	0	0	0	0	0
GCF_012044475.1	Staphylococcus aureus (firmicutes)	7	0	0	3	0	0	0	1	0	0	0
GCF_005222385.1	Escherichia coli (E. coli)	9	0	0	1	0	0	0	0	0	0	0
GCF_000148365.1	Escherichia coli ABU 83972 (E. coli)	9	0	0	0	0	0	0	0	0	0	0
GCF_003663725.1	Mycoplasma hominis (mycoplasmas)	2	0	0	4	0	0	0	0	0	0	0
GCF_003431345.1	Bordetella pertussis (b-proteobacteria)	5	0	0	0	3	0	0	0	0	0	0
GCF_013367815.1	Shigella flexneri (enterobacteria)	9	0	0	1	0	0	0	0	0	0	0
GCF_013349245.1	Bacillus anthracis (firmicutes)	12	0	0	0	0	0	0	2	0	0	0
GCF_013267515.1	Streptococcus intermedius (firmicutes)	4	0	0	0	0	0	0	1	0	0	0
GCF_001988175.1	Bordetella pertussis (b-proteobacteria)	5	0	0	0	3	0	0	0	0	0	0
GCF_008694165.1	Staphylococcus aureus (firmicutes)	7	0	0	3	0	0	0	1	0	0	0
GCF_003288175.1	Streptococcus suis (firmicutes)	4	0	0	0	0	0	0	2	0	0	0
GCF_000240055.1	Cutibacterium acnes TypeIA2 P.acn31 (high GC Gram+)	3	0	0	0	0	0	0	1	0	0	0
GCF_002863765.1	Salmonella enterica subsp. enterica serovar Give (enterobacteria)	9	0	0	0	0	0	0	0	0	0	0
GCF_900474875.1	Streptococcus equi subsp. zooepidemicus (firmicutes)	4	0	0	2	0	0	0	1	0	0	0
GCF_000763325.2	Rhodococcus sp. p52 (high GC Gram+)	8	0	0	1	0	0	0	0	0	0	0
GCF_014251795.1	Blattabacterium cuenoti (CFB group bacteria)	3	0	0	0	0	0	0	1	0	0	0
GCF_002012165.1	Escherichia coli (E. coli)	11	0	0	1	0	0	0	0	0	0	0
GCF_001865435.1	Campylobacter jejuni (e-proteobacteria)	6	0	0	0	0	0	0	1	0	0	0
GCF_003018555.1	Escherichia coli (E. coli)	9	0	0	1	0	0	0	0	0	0	0
GCF_002357615.1	Helicobacter pylori (e-proteobacteria)	3	0	0	1	0	0	0	0	0	0	0
GCF_000155735.2	Octadecabacter arcticus 238 (a-proteobacteria)	11	0	0	0	0	0	0	0	0	0	0
GCF_014169895.1	Escherichia coli (E. coli)	9	0	0	1	0	0	0	0	0	0	0
GCF_013749735.1	Enterobacter sp. RHBSTW-00422 (enterobacteria)	10	0	0	0	0	0	0	0	0	0	0
GCF_000011625.1	Bacillus cereus E33L (firmicutes)	12	1	1	2	1	1	1	3	1	1	1
GCF_010669025.1	Escherichia coli (E. coli)	9	0	0	0	0	0	0	0	0	0	0
GCF_001272775.1	Mycoplasma pneumoniae 54524 (mycoplasmas)	2	0	0	0	0	0	0	0	0	0	0
GCF_003945305.1	Microcystis viridis NIES-102 (cyanobacteria)	10	2	1	4	1	0	0	0	0	0	0
GCF_005080865.1	Buchnera aphidicola (Muscaphis stroyani) (enterobacteria)	2	0	0	0	0	0	0	0	0	0	0
GCF_003003955.1	Legionella pneumophila subsp. fraseri (g-proteobacteria)	4	0	0	1	0	0	0	0	0	0	0
GCF_900639595.1	Enterococcus faecium (firmicutes)	5	0	0	1	5	0	0	0	0	0	0
GCF_003571525.1	Klebsiella pneumoniae (enterobacteria)	10	0	1	1	0	0	0	0	0	0	0
GCF_013897035.1	Citrobacter freundii (enterobacteria)	10	0	0	0	0	0	0	0	0	0	0
GCF_004063515.1	Limosilactobacillus fermentum (firmicutes)	4	0	0	0	0	0	0	0	0	0	0
GCF_002202115.1	Fusobacterium nucleatum subsp. polymorphum (fusobacteria)	3	0	0	3	0	0	0	0	0	0	0
GCF_003425625.1	Haemophilus influenzae (g-proteobacteria)	6	0	0	0	0	0	0	0	0	0	0
GCF_001752685.2	Bacillus velezensis (firmicutes)	11	0	0	0	0	0	0	1	0	0	0
GCF_001697945.1	Neisseria meningitidis (b-proteobacteria)	4	0	0	0	0	0	0	1	0	0	0
GCF_015074885.1	Salmonella enterica subsp. enterica serovar Enteritidis (enterobacteria)	9	0	0	0	0	0	0	0	0	0	0
GCF_001735655.2	Staphylococcus aureus subsp. aureus (firmicutes)	7	0	0	3	0	0	0	1	0	0	0
GCF_003194065.1	Staphylococcus aureus (firmicutes)	7	0	0	3	0	0	0	1	0	0	0
GCF_900096795.1	Escherichia coli (E. coli)	9	0	0	0	0	0	0	0	0	0	0
GCF_001941525.1	Marinitoga sp. 1137 (bacteria)	3	0	0	5	0	0	0	0	0	0	0
GCF_014395225.1	Pedobacter roseus (CFB group bacteria)	6	0	0	0	11	0	0	0	0	0	0
GCF_001007025.1	Chlamydia pneumoniae (chlamydias)	4	0	0	0	0	0	0	0	0	0	0
GCF_000814265.1	Campylobacter fetus subsp. testudinum (e-proteobacteria)	5	0	0	0	0	0	0	1	0	0	0
GCF_009429145.1	Amycolatopsis sp. YIM 10 (high GC Gram+)	11	0	0	0	1	0	0	0	0	0	0
GCF_004000565.1	Microbacterium oxydans (high GC Gram+)	8	0	0	1	1	0	0	1	0	0	0
GCF_014898235.1	Bifidobacterium longum subsp. longum (high GC Gram+)	3	0	0	0	0	0	0	0	0	0	0
GCF_000338075.1	Vibrio cholerae O1 str. Inaba G4222 (g-proteobacteria)	7	0	0	0	0	0	0	0	0	0	0
GCF_001721905.1	Enterococcus faecium (firmicutes)	6	0	0	2	5	0	0	1	0	0	0
GCF_003073575.1	Salmonella enterica subsp. enterica serovar Montevideo str. 531954 (enterobacteria)	9	0	0	0	1	0	0	0	0	0	0
GCF_014700555.1	Neisseria gonorrhoeae (b-proteobacteria)	4	0	0	0	0	0	0	1	0	0	0
GCF_002213725.1	Listeria monocytogenes serotype 1/2a str. 99-6370 (firmicutes)	7	0	0	0	2	0	0	1	0	0	0
GCF_003253815.1	Bacillus licheniformis (firmicutes)	13	0	0	0	5	0	0	0	0	0	0
GCF_003454755.1	Streptomyces clavuligerus (high GC Gram+)	10	1	0	0	2	0	0	0	0	0	0
GCF_014251335.1	Blattabacterium cuenoti (CFB group bacteria)	3	0	0	0	0	0	0	1	0	0	0
GCF_004210255.1	Blautia producta (firmicutes)	12	0	0	2	1	0	0	1	0	0	0
GCF_000963495.1	Pseudomonas simiae (g-proteobacteria)	11	0	0	0	1	0	0	1	0	0	0
GCF_007980905.1	Mannheimia haemolytica (g-proteobacteria)	6	0	0	0	0	0	0	0	0	0	0
GCF_001587055.1	Salmonella enterica subsp. enterica serovar Typhimurium (enterobacteria)	9	0	0	0	0	0	0	0	0	0	0
GCF_900635305.1	Staphylococcus aureus (firmicutes)	7	0	0	3	0	0	0	1	0	0	0
GCF_003971255.1	Colwellia sp. Arc7-635 (g-proteobacteria)	6	1	2	2	1	1	1	1	1	1	1
GCF_002116885.1	Klebsiella pneumoniae (enterobacteria)	11	0	0	1	0	0	0	0	0	0	0
GCF_001244395.1	Lacticaseibacillus paracasei (firmicutes)	5	0	0	0	0	0	0	1	0	0	0
GCF_009720525.1	Gimesia benthica (planctomycetes)	8	0	0	1	1	0	0	1	0	0	0
GCF_011765565.1	Salinivibrio costicola (g-proteobacteria)	5	0	0	0	0	0	0	0	0	0	0
GCF_001719105.1	Enterobacter sp. HK169 (enterobacteria)	10	0	0	0	0	0	0	0	0	0	0
GCF_000828515.1	Candidatus Ishikawaella capsulata Mpkobe (enterobacteria)	4	0	0	0	0	0	0	0	0	0	0
GCF_014905035.1	Lactobacillus parabuchneri (firmicutes)	4	0	0	0	1	0	0	2	0	0	0
GCF_002952235.1	Helicobacter pylori (e-proteobacteria)	3	0	0	0	0	0	0	0	0	0	0
GCF_000211855.2	Lacinutrix sp. 5H-3-7-4 (CFB group bacteria)	5	0	0	0	0	0	0	1	0	0	0
GCF_002216835.1	Klebsiella michiganensis (enterobacteria)	12	0	0	1	3	0	0	0	0	0	0
GCF_004355345.1	Xanthomonas oryzae pv. oryzae (g-proteobacteria)	5	0	0	0	3	0	0	0	0	0	0
GCF_000239175.1	Legionella pneumophila subsp. pneumophila ATCC 43290 (g-proteobacteria)	5	0	0	0	0	0	0	0	0	0	0
GCF_012974125.1	Xylella fastidiosa subsp. multiplex (g-proteobacteria)	3	0	0	0	1	0	0	0	0	0	0
GCF_001515765.1	Staphylococcus aureus subsp. aureus (firmicutes)	7	0	0	2	0	0	0	1	0	0	0
GCF_007633215.1	Lactobacillus reuteri (firmicutes)	5	0	0	0	0	0	0	1	0	0	0
GCF_004118935.1	Salinibacterium sp. UTAS2018 (high GC Gram+)	7	0	0	0	0	0	0	0	0	0	0
GCF_002950035.1	Shigella boydii (enterobacteria)	10	0	0	1	0	0	0	0	0	0	0
GCF_005860795.2	Rhizobium sp. ADMK78 (a-proteobacteria)	8	0	0	0	2	0	0	0	0	0	0
GCF_014672755.1	Acinetobacter baumannii (g-proteobacteria)	9	0	0	0	0	0	0	0	0	0	0
GCF_000165715.2	Rubinisphaera brasiliensis DSM 5305 (planctomycetes)	7	0	0	0	4	0	0	1	0	0	0
GCF_003030965.1	Salmonella enterica (enterobacteria)	9	0	0	0	0	0	0	0	0	0	0
GCF_000961155.1	Xanthomonas citri pv. citri (g-proteobacteria)	4	0	0	0	3	0	0	0	0	0	0
GCF_002139875.1	Campylobacter sp. RM12175 (e-proteobacteria)	3	0	0	1	0	0	0	1	0	0	0
GCF_001635875.1	Enterococcus faecium (firmicutes)	6	0	0	1	5	0	0	0	0	0	0
GCF_000024165.1	Candidatus Accumulibacter phosphatis clade IIA str. UW-1 (b-proteobacteria)	6	0	0	0	2	0	0	0	0	0	0
GCF_003354485.1	Mycoplasma bovis (mycoplasmas)	2	0	0	0	0	0	0	0	0	0	0
GCF_002357175.1	Rickettsia japonica (a-proteobacteria)	5	0	0	0	0	0	0	0	0	0	0
GCF_000364765.1	Chlamydia trachomatis L2/434/Bu(i) (chlamydias)	4	0	0	0	0	0	0	0	0	0	0
GCF_000195085.1	Candidatus Pelagibacter sp. IMCC9063 (a-proteobacteria)	2	0	0	2	0	0	0	0	0	0	0
GCF_000147055.1	Dickeya dadantii 3937 (enterobacteria)	9	1	1	1	6	1	1	2	1	1	1
GCF_014623405.1	Escherichia coli O145 (E. coli)	9	0	0	0	0	0	0	0	0	0	0
GCF_002954015.1	Clostridioides difficile (firmicutes)	11	0	1	3	1	0	0	1	1	0	0
GCF_013364475.1	Acinetobacter sp. FDAARGOS_724 (g-proteobacteria)	6	0	0	0	0	0	0	0	0	0	0
GCF_009625935.1	Bordetella parapertussis (b-proteobacteria)	6	0	0	0	3	0	0	0	0	0	0
GCF_014189335.1	Klebsiella pneumoniae (enterobacteria)	10	0	0	1	0	0	0	0	0	0	0
GCF_001634285.1	Anoxybacillus amylolyticus (firmicutes)	8	0	0	2	0	0	0	5	0	0	0
GCF_006974085.1	Corynebacterium pseudotuberculosis (high GC Gram+)	4	0	0	0	0	0	0	0	0	0	0
GCF_004154145.1	Streptococcus pyogenes (firmicutes)	4	0	0	0	0	0	0	1	0	0	0
GCF_009709215.1	Piscirickettsia salmonis (g-proteobacteria)	4	0	0	0	0	0	0	0	0	0	0
GCF_000833165.1	Francisella tularensis subsp. novicida F6168 (g-proteobacteria)	4	0	0	0	0	0	0	1	0	0	0
GCF_001750185.1	Pseudoalteromonas luteoviolacea (g-proteobacteria)	7	0	0	0	0	0	0	0	0	0	0
GCF_900221035.1	Streptomyces sp. 2323.1 (high GC Gram+)	10	0	0	0	0	0	0	0	0	0	0
GCF_003666465.1	Agrobacterium tumefaciens (a-proteobacteria)	9	0	0	0	2	0	0	0	0	0	0
GCF_001767235.1	Moorea producens PAL-8-15-08-1 (cyanobacteria)	8	1	1	6	2	0	0	0	1	1	0
GCF_009627795.1	Bordetella holmesii (b-proteobacteria)	8	0	0	0	3	0	0	0	0	0	0
GCF_000023745.1	Methylovorus glucosetrophus SIP3-4 (b-proteobacteria)	8	0	0	0	0	0	0	0	0	0	0
GCF_002079305.1	Rhodovulum sp. P5 (a-proteobacteria)	11	0	0	0	0	0	0	0	0	0	0
GCF_001708245.1	Klebsiella pneumoniae (enterobacteria)	10	0	0	1	0	0	0	0	0	0	0
GCF_000347675.2	Sphingomonas sp. MM-1 (a-proteobacteria)	8	0	0	0	1	0	0	0	0	0	0
GCF_012979535.1	Sphingomonas lacunae (a-proteobacteria)	7	0	0	0	0	0	0	0	0	0	0
GCF_013306915.1	Ralstonia solanacearum (b-proteobacteria)	8	0	0	0	4	0	0	0	0	0	0
GCF_000487935.2	Salmonella enterica subsp. enterica serovar Stanleyville str. CFSAN000624 (enterobacteria)	9	3	1	3	1	1	1	1	1	1	1
GCF_001296095.1	Lactiplantibacillus plantarum (firmicutes)	4	0	0	0	0	0	0	1	0	0	0
GCF_000015845.1	Shewanella baltica OS155 (g-proteobacteria)	6	0	0	1	0	0	0	0	0	0	0
GCF_001558775.1	Staphylococcus lugdunensis (firmicutes)	7	0	0	1	0	0	0	1	0	0	0
GCF_014900375.1	Mycobacterium tuberculosis (high GC Gram+)	9	0	0	0	0	0	0	0	0	0	0
GCF_013389715.1	Staphylococcus aureus (firmicutes)	7	0	0	3	0	0	0	1	0	0	0
GCF_001900675.1	Escherichia coli (E. coli)	9	0	0	1	0	0	0	0	0	0	0
GCF_014304775.1	Listeria monocytogenes (firmicutes)	8	0	0	0	2	0	0	0	0	0	0
GCF_012221945.1	Glutamicibacter mishrai (high GC Gram+)	6	0	0	0	0	0	0	0	0	0	0
GCF_002208925.2	Chryseobacterium indologenes (CFB group bacteria)	7	0	0	1	0	0	0	0	0	0	0
GCF_900199375.1	Gordonibacter urolithinfaciens (actinobacteria)	9	0	0	0	0	0	0	0	0	0	0
GCF_002105755.1	Mycobacterium colombiense CECT 3035 (high GC Gram+)	11	0	0	0	0	0	0	0	0	0	0
GCF_003710145.1	Salmonella enterica subsp. enterica serovar Oranienburg (enterobacteria)	9	0	0	0	0	0	0	0	0	0	0
GCF_000046685.1	Bartonella quintana str. Toulouse (a-proteobacteria)	6	0	0	0	0	0	0	0	0	0	0
GCF_006384935.1	Erysipelothrix rhusiopathiae (firmicutes)	3	0	0	1	0	0	0	0	0	0	0
GCF_009913795.1	Lactiplantibacillus plantarum (firmicutes)	4	0	0	0	0	0	0	1	0	0	0
GCF_002995515.1	Magnetospirillum gryphiswaldense MSR-1 (a-proteobacteria)	7	0	0	0	0	0	0	1	0	0	0
GCF_002224325.1	Campylobacter jejuni (e-proteobacteria)	7	0	0	0	0	0	0	1	0	0	0
GCF_011604485.1	Rhizobium leguminosarum bv. trifolii (a-proteobacteria)	12	0	0	0	1	0	0	0	0	0	0
GCF_900620215.1	Staphylococcus aureus (firmicutes)	7	0	0	2	0	0	0	1	0	0	0
GCF_002192075.1	Brucella melitensis (a-proteobacteria)	7	0	0	0	0	0	0	0	0	0	0
GCF_003355315.1	Neisseria meningitidis (b-proteobacteria)	4	0	0	0	0	0	0	1	0	0	0
GCF_004843725.1	Psychroserpens sp. NJDZ02 (CFB group bacteria)	6	0	0	0	0	0	0	0	0	0	0
GCF_009912955.1	Staphylococcus aureus (firmicutes)	7	0	0	2	0	0	0	1	0	0	0
GCF_000755905.1	Burkholderia pseudomallei HBPUB10303a (b-proteobacteria)	12	0	0	0	1	0	0	0	0	0	0
GCF_002243555.1	Corynebacterium glutamicum ATCC 14067 (high GC Gram+)	5	0	0	0	0	0	0	0	0	0	0
GCF_008693885.1	Klebsiella aerogenes (enterobacteria)	10	1	0	0	1	0	0	0	0	0	0
GCF_002443155.1	Alcaligenes faecalis (b-proteobacteria)	8	0	0	0	0	0	0	0	0	0	0
GCF_008087665.1	Mariniblastus fucicola (bacteria)	11	0	0	0	0	0	0	0	0	0	0
GCF_013167695.1	Escherichia coli O157:H7 (E. coli)	9	0	0	1	0	0	0	0	0	0	0
GCF_014764325.1	Bacillus velezensis (firmicutes)	11	0	0	0	0	0	0	1	0	0	0
GCF_900343145.1	Tessaracoccus timonensis (high GC Gram+)	3	0	0	0	0	0	0	1	0	0	0
GCF_004526235.1	Sphingobacterium sp. CZ-2 (CFB group bacteria)	7	0	0	2	0	0	0	0	0	0	0
GCF_001719085.1	Bifidobacterium longum (high GC Gram+)	3	0	0	0	0	0	0	0	0	0	0
GCF_900474905.1	Streptococcus agalactiae (firmicutes)	4	0	0	0	0	0	0	0	0	0	0
GCF_002043005.1	Martelella mediterranea DSM 17316 (a-proteobacteria)	11	0	0	0	4	0	0	1	0	0	0
GCF_014250475.1	Selenomonas sp. Marseille-Q3039 (firmicutes)	6	0	0	0	0	0	0	1	0	0	0
GCF_013488205.1	Empedobacter falsenii (CFB group bacteria)	5	0	0	1	3	0	0	1	0	0	0
GCF_004355265.1	Pediococcus acidilactici (firmicutes)	4	0	0	0	0	0	0	0	0	0	0
GCF_900105285.1	Pseudomonas umsongensis (g-proteobacteria)	12	0	0	0	3	0	0	1	0	0	0
GCF_009914255.1	Klebsiella pneumoniae (enterobacteria)	11	2	1	2	1	1	1	1	1	1	1
GCF_000258405.1	Ignavibacterium album JCM 16511 (bacteria)	6	0	0	1	0	0	0	1	0	0	0
GCF_015571715.1	Escherichia coli O20:H12 (E. coli)	9	0	0	1	0	0	0	0	0	0	0
GCF_000155515.2	Lactobacillus paracasei subsp. paracasei 8700:2 (firmicutes)	4	0	0	0	0	0	0	1	0	0	0
GCF_000008405.1	Mycoplasma hyopneumoniae 232 (mycoplasmas)	3	0	0	0	0	0	0	0	0	0	0
GCF_009626555.1	Bordetella parapertussis (b-proteobacteria)	6	0	0	0	3	0	0	0	0	0	0
GCF_002950495.2	Acinetobacter baumannii (g-proteobacteria)	8	0	0	0	0	0	0	0	0	0	0
GCF_002796465.1	Bacillus velezensis (firmicutes)	12	0	0	1	0	0	0	1	0	0	0
GCF_013305885.1	Staphylococcus aureus (firmicutes)	7	0	0	3	0	0	0	1	0	0	0
GCF_000317615.1	Dactylococcopsis salina PCC 8305 (cyanobacteria)	8	0	1	3	1	0	0	0	1	0	0
GCF_013461435.1	Ehrlichia ruminantium (heartwater rickettsia)	4	0	0	0	0	0	0	1	0	0	0
GCF_009930815.1	Bradyrhizobium sp. CCBAU 051011 (a-proteobacteria)	10	0	0	0	4	0	0	0	0	0	0
GCF_009189165.1	Pseudomonas sp. SCB32 (g-proteobacteria)	6	0	0	0	1	0	0	1	0	0	0
GCF_014352895.1	Arcobacter cryaerophilus (e-proteobacteria)	8	0	0	4	0	0	0	0	0	0	0
GCF_009914435.1	Acinetobacter indicus (g-proteobacteria)	6	0	0	0	0	0	0	0	0	0	0
GCF_001908415.1	Lactobacillus delbrueckii subsp. indicus (firmicutes)	4	0	0	0	0	0	0	0	0	0	0
GCF_003717475.1	Salmonella enterica subsp. enterica serovar Typhi (enterobacteria)	9	1	1	0	0	0	0	0	0	0	0
GCF_001705055.1	Salmonella enterica (enterobacteria)	9	0	0	0	0	0	0	0	0	0	0
GCF_013800985.1	Escherichia fergusonii (enterobacteria)	9	0	0	1	0	0	0	0	0	0	0
GCF_011604645.1	Bradyrhizobium symbiodeficiens (a-proteobacteria)	8	0	0	0	2	0	0	0	0	0	0
GCF_000006605.1	Corynebacterium jeikeium K411 (high GC Gram+)	4	0	0	0	0	0	0	0	0	0	0
GCF_014899525.1	Mycobacterium tuberculosis (high GC Gram+)	9	0	0	0	0	0	0	0	0	0	0
GCF_000507225.1	Chlamydia trachomatis C/TW-3 (chlamydias)	4	0	0	0	0	0	0	0	0	0	0
GCF_013378075.1	Parasphingopyxis algicola (a-proteobacteria)	8	0	0	0	0	0	0	0	0	0	0
GCF_000241125.1	Mycoplasma hyorhinis GDL-1 (mycoplasmas)	1	0	0	0	0	0	0	0	0	0	0
GCF_003515985.1	Lonsdalea britannica (enterobacteria)	6	0	0	0	1	0	0	0	0	0	0
GCF_015338205.1	Yersinia pestis (enterobacteria)	10	0	0	0	0	0	0	0	0	0	0
GCF_003194025.1	Staphylococcus aureus (firmicutes)	7	0	0	4	0	0	0	1	0	0	0
GCF_000968715.2	Halomonas sp. HG01 (g-proteobacteria)	8	0	0	0	0	0	0	0	0	0	0
GCF_000230695.2	Rhodanobacter denitrificans (g-proteobacteria)	4	0	0	0	0	0	0	0	0	0	0
GCF_003017615.1	Escherichia coli (E. coli)	9	0	0	1	0	0	0	0	0	0	0
GCF_000623255.2	Salmonella enterica subsp. enterica serovar Enteritidis str. EC20120555 (enterobacteria)	9	0	0	0	0	0	0	0	0	0	0
GCF_004295665.1	Litorilituus sediminis (g-proteobacteria)	4	0	0	1	0	0	0	0	0	0	0
GCF_002083015.1	Burkholderia cenocepacia (b-proteobacteria)	12	0	0	0	3	0	0	0	0	0	0
GCF_013731155.1	Enterobacter hormaechei (enterobacteria)	10	0	0	0	1	0	0	0	0	0	0
GCF_009867015.2	Escherichia coli (E. coli)	9	0	1	0	0	0	0	0	0	0	0
GCF_004103655.1	Weissella cibaria (firmicutes)	1	0	0	0	0	0	0	0	0	0	0
GCF_000144605.1	Brevundimonas subvibrioides ATCC 15264 (a-proteobacteria)	7	0	0	0	3	0	0	0	0	0	0
GCF_902166535.1	Enterobacter hormaechei (enterobacteria)	10	0	0	0	1	0	0	0	0	0	0
GCF_002952655.1	Helicobacter pylori (e-proteobacteria)	3	0	0	0	0	0	0	0	0	0	0
GCF_900004855.1	Staphylococcus aureus (firmicutes)	7	0	0	3	0	0	0	1	0	0	0
GCF_003354885.1	Staphylococcus aureus (firmicutes)	7	0	0	2	0	0	0	1	0	0	0
GCF_001579925.1	Corynebacterium pseudotuberculosis (high GC Gram+)	4	0	0	0	0	0	0	0	0	0	0
GCF_000758705.1	Paenibacillus graminis (firmicutes)	12	0	0	1	2	0	0	0	0	0	0
GCF_006965565.1	Acinetobacter tandoii (g-proteobacteria)	6	0	0	0	2	0	0	0	0	0	0
GCF_013786965.1	Streptococcus agalactiae (firmicutes)	4	0	0	0	0	0	0	0	0	0	0
GCF_002953515.1	Vibrio alginolyticus (g-proteobacteria)	8	0	0	1	0	0	0	0	0	0	0
GCF_000739415.1	Porphyromonas gingivalis (CFB group bacteria)	4	0	0	0	0	0	0	0	0	0	0
GCF_900327275.1	Orientia tsutsugamushi (a-proteobacteria)	5	0	0	0	0	0	0	0	0	0	0
GCF_003952225.1	Paenibacillus albus (firmicutes)	11	0	0	0	0	0	0	0	0	0	0
GCF_000624255.1	Salmonella enterica subsp. enterica serovar Enteritidis str. SA20095440 (enterobacteria)	9	0	0	0	0	0	0	0	0	0	0
GCF_002850295.1	Vibrio harveyi (g-proteobacteria)	8	1	0	0	0	0	0	0	0	0	0
GCF_006874785.1	Escherichia coli (E. coli)	9	0	0	1	0	0	0	0	0	0	0
GCF_014770895.1	Escherichia coli O18ac:H14 (E. coli)	10	1	1	2	0	0	0	0	0	0	0
GCF_001901145.1	Escherichia coli (E. coli)	9	0	0	1	0	0	0	0	0	0	0
GCF_003614835.1	Burkholderia thailandensis (b-proteobacteria)	13	0	0	0	2	0	0	0	0	0	0
GCF_002191775.1	Brucella melitensis (a-proteobacteria)	7	0	0	0	0	0	0	0	0	0	0
GCF_003999255.1	Caldicellulosiruptor changbaiensis (firmicutes)	4	0	0	3	3	0	0	1	0	0	0
GCF_013725165.1	Citrobacter freundii (enterobacteria)	10	0	1	1	0	0	0	0	0	0	0
GCF_001986005.1	Bordetella pertussis (b-proteobacteria)	5	0	0	0	3	0	0	0	0	0	0
GCF_013372065.1	Janthinobacterium lividum (b-proteobacteria)	13	0	0	0	0	0	0	0	0	0	0
GCF_900215455.1	Serratia sp. JKS000199 (enterobacteria)	10	0	0	0	0	0	0	0	0	0	0
GCF_001190805.1	Streptococcus agalactiae (firmicutes)	4	0	0	0	0	0	0	0	0	0	0
GCF_000163915.2	Fusobacterium nucleatum subsp. vincentii 3_1_27 (fusobacteria)	3	0	0	2	0	0	0	0	0	0	0
GCF_011290545.1	Monaibacterium sp. ALG8 (a-proteobacteria)	7	1	1	2	1	0	0	1	1	1	0
GCF_001463165.1	Klebsiella pneumoniae (enterobacteria)	11	0	0	1	0	0	0	0	0	0	0
GCF_002269255.1	Klebsiella quasivariicola (enterobacteria)	13	1	0	1	0	0	0	0	0	0	0
GCF_003325495.1	Chromobacterium sp. IIBBL 274-1 (b-proteobacteria)	4	0	0	0	0	0	0	0	0	0	0
GCF_000498375.2	Acinetobacter baumannii DU202 (g-proteobacteria)	8	0	0	0	0	0	0	0	0	0	0
GCF_000294495.1	Streptococcus suis S735 (firmicutes)	5	0	0	0	0	0	0	2	0	0	0
GCF_015159615.1	Yersinia pestis (enterobacteria)	10	0	0	0	0	0	0	0	0	0	0
GCF_002859545.1	Pasteurella multocida (g-proteobacteria)	6	0	0	0	0	0	0	0	0	0	0
GCF_006337165.1	Hymenobacter jejuensis (CFB group bacteria)	8	0	0	0	8	0	0	0	0	0	0
GCF_003641325.1	Salmonella enterica subsp. enterica (enterobacteria)	9	0	0	0	0	0	0	0	0	0	0
GCF_000227705.2	Thermobacillus composti KWC4 (firmicutes)	9	0	1	0	1	0	0	0	0	0	0
GCF_900636685.1	Staphylococcus schweitzeri (firmicutes)	7	0	0	1	0	0	0	1	0	0	0
GCF_001590645.1	Legionella pneumophila subsp. pascullei (g-proteobacteria)	4	0	0	1	0	0	0	0	0	0	0
GCF_001975205.1	Acidipropionibacterium acidipropionici (high GC Gram+)	4	0	0	0	0	0	0	0	0	0	0
GCF_900638345.1	Neisseria animaloris (b-proteobacteria)	5	0	0	0	0	0	0	0	0	0	0
GCF_000318885.1	Chlamydia trachomatis L2/25667R (chlamydias)	4	0	0	0	0	0	0	0	0	0	0
GCF_900692925.1	Streptococcus pneumoniae (firmicutes)	4	0	0	0	0	0	0	1	0	0	0
GCF_003055625.1	Flavobacterium magnum (CFB group bacteria)	5	0	0	0	0	0	0	0	0	0	0
GCF_012029935.2	Klebsiella pneumoniae (enterobacteria)	11	0	0	1	0	0	0	0	0	0	0
GCF_000182585.2	Burkholderia pseudomallei MSHR346 (b-proteobacteria)	12	0	0	0	1	0	0	0	0	0	0
GCF_000807405.2	Enterobacter hormaechei subsp. xiangfangensis (enterobacteria)	10	0	0	0	1	0	0	0	0	0	0
GCF_000828895.1	Serpentinomonas raichei (b-proteobacteria)	3	0	0	0	0	0	0	1	0	0	0
GCF_002111245.1	Burkholderia pseudomallei (b-proteobacteria)	12	0	0	0	1	0	0	0	0	0	0
GCF_010725305.1	Escherichia coli (E. coli)	11	0	0	0	0	0	0	0	0	0	0
GCF_900236355.1	Brucella melitensis (a-proteobacteria)	7	0	0	0	0	0	0	0	0	0	0
GCF_004634885.1	Bordetella pertussis (b-proteobacteria)	5	0	0	0	3	0	0	0	0	0	0
GCF_000803645.1	Sphingopyxis fribergensis (a-proteobacteria)	12	1	0	0	1	0	0	1	0	0	0
GCF_001664085.1	Rhizobium sp. N1341 (a-proteobacteria)	12	0	0	0	1	0	0	0	0	0	0
GCF_002238295.1	Streptococcus pyogenes (firmicutes)	4	0	0	0	0	0	0	1	0	0	0
GCF_002407245.1	Phaeobacter piscinae (a-proteobacteria)	10	0	0	0	0	0	0	0	0	0	0
GCF_001506945.1	Campylobacter jejuni (e-proteobacteria)	6	0	0	1	0	0	0	1	0	0	0
GCF_013168035.1	Escherichia coli O157:H7 (E. coli)	9	0	0	1	0	0	0	0	0	0	0
GCF_001932695.1	Weissella cibaria (firmicutes)	1	0	0	0	0	0	0	0	0	0	0
GCF_008727255.1	Shigella flexneri (enterobacteria)	9	0	0	1	0	0	0	0	0	0	0
GCF_901544385.1	Streptococcus gordonii (firmicutes)	4	0	0	0	0	0	0	1	0	0	0
GCF_004851605.1	Hydrocarboniclastica marina (g-proteobacteria)	7	0	1	0	0	0	0	0	0	0	0
GCF_013874595.1	Flavobacterium sp. xlx-214 (CFB group bacteria)	4	0	0	0	0	0	0	0	0	0	0
GCF_009650295.1	Streptococcus dysgalactiae subsp. dysgalactiae (firmicutes)	4	0	0	0	0	0	0	0	0	0	0
GCF_000231865.1	Streptococcus suis SS12 (firmicutes)	5	0	0	0	0	0	0	2	0	0	0
GCF_000271325.1	Solibacillus silvestris StLB046 (firmicutes)	8	1	0	1	1	0	0	0	0	0	0
GCF_002078955.1	Lactococcus lactis subsp. cremoris (firmicutes)	4	0	0	1	0	0	0	0	0	0	0
GCF_004636785.1	Bordetella pertussis (b-proteobacteria)	5	0	0	0	3	0	0	0	0	0	0
GCF_000240095.2	Elizabethkingia anophelis Ag1 (CFB group bacteria)	7	1	0	0	0	0	0	0	0	0	0
GCF_009664615.1	Salmonella enterica subsp. enterica serovar Birkenhead (enterobacteria)	9	0	0	0	0	0	0	0	0	0	0
GCF_002950575.1	Pontimonas salivibrio (high GC Gram+)	3	0	0	1	0	0	0	0	0	0	0
GCF_900660605.1	Mycoplasmopsis glycophila (mycoplasmas)	0	0	0	4	0	0	0	0	0	0	0
GCF_008931185.1	Escherichia coli (E. coli)	9	0	0	1	0	0	0	0	0	0	0
GCF_009619495.1	Lactiplantibacillus plantarum (firmicutes)	4	0	0	0	0	0	0	1	0	0	0
GCF_000299355.1	Gottschalkia acidurici 9a (firmicutes)	9	0	0	3	0	0	0	1	0	0	0
GCF_900631595.1	Raoultella terrigena (enterobacteria)	13	0	0	0	1	0	0	0	0	0	0
GCF_002215175.1	Bacillus cereus (firmicutes)	10	0	0	2	0	0	0	3	0	0	0
GCF_900637785.1	Listeria monocytogenes (firmicutes)	8	0	0	0	3	0	0	0	0	0	0
GCF_900635955.1	Cedecea lapagei (enterobacteria)	11	0	0	0	0	0	0	0	0	0	0
GCF_011032745.1	Limosilactobacillus fermentum (firmicutes)	4	0	0	0	0	0	0	1	0	0	0
GCF_003351665.1	Neisseria subflava (b-proteobacteria)	5	0	1	1	0	0	0	1	1	0	0
GCF_014069095.1	Acinetobacter radioresistens (g-proteobacteria)	5	0	0	0	0	0	0	0	0	0	0
GCF_000834435.1	Yersinia pseudotuberculosis (enterobacteria)	10	0	0	0	0	0	0	0	0	0	0
GCF_000978785.2	Francisella tularensis subsp. tularensis str. SCHU S4 substr. NR-28534 (g-proteobacteria)	4	0	0	0	0	0	0	1	0	0	0
GCF_015475615.1	Salmonella enterica subsp. enterica serovar Typhimurium (enterobacteria)	9	0	0	0	0	0	0	0	0	0	0
GCF_008728655.1	Rhodococcus erythropolis (high GC Gram+)	9	0	0	0	3	0	0	0	0	0	0
GCF_004792575.1	Pasteurella multocida (g-proteobacteria)	6	0	0	0	0	0	0	0	0	0	0
GCF_004919345.1	Salmonella enterica subsp. enterica serovar 1,4,[5],12:i:- (enterobacteria)	9	0	0	0	0	0	0	0	0	0	0
GCF_002447095.1	Mycobacterium tuberculosis (high GC Gram+)	9	0	0	0	0	0	0	0	0	0	0
GCF_003352405.1	Haemophilus influenzae (g-proteobacteria)	6	0	0	0	0	0	0	1	0	0	0
GCF_013343115.1	Streptococcus sanguinis (firmicutes)	4	0	0	0	0	0	0	1	0	0	0
GCF_012225065.1	Campylobacter jejuni (e-proteobacteria)	6	0	0	0	0	0	0	1	0	0	0
GCF_007833835.1	Pectobacterium carotovorum subsp. carotovorum (enterobacteria)	8	0	0	0	4	0	0	0	0	0	0
GCF_002759195.1	Xanthomonas citri pv. phaseoli var. fuscans (g-proteobacteria)	7	0	0	0	2	0	0	0	0	0	0
GCF_002947575.1	Streptococcus pneumoniae (firmicutes)	4	0	0	0	0	0	0	1	0	0	0
GCF_902141215.1	Streptococcus sp. NCTC 11567 (firmicutes)	4	0	0	1	0	0	0	0	0	0	0
GCF_000576555.1	Hymenobacter swuensis DY53 (CFB group bacteria)	5	0	0	0	1	0	0	0	0	0	0
GCF_013283855.1	Candidatus Aquiluna sp. 15G-AUS-rot (high GC Gram+)	3	0	0	0	0	0	0	0	0	0	0
GCF_002968735.1	Escherichia coli (E. coli)	9	0	0	0	0	0	0	0	0	0	0
GCF_002952935.1	Escherichia coli (E. coli)	9	0	0	0	0	0	0	0	0	0	0
GCF_000007725.1	Buchnera aphidicola str. Bp (Baizongia pistaciae) (enterobacteria)	2	0	0	0	0	0	0	0	0	0	0
GCF_003086355.1	Streptococcus sp. Z15 (firmicutes)	4	0	0	1	0	0	0	0	0	0	0
GCF_014701095.1	Streptomyces tuirus (high GC Gram+)	12	2	0	1	0	0	0	0	0	0	0
GCF_009661415.2	Klebsiella pneumoniae (enterobacteria)	11	0	0	1	0	0	0	0	0	0	0
GCF_003352325.1	Escherichia coli (E. coli)	9	0	0	0	0	0	0	0	0	0	0
GCF_002968515.1	Pseudomonas aeruginosa (g-proteobacteria)	12	0	0	0	0	0	0	0	0	0	0
GCF_014109845.1	Stenotrophomonas acidaminiphila (g-proteobacteria)	4	0	0	0	0	0	0	0	0	0	0
GCF_001506245.1	Campylobacter jejuni (e-proteobacteria)	6	0	0	1	0	0	0	1	0	0	0
GCF_900187245.1	Streptococcus acidominimus (firmicutes)	4	0	0	0	0	0	0	0	0	0	0
GCF_009363095.1	Paenibacillus cellulositrophicus (firmicutes)	13	0	0	0	2	0	0	0	0	0	0
GCF_002953575.2	Acinetobacter indicus (g-proteobacteria)	5	0	0	0	0	0	0	0	0	0	0
GCF_005849435.1	Bacillus altitudinis (firmicutes)	9	0	0	1	2	0	0	0	0	0	0
GCF_001653375.1	Helicobacter pylori (e-proteobacteria)	3	0	0	2	0	0	0	0	0	0	0
GCF_900070325.1	Herbinix luporum (firmicutes)	5	0	0	3	0	0	0	1	0	0	0
GCF_003071425.1	Enterococcus faecium (firmicutes)	6	0	0	1	5	0	0	0	0	0	0
GCF_001922045.1	Xanthomonas citri pv. citri (g-proteobacteria)	4	0	0	0	3	0	0	0	0	0	0
GCF_009857995.1	Rickettsia japonica (a-proteobacteria)	5	0	0	0	0	0	0	0	0	0	0
GCF_000318865.1	Chlamydia trachomatis L1/224 (chlamydias)	4	0	0	0	0	0	0	0	0	0	0
GCF_000341855.1	Hydrogenobaculum sp. HO (aquificales)	2	0	0	1	0	0	0	0	0	0	0
GCF_000756435.2	Piscirickettsia salmonis (g-proteobacteria)	4	0	0	0	0	0	0	0	0	0	0
GCF_001889605.1	Mesorhizobium oceanicum (a-proteobacteria)	9	0	0	1	0	0	0	0	0	0	0
GCF_000305935.1	Thermacetogenium phaeum DSM 12270 (firmicutes)	13	0	0	0	0	0	0	2	0	0	0
GCF_000445285.1	Mycobacterium tuberculosis PanR0505 (high GC Gram+)	9	0	0	0	0	0	0	0	0	0	0
GCF_000576125.1	Zymomonas mobilis subsp. mobilis NRRL B-12526 (a-proteobacteria)	8	0	0	0	0	0	0	1	0	0	0
GCF_000832805.1	Bacillus cereus G9241 (firmicutes)	10	0	2	4	0	0	0	2	0	0	0
GCF_006494755.1	Shewanella marisflavi (g-proteobacteria)	9	0	0	1	0	0	0	0	0	0	0
GCF_002763695.1	Fusobacterium pseudoperiodonticum (fusobacteria)	3	0	0	2	0	0	0	0	0	0	0
GCF_001987275.1	Bordetella pertussis (b-proteobacteria)	5	0	0	0	3	0	0	0	0	0	0
GCF_012278715.1	Acinetobacter indicus (g-proteobacteria)	6	0	0	0	0	0	0	0	0	0	0
GCF_002090315.1	Mycoplasma pneumoniae (mycoplasmas)	2	0	0	0	0	0	0	0	0	0	0
GCF_014168975.1	Escherichia coli (E. coli)	9	0	0	1	0	0	0	0	0	0	0
GCF_014252235.1	Blattabacterium cuenoti (CFB group bacteria)	3	0	0	0	0	0	0	1	0	0	0
GCF_000263755.5	Corynebacterium pseudotuberculosis 258 (high GC Gram+)	4	0	0	0	0	0	0	0	0	0	0
GCF_013201175.1	Escherichia coli (E. coli)	9	0	1	1	0	0	0	0	0	0	0
GCF_000469135.2	Bacillus sp. SB49 (firmicutes)	10	1	1	3	1	1	1	2	1	1	1
GCF_003711045.1	Escherichia coli (E. coli)	9	1	0	1	0	0	0	0	0	0	0
GCF_003086915.1	Stenotrophomonas sp. ZAC14A_NAIMI4_1 (g-proteobacteria)	6	0	0	0	2	0	0	0	0	0	0
GCF_002234455.1	Campylobacter jejuni (e-proteobacteria)	6	0	0	1	0	0	0	1	0	0	0
GCF_000973625.1	Polynucleobacter duraquae (b-proteobacteria)	8	0	0	0	0	0	0	0	0	0	0
GCF_002865805.1	Clostridium botulinum (firmicutes)	9	0	0	2	0	0	0	1	0	0	0
GCF_005239285.1	Klebsiella pneumoniae (enterobacteria)	10	0	1	1	0	0	0	0	0	0	0
GCF_009834185.1	Rathayibacter sp. VKM Ac-2760 (high GC Gram+)	7	0	0	0	0	0	0	0	0	0	0
GCF_001580475.1	Flavobacterium columnare (CFB group bacteria)	4	0	0	1	0	0	0	0	0	0	0
GCF_013357485.1	Proteus mirabilis (enterobacteria)	7	0	0	0	0	0	0	1	0	0	0
GCF_001913195.1	Listeria monocytogenes (firmicutes)	7	0	0	0	2	0	0	1	0	0	0
GCF_000512125.1	Escherichia albertii KF1 (enterobacteria)	9	0	0	0	0	0	0	0	0	0	0
GCF_000189775.2	Thermoanaerobacterium xylanolyticum LX-11 (firmicutes)	9	0	0	1	1	0	0	1	0	0	0
GCF_001267475.1	Francisella tularensis subsp. tularensis MA00-2987 (g-proteobacteria)	4	0	0	0	0	0	0	1	0	0	0
GCF_000798935.2	Exiguobacterium sp. ZWU0009 (firmicutes)	7	0	0	2	0	0	0	0	0	0	0
GCF_008370165.1	Serratia symbiotica (enterobacteria)	7	0	0	0	0	0	0	0	0	0	0
GCF_001721005.1	Enterococcus faecium (firmicutes)	7	0	0	1	5	0	0	0	0	0	0
GCF_000253315.1	Streptococcus salivarius JIM8777 (firmicutes)	5	0	0	0	0	0	0	1	0	0	0
GCF_003851785.1	Pseudomonas chlororaphis (g-proteobacteria)	12	0	0	0	0	0	0	1	0	0	0
GCF_009730215.1	Mycobacterium tuberculosis (high GC Gram+)	8	0	0	0	0	0	0	0	0	0	0
GCF_009363395.1	Pseudomonas sp. THAF187a (g-proteobacteria)	8	0	0	0	2	0	0	0	0	0	0
GCF_004014895.1	Klebsiella variicola (enterobacteria)	13	1	0	1	0	0	0	0	0	0	0
GCF_008632415.1	Klebsiella pneumoniae (enterobacteria)	10	0	0	1	0	0	0	0	0	0	0
GCF_013267395.1	Achromobacter denitrificans (b-proteobacteria)	15	0	0	0	4	0	0	0	0	0	0
GCF_003586385.1	Mycobacteroides abscessus (high GC Gram+)	10	1	1	1	2	0	0	0	1	1	0
GCF_000016245.1	Vibrio cholerae O395 (g-proteobacteria)	7	0	0	0	0	0	0	0	0	0	0
GCF_001548115.1	Geminocystis sp. NIES-3709 (cyanobacteria)	9	0	1	5	2	0	0	1	0	0	0
GCF_005860785.2	Streptomyces sp. So13.3 (high GC Gram+)	12	0	0	0	1	0	0	0	0	0	0
GCF_000815185.1	Xanthomonas sacchari (g-proteobacteria)	4	0	0	0	1	0	0	0	0	0	0
GCF_015571675.1	Escherichia coli O9:H10 (E. coli)	8	0	0	2	0	0	0	0	0	0	0
GCF_009730255.1	Lactobacillus jensenii (firmicutes)	4	0	0	1	0	0	0	0	0	0	0
GCF_012275125.1	Vibrio fluvialis (g-proteobacteria)	10	0	0	1	0	0	0	0	0	0	0
GCF_001704615.3	Acinetobacter defluvii (g-proteobacteria)	5	0	0	0	0	0	0	0	0	0	0
GCF_000284115.1	Phycisphaera mikurensis NBRC 102666 (bacteria)	4	0	0	0	0	0	0	0	0	0	0
GCF_003856475.1	Klebsiella pneumoniae (enterobacteria)	11	0	0	1	0	0	0	0	0	0	0
GCF_000485885.1	Staphylococcus aureus subsp. aureus Z172 (firmicutes)	7	0	0	3	0	0	0	1	0	0	0
GCF_009806615.1	Bacillus anthracis (firmicutes)	12	0	0	0	0	0	0	2	0	0	0
GCF_008330385.1	Francisella orientalis (g-proteobacteria)	3	0	0	0	0	0	0	1	0	0	0
GCF_000015905.1	Burkholderia pseudomallei 668 (b-proteobacteria)	11	0	0	0	1	0	0	0	0	0	0
GCF_001506345.1	Campylobacter jejuni (e-proteobacteria)	6	0	0	1	0	0	0	1	0	0	0
GCF_002813975.1	Salmonella enterica subsp. enterica serovar Enteritidis (enterobacteria)	9	0	0	0	0	0	0	0	0	0	0
GCF_008727655.1	Salmonella enterica subsp. enterica serovar Albert (enterobacteria)	8	0	0	0	0	0	0	0	0	0	0
GCF_001688685.2	Lactobacillus reuteri (firmicutes)	5	0	0	0	0	0	0	1	0	0	0
GCF_003045185.1	Listeria monocytogenes (firmicutes)	8	0	0	0	2	0	0	0	0	0	0
GCF_003432365.1	Staphylococcus aureus (firmicutes)	7	0	0	2	0	0	0	1	0	0	0
GCF_000624795.2	Salmonella enterica subsp. enterica serovar Enteritidis str. EC20121689 (enterobacteria)	9	0	0	0	0	0	0	0	0	0	0
GCF_003019715.1	Fusobacterium necrophorum subsp. funduliforme (fusobacteria)	4	0	1	4	0	0	0	0	1	0	0
GCF_009650195.1	Agrobacterium sp. MA01 (a-proteobacteria)	10	0	0	0	1	0	0	0	0	0	0
GCF_000283895.1	Sinorhizobium fredii HH103 (a-proteobacteria)	11	0	0	0	1	0	0	0	0	0	0
GCF_014041995.1	Arcanobacterium sp. JY-X040 (high GC Gram+)	4	0	0	0	0	0	0	0	0	0	0
GCF_900143135.1	Candidatus Erwinia haradaeae (enterobacteria)	3	0	0	0	0	0	0	0	0	0	0
GCF_001752705.1	Legionella pneumophila (g-proteobacteria)	4	0	0	0	0	0	0	0	0	0	0
GCF_000624095.2	Salmonella enterica subsp. enterica serovar Enteritidis str. SA20094389 (enterobacteria)	9	0	0	0	0	0	0	0	0	0	0
GCF_002287905.1	Lactobacillus gasseri DSM 14869 (firmicutes)	4	0	0	1	0	0	0	0	0	0	0
GCF_000245495.1	Staphylococcus aureus subsp. aureus VC40 (firmicutes)	7	0	0	2	0	0	0	1	0	0	0
GCF_009017315.1	Salmonella enterica subsp. enterica serovar 1,4,[5],12:i:- (enterobacteria)	9	0	0	0	0	0	0	0	0	0	0
GCF_002073535.2	Neisseria gonorrhoeae (b-proteobacteria)	4	0	0	0	0	0	0	1	0	0	0
GCF_000783735.2	Shigella flexneri (enterobacteria)	9	0	0	1	0	0	0	0	0	0	0
GCF_001867165.1	Corynebacterium pseudotuberculosis (high GC Gram+)	4	0	0	0	0	0	0	0	0	0	0
GCF_001050115.1	Bacillus smithii (firmicutes)	11	0	0	3	0	0	0	0	0	0	0
GCF_004847605.1	Salmonella enterica subsp. enterica serovar Bareilly str. CFSAN000968 (enterobacteria)	9	0	0	0	0	0	0	0	0	0	0
GCF_000314835.2	Providencia rettgeri Dmel1 (enterobacteria)	10	0	0	0	0	0	0	0	0	0	0
GCF_000284535.1	Staphylococcus aureus subsp. aureus HO 5096 0412 (firmicutes)	7	0	0	3	0	0	0	1	0	0	0
GCF_002998835.1	Capnocytophaga sp. oral taxon 864 (CFB group bacteria)	3	0	0	0	0	0	0	1	0	0	0
GCF_003111765.1	Actinomyces sp. Z16 (high GC Gram+)	3	0	0	1	1	0	0	0	0	0	0
GCF_002025105.1	Bacillus thuringiensis (firmicutes)	10	0	0	3	0	0	0	2	0	0	0
GCF_008370815.1	Staphylococcus aureus (firmicutes)	7	0	0	3	0	0	0	1	0	0	0
GCF_011106605.1	Klebsiella pneumoniae (enterobacteria)	11	2	1	1	0	0	0	0	0	0	0
GCF_000739085.1	Amycolatopsis methanolica 239 (high GC Gram+)	14	0	0	1	0	0	0	3	0	0	0
GCF_008694105.1	Lactobacillus harbinensis (firmicutes)	4	0	0	0	1	0	0	0	0	0	0
GCF_007974145.1	Mannheimia haemolytica (g-proteobacteria)	6	0	0	0	0	0	0	0	0	0	0
GCF_001854385.1	Methylobacterium sp. C1 (a-proteobacteria)	10	0	1	0	0	0	0	0	0	0	0
GCF_900692745.1	Streptococcus pneumoniae (firmicutes)	4	0	0	0	0	0	0	1	0	0	0
GCF_004063635.1	Limosilactobacillus fermentum (firmicutes)	4	0	0	0	0	0	0	1	0	0	0
GCF_013343155.1	Pseudomonas sp. FDAARGOS_761 (g-proteobacteria)	12	0	0	1	0	0	0	0	0	0	0
GCF_000625035.2	Salmonella enterica subsp. enterica serovar Enteritidis str. EC20120774 (enterobacteria)	9	0	0	0	0	0	0	0	0	0	0
GCF_011193355.1	Streptomyces sp. JB150 (high GC Gram+)	9	1	0	0	3	0	0	0	0	0	0
GCF_011303755.1	Acidovorax sp. HDW3 (b-proteobacteria)	6	0	0	0	0	0	0	1	0	0	0
GCF_000277225.1	Rickettsia prowazekii str. Dachau (a-proteobacteria)	4	0	0	0	0	0	0	0	0	0	0
GCF_000023385.1	Geobacillus sp. WCH70 (firmicutes)	9	0	0	0	0	0	0	2	0	0	0
GCF_010727125.1	Mycolicibacter terrae (high GC Gram+)	11	0	0	0	0	0	0	0	0	0	0
GCF_003226795.1	Blattabacterium punctulatus (CFB group bacteria)	3	0	0	0	0	0	0	1	0	0	0
GCF_011492885.1	Escherichia coli (E. coli)	9	0	1	0	0	0	0	0	0	0	0
GCF_900475095.1	Streptococcus mutans (firmicutes)	4	0	0	1	0	0	0	1	0	0	0
GCF_000972245.3	Bacillus filamentosus (firmicutes)	15	0	0	0	1	0	0	1	0	0	0
GCF_000495455.2	Pseudomonas putida S12 (g-proteobacteria)	9	0	1	1	0	0	0	0	0	0	0
GCF_008693365.1	Yersinia pseudotuberculosis (enterobacteria)	11	0	0	0	0	0	0	0	0	0	0
GCF_000978575.1	Thermotoga maritima (thermotogales)	6	0	0	3	1	0	0	0	0	0	0
GCF_004015005.1	Akkermansia muciniphila (verrucomicrobia)	5	0	0	0	0	0	0	1	0	0	0
GCF_001293505.1	Salmonella enterica subsp. enterica serovar Typhimurium (enterobacteria)	10	0	0	0	0	0	0	0	0	0	0
GCF_014825845.1	Escherichia coli (E. coli)	9	0	0	1	0	0	0	0	0	0	0
GCF_001636255.1	Hafnia alvei (enterobacteria)	7	0	0	0	0	0	0	0	0	0	0
GCF_008386295.1	Salmonella enterica (enterobacteria)	9	0	0	1	0	0	0	0	0	0	0
GCF_000015385.1	Lactobacillus helveticus DPC 4571 (firmicutes)	4	0	0	1	0	0	0	0	0	0	0
GCF_014784055.1	Polaribacter haliotis (CFB group bacteria)	8	0	0	0	2	0	0	1	0	0	0
GCF_002812685.2	Escherichia coli (E. coli)	9	0	0	1	0	0	0	0	0	0	0
GCF_000177235.2	Bacillus cellulosilyticus DSM 2522 (firmicutes)	8	0	0	1	0	0	0	1	0	0	0
GCF_009363575.1	Roseivivax sp. THAF30 (a-proteobacteria)	9	0	0	1	0	0	0	0	0	0	0
GCF_002073335.2	Vibrio cholerae (g-proteobacteria)	7	0	0	0	0	0	0	0	0	0	0
GCF_003994415.1	Achromobacter spanius (b-proteobacteria)	11	0	0	0	4	0	0	1	0	0	0
GCF_009769095.1	Staphylococcus aureus (firmicutes)	7	0	0	3	0	0	0	1	0	0	0
GCF_000166115.1	Desulfovibrio vulgaris RCH1 (d-proteobacteria)	8	0	0	0	0	0	0	0	0	0	0
GCF_013357365.1	Escherichia coli (E. coli)	9	0	0	2	0	0	0	0	0	0	0
GCF_009626855.1	Bordetella parapertussis (b-proteobacteria)	6	0	0	0	3	0	0	0	0	0	0
GCF_014151665.1	Campylobacter jejuni (e-proteobacteria)	7	0	0	1	0	0	0	1	0	0	0
GCF_900639395.1	Enterococcus faecium (firmicutes)	6	0	0	1	7	0	0	0	0	0	0
GCF_000010925.1	Acetobacter pasteurianus IFO 3283-32 (a-proteobacteria)	7	0	0	0	0	0	0	0	0	0	0
GCF_009834545.1	Pseudomonas sp. S04 (g-proteobacteria)	10	1	1	1	7	0	0	1	1	0	0
GCF_003354405.1	Mycoplasma bovis (mycoplasmas)	2	0	0	0	0	0	0	0	0	0	0
GCF_002999295.1	Mesoplasma florum (mycoplasmas)	4	0	0	1	0	0	0	1	0	0	0
GCF_900105255.1	Pseudomonas sabulinigri (g-proteobacteria)	6	0	0	0	0	0	0	0	0	0	0
GCF_015693925.1	Lactiplantibacillus plantarum (firmicutes)	4	0	0	0	0	0	0	1	0	0	0
GCF_000161035.1	Bacillus cereus m1550 (firmicutes)	10	0	0	1	0	0	0	1	0	0	0
GCF_900636235.1	Escherichia coli (E. coli)	9	1	0	0	0	0	0	0	0	0	0
GCF_002025685.1	Enterobacter ludwigii (enterobacteria)	10	0	0	0	0	0	0	0	0	0	0
GCF_003013315.1	Bacillus cereus (firmicutes)	10	0	0	2	0	1	1	2	0	0	0
GCF_001746735.1	Xanthomonas oryzae pv. oryzae (g-proteobacteria)	4	0	0	0	2	0	0	0	0	0	0
GCF_008727455.1	Campylobacter jejuni (e-proteobacteria)	6	0	0	1	0	0	0	1	0	0	0
GCF_004771515.1	Staphylococcus aureus (firmicutes)	7	0	0	2	0	0	0	1	0	0	0
GCF_013403545.1	Enterobacter roggenkampii (enterobacteria)	9	0	0	0	0	0	0	0	0	0	0
GCF_000508225.1	Ehrlichia muris AS145 (a-proteobacteria)	4	0	0	0	0	0	0	0	0	0	0
GCF_011398715.1	Halomonas meridiana (g-proteobacteria)	8	0	0	1	0	0	0	0	0	0	0
GCF_013307005.1	Staphylococcus aureus (firmicutes)	7	0	0	3	0	0	0	1	0	0	0
GCF_009709115.1	Piscirickettsia salmonis (g-proteobacteria)	4	0	0	0	0	0	0	0	0	0	0
GCF_004136355.1	Acinetobacter baumannii (g-proteobacteria)	8	0	0	1	0	0	0	0	0	0	0
GCF_900637665.1	Chryseobacterium nakagawai (CFB group bacteria)	7	0	0	1	0	0	0	0	0	0	0
GCF_003600645.1	Yersinia kristensenii (enterobacteria)	9	0	0	0	0	0	0	0	0	0	0
GCF_000191905.1	Clostridium acetobutylicum EA 2018 (firmicutes)	10	0	0	0	2	0	0	1	0	0	0
GCF_000281235.1	Candidatus Mycoplasma haemolamae str. Purdue (mycoplasmas)	0	0	0	0	0	0	0	0	0	0	0
GCF_001593245.1	Aeromonas veronii (g-proteobacteria)	10	1	2	1	1	1	1	1	1	1	1
GCF_002813615.1	Lactobacillus paracasei subsp. paracasei (firmicutes)	4	0	0	1	0	0	0	1	0	0	0
GCF_012223425.1	Mycolicibacterium frederiksbergense (high GC Gram+)	7	0	0	0	1	0	0	0	0	0	0
GCF_003966505.1	Streptococcus pneumoniae (firmicutes)	4	0	0	0	0	0	0	1	0	0	0
GCF_002079945.1	Parasaccharibacter apium (a-proteobacteria)	4	0	0	0	0	0	0	0	0	0	0
GCF_001677515.1	Escherichia coli (E. coli)	10	0	0	1	0	0	0	0	0	0	0
GCF_007724625.1	Burkholderia contaminans (b-proteobacteria)	14	0	0	0	1	0	0	0	0	0	0
GCF_003186765.1	Bordetella parapertussis (b-proteobacteria)	6	0	0	0	3	0	0	0	0	0	0
GCF_000760935.2	Rhodococcus fascians A25f (high GC Gram+)	9	0	0	1	0	0	0	0	0	0	0
GCF_002006545.1	Pseudomonas protegens (g-proteobacteria)	11	0	0	0	2	0	0	1	0	0	0
GCF_013388335.1	Bacillus subtilis (firmicutes)	13	0	0	0	3	0	0	1	0	0	0
GCF_002849895.1	Lactobacillus alimentarius DSM 20249 (firmicutes)	4	0	0	3	0	0	0	1	0	0	0
GCF_003330725.1	Acidisarcina polymorpha (bacteria)	7	0	0	0	1	0	0	0	0	0	0
GCF_004006875.1	Bordetella hinzii (b-proteobacteria)	6	0	0	0	2	0	0	0	0	0	0
GCF_001866535.2	Raoultella ornithinolytica (enterobacteria)	11	1	0	0	0	0	0	0	0	0	0
GCF_000318765.1	Chlamydia trachomatis Ia/SotonIa1 (chlamydias)	4	0	0	0	0	0	0	0	0	0	0
GCF_011128975.1	Rhizobium leguminosarum (a-proteobacteria)	13	0	0	0	4	0	0	0	0	0	0
GCF_000816885.1	Xanthomonas citri subsp. citri A306 (g-proteobacteria)	4	0	0	0	3	0	0	0	0	0	0
GCF_003354265.1	Mycoplasma bovis (mycoplasmas)	2	0	0	0	0	0	0	0	0	0	0
GCF_010692865.1	Proteus mirabilis (enterobacteria)	7	0	0	0	0	0	0	1	0	0	0
GCF_003717035.1	Salmonella enterica subsp. enterica serovar Typhi (enterobacteria)	9	1	1	0	0	0	0	0	0	0	0
GCF_002892225.1	Phaeobacter inhibens (a-proteobacteria)	11	0	0	0	0	0	0	0	0	0	0
GCF_001885175.1	Chlamydia trachomatis (chlamydias)	4	0	0	0	0	0	0	0	0	0	0
GCF_000816205.1	Bifidobacterium animalis subsp. lactis KLDS2.0603 (high GC Gram+)	2	0	0	0	0	0	0	0	0	0	0
GCF_002163935.1	Escherichia coli (E. coli)	9	0	0	1	0	0	0	0	0	0	0
GCF_000987925.1	Yersinia enterocolitica (enterobacteria)	10	0	0	0	1	0	0	0	0	0	0
GCF_001932815.1	Piscirickettsia salmonis (g-proteobacteria)	4	0	0	0	0	0	0	0	0	0	0
GCF_000230895.2	Mycolicibacterium rhodesiae NBB3 (high GC Gram+)	7	0	0	0	1	0	0	1	0	0	0
GCA_902379005.2	Mycolicibacterium rhodesiae NBB3 (high GC Gram+)	7	0	0	2	0	0	0	0	0	0	0
GCF_000443835.1	Mycobacterium tuberculosis PanR0307 (high GC Gram+)	9	0	0	0	0	0	0	0	0	0	0
GCF_000521505.1	Advenella mimigardefordensis DPN7 (b-proteobacteria)	9	0	0	0	0	0	0	0	0	0	0
GCA_015024285.2	Advenella mimigardefordensis DPN7 (b-proteobacteria)	10	0	0	1	0	0	0	0	0	0	0
GCF_004014775.2	Acetobacter oryzoeni (a-proteobacteria)	6	0	0	0	0	0	0	0	0	0	0
GCF_007965585.1	Mannheimia haemolytica (g-proteobacteria)	6	0	0	0	0	0	0	0	0	0	0
GCF_001986975.1	Bordetella pertussis (b-proteobacteria)	5	0	0	0	3	0	0	0	0	0	0
GCF_011047315.1	Altererythrobacter sp. BO-6 (a-proteobacteria)	9	0	0	0	1	0	0	0	0	0	0
GCF_006494795.1	Bacillus licheniformis (firmicutes)	13	0	0	0	5	0	0	0	0	0	0
GCF_902810275.1	Escherichia coli (E. coli)	9	0	0	1	0	0	0	0	0	0	0
GCF_013416035.1	Klebsiella pneumoniae (enterobacteria)	11	0	0	1	0	0	0	0	0	0	0
GCF_900235815.1	Pseudomonas syringae (g-proteobacteria)	9	0	0	0	2	0	0	0	0	0	0
GCF_001750825.1	Neisseria meningitidis (b-proteobacteria)	4	0	0	0	0	0	0	1	0	0	0
GCF_000828855.1	Mycoplasma canadense (mycoplasmas)	2	0	0	4	0	0	0	0	0	0	0
GCF_001721865.1	Herbaspirillum seropedicae (b-proteobacteria)	10	0	0	0	0	0	0	0	0	0	0
GCF_009913075.1	Staphylococcus aureus (firmicutes)	7	0	0	3	0	0	0	1	0	0	0
GCF_013004005.1	Pelagibacterium halotolerans (a-proteobacteria)	8	0	0	0	1	0	0	0	0	0	0
GCF_900235825.1	Pseudomonas syringae pv. syringae (g-proteobacteria)	9	0	0	0	0	0	0	0	0	0	0
GCF_000783815.2	Salmonella enterica (enterobacteria)	9	0	0	0	0	0	0	0	0	0	0
GCF_015355915.1	Klebsiella pneumoniae (enterobacteria)	11	0	0	1	0	0	0	0	0	0	0
GCF_000010385.1	Escherichia coli SE11 (E. coli)	9	1	1	2	1	1	1	1	1	1	1
GCF_009939975.1	Mycoplasma pneumoniae (mycoplasmas)	2	0	0	0	0	0	0	0	0	0	0
GCF_000224535.1	Helicobacter pylori Puno120 (e-proteobacteria)	3	0	0	0	0	0	0	0	0	0	0
GCF_001670765.2	Riemerella anatipestifer (CFB group bacteria)	4	0	0	0	0	0	0	2	0	0	0
GCF_012272775.1	Acinetobacter baumannii (g-proteobacteria)	8	0	0	0	0	0	0	0	0	0	0
GCF_900635935.1	Streptococcus lutetiensis (firmicutes)	4	0	0	0	0	0	0	0	0	0	0
GCF_004847345.1	Salmonella enterica subsp. enterica serovar Bareilly str. CFSAN000954 (enterobacteria)	9	0	0	0	0	0	0	0	0	0	0
GCF_012974285.1	Gordonia ajococcus (high GC Gram+)	8	0	0	0	0	0	0	0	0	0	0
GCF_001534725.1	Piscirickettsia salmonis (g-proteobacteria)	4	0	0	0	0	0	0	0	0	0	0
GCF_000723165.1	Janthinobacterium agaricidamnosum NBRC 102515 = DSM 9628 (b-proteobacteria)	7	0	0	0	0	0	0	0	0	0	0
GCF_003394085.1	Lactococcus lactis subsp. cremoris (firmicutes)	4	0	0	1	0	0	0	0	0	0	0
GCF_009738475.1	Streptococcus pyogenes (firmicutes)	4	0	0	0	0	0	0	1	0	0	0
GCF_000178395.2	Parageobacillus thermoglucosidasius C56-YS93 (firmicutes)	9	0	0	0	0	0	0	2	0	0	0
GCF_000255215.1	Corynebacterium diphtheriae CDCE 8392 (high GC Gram+)	4	0	0	0	0	0	0	0	0	0	0
GCF_000244875.1	Clostridium sp. BNL1100 (firmicutes)	7	0	0	1	0	0	0	0	0	0	0
GCF_005484805.1	Rhodococcus sp. SGAir0479 (high GC Gram+)	9	0	0	0	0	0	0	0	0	0	0
GCF_003076355.1	Clavibacter michiganensis subsp. insidiosus (high GC Gram+)	4	0	0	0	0	0	0	0	0	0	0
GCF_000767665.1	Mycolicibacterium smegmatis (high GC Gram+)	12	0	0	0	1	0	0	0	0	0	0
GCF_014679145.1	Geobacillus thermoleovorans (firmicutes)	9	0	0	1	1	0	0	2	0	0	0
GCF_002952255.1	Helicobacter pylori (e-proteobacteria)	3	0	0	0	0	0	0	0	0	0	0
GCF_001267195.1	Oblitimonas alkaliphila (g-proteobacteria)	5	0	0	0	0	0	0	0	0	0	0
GCF_014905615.1	Pseudoalteromonas aliena SW19 (g-proteobacteria)	7	0	0	1	0	0	0	0	0	0	0
GCF_000493535.2	Salmonella enterica subsp. enterica serovar Typhimurium str. DT2 (enterobacteria)	9	0	0	0	0	0	0	0	0	0	0
GCF_013177355.1	Xanthomonas axonopodis pv. vasculorum (g-proteobacteria)	5	0	0	0	1	0	0	0	0	0	0
GCF_011100465.1	Jeotgalibaca arthritidis (firmicutes)	4	0	0	2	2	0	0	1	0	0	0
GCF_900090305.1	Micromonospora siamensis (high GC Gram+)	13	0	0	0	0	0	0	2	0	0	0
GCF_001941545.1	Treponema pallidum subsp. pallidum (syphilis treponeme)	3	0	0	0	0	0	0	0	0	0	0
GCF_002759255.1	Xanthomonas citri pv. phaseoli var. fuscans (g-proteobacteria)	7	0	0	0	2	0	0	0	0	0	0
GCF_003020825.1	Klebsiella quasipneumoniae (enterobacteria)	11	0	0	1	0	0	0	0	0	0	0
GCF_000176835.2	Serratia plymuthica 4Rx13 (enterobacteria)	13	1	1	1	2	1	1	1	1	1	1
GCF_000238255.3	Pseudoalteromonas spongiae UST010723-006 (g-proteobacteria)	9	0	0	1	0	0	0	0	0	0	0
GCF_900249725.1	Cupriavidus oxalaticus (b-proteobacteria)	16	0	0	0	5	0	0	0	0	0	0
GCF_000376585.1	Wolbachia endosymbiont of Drosophila simulans wNo (a-proteobacteria)	3	0	0	1	0	0	0	1	0	0	0
GCF_013635495.1	Enterobacter hormaechei (enterobacteria)	10	0	0	0	1	0	0	0	0	0	0
GCF_008330545.1	Francisella orientalis (g-proteobacteria)	3	0	0	0	0	0	0	1	0	0	0
GCF_002197645.1	Enterococcus wangshanyuanii (firmicutes)	7	0	0	3	0	0	0	1	0	0	0
GCF_003597915.1	Clostridioides difficile (firmicutes)	12	0	0	2	0	0	0	1	0	0	0
GCF_000493675.1	Salmonella enterica subsp. enterica serovar Typhimurium str. DT104 (enterobacteria)	9	0	0	0	0	0	0	0	0	0	0
GCF_004636465.1	Bordetella pertussis (b-proteobacteria)	5	0	0	0	3	0	0	0	0	0	0
GCF_008281175.1	[Clostridium] hylemonae DSM 15053 (firmicutes)	11	0	0	0	0	0	0	1	0	0	0
GCF_001931555.1	Salmonella enterica subsp. enterica serovar Infantis (enterobacteria)	9	0	0	0	0	0	0	0	0	0	0
GCF_000214155.1	Mycolicibacter sinensis (high GC Gram+)	9	0	0	0	0	0	0	0	0	0	0
GCF_003186685.1	Bordetella bronchiseptica (b-proteobacteria)	7	0	0	0	3	0	0	0	0	0	0
GCF_008244865.1	Acinetobacter baumannii (g-proteobacteria)	8	0	0	0	0	0	0	0	0	0	0
GCF_015191005.1	Chryseobacterium sp. 7-3A (CFB group bacteria)	5	0	0	1	3	0	0	1	0	0	0
GCF_003935895.2	Scandinavium goeteborgense (enterobacteria)	13	0	0	1	2	0	0	0	0	0	0
GCF_001902275.1	Corynebacterium diphtheriae (high GC Gram+)	4	0	0	0	0	0	0	0	0	0	0
GCF_013267555.1	Bacteroides fragilis (CFB group bacteria)	3	0	0	1	0	0	0	1	0	0	0
GCF_014722775.1	Acinetobacter seifertii (g-proteobacteria)	7	0	0	0	0	0	0	0	0	0	0
GCF_002888715.1	Phaeobacter piscinae (a-proteobacteria)	9	0	0	0	0	0	0	0	0	0	0
GCF_013747755.1	Citrobacter sp. RHBSTW-00524 (enterobacteria)	10	2	1	1	1	1	1	1	1	1	1
GCF_000213655.1	Alteromonas naphthalenivorans (g-proteobacteria)	7	0	0	0	0	0	0	0	0	0	0
GCF_001952995.1	Salmonella enterica subsp. enterica serovar Saintpaul (enterobacteria)	9	1	1	1	1	1	1	1	1	1	1
GCF_002794415.1	Salmonella enterica subsp. diarizonae (enterobacteria)	11	0	0	0	0	0	0	0	0	0	0
GCF_001895305.1	Virgibacillus sp. 6R (firmicutes)	8	0	0	2	0	0	0	1	0	0	0
GCF_011466275.1	Salmonella enterica subsp. enterica serovar Anatum (enterobacteria)	9	1	0	0	0	0	0	0	0	0	0
GCF_003627015.2	Salmonella enterica subsp. enterica serovar Bareilly str. CFSAN000191 (enterobacteria)	9	0	0	0	0	0	0	0	0	0	0
GCF_007833335.1	Corynebacterium glutamicum (high GC Gram+)	5	0	0	0	0	0	0	0	0	0	0
GCF_013166975.1	Escherichia coli BL21 (E. coli)	9	0	0	0	0	0	0	0	0	0	0
GCF_005937945.2	Pseudomonas sp. KBS0707 (g-proteobacteria)	10	0	0	0	2	0	0	0	0	0	0
GCF_003343305.1	Enterococcus gilvus (firmicutes)	6	0	0	2	0	0	0	0	0	0	0
GCF_003956145.2	Rahnella aquatilis (enterobacteria)	8	0	0	0	0	0	0	0	0	0	0
GCF_013389415.1	Enterobacter roggenkampii (enterobacteria)	9	0	0	0	0	0	0	0	0	0	0
GCF_001721965.1	Campylobacter jejuni subsp. jejuni (e-proteobacteria)	7	0	0	0	0	0	0	1	0	0	0
GCF_009664775.1	Listeria monocytogenes (firmicutes)	8	0	0	0	2	0	0	1	0	0	0
GCF_002357115.1	Rickettsia japonica (a-proteobacteria)	5	0	0	0	0	0	0	0	0	0	0
GCF_003268655.1	Arthrobacter dokdonellae (high GC Gram+)	7	0	0	0	2	0	0	0	0	0	0
GCF_006228345.1	Salmonella enterica subsp. enterica serovar Goldcoast (enterobacteria)	9	1	2	1	1	1	1	1	1	1	1
GCF_002900305.1	Escherichia coli (E. coli)	9	0	0	0	0	0	0	0	0	0	0
GCF_003325315.1	Salmonella enterica (enterobacteria)	9	0	0	0	0	0	0	0	0	0	0
GCF_009834475.1	Empedobacter brevis (CFB group bacteria)	6	0	0	3	1	0	0	2	0	0	0
GCF_009184825.1	Staphylococcus pseudintermedius (firmicutes)	8	0	0	1	0	0	0	1	0	0	0
GCF_001725985.1	Bifidobacterium longum subsp. longum (high GC Gram+)	3	0	0	0	0	0	0	0	0	0	0
GCF_005158025.1	Enterococcus faecalis (firmicutes)	7	0	0	3	0	0	0	0	0	0	0
GCF_000012405.1	Thermobifida fusca YX (high GC Gram+)	9	0	0	0	0	0	0	1	0	0	0
GCF_013402775.1	Bacillus coagulans (firmicutes)	10	0	0	2	0	0	0	0	0	0	0
GCF_002005525.1	Helicobacter pylori SS1 (e-proteobacteria)	3	0	0	2	0	0	0	0	0	0	0
GCF_013899325.1	Citrobacter freundii (enterobacteria)	12	0	0	2	0	0	0	0	0	0	0
GCF_000498335.1	Helicobacter pylori BM012S (e-proteobacteria)	3	0	0	1	0	0	0	0	0	0	0
GCF_013201215.1	Escherichia coli (E. coli)	9	0	0	1	0	0	0	0	0	0	0
GCF_005518055.1	Mycobacterium avium subsp. hominissuis (high GC Gram+)	10	0	0	0	0	0	0	0	0	0	0
GCF_003019785.1	Fusobacterium nucleatum subsp. nucleatum ATCC 23726 (fusobacteria)	3	0	0	1	0	1	0	0	0	0	0
GCF_006741355.1	Enterococcus faecium (firmicutes)	5	0	0	1	7	0	0	0	0	0	0
GCF_900070175.1	Lactobacillus rhamnosus (firmicutes)	4	0	0	0	0	0	0	1	0	0	0
GCF_000246835.1	Streptococcus infantarius subsp. infantarius CJ18 (firmicutes)	6	0	0	0	0	0	0	0	0	0	0
GCF_014334115.1	Sphingosinithalassobacter sp. CS137 (a-proteobacteria)	9	0	0	0	0	0	0	0	0	0	0
GCF_008329785.1	Deinococcus radiodurans (bacteria)	5	0	0	0	0	0	0	0	0	0	0
GCF_000298415.1	Chlamydia psittaci GR9 (chlamydias)	4	0	0	1	0	0	0	0	0	0	0
GCF_011045715.1	Leclercia adecarboxylata (enterobacteria)	11	0	0	0	0	0	0	0	0	0	0
GCF_002208215.1	Listeria monocytogenes (firmicutes)	8	0	0	1	2	0	0	1	0	0	0
GCF_005377625.1	Desulfoglaeba alkanexedens ALDC (d-proteobacteria)	8	0	0	0	0	0	0	0	0	0	0
GCF_000355765.4	Nitrosospira lacus (b-proteobacteria)	7	0	0	0	0	0	0	0	0	0	0
GCF_011604525.1	Rhizobium leguminosarum bv. trifolii (a-proteobacteria)	10	0	0	0	4	0	0	0	0	0	0
GCF_900489795.1	Mycoplasma mycoides subsp. capri (mycoplasmas)	3	0	0	10	0	0	0	0	0	0	0
GCF_009432415.1	Escherichia coli (E. coli)	9	0	0	1	0	0	0	0	0	0	0
GCF_012569285.1	Enterobacteriaceae endosymbiont of Donacia proxima (enterobacteria)	3	0	0	0	2	0	0	0	0	0	0
GCF_002156785.1	Klebsiella pneumoniae (enterobacteria)	11	0	0	1	0	0	0	0	0	0	0
GCF_000165525.1	Haemophilus influenzae R2866 (g-proteobacteria)	6	0	0	0	0	0	0	0	0	0	0
GCF_001889365.1	Clostridium botulinum (firmicutes)	9	0	0	4	0	0	0	1	0	0	0
GCF_009676565.1	Stenotrophomonas maltophilia (g-proteobacteria)	7	0	0	0	0	0	0	0	0	0	0
GCF_011751745.2	Microbacterium sp. HY82 (high GC Gram+)	6	0	0	0	0	0	0	0	0	0	0
GCF_003312545.2	Escherichia albertii (enterobacteria)	9	0	0	0	0	0	0	0	0	0	0
GCF_002291385.1	Brucella abortus (a-proteobacteria)	8	0	0	0	0	0	0	0	0	0	0
GCF_000172575.2	Enterococcus faecalis OG1RF (firmicutes)	7	0	0	2	0	0	0	0	0	0	0
GCF_004101705.1	Acinetobacter baumannii (g-proteobacteria)	8	0	0	0	0	0	0	0	0	0	0
GCF_003020845.1	Bacillus cereus (firmicutes)	10	0	0	1	0	0	0	1	0	0	0
GCF_009763045.1	Vibrio cholerae (g-proteobacteria)	7	0	0	0	0	0	0	0	0	0	0
GCF_000709455.1	Chlamydia muridarum str. Nigg 2 MCR (agent of mouse pneumonitis)	4	0	0	0	0	0	0	0	0	0	0
GCF_012934595.1	Escherichia coli (E. coli)	9	0	0	0	0	0	0	0	0	0	0
GCF_011044235.1	Escherichia coli (E. coli)	9	0	0	0	0	0	0	0	0	0	0
GCF_000521725.1	Bibersteinia trehalosi USDA-ARS-USMARC-188 (g-proteobacteria)	6	0	0	0	0	0	0	0	0	0	0
GCF_004014695.1	Hahella sp. KA22 (g-proteobacteria)	6	0	0	0	0	0	0	1	0	0	0
GCF_003003555.1	Legionella pneumophila (g-proteobacteria)	4	0	0	2	1	0	0	1	0	0	0
GCF_003019075.1	Escherichia coli (E. coli)	9	0	0	1	0	0	0	0	0	0	0
GCF_011462215.1	Helicobacter pylori (e-proteobacteria)	3	0	0	1	0	0	0	1	0	0	0
GCF_010669225.1	Megamonas funiformis (firmicutes)	9	0	0	3	0	0	0	0	0	0	0
GCF_001277915.1	Bacillus cereus (firmicutes)	10	0	0	2	0	0	0	2	0	0	0
GCF_000010445.1	Staphylococcus aureus subsp. aureus Mu3 (firmicutes)	7	0	0	3	0	0	0	1	0	0	0
GCF_003485445.1	Erwinia persicina (enterobacteria)	8	0	0	0	1	0	0	0	0	0	0
GCF_002234755.2	Salmonella enterica subsp. enterica serovar Derby (enterobacteria)	9	2	2	1	1	0	0	0	1	1	0
GCF_009671045.1	Escherichia coli (E. coli)	9	0	0	1	0	0	0	0	0	0	0
GCF_001277975.1	Burkholderia pseudomallei (b-proteobacteria)	12	0	0	0	1	0	0	0	0	0	0
GCF_014353055.1	Amniculibacterium sp. G2-70 (CFB group bacteria)	3	0	0	2	1	0	0	1	0	0	0
GCF_002080475.1	Clostridium formicaceticum (firmicutes)	14	0	0	4	1	0	0	0	0	0	0
GCF_001746795.1	Piscirickettsia salmonis (g-proteobacteria)	4	0	0	0	0	0	0	0	0	0	0
GCF_001753465.1	Escherichia coli O157:H7 (E. coli)	9	0	0	1	0	0	0	0	0	0	0
GCF_002128265.1	Mycoplasma pneumoniae (mycoplasmas)	2	0	0	0	0	0	0	0	0	0	0
GCF_009664165.1	Pseudomonas aeruginosa (g-proteobacteria)	12	0	0	0	0	0	0	0	0	0	0
GCF_000240185.1	Klebsiella pneumoniae subsp. pneumoniae HS11286 (enterobacteria)	11	0	0	2	0	0	0	0	0	0	0
GCF_014844615.1	Flavobacterium columnare (CFB group bacteria)	4	0	0	1	0	0	0	0	0	0	0
GCF_900635885.1	Citrobacter koseri (enterobacteria)	10	1	1	1	1	0	0	1	1	1	0
GCF_000623575.2	Salmonella enterica subsp. enterica serovar Enteritidis str. SA19942384 (enterobacteria)	9	0	0	0	0	0	0	0	0	0	0
GCF_004421045.1	Bacillus amyloliquefaciens (firmicutes)	12	0	0	1	0	0	0	1	0	0	0
GCF_001584145.1	Collimonas fungivorans (b-proteobacteria)	10	0	0	0	0	0	0	0	0	0	0
GCF_007954425.1	Novosphingobium ginsenosidimutans (a-proteobacteria)	6	0	0	0	0	0	0	0	0	0	0
GCF_004635365.1	Bordetella pertussis (b-proteobacteria)	5	0	0	0	3	0	0	0	0	0	0
GCF_002109425.1	Lactiplantibacillus plantarum (firmicutes)	4	0	0	0	0	0	0	1	0	0	0
GCF_000800785.1	Mycoplasma mycoides subsp. mycoides (mycoplasmas)	2	0	0	1	0	0	0	0	0	0	0
GCF_013177435.1	Xylella taiwanensis (g-proteobacteria)	3	0	0	0	0	0	0	0	0	0	0
GCF_001660025.1	Lactiplantibacillus plantarum (firmicutes)	4	0	0	0	0	1	1	2	0	0	0
GCF_003076595.1	Candidatus Borrelia tachyglossi (spirochetes)	2	0	0	3	0	0	0	0	0	0	0
GCF_001889485.1	Granulibacter bethesdensis (a-proteobacteria)	6	0	0	0	0	0	0	0	0	0	0
GCF_000226605.1	Chlamydia trachomatis A2497 (chlamydias)	4	0	0	0	0	0	0	0	0	0	0
GCF_011404215.1	Escherichia coli (E. coli)	9	0	0	0	0	0	0	0	0	0	0
GCF_004103755.1	Caproiciproducens sp. NJN-50 (firmicutes)	10	0	1	0	0	0	0	1	0	0	0
GCF_900088685.1	Mycoplasma bovis (mycoplasmas)	2	0	0	0	0	0	0	0	0	0	0
GCF_013734275.1	Enterobacter hormaechei (enterobacteria)	10	0	0	0	1	0	0	0	0	0	0
GCF_002859485.1	Pasteurella multocida (g-proteobacteria)	6	0	0	0	0	0	0	0	0	0	0
GCF_004328625.1	Streptomyces seoulensis (high GC Gram+)	11	0	0	0	0	0	0	0	0	0	0
GCF_007993715.1	Spiroplasma citri (mycoplasmas)	2	0	0	0	0	0	0	0	0	0	0
GCF_002442675.1	Bordetella pertussis (b-proteobacteria)	5	0	0	0	3	0	0	0	0	0	0
GCF_003429485.1	Leptospira mayottensis (bacteria)	4	0	0	2	0	0	0	0	0	0	0
GCF_002073575.2	Neisseria meningitidis (b-proteobacteria)	4	0	0	0	0	0	0	1	0	0	0
GCF_003001655.1	Pseudomonas stutzeri (g-proteobacteria)	7	0	0	0	0	0	0	1	0	0	0
GCF_003675325.1	Streptomyces sp. Z022 (high GC Gram+)	10	0	0	0	1	0	0	0	0	0	0
GCF_000697965.2	Ensifer adhaerens (a-proteobacteria)	14	0	0	0	7	0	0	0	0	0	0
GCF_004923395.1	Salmonella enterica subsp. enterica serovar Worthington (enterobacteria)	9	0	0	0	0	0	0	0	0	0	0
GCF_003071405.1	Rhodobacter blasticus (a-proteobacteria)	13	0	0	0	0	0	0	0	0	0	0
GCF_003233695.1	Lysobacter maris (g-proteobacteria)	6	0	0	0	0	0	0	0	0	0	0
GCF_900475545.1	Clostridium perfringens (firmicutes)	7	0	0	7	0	0	0	0	0	0	0
GCF_009626635.1	Bordetella parapertussis (b-proteobacteria)	6	0	0	0	3	0	0	0	0	0	0
GCF_010365405.1	Escherichia coli (E. coli)	10	0	0	1	0	0	0	0	0	0	0
GCF_003798345.1	Yersinia pestis (enterobacteria)	10	0	0	1	0	0	0	0	0	0	0
GCF_009905155.1	Enterobacter hormaechei (enterobacteria)	10	1	1	1	2	0	0	0	1	1	0
GCF_001901105.1	Escherichia coli (E. coli)	9	0	0	1	0	0	0	0	0	0	0
GCF_001027125.1	Listeria monocytogenes (firmicutes)	8	0	0	0	3	0	0	1	0	0	0
GCF_008085755.1	Histophilus somni (g-proteobacteria)	4	0	0	0	0	0	0	1	0	0	0
GCF_010523255.1	Pantoea agglomerans (enterobacteria)	7	0	0	0	1	0	0	0	0	0	0
GCF_901553735.1	Streptococcus porcinus (firmicutes)	4	0	0	1	0	0	0	0	0	0	0
GCF_007726465.1	Staphylococcus aureus (firmicutes)	7	0	0	3	0	0	0	1	0	0	0
GCF_900250085.1	Cupriavidus taiwanensis (b-proteobacteria)	13	0	0	1	3	0	0	0	0	0	0
GCF_009363275.1	Marinobacter sp. THAF197a (g-proteobacteria)	7	0	0	0	0	0	0	1	0	0	0
GCF_001718635.1	Burkholderia thailandensis (b-proteobacteria)	14	0	0	1	1	0	0	0	0	0	0
GCF_900475185.1	Streptococcus dysgalactiae subsp. equisimilis (firmicutes)	4	0	0	0	0	0	0	0	0	0	0
GCF_003264115.1	Erythrobacter sp. KY5 (a-proteobacteria)	9	0	0	0	0	0	0	0	0	0	0
GCF_003860625.1	Rhodococcus sp. NJ-530 (high GC Gram+)	9	0	0	0	3	0	0	0	0	0	0
GCF_000172635.2	Alteromonas macleodii ATCC 27126 (g-proteobacteria)	7	0	0	0	3	0	0	0	0	0	0
GCF_001985805.1	Bordetella pertussis (b-proteobacteria)	5	0	0	0	3	0	0	0	0	0	0
GCF_002906535.1	Helicobacter pylori (e-proteobacteria)	3	0	0	1	0	0	0	0	0	0	0
GCF_001482345.1	Klebsiella pneumoniae (enterobacteria)	10	0	0	1	0	0	0	0	0	0	0
GCF_000024405.1	Sebaldella termitidis ATCC 33386 (fusobacteria)	8	0	0	1	3	0	0	0	0	0	0
GCF_002935085.1	Klebsiella pneumoniae (enterobacteria)	12	1	0	1	0	0	0	0	0	0	0
GCF_903891205.1	Streptococcus thermophilus (firmicutes)	5	0	0	0	0	0	0	0	0	0	0
GCF_001988695.1	Bordetella pertussis (b-proteobacteria)	5	0	0	0	3	0	0	0	0	0	0
GCF_003429325.1	Pseudoalteromonas piscicida (g-proteobacteria)	8	0	0	0	0	0	0	1	0	0	0
GCF_000349925.2	Streptococcus pyogenes M1 476 (firmicutes)	4	0	0	1	0	0	0	1	0	0	0
GCF_006364335.1	Candidatus Methylopumilus universalis (b-proteobacteria)	6	0	0	0	0	0	0	0	0	0	0
GCF_003860745.1	Ralstonia solanacearum (b-proteobacteria)	9	0	0	0	4	0	0	0	0	0	0
GCA_001995825.2	Ralstonia solanacearum (b-proteobacteria)	6	0	0	1	0	0	0	0	0	0	0
GCF_001713355.1	Methyloversatilis sp. RAC08 (b-proteobacteria)	9	0	0	0	0	0	0	0	0	0	0
GCF_009650395.1	Salmonella enterica subsp. enterica serovar Muenchen (enterobacteria)	9	0	0	0	0	0	0	0	0	0	0
GCF_013409165.1	Klebsiella pneumoniae (enterobacteria)	10	0	0	1	0	0	0	0	0	0	0
GCF_001989075.1	Bordetella pertussis (b-proteobacteria)	5	0	0	0	3	0	0	0	0	0	0
GCF_002109365.1	Sporosarcina sp. P37 (firmicutes)	9	0	0	2	0	0	0	0	0	0	0
GCF_013315995.1	Escherichia coli (E. coli)	9	0	0	0	0	0	0	0	0	0	0
GCF_002202135.1	Acetobacter pasteurianus subsp. pasteurianus (a-proteobacteria)	7	0	0	0	0	0	0	0	0	0	0
GCF_004009275.1	Bordetella pertussis (b-proteobacteria)	5	0	0	0	3	0	0	0	0	0	0
GCF_001683375.1	Streptococcus sp. oral taxon 064 (firmicutes)	4	0	0	0	0	0	0	1	0	0	0
GCF_002163735.1	Enterococcus faecalis (firmicutes)	7	0	0	2	0	0	0	0	0	0	0
GCF_002157185.1	Acidovorax carolinensis (b-proteobacteria)	9	0	0	0	0	0	0	0	0	0	0
GCF_001639105.2	Azospirillum humicireducens (a-proteobacteria)	16	0	0	0	0	0	0	1	0	0	0
GCF_003795065.1	Lactobacillus crispatus (firmicutes)	4	0	0	0	0	0	0	0	0	0	0
GCF_013893835.1	Escherichia fergusonii (enterobacteria)	9	0	0	1	0	0	0	0	0	0	0
GCF_001617605.1	Rummeliibacillus stabekisii (firmicutes)	8	0	0	1	0	1	0	2	0	0	0
GCF_014899425.1	Mycobacterium tuberculosis (high GC Gram+)	9	0	0	0	0	0	0	0	0	0	0
GCF_001664185.1	Rhizobium phaseoli (a-proteobacteria)	10	0	0	1	2	0	0	0	0	0	0
GCF_002072065.1	Geobacillus thermodenitrificans (firmicutes)	10	0	0	0	1	0	0	1	0	0	0
GCF_000732345.1	Streptococcus pyogenes STAB1102 (firmicutes)	4	0	0	1	0	0	0	1	0	0	0
GCF_900637885.1	Campylobacter insulaenigrae (e-proteobacteria)	5	0	0	0	0	0	0	0	0	0	0
GCF_004355105.1	Escherichia coli BW25113 (E. coli)	9	0	0	0	0	0	0	0	0	0	0
GCF_008642335.1	Streptomyces venezuelae (high GC Gram+)	10	2	1	1	1	0	0	0	1	1	0
GCF_009671185.1	Komagataeibacter oboediens (a-proteobacteria)	5	0	0	0	0	0	0	0	0	0	0
GCF_013267835.1	Neisseria mucosa (b-proteobacteria)	5	0	0	0	0	0	0	1	0	0	0
GCF_015571615.1	Escherichia coli (E. coli)	9	0	0	0	0	0	0	0	0	0	0
GCF_008274905.1	Bacillus sp. JAS24-2 (firmicutes)	12	1	1	4	1	1	1	2	1	1	1
GCF_013367795.1	Shigella flexneri (enterobacteria)	9	0	0	1	0	0	0	0	0	0	0
GCF_000269925.1	Lactococcus garvieae ATCC 49156 (firmicutes)	4	0	0	0	0	0	0	1	0	0	0
GCF_001956815.1	Staphylococcus aureus subsp. aureus (firmicutes)	7	0	0	3	0	0	0	1	0	0	0
GCF_000172695.2	Rhizobium sp. Kim5 (a-proteobacteria)	11	0	0	0	1	0	0	0	0	0	0
GCF_001717665.1	Staphylococcus aureus subsp. aureus (firmicutes)	7	0	0	3	0	0	0	1	0	0	0
GCF_008065155.1	Octadecabacter sp. SW4 (a-proteobacteria)	9	0	0	0	0	0	0	0	0	0	0
[truncated: 20,281 more rows]

## Sheet: Fig. 2a
Protein_id	Locus_tag	Protein_annotation	Organism	Nucleotide_id	Location_start	Location_end	Organism_taxa_id	Superkindom	Phylum	Class	Order	Family	Genus	Species
EDP21157.1	FAEPRAM212_01881	putative DNA sulfur modification protein DndD	Faecalibacterium prausnitzii M21/2	ABED02000027.1	20440	22440	411485	Bacteria	Firmicutes	Clostridia	Clostridiales	Ruminococcaceae	Faecalibacterium	Faecalibacterium prausnitzii
ACB62512.1	BamMC406_0010	DNA sulfur modification protein DndD	Burkholderia ambifaria MC40-6	CP001025.1	12744	14726	398577	Bacteria	Proteobacteria	Betaproteobacteria	Burkholderiales	Burkholderiaceae	Burkholderia	Burkholderia ambifaria
EDX75390.1	MC7420_1308	DNA sulfur modification protein DndD	Coleofasciculus chthonoplastes PCC 7420	DS989849.1	146674	148659	118168	Bacteria	Cyanobacteria	Unclassified	Oscillatoriales	Coleofasciculaceae	Coleofasciculus	Coleofasciculus chthonoplastes
EEB34851.1	DESPIG_00173	putative DNA sulfur modification protein DndD	Desulfovibrio piger ATCC 29098	ABXU01000009.1	3203	4879	411464	Bacteria	Proteobacteria	Deltaproteobacteria	Desulfovibrionales	Desulfovibrionaceae	Desulfovibrio	Desulfovibrio piger
ACK73199.1	PCC7424_4842	DNA sulfur modification protein DndD	Cyanothece sp. PCC 7424	CP001291.1	5378759	5380765	65393	Bacteria	Cyanobacteria	Unclassified	Chroococcales	Aphanothecaceae	Gloeothece	Gloeothece citriformis
ACL06474.1	Dalk_4797	DNA sulfur modification protein DndD	Desulfatibacillum aliphaticivorans	CP001322.1	5918612	5920591	218208	Bacteria	Proteobacteria	Deltaproteobacteria	Desulfobacterales	Desulfobacteraceae	Desulfatibacillum	Desulfatibacillum aliphaticivorans
ACL16700.1	Mpal_1369	DNA sulfur modification protein DndD	Methanosphaerula palustris E1-9c	CP001338.1	1408047	1410080	521011	Archaea	Euryarchaeota	Methanomicrobia	Methanomicrobiales	Methanoregulaceae	Methanosphaerula	Methanosphaerula palustris
EEE42481.1	METSMIALI_01393	putative DNA sulfur modification protein DndD	Methanobrevibacter smithii DSM 2375	ABYW01000012.1	143070	145019	483214	Archaea	Euryarchaeota	Methanobacteria	Methanobacteriales	Methanobacteriaceae	Methanobrevibacter	Methanobrevibacter smithii
EEG57693.1	CLOSTASPAR_00194	putative DNA sulfur modification protein DndD	[Clostridium asparagiforme] DSM 15981	ACCJ01000012.1	732	2645	518636	Bacteria	Firmicutes	Clostridia	Clostridiales	Lachnospiraceae	Enterocloster	Enterocloster asparagiformis
EEG57697.1	CLOSTASPAR_00198	DNA sulfur modification protein DndD	[Clostridium asparagiforme] DSM 15981	ACCJ01000012.1	5651	7789	518636	Bacteria	Firmicutes	Clostridia	Clostridiales	Lachnospiraceae	Enterocloster	Enterocloster asparagiformis
ACO32718.1	ACP_3184	DNA sulfur modification protein DndD	Acidobacterium capsulatum ATCC 51196	CP001472.1	3679926	3681893	240015	Bacteria	Acidobacteria	Acidobacteriia	Acidobacteriales	Acidobacteriaceae	Acidobacterium	Acidobacterium capsulatum
ACV01327.1	Cyan8802_2457	DNA sulfur modification protein DndD	Cyanothece sp. PCC 8802	CP001701.1	2472371	2474356	395962	Bacteria	Cyanobacteria	Unclassified	Chroococcales	Aphanothecaceae	Rippkaea	Rippkaea orientalis
EEU31836.1	HMPREF0946_01697	DNA sulfur modification protein DndD	Fusobacterium nucleatum subsp. vincentii 3_1_36A2	CP003700.1	281875	283890	469604	Bacteria	Fusobacteria	Fusobacteriia	Fusobacteriales	Fusobacteriaceae	Fusobacterium	Fusobacterium nucleatum
EEW56599.1	SCH4B_4826	DNA sulfur modification protein DndD	Silicibacter sp. TrichCH4B	GG703521.1	92095	94038	644076	Bacteria	Proteobacteria	Alphaproteobacteria	Rhodobacterales	Rhodobacteraceae	Ruegeria	Silicibacter sp. TrichCH4B
EEX70106.1	MITSMUL_03243	putative DNA sulfur modification protein DndD	Mitsuokella multacida DSM 20544	ABWK02000001.1	213800	215821	500635	Bacteria	Firmicutes	Negativicutes	Selenomonadales	Selenomonadaceae	Mitsuokella	Mitsuokella multacida
EFG78010.1	HMPREF0591_2079	putative DNA sulfur modification protein DndD	Mycobacterium parascrofulaceum ATCC BAA-614	ADNV01000197.1	8579	10645	525368	Bacteria	Actinobacteria	Actinobacteria	Corynebacteriales	Mycobacteriaceae	Mycobacterium	Mycobacterium parascrofulaceum
EGD45820.1	Cpap_0189	DNA sulfur modification protein DndD	Ruminiclostridium papyrosolvens DSM 2782	ACXX02000020.1	69270	71453	588581	Bacteria	Firmicutes	Clostridia	Clostridiales	Hungateiclostridiaceae	Ruminiclostridium	Ruminiclostridium papyrosolvens
EGF62983.1	HMPREF9538_02529	putative DNA sulfur modification protein DndD	Klebsiella sp. MS 92-3	AFBO01000324.1	6004	7920	749535	Bacteria	Proteobacteria	Gammaproteobacteria	Enterobacterales	Enterobacteriaceae	Klebsiella	Klebsiella sp. MS 92-3
EGJ50856.1	Desaf_2534	DNA sulfur modification protein DndD	Desulfovibrio africanus str. Walvis Bay	CP003221.1	2808959	2810929	690850	Bacteria	Proteobacteria	Deltaproteobacteria	Desulfovibrionales	Desulfovibrionaceae	Desulfocurvibacter	Desulfocurvibacter africanus
AEF98658.1	Metme_0209	DNA sulfur modification protein DndD	Methylomonas methanica MC09	CP002738.1	225705	227738	857087	Bacteria	Proteobacteria	Gammaproteobacteria	Methylococcales	Methylococcaceae	Methylomonas	Methylomonas methanica
EGW23264.1	Mettu_2113	DNA sulfur modification protein DndD	Methylobacter tundripaludum SV96	JH109152.1	2268957	2270993	697282	Bacteria	Proteobacteria	Gammaproteobacteria	Methylococcales	Methylococcaceae	Methylobacter	Methylobacter tundripaludum
EIJ65007.1	BD31_I0788	putative DNA sulfur modification protein DndD	Candidatus Nitrosopumilus salaria BD31	AEXL02000161.1	35366	37429	859350	Archaea	Thaumarchaeota	Unclassified	Nitrosopumilales	Nitrosopumilaceae	Nitrosopumilus	Candidatus Nitrosopumilus salaria
EIJ65016.1	BD31_I0796	DNA sulfur modification protein DndD	Candidatus Nitrosopumilus salaria BD31	AEXL02000161.1	40720	42933	859350	Archaea	Thaumarchaeota	Unclassified	Nitrosopumilales	Nitrosopumilaceae	Nitrosopumilus	Candidatus Nitrosopumilus salaria
AFL74414.1	Thivi_2474	DNA sulfur modification protein DndD	Thiocystis violascens DSM 198	CP003154.1	2718696	2720741	765911	Bacteria	Proteobacteria	Gammaproteobacteria	Chromatiales	Chromatiaceae	Thiocystis	Thiocystis violascens
AFM04188.1	Fleli_1790	DNA sulfur modification protein DndD	Bernardetia litoralis DSM 6794	CP003345.1	2131649	2133751	880071	Bacteria	Bacteroidetes	Cytophagia	Cytophagales	Bernardetiaceae	Bernardetia	Bernardetia litoralis
EJL35684.1	PMI01_01231	DNA sulfur modification protein DndD	Caulobacter sp. AP07	AKKF01000091.1	1788	3782	1144304	Bacteria	Proteobacteria	Alphaproteobacteria	Caulobacterales	Caulobacteraceae	Caulobacter	Caulobacter sp. AP07
EJU29904.1	HMPREF1153_1746	DNA sulfur modification protein DndD	Selenomonas sp. CM52	ALNM01000012.1	83954	85903	936381	Bacteria	Firmicutes	Negativicutes	Selenomonadales	Selenomonadaceae	Selenomonas	Selenomonas sp. CM52
EJV69664.1	IEO_00387	DNA sulfur modification protein DndD	Bacillus wiedmannii	AHDO01000004.1	138020	140038	1890302	Bacteria	Firmicutes	Bacilli	Bacillales	Bacillaceae	Bacillus	Bacillus wiedmannii
EKB21338.1	HMPREF1170_02881	DNA sulfur modification protein DndD	Aeromonas veronii AMC35	AGWW01000013.1	158783	160912	1073385	Bacteria	Proteobacteria	Gammaproteobacteria	Aeromonadales	Aeromonadaceae	Aeromonas	Aeromonas veronii
AFS47936.1	HIMB5_00011920	DNA sulfur modification protein DndD	alpha proteobacterium HIMB5	CP003809.1	1104032	1105999	859653	Bacteria	Proteobacteria	Alphaproteobacteria	Pelagibacterales	Pelagibacteraceae	Unclassified	alpha proteobacterium HIMB5
AFW94737.1	ANA_C11985	DNA sulfur modification protein DndD	Anabaena sp. 90	CP003284.1	2203243	2205351	46234	Bacteria	Cyanobacteria	Unclassified	Nostocales	Nostocaceae	Anabaena	Anabaena sp. 90
AFY54909.1	Riv7116_2393	DNA sulfur modification protein DndD	Rivularia sp. PCC 7116	CP003549.1	2964414	2966402	373994	Bacteria	Cyanobacteria	Unclassified	Nostocales	Rivulariaceae	Rivularia	Rivularia sp. PCC 7116
AFY77749.1	Ple7327_2451	DNA sulfur modification protein DndD	Pleurocapsa sp. PCC 7327	CP003590.1	2644301	2646283	118163	Bacteria	Cyanobacteria	Unclassified	Pleurocapsales	Hyellaceae	Pleurocapsa	Pleurocapsa minor
AFY84811.1	Oscil6304_5322	DNA sulfur modification protein DndD	Oscillatoria acuminata PCC 6304	CP003607.1	6774041	6776023	56110	Bacteria	Cyanobacteria	Unclassified	Oscillatoriales	Oscillatoriaceae	Oscillatoria	Oscillatoria acuminata
AFY92052.1	Cha6605_0784	DNA sulfur modification protein DndD	Chamaesiphon minutus PCC 6605	CP003600.1	853473	855455	1173020	Bacteria	Cyanobacteria	Unclassified	Synechococcales	Chamaesiphonaceae	Chamaesiphon	Chamaesiphon minutus
AFZ12404.1	Cri9333_1512	DNA sulfur modification protein DndD	Crinalium epipsammum PCC 9333	CP003620.1	1707684	1709663	1173022	Bacteria	Cyanobacteria	Unclassified	Oscillatoriales	Gomontiellaceae	Crinalium	Crinalium epipsammum
AFZ30488.1	Glo7428_1940	DNA sulfur modification protein DndD	Gloeocapsa sp. PCC 7428	CP003646.1	2188431	2190410	1173026	Bacteria	Cyanobacteria	Unclassified	Chroococcales	Chroococcaceae	Gloeocapsa	Gloeocapsa sp. PCC 7428
AFZ36043.1	Sta7437_2510	DNA sulfur modification protein DndD	Stanieria cyanosphaera PCC 7437	CP003653.1	2829967	2831949	111780	Bacteria	Cyanobacteria	Unclassified	Pleurocapsales	Dermocarpellaceae	Stanieria	Stanieria cyanosphaera
AFZ45149.1	PCC7418_3025	DNA sulfur modification protein DndD	Halothece sp. PCC 7418	CP003945.1	3277597	3279582	65093	Bacteria	Cyanobacteria	Unclassified	Chroococcales	Aphanothecaceae	Halothece	Halothece sp. PCC 7418
AGA91424.1	Thimo_2713	DNA sulfur modification protein DndD	Thioflavicoccus mobilis 8321	CP003051.1	3001463	3003478	765912	Bacteria	Proteobacteria	Gammaproteobacteria	Chromatiales	Chromatiaceae	Thioflavicoccus	Thioflavicoccus mobilis
ELR97880.1	GLO73106DRAFT_00016980	DNA sulfur modification protein DndD	Gloeocapsa sp. PCC 73106	ALVY01000198.1	32812	34794	102232	Bacteria	Cyanobacteria	Unclassified	Chroococcales	Chroococcaceae	Gloeocapsa	Gloeocapsa sp. PCC 73106
CCZ05509.1	BN482_02075	dNA sulfur modification protein DndD	Clostridium sp. CAG:127	CAZJ010000004.1	50201	52144	1262774	Bacteria	Firmicutes	Clostridia	Clostridiales	Clostridiaceae	Clostridium	Clostridium sp. CAG:127
CDD09283.1	BN619_00201	putative DNA sulfur modification protein DndD	Clostridium sp. CAG:349	CBGK010000076.1	27236	29224	1262797	Bacteria	Firmicutes	Clostridia	Clostridiales	Clostridiaceae	Clostridium	Clostridium sp. CAG:349
CDD63707.1	BN803_01297	putative DNA sulfur modification protein DndD	Firmicutes bacterium CAG:882	CBHL010000025.1	31001	33040	1262991	Bacteria	Firmicutes	Unclassified	Unclassified	Unclassified	Unclassified	Firmicutes bacterium CAG:882
CDD71426.1	BN579_01672	dNA sulfur modification protein DndD	Firmicutes bacterium CAG:270	CBHP010000109.1	18618	20573	1263014	Bacteria	Firmicutes	Unclassified	Unclassified	Unclassified	Unclassified	Firmicutes bacterium CAG:270
CDE71309.1	BN603_00791	putative DNA sulfur modification protein DndD	Subdoligranulum sp. CAG:314	CBJL010000031.1	51095	53047	1262970	Bacteria	Firmicutes	Clostridia	Clostridiales	Ruminococcaceae	Subdoligranulum	Subdoligranulum sp. CAG:314
CCL93408.1	BN190_4690004	DNA sulfur modification protein DndD	Clostridioides difficile T14	CANC01000411.1	3535	5694	1215085	Bacteria	Firmicutes	Clostridia	Clostridiales	Peptostreptococcaceae	Clostridioides	Clostridioides difficile
ERT04567.1	M595_5489	DNA sulfur modification protein DndD	Lyngbya aestuarii BL J	AUZM01000090.1	15289	17274	1348334	Bacteria	Cyanobacteria	Unclassified	Oscillatoriales	Oscillatoriaceae	Lyngbya	Lyngbya aestuarii
ESD45311.1	HMPREF1604_00491	putative DNA sulfur modification protein DndD	Escherichia coli 908519	AXTL01000023.1	26869	28785	1268991	Bacteria	Proteobacteria	Gammaproteobacteria	Enterobacterales	Enterobacteriaceae	Escherichia	Escherichia coli
KDP47808.1	CO98_1800	putative DNA sulfur modification protein DndD	Staphylococcus aureus subsp. aureus CO-98	JHTU01000093.1	7322	9325	904802	Bacteria	Firmicutes	Bacilli	Bacillales	Staphylococcaceae	Staphylococcus	Staphylococcus aureus
AIF04272.1		DNA sulfur modification protein DndD	uncultured marine group II/III euryarchaeote KM3_173_A11	KF900704.1	352	2349	1457930	Archaea	Euryarchaeota	Unclassified	Unclassified	Unclassified	Unclassified	uncultured marine group II/III euryarchaeote KM3_173_A11
CEA15226.1	ING2E5B_0459	putative DNA sulfur modification protein DndD	Fermentimonas caenicola	LN515532.1	501434	503551	1562970	Bacteria	Bacteroidetes	Bacteroidia	Bacteroidales	Dysgonomonadaceae	Fermentimonas	Fermentimonas caenicola
KIE11127.1	DA73_0222250	DNA sulfur modification protein DndD	Tolypothrix bouteillei VB521301	JHEG02000048.1	1889177	1891165	1479485	Bacteria	Cyanobacteria	Unclassified	Nostocales	Tolypothrichaceae	Tolypothrix	Tolypothrix bouteillei
AJI28640.1	BF28_4670	DNA sulfur modification protein DndD	Bacillus cereus E33L	CP009968.1	4499977	4501968	288681	Bacteria	Firmicutes	Bacilli	Bacillales	Bacillaceae	Bacillus	Bacillus cereus
AJI31459.1	BF28_4674	DNA sulfur modification protein DndD	Bacillus cereus E33L	CP009968.1	4503867	4505882	288681	Bacteria	Firmicutes	Bacilli	Bacillales	Bacillaceae	Bacillus	Bacillus cereus
KJR43252.1	MCHI_000867	DNA sulfur modification protein DndD	Candidatus Magnetoovum chiemensis	JZJI01000226.1	18483	20507	1609970	Bacteria	Nitrospirae	Nitrospira	Nitrospirales	Nitrospiraceae	Candidatus Magnetoovum	Candidatus Magnetoovum chiemensis
KKC14496.1	BBL_2365	DNA sulfur modification protein DndD	Burkholderia pseudomallei MSHR1328	APNR01000002.1	342793	344784	1249469	Bacteria	Proteobacteria	Betaproteobacteria	Burkholderiales	Burkholderiaceae	Burkholderia	Burkholderia pseudomallei
AKG22215.1	IJ00_13935	DNA sulfur modification protein DndD	Calothrix sp. 336/3	CP011382.1	3306815	3308809	1337936	Bacteria	Cyanobacteria	Unclassified	Nostocales	Calotrichaceae	Calothrix	Calothrix sp. 336/3
CUP84973.1	ERS852525_03180	DNA sulfur modification protein DndD	Coprococcus comes	CZAX01000025.1	19216	20898	410072	Bacteria	Firmicutes	Clostridia	Clostridiales	Lachnospiraceae	Coprococcus	Coprococcus comes
CUN90960.1	ERS852384_01068	DNA sulfur modification protein DndD	Clostridium disporicum	CYYT01000007.1	5376	7535	84024	Bacteria	Firmicutes	Clostridia	Clostridiales	Clostridiaceae	Clostridium	Clostridium disporicum
KPQ26502.1	HLUCCO06_09770	DNA sulfur modification system ATPase DndD	Halomonas sp. HL-93	LJST01000074.1	7277	9268	1666906	Bacteria	Proteobacteria	Gammaproteobacteria	Oceanospirillales	Halomonadaceae	Halomonas	Halomonas sp. HL-93
KPQ31345.1	HLUCCO16_22040	DNA sulfur modification protein DndD	Phormidium sp. OSCR	LJZT01000181.1	348	2351	1666905	Bacteria	Cyanobacteria	Unclassified	Oscillatoriales	Oscillatoriaceae	Phormidium	Phormidium sp. OSCR
CUU38914.1	BN2458_PEG0027	DNA sulfur modification protein DndD	Helicobacter typhlonius	LN907858.1	22987	24978	76936	Bacteria	Proteobacteria	Epsilonproteobacteria	Campylobacterales	Helicobacteraceae	Helicobacter	Helicobacter typhlonius
KTC39032.1	AO265_14860	DNA sulfur modification protein DndD	Pseudomonas sp. ABAC61	LKBM01002219.1	25250	27232	1230461	Bacteria	Proteobacteria	Gammaproteobacteria	Pseudomonadales	Pseudomonadaceae	Pseudomonas	Pseudomonas sp. ABAC61
KUM03587.1	Cv017_18770	DNA sulfur modification protein DndD	Chromobacterium subtsugae	LKIW01000104.1	17064	19028	251747	Bacteria	Proteobacteria	Betaproteobacteria	Neisseriales	Chromobacteriaceae	Chromobacterium	Chromobacterium subtsugae
AMH94606.1	AR505_0885	DNA sulfur modification protein DndD	methanogenic archaeon ISO4-H5	CP014214.1	934551	936485	1495144	Archaea	Euryarchaeota	Thermoplasmata	Unclassified	Unclassified	Unclassified	methanogenic archaeon ISO4-H5
AMW31425.1	AP285_29440	DNA sulfur modification protein DndD	Arthrospira platensis YZ	CP013008.1	6510419	6512404	1738638	Bacteria	Cyanobacteria	Unclassified	Oscillatoriales	Microcoleaceae	Arthrospira	Arthrospira platensis
KZY75811.1	A3741_01580	DNA sulfur modification protein DndD	Oleiphilus sp. HI0069	LWFK01002128.1	1418	3415	1822245	Bacteria	Proteobacteria	Gammaproteobacteria	Oceanospirillales	Oleiphilaceae	Oleiphilus	Oleiphilus sp. HI0069
OAA23311.1	UG55_10388	DNA sulfur modification protein DndD	Frankia sp. EI5c	LRTK01000038.1	9157	11130	683316	Bacteria	Actinobacteria	Actinobacteria	Frankiales	Frankiaceae	Frankia	Frankia sp. EI5c
SBT05840.1	PROAA_1680019	putative DNA sulfur modification protein DndD	Candidatus Propionivibrio aalborgensis	FLQY01000077.1	16905	18941	1860101	Bacteria	Proteobacteria	Betaproteobacteria	Rhodocyclales	Rhodocyclaceae	Propionivibrio	Candidatus Propionivibrio aalborgensis
OCF89027.1	AW168_18890	DNA sulfur modification protein DndD	Nocardia brasiliensis	LRRM01000007.1	289028	291022	37326	Bacteria	Actinobacteria	Actinobacteria	Corynebacteriales	Nocardiaceae	Nocardia	Nocardia brasiliensis
AOC53362.1	amyaer_2653	DNA sulfur modification protein DndD	Microcystis aeruginosa NIES-2481	CP012375.1	2608056	2610005	1698524	Bacteria	Cyanobacteria	Unclassified	Chroococcales	Microcystaceae	Microcystis	Microcystis aeruginosa
AOR23763.1	BGI42_08495	DNA sulfur modification protein DndD	Clostridium taeniosporum	CP017253.2	1848529	1850688	394958	Bacteria	Firmicutes	Clostridia	Clostridiales	Clostridiaceae	Clostridium	Clostridium taeniosporum
SCP97770.1	SAMN05421730_101375	DNA sulfur modification protein DndD	Anaerobium acetethylicum	FMKA01000013.1	83432	85435	1619234	Bacteria	Firmicutes	Clostridia	Clostridiales	Lachnospiraceae	Anaerobium	Anaerobium acetethylicum
SCX88145.1	SAMN02910451_00668	DNA sulfur modification protein DndD	Butyrivibrio hungatei	FMUR01000004.1	320442	322490	185008	Bacteria	Firmicutes	Clostridia	Clostridiales	Lachnospiraceae	Butyrivibrio	Butyrivibrio hungatei
OFX56822.1	A2046_10270	DNA sulfur modification protein DndD	Bacteroidetes bacterium GWA2_30_7	MENC01000128.1	1972	4074	1797313	Bacteria	Bacteroidetes	Unclassified	Unclassified	Unclassified	Unclassified	Bacteroidetes bacterium GWA2_30_7
OFX67681.1	A2X14_05945	DNA sulfur modification protein DndD	Bacteroidetes bacterium GWD2_33_33	MENR01000030.1	43213	45330	1797328	Bacteria	Bacteroidetes	Unclassified	Unclassified	Unclassified	Unclassified	Bacteroidetes bacterium GWD2_33_33
OFY02301.1	A2W99_03770	DNA sulfur modification protein DndD	Bacteroidetes bacterium GWF2_33_16	MEOE01000035.1	2151	4250	1797341	Bacteria	Bacteroidetes	Unclassified	Unclassified	Unclassified	Unclassified	Bacteroidetes bacterium GWF2_33_16
OFY50565.1	A2W85_00720	DNA sulfur modification protein DndD	Bacteroidetes bacterium GWF2_41_31	MEOL01000025.1	55969	58056	1797348	Bacteria	Bacteroidetes	Unclassified	Unclassified	Unclassified	Unclassified	Bacteroidetes bacterium GWF2_41_31
OGR02347.1	A2520_00790	DNA sulfur modification protein DndD	Deltaproteobacteria bacterium RIFOXYD12_FULL_53_23	MGTB01000166.1	9900	11918	1797903	Bacteria	Proteobacteria	Deltaproteobacteria	Unclassified	Unclassified	Unclassified	Deltaproteobacteria bacterium RIFOXYD12_FULL_53_23
OGX59496.1	A2306_09640	DNA sulfur modification protein DndD	Omnitrophica WOR_2 bacterium RIFOXYB2_FULL_38_16	MHHI01000021.1	28090	30108	1801875	Bacteria	Candidatus Omnitrophica	Unclassified	Unclassified	Unclassified	Unclassified	Omnitrophica WOR_2 bacterium RIFOXYB2_FULL_38_16
SDH37633.1	SAMN04488510_11215	DNA sulfur modification protein DndD	Fervidobacterium changbaicum	FNDL01000012.1	15702	17684	310769	Bacteria	Thermotogae	Thermotogae	Thermotogales	Fervidobacteriaceae	Fervidobacterium	Fervidobacterium changbaicum
SDL11358.1	SAMN05216497_10785	DNA sulfur modification protein DndD	Clostridium cochlearium	FNGL01000007.1	86668	88641	1494	Bacteria	Firmicutes	Clostridia	Clostridiales	Clostridiaceae	Clostridium	Clostridium cochlearium
SDN05680.1	SAMN04488599_14410	DNA sulfur modification protein DndD	Halanaerobium congolense	FNHK01000044.1	10396	12378	54121	Bacteria	Firmicutes	Clostridia	Halanaerobiales	Halanaerobiaceae	Halanaerobium	Halanaerobium congolense
SDG27632.1	SAMN05216584_103193	DNA sulfur modification protein DndD	Selenomonas ruminantium	FNCM01000003.1	230519	232537	971	Bacteria	Firmicutes	Negativicutes	Selenomonadales	Selenomonadaceae	Selenomonas	Selenomonas ruminantium
SDF39239.1	SAMN05216518_10684	DNA sulfur modification protein DndD	Bacteroidales bacterium KHT7	FNBQ01000006.1	99561	101699	1855373	Bacteria	Bacteroidetes	Bacteroidia	Bacteroidales	Unclassified	Unclassified	Bacteroidales bacterium KHT7
SDQ03730.1	SAMN04489742_0159	DNA sulfur modification protein DndD	Arthrobacter crystallopoietes	FNKH01000001.1	151107	153080	37928	Bacteria	Actinobacteria	Actinobacteria	Micrococcales	Micrococcaceae	Arthrobacter	Arthrobacter crystallopoietes
SDF93626.1	SAMN05421827_102176	DNA sulfur modification protein DndD	Pedobacter terrae	FNCH01000002.1	213258	215399	405671	Bacteria	Bacteroidetes	Sphingobacteriia	Sphingobacteriales	Sphingobacteriaceae	Pedobacter	Pedobacter terrae
SDP45810.1	SAMN05428975_1300	DNA sulfur modification protein DndD	Mucilaginibacter sp. OK268	FNJV01000002.1	108399	110537	1881048	Bacteria	Bacteroidetes	Sphingobacteriia	Sphingobacteriales	Sphingobacteriaceae	Mucilaginibacter	Mucilaginibacter sp. OK268
SDC28030.1	F610DRAFT_01479	DNA sulfur modification protein DndD	Streptomyces sp. LaPpAH-199	FMYS01000002.1	577405	579354	1265493	Bacteria	Actinobacteria	Actinobacteria	Streptomycetales	Streptomycetaceae	Streptomyces	Streptomyces sp. LaPpAH-199
OHB26293.1	A2790_20230	DNA sulfur modification protein DndD	Phenylobacterium sp. RIFCSPHIGHO2_01_FULL_69_31	MHXN01000046.1	218994	220997	1801944	Bacteria	Proteobacteria	Alphaproteobacteria	Caulobacterales	Caulobacteraceae	Phenylobacterium	Phenylobacterium sp. RIFCSPHIGHO2_01_FULL_69_31
OHC78402.1	A3G18_09845	DNA sulfur modification protein DndD	Rhodospirillales bacterium RIFCSPLOWO2_12_FULL_58_28	MIAB01000039.1	10782	12845	1802022	Bacteria	Proteobacteria	Alphaproteobacteria	Rhodospirillales	Unclassified	Unclassified	Rhodospirillales bacterium RIFCSPLOWO2_12_FULL_58_28
SEF43430.1	SAMN05216354_0415	DNA sulfur modification protein DndD	Prevotella ruminicola	FNUV01000001.1	348550	350688	839	Bacteria	Bacteroidetes	Bacteroidia	Bacteroidales	Prevotellaceae	Prevotella	Prevotella ruminicola
SEG66476.1	SAMN04488133_3106	DNA sulfur modification protein DndD	Halobellus limi	FNVN01000006.1	18060	20123	699433	Archaea	Euryarchaeota	Halobacteria	Haloferacales	Haloferacaceae	Halobellus	Halobellus limi
SEF62184.1	SAMN02910276_00648	DNA sulfur modification protein DndD	Butyrivibrio sp. Su6	FNUR01000002.1	200119	202083	1520810	Bacteria	Firmicutes	Clostridia	Clostridiales	Lachnospiraceae	Butyrivibrio	Butyrivibrio sp. Su6
SEI02635.1	SAMN02745192_3014	DNA sulfur modification protein DndD	Prevotella ruminicola	FNXC01000009.1	6864	9023	839	Bacteria	Bacteroidetes	Bacteroidia	Bacteroidales	Prevotellaceae	Prevotella	Prevotella ruminicola
SEK18645.1	SAMN02910377_00191	DNA sulfur modification protein DndD	Pseudobutyrivibrio ruminis	FNZX01000003.1	195100	197199	46206	Bacteria	Firmicutes	Clostridia	Clostridiales	Lachnospiraceae	Pseudobutyrivibrio	Pseudobutyrivibrio ruminis
SEQ14094.1	SAMN05421693_11821	DNA sulfur modification protein DndD	Ectothiorhodospira magna	FOFO01000018.1	19539	21674	867345	Bacteria	Proteobacteria	Gammaproteobacteria	Chromatiales	Ectothiorhodospiraceae	Ectothiorhodospira	Ectothiorhodospira magna
SEV99806.1	SAMN05421659_10348	DNA sulfur modification protein DndD	[Clostridium] fimetarium	FOJI01000003.1	46546	48567	99656	Bacteria	Firmicutes	Clostridia	Clostridiales	Lachnospiraceae	Lachnoclostridium	Clostridium fimetarium
SEQ99931.1	SAMN05518866_10455	DNA sulfur modification protein DndD	Sphingobium sp. YR768	FOGE01000004.1	62468	64555	1884365	Bacteria	Proteobacteria	Alphaproteobacteria	Sphingomonadales	Sphingomonadaceae	Sphingobium	Sphingobium sp. YR768
SER91266.1	SAMN04488023_12056	DNA sulfur modification protein DndD	Pedobacter rhizosphaerae	FOGG01000020.1	61675	63747	390241	Bacteria	Bacteroidetes	Sphingobacteriia	Sphingobacteriales	Sphingobacteriaceae	Pedobacter	Pedobacter rhizosphaerae
SFI85453.1	SAMN04487775_10754	DNA sulfur modification protein DndD	Treponema bryantii	FORI01000007.1	51243	53246	163	Bacteria	Spirochaetes	Spirochaetia	Spirochaetales	Spirochaetaceae	Treponema	Treponema bryantii
SFA91862.1	SAMN05216587_103294	DNA sulfur modification protein DndD	Selenomonas ruminantium	FOJX01000003.1	312403	314403	971	Bacteria	Firmicutes	Negativicutes	Selenomonadales	Selenomonadaceae	Selenomonas	Selenomonas ruminantium
SFQ94431.1	SAMN04515673_1019	DNA sulfur modification protein DndD	Poseidonocella sedimentorum	FOYI01000001.1	8932	10884	871652	Bacteria	Proteobacteria	Alphaproteobacteria	Rhodobacterales	Rhodobacteraceae	Poseidonocella	Poseidonocella sedimentorum
SFD28268.1	SAMN04487987_10877	DNA sulfur modification protein DndD	Algibacter pectinivorans	FOMI01000008.1	138502	140502	870482	Bacteria	Bacteroidetes	Flavobacteriia	Flavobacteriales	Flavobacteriaceae	Algibacter	Algibacter pectinivorans
SFR96863.1	SAMN05216559_1725	DNA sulfur modification protein DndD	Halomicrobium zhouii	FOZK01000002.1	168294	170324	767519	Archaea	Euryarchaeota	Halobacteria	Halobacteriales	Haloarculaceae	Halomicrobium	Halomicrobium zhouii
SFC93479.1	SAMN05421780_11322	DNA sulfur modification protein DndD	Flexibacter flexilis DSM 6793	FOLE01000013.1	17948	20122	927664	Bacteria	Bacteroidetes	Cytophagia	Cytophagales	Flexibacteraceae	Flexibacter	Flexibacter flexilis
SFP89413.1	SAMN05660464_0026	DNA sulfur modification protein DndD	Geodermatophilus dictyosporus	FOWQ01000010.1	23856	25865	1523247	Bacteria	Actinobacteria	Actinobacteria	Geodermatophilales	Geodermatophilaceae	Geodermatophilus	Geodermatophilus dictyosporus
SFP89553.1	SAMN05660464_0034	DNA sulfur modification protein DndD	Geodermatophilus dictyosporus	FOWQ01000010.1	36179	38236	1523247	Bacteria	Actinobacteria	Actinobacteria	Geodermatophilales	Geodermatophilaceae	Geodermatophilus	Geodermatophilus dictyosporus
SFL67286.1	SAMN04487950_4562	DNA sulfur modification protein DndD	Halogranum rubrum	FOTC01000012.1	22227	24200	553466	Archaea	Euryarchaeota	Halobacteria	Haloferacales	Haloferacaceae	Halogranum	Halogranum rubrum
SFQ43084.1	SAMN05421810_107129	DNA sulfur modification protein DndD	Yuhushiella deserti	FOWW01000007.1	127328	129286	587909	Bacteria	Actinobacteria	Actinobacteria	Pseudonocardiales	Pseudonocardiaceae	Amycolatopsis	Amycolatopsis arida
SFD81005.1	SAMN05421773_1348	DNA sulfur modification protein DndD	Streptomyces aidingensis	FOLM01000034.1	8786	10843	910347	Bacteria	Actinobacteria	Actinobacteria	Streptomycetales	Streptomycetaceae	Streptomyces	Streptomyces aidingensis
SFU78165.1	SAMN02799631_02243	DNA sulfur modification protein DndD	Methylobacterium sp. 174MFSha1.1	FPCB01000012.1	38555	40717	1502749	Bacteria	Proteobacteria	Alphaproteobacteria	Rhizobiales	Methylobacteriaceae	Methylobacterium	Methylobacterium sp. 174MFSha1.1
SEP22946.1	SAMN04487948_1244	DNA sulfur modification protein DndD	Halogranum amylolyticum	FODV01000024.1	3571	5559	660520	Archaea	Euryarchaeota	Halobacteria	Haloferacales	Haloferacaceae	Halogranum	Halogranum amylolyticum
SHF45074.1	SAMN05444288_0652	DNA sulfur modification protein DndD	Prevotella oralis	FQVS01000001.1	600768	602936	28134	Bacteria	Bacteroidetes	Bacteroidia	Bacteroidales	Prevotellaceae	Prevotella	Prevotella oralis
SHI52947.1	SAMN02745671_00872	DNA sulfur modification protein DndD	Anaerovibrio lipolyticus DSM 3074	FQYW01000007.1	29863	31872	1120997	Bacteria	Firmicutes	Negativicutes	Selenomonadales	Selenomonadaceae	Anaerovibrio	Anaerovibrio lipolyticus
SHJ51423.1	SAMN05720471_1526	DNA sulfur modification protein DndD	Fibrobacter sp. UWP2	FQYM01000052.1	7551	9212	1896216	Bacteria	Fibrobacteres	Fibrobacteria	Fibrobacterales	Fibrobacteraceae	Fibrobacter	Fibrobacter sp. UWP2
SHK65180.1	SAMN05216369_2649	DNA sulfur modification protein DndD	Marinobacter antarcticus	FRAQ01000002.1	365584	367593	564117	Bacteria	Proteobacteria	Gammaproteobacteria	Alteromonadales	Alteromonadaceae	Marinobacter	Marinobacter antarcticus
SHM73886.1	SAMN05428986_3443	DNA sulfur modification protein DndD	Enterobacter sp. PDC34	FRCI01000005.1	155106	157127	299767	Bacteria	Proteobacteria	Gammaproteobacteria	Enterobacterales	Enterobacteriaceae	Enterobacter	Enterobacter ludwigii
SHH63293.1	SAMN02745124_01209	DNA sulfur modification protein DndD	Desulfofustis glycolicus DSM 9705	FQXS01000005.1	95035	97008	1121409	Bacteria	Proteobacteria	Deltaproteobacteria	Desulfobacterales	Desulfobulbaceae	Desulfofustis	Desulfofustis glycolicus
OJJ25015.1	BI308_13315	DNA sulfur modification protein DndD	Roseofilum reptotaenium AO1-A	MLAW01000022.1	7590	9617	1925591	Bacteria	Cyanobacteria	Unclassified	Oscillatoriales	Coleofasciculaceae	Roseofilum	Roseofilum reptotaenium
OJU18689.1	BGN88_09460	DNA sulfur modification protein DndD	Clostridiales bacterium 43-6	MKRK01000006.1	14444	16402	1895747	Bacteria	Firmicutes	Clostridia	Clostridiales	Unclassified	Unclassified	Clostridiales bacterium 43-6
OJV65161.1	BGO41_00955	DNA sulfur modification protein DndD	Clostridiales bacterium 38-18	MKTL01000005.1	91381	93267	1895746	Bacteria	Firmicutes	Clostridia	Clostridiales	Unclassified	Unclassified	Clostridiales bacterium 38-18
SIN35548.1	SAMN04489832_5824	DNA sulfur modification protein DndD	Micromonospora cremea	FSQT01000002.1	3226366	3228339	709881	Bacteria	Actinobacteria	Actinobacteria	Micromonosporales	Micromonosporaceae	Micromonospora	Micromonospora cremea
OKY93719.1	BHV66_08730	DNA sulfur modification protein DndD	Alistipes putredinis	MNQH01000033.1	186119	188260	28117	Bacteria	Bacteroidetes	Bacteroidia	Bacteroidales	Rikenellaceae	Alistipes	Alistipes putredinis
OKZ71713.1	BHV88_03815	DNA sulfur modification protein DndD	Clostridiales bacterium 41_12_two_minus	MNRD01000104.1	59565	>61355	1897043	Bacteria	Firmicutes	Clostridia	Clostridiales	Unclassified	Unclassified	Clostridiales bacterium 41_12_two_minus
OLA68261.1	BHW52_13240	DNA sulfur modification protein DndD	Ruminococcus sp. 37_24	MNTP01000061.1	208685	210667	1897019	Bacteria	Firmicutes	Clostridia	Clostridiales	Ruminococcaceae	Ruminococcus	Ruminococcus sp. 37_24
OLA92690.1	BHW44_01240	DNA sulfur modification protein DndD	Roseburia sp. 40_7	MNTH01000068.1	910	2937	1897015	Bacteria	Firmicutes	Clostridia	Clostridiales	Lachnospiraceae	Roseburia	Roseburia sp. 40_7
OLE29079.1	AUG49_00590	DNA sulfur modification protein DndD	Catenulispora sp. 13_1_20CM_3_70_7	MNJN01000009.1	6515	>8462	1805055	Bacteria	Actinobacteria	Actinobacteria	Catenulisporales	Catenulisporaceae	Catenulispora	Catenulispora sp. 13_1_20CM_3_70_7
APT80317.1	GW13_PRO3445	DNA sulfur modification protein DndD	Salmonella enterica subsp. enterica serovar Cerro	CP008925.1	3478008	3480059	340188	Bacteria	Proteobacteria	Gammaproteobacteria	Enterobacterales	Enterobacteriaceae	Salmonella	Salmonella enterica
OLT67930.1	BI334_25475	DNA sulfur modification protein DndD	Moorea producens 3L	MKZR01000001.1	6429982	6431982	489825	Bacteria	Cyanobacteria	Unclassified	Oscillatoriales	Oscillatoriaceae	Moorea	Moorea producens
SIS16204.1	SAMN05421752_115107	DNA sulfur modification protein DndD	Natronorubrum thiooxidans	FTNR01000015.1	97745	99787	308853	Archaea	Euryarchaeota	Halobacteria	Natrialbales	Natrialbaceae	Natronorubrum	Natronorubrum thiooxidans
SIT03864.1	SAMN05421788_10360	DNA sulfur modification protein DndD	Filimonas lacunae	FTOR01000003.1	73876	76059	477680	Bacteria	Bacteroidetes	Chitinophagia	Chitinophagales	Chitinophagaceae	Filimonas	Filimonas lacunae
APV43669.1	Dform_00309	DNA sulfur modification protein DndD	Dehalogenimonas formicexedens	CP018258.1	264424	266418	1839801	Bacteria	Chloroflexi	Dehalococcoidia	Unclassified	Unclassified	Dehalogenimonas	Dehalogenimonas formicexedens
APZ51085.1	Ga0080574_TMP751	DNA sulfur modification protein DndD	Pelagibaca abyssi	CP015093.1	67786	69810	1250539	Bacteria	Proteobacteria	Alphaproteobacteria	Rhodobacterales	Rhodobacteraceae	Pelagibaca	Pelagibaca abyssi
GAW28758.1	ULO1_13280	DNA sulfur modification protein DndD	Carboxydocella sp. ULO1	BDLQ01000033.1	4185	6176	1926599	Bacteria	Firmicutes	Clostridia	Clostridiales	Clostridiales Family XVI. Incertae Sedis	Carboxydocella	Carboxydocella sp. ULO1
SJZ77823.1	SAMN02745118_01790	DNA sulfur modification protein DndD	Selenihalanaerobacter shriftii	FUWM01000014.1	43852	45852	142842	Bacteria	Firmicutes	Clostridia	Halanaerobiales	Halobacteroidaceae	Selenihalanaerobacter	Selenihalanaerobacter shriftii
SKB62639.1	SAMN05660226_02321	DNA sulfur modification protein DndD	Parapedobacter luteus	FUYS01000005.1	33645	35825	623280	Bacteria	Bacteroidetes	Sphingobacteriia	Sphingobacteriales	Sphingobacteriaceae	Parapedobacter	Parapedobacter luteus
CRH20588.1	BN1423_1070015	putative DNA sulfur modification protein DndD	Carnobacterium maltaromaticum	CVNA01000010.1	14808	16829	2751	Bacteria	Firmicutes	Bacilli	Lactobacillales	Carnobacteriaceae	Carnobacterium	Carnobacterium maltaromaticum
OQX00555.1	BWK80_61590	DNA sulfur modification protein DndD	Desulfobacteraceae bacterium IS3	MTEM01001400.1	2042	3913	1934248	Bacteria	Proteobacteria	Deltaproteobacteria	Desulfobacterales	Desulfobacteraceae	Unclassified	Desulfobacteraceae bacterium IS3
OQY34316.1	B6243_05665	DNA sulfur modification protein DndD	Anaerolineaceae bacterium 4572_5.2	NBMA01000097.1	1831	3951	1971725	Bacteria	Chloroflexi	Anaerolineae	Anaerolineales	Anaerolineaceae	Unclassified	Anaerolineaceae bacterium 4572_5.2
OTE96533.1	BCS42_03440	DNA sulfur modification protein DndD	Crenothrix sp. D3	MBQZ01000033.1	11502	13532	1880899	Bacteria	Proteobacteria	Gammaproteobacteria	Methylococcales	Crenotrichaceae	Crenothrix	Crenothrix sp. D3
OUU31405.1	CBB97_00150	DNA sulfur modification protein DndD	Candidatus Endolissoclinum sp. TMED37	NHCQ01000004.1	2687	4690	1986638	Bacteria	Proteobacteria	Alphaproteobacteria	Rhodospirillales	Rhodospirillaceae	Candidatus Endolissoclinum	Candidatus Endolissoclinum sp. TMED37
OWP72936.1	CEC48_04455	DNA sulfur modification protein DndD	Pseudomonas sp. K2I15	NIXO01000004.1	18935	20935	2013577	Bacteria	Proteobacteria	Gammaproteobacteria	Pseudomonadales	Pseudomonadaceae	Pseudomonas	Pseudomonas sp. K2I15
OWY64361.1	B7486_47675	DNA sulfur modification protein DndD	cyanobacterium TDX16	NDGV01000155.1	1383	3380	1503470	Bacteria	Cyanobacteria	Unclassified	Unclassified	Unclassified	Unclassified	cyanobacterium TDX16
SNQ43838.1	CL8139_390051	DNA sulfur modification protein DndD	Cellulophaga lytica	FZLT01000033.1	63509	65596	979	Bacteria	Bacteroidetes	Flavobacteriia	Flavobacteriales	Flavobacteriaceae	Cellulophaga	Cellulophaga lytica
SNQ43843.1	CL8139_390056	DNA sulfur modification protein DndD family protein	Cellulophaga lytica	FZLT01000033.1	69169	71361	979	Bacteria	Bacteroidetes	Flavobacteriia	Flavobacteriales	Flavobacteriaceae	Cellulophaga	Cellulophaga lytica
SNR65298.1	SAMN06266787_10816	DNA sulfur modification protein DndD	Halorubrum chaoviator	FZNK01000008.1	16463	18493	335819	Archaea	Euryarchaeota	Halobacteria	Haloferacales	Halorubraceae	Halorubrum	Halorubrum chaoviator
SNT22676.1	SAMN06295955_11752	DNA sulfur modification protein DndD	Sphingopyxis indica	FZPA01000017.1	49279	51300	436663	Bacteria	Proteobacteria	Alphaproteobacteria	Sphingomonadales	Sphingomonadaceae	Sphingopyxis	Sphingopyxis indica
SNR99425.1	SAMN06269173_11561	DNA sulfur modification protein DndD	Hymenobacter mucosus	FZNS01000015.1	62337	64346	1411120	Bacteria	Bacteroidetes	Cytophagia	Cytophagales	Hymenobacteraceae	Hymenobacter	Hymenobacter mucosus
OXI77259.1	CFB44_02065	DNA sulfur modification protein DndD	Burkholderia sp. AU31280	NKFF01000002.1	130002	131987	2015353	Bacteria	Proteobacteria	Betaproteobacteria	Burkholderiales	Burkholderiaceae	Burkholderia	Burkholderia sp. AU31280
SNB08964.1	KU06062604_150017	DndD	Flavobacterium psychrophilum	FYCU01000058.1	11505	13637	96345	Bacteria	Bacteroidetes	Flavobacteriia	Flavobacteriales	Flavobacteriaceae	Flavobacterium	Flavobacterium psychrophilum
ASU34253.1	MuYL_2364	DNA sulfur modification protein DndD	Mucilaginibacter sp. BJC16-A31	CP022743.1	2556777	2558912	1234841	Bacteria	Bacteroidetes	Sphingobacteriia	Sphingobacteriales	Sphingobacteriaceae	Mucilaginibacter	Mucilaginibacter xinganensis
OZD98962.1	CH285_22730	DNA sulfur modification protein DndD	Rhodococcus sp. 05-2256-B1	NOZA01000033.1	130694	132667	2022518	Bacteria	Actinobacteria	Actinobacteria	Corynebacteriales	Nocardiaceae	Rhodococcus	Rhodococcus sp. 05-2256-B1
OZU11683.1	CCO48_14770	DNA sulfur modification protein DndD	Salmonella enterica subsp. enterica serovar Altendorf	NPLT01000011.1	5694	7667	2024270	Bacteria	Proteobacteria	Gammaproteobacteria	Enterobacterales	Enterobacteriaceae	Salmonella	Salmonella enterica
PAD71786.1	CHH67_23995	DNA sulfur modification protein DndD	Paenibacillus campinasensis	NPBY01000092.1	3442	5448	66347	Bacteria	Firmicutes	Bacilli	Bacillales	Paenibacillaceae	Paenibacillus	Paenibacillus campinasensis
PAP96927.1	CIT31_04360	DNA sulfur modification protein DndD	Mesorhizobium wenxiniae	NPKH01000011.1	402385	404454	2014805	Bacteria	Proteobacteria	Alphaproteobacteria	Rhizobiales	Phyllobacteriaceae	Mesorhizobium	Mesorhizobium wenxiniae
ASY17041.1	A1sIA79_02130	DNA sulfur modification protein DndD	Candidatus Planktophila versatilis	CP016774.1	416171	418192	1884905	Bacteria	Actinobacteria	Actinobacteria	Candidatus Nanopelagicales	Candidatus Nanopelagicaceae	Candidatus Planktophila	Candidatus Planktophila versatilis
PAX56183.1	CK510_10320	DNA sulfur modification protein DndD	Calothrix elsteri CCALA 953	NTFS01000088.1	8538	10538	987040	Bacteria	Cyanobacteria	Unclassified	Nostocales	Calotrichaceae	Calothrix	Calothrix elsteri
PAY16680.1	CKO51_25670	DNA sulfur modification protein DndD	Rhodopirellula sp. SM50	NTFY01000077.1	71926	73932	595453	Bacteria	Planctomycetes	Planctomycetia	Pirellulales	Pirellulaceae	Rhodopirellula	Rhodopirellula sp. SM50
PCA27959.1	CJU42_26830	DNA sulfur modification protein DndD	Pseudomonas aeruginosa	NRFJ01000024.1	5803	7830	287	Bacteria	Proteobacteria	Gammaproteobacteria	Pseudomonadales	Pseudomonadaceae	Pseudomonas	Pseudomonas aeruginosa
SNY06106.1	SAMN06295989_10330	DNA sulfur modification protein DndD	Methanohalophilus euhalobius	OBDR01000003.1	27843	29810	51203	Archaea	Euryarchaeota	Methanomicrobia	Methanosarcinales	Methanosarcinaceae	Methanohalophilus	Methanohalophilus euhalobius
PCE41020.1	COO09_17650	DNA sulfur modification protein DndD	Rhizorhabdus dicambivorans	NWUF01000020.1	85871	87883	1850238	Bacteria	Proteobacteria	Alphaproteobacteria	Sphingomonadales	Sphingomonadaceae	Rhizorhabdus	Rhizorhabdus dicambivorans
PCH58863.1	COC14_00070	DNA sulfur modification protein DndD	Burkholderiaceae bacterium	NVQW01000001.1	11714	13723	2030806	Bacteria	Proteobacteria	Betaproteobacteria	Burkholderiales	Burkholderiaceae	Unclassified	Burkholderiaceae bacterium
PCI52864.1	COB36_14250	DNA sulfur modification protein DndD	Alphaproteobacteria bacterium	NVTV01000024.1	25752	27713	1913988	Bacteria	Proteobacteria	Alphaproteobacteria	Unclassified	Unclassified	Unclassified	Alphaproteobacteria bacterium
SNX75545.1	SAMN05877753_11345	DNA sulfur modification protein DndD	Bacillus oleivorans	OAOP01000013.1	49527	51599	1448271	Bacteria	Firmicutes	Bacilli	Bacillales	Bacillaceae	Bacillus	Bacillus oleivorans
SNX97112.1	SAMN06893097_10662	DNA sulfur modification protein DndD	Geodermatophilus sabuli	OBDO01000006.1	63770	65740	1564158	Bacteria	Actinobacteria	Actinobacteria	Geodermatophilales	Geodermatophilaceae	Geodermatophilus	Geodermatophilus sabuli
SOD50254.1	SAMN05216595_0065	DNA sulfur modification protein DndD	Rhizobium sp. AN6A	OCNC01000001.1	66186	68168	1841611	Bacteria	Proteobacteria	Alphaproteobacteria	Rhizobiales	Rhizobiaceae	Rhizobium	Rhizobium sp. AN6A
SOE35322.1	SAMN05216519_1303	DNA sulfur modification protein DndD	Delftia acidovorans	OCRO01000001.1	1461733	1463751	80866	Bacteria	Proteobacteria	Betaproteobacteria	Burkholderiales	Comamonadaceae	Delftia	Delftia acidovorans
PDW03403.1	CJ255_09095	DNA sulfur modification protein DndD	Candidatus Viridilinea mediisalina	NQWI01000031.1	34994	37075	2024553	Bacteria	Chloroflexi	Chloroflexia	Chloroflexales	Oscillochloridaceae	Candidatus Viridilinea	Candidatus Viridilinea mediisalina
PEJ58824.1	CN692_07560	DNA sulfur modification protein DndD	Bacillus sp. AFS002410	NUEU01000008.1	57177	59135	2033481	Bacteria	Firmicutes	Bacilli	Bacillales	Bacillaceae	Bacillus	Bacillus sp. AFS002410
PEJ58831.1	CN692_07595	DNA sulfur modification protein DndD	Bacillus sp. AFS002410	NUEU01000008.1	66975	68981	2033481	Bacteria	Firmicutes	Bacilli	Bacillales	Bacillaceae	Bacillus	Bacillus sp. AFS002410
PFA62916.1	CN378_17910	DNA sulfur modification protein DndD	Bacillus sp. AFS015802	NTUP01000066.1	112700	114685	2033486	Bacteria	Firmicutes	Bacilli	Bacillales	Bacillaceae	Bacillus	Bacillus sp. AFS015802
PFA62925.1	CN378_17955	DNA sulfur modification protein DndD	Bacillus sp. AFS015802	NTUP01000066.1	130035	132050	2033486	Bacteria	Firmicutes	Bacilli	Bacillales	Bacillaceae	Bacillus	Bacillus sp. AFS015802
PFK32884.1	COI93_19040	DNA sulfur modification protein DndD	Bacillus cereus	NUWN01000083.1	21717	23726	1396	Bacteria	Firmicutes	Bacilli	Bacillales	Bacillaceae	Bacillus	Bacillus cereus
PFK77411.1	COJ21_09835	DNA sulfur modification protein DndD	Bacillus megaterium	NUWU01000009.1	574944	576938	1404	Bacteria	Firmicutes	Bacilli	Bacillales	Bacillaceae	Bacillus	Bacillus megaterium
PGN04333.1	CN955_21425	DNA sulfur modification protein DndD	Bacillus megaterium	NUHQ01000013.1	32416	34401	1404	Bacteria	Firmicutes	Bacilli	Bacillales	Bacillaceae	Bacillus	Bacillus megaterium
PGN04340.1	CN955_21460	DNA sulfur modification protein DndD	Bacillus megaterium	NUHQ01000013.1	46783	48798	1404	Bacteria	Firmicutes	Bacilli	Bacillales	Bacillaceae	Bacillus	Bacillus megaterium
PHI26114.1	CRX60_03470	DNA sulfur modification protein DndD	Pseudomonas aeruginosa	PDLR01000006.1	315420	317432	287	Bacteria	Proteobacteria	Gammaproteobacteria	Pseudomonadales	Pseudomonadaceae	Pseudomonas	Pseudomonas aeruginosa
GAY20163.1	SFOMI_0685	DNA sulfur modification protein DndD	Sphingobium fuliginis	BEWI01000030.1	565356	567473	336203	Bacteria	Proteobacteria	Alphaproteobacteria	Sphingomonadales	Sphingomonadaceae	Sphingobium	Sphingobium fuliginis
PHP91270.1	CFB52_000045	DNA sulfur modification protein DndD	Burkholderia sp. AU18528	NKFC02000001.1	13879	15900	2015350	Bacteria	Proteobacteria	Betaproteobacteria	Burkholderiales	Burkholderiaceae	Burkholderia	Burkholderia sp. AU18528
PHQ26081.1	CLH62_00250	DNA sulfur modification protein DndD	Marinobacter guineae	NTFI01000001.1	52315	54309	432303	Bacteria	Proteobacteria	Gammaproteobacteria	Alteromonadales	Alteromonadaceae	Marinobacter	Marinobacter guineae
PHQ89702.1	COB48_13265	DNA sulfur modification protein DndD	Pseudoalteromonas sp.	NVTK01000095.1	4673	6631	53249	Bacteria	Proteobacteria	Gammaproteobacteria	Alteromonadales	Pseudoalteromonadaceae	Pseudoalteromonas	Pseudoalteromonas sp.
PHS71158.1	COB22_07390	DNA sulfur modification protein DndD	Cycloclasticus sp.	NVUJ01000013.1	1049	3013	2024830	Bacteria	Proteobacteria	Gammaproteobacteria	Thiotrichales	Piscirickettsiaceae	Cycloclasticus	Cycloclasticus sp.
PHV62337.1	CSQ80_10825	DNA sulfur modification protein DndD	Cyanobacterium aponinum IPPAS B-1201	PEBC01000022.1	24761	26740	2047986	Bacteria	Cyanobacteria	Unclassified	Chroococcales	Cyanobacteriaceae	Cyanobacterium	Cyanobacterium aponinum
PHY08227.1	CK527_07170	DNA sulfur modification protein DndD	Nitrosarchaeum sp.	NSIR01000012.1	1948	3984	2026886	Archaea	Thaumarchaeota	Unclassified	Nitrosopumilales	Nitrosopumilaceae	Nitrosarchaeum	Nitrosarchaeum sp.
PHY08248.1	CK527_07145	DNA sulfur modification protein DndD	Nitrosarchaeum sp.	NSIR01000011.1	3084	5096	2026886	Archaea	Thaumarchaeota	Unclassified	Nitrosopumilales	Nitrosopumilaceae	Nitrosarchaeum	Nitrosarchaeum sp.
PIC03975.1	CS060_12130	DNA sulfur modification protein DndD	Anoxybacillus flavithermus	PEDM01000035.1	10243	12264	33934	Bacteria	Firmicutes	Bacilli	Bacillales	Bacillaceae	Anoxybacillus	Anoxybacillus flavithermus
PIC03979.1	CS060_12150	DNA sulfur modification protein DndD	Anoxybacillus flavithermus	PEDM01000035.1	14285	16306	33934	Bacteria	Firmicutes	Bacilli	Bacillales	Bacillaceae	Anoxybacillus	Anoxybacillus flavithermus
PIV79055.1	COW54_06230	DNA sulfur modification protein DndD	Rhodobacteraceae bacterium CG17_big_fil_post_rev_8_21_14_2_50_63_15	PFEY01000036.1	11543	13546	1974082	Bacteria	Proteobacteria	Alphaproteobacteria	Rhodobacterales	Rhodobacteraceae	Unclassified	Rhodobacteraceae bacterium CG17_big_fil_post_rev_8_21_14_2_50_63_15
PJB02845.1	CO126_09875	DNA sulfur modification protein DndD	Hydrogenophilales bacterium CG_4_9_14_3_um_filter_63_34	PFUY01000281.1	275	2461	1974031	Bacteria	Proteobacteria	Hydrogenophilalia	Hydrogenophilales	Unclassified	Unclassified	Hydrogenophilales bacterium CG_4_9_14_3_um_filter_63_34
PJB29752.1	CO110_04135	DNA sulfur modification protein DndD	Candidatus Desantisbacteria bacterium CG_4_9_14_3_um_filter_40_11	PFUI01000107.1	4013	6094	1974546	Bacteria	Candidatus Desantisbacteria	Unclassified	Unclassified	Unclassified	Unclassified	Candidatus Desantisbacteria bacterium CG_4_9_14_3_um_filter_40_11
PJI88485.1	BDW16_1764	DNA sulfur modification protein DndD	Sphingomonas koreensis	PGEN01000001.1	1869329	1871359	93064	Bacteria	Proteobacteria	Alphaproteobacteria	Sphingomonadales	Sphingomonadaceae	Sphingomonas	Sphingomonas koreensis
ATY84457.1	CVV65_05390	DNA sulfur modification protein DndD	Kyrpidia spormannii	CP024955.1	1092054	1094072	2055160	Bacteria	Firmicutes	Bacilli	Bacillales	Alicyclobacillaceae	Kyrpidia	Kyrpidia spormannii
PJX12560.1	CWI66_17040	DNA sulfur modification protein DndD	Halomonas sp. 141	PINZ01000076.1	2231	4225	2056666	Bacteria	Proteobacteria	Gammaproteobacteria	Oceanospirillales	Halomonadaceae	Halomonas	Halomonas sp. 141
AUC61107.1	AA637_08020	DNA sulfur modification protein DndD	Cyanobacterium sp. HL-69	CP024912.1	1688663	1690678	2054282	Bacteria	Cyanobacteria	Unclassified	Chroococcales	Cyanobacteriaceae	Cyanobacterium	Cyanobacterium sp. HL-69
PKF63766.1	CW745_02695	DNA sulfur modification protein DndD	Psychromonas sp. psych-6C06	PIZM01000001.1	603542	605497	2058089	Bacteria	Proteobacteria	Gammaproteobacteria	Alteromonadales	Psychromonadaceae	Psychromonas	Psychromonas sp. psych-6C06
PKH07041.1	CXF93_14290	DNA sulfur modification protein DndD	Moritella sp. Urea-trap-13	PJCA01000031.1	1402606	1404591	2058327	Bacteria	Proteobacteria	Gammaproteobacteria	Alteromonadales	Moritellaceae	Moritella	Moritella sp. Urea-trap-13
PKL63560.1	CVV31_00480	DNA sulfur modification protein DndD	Methanomicrobiales archaeon HGW-Methanomicrobiales-2	PGYL01000001.1	84863	86995	2013818	Archaea	Euryarchaeota	Methanomicrobia	Methanomicrobiales	Unclassified	Unclassified	Methanomicrobiales archaeon HGW-Methanomicrobiales-2
PLK22765.1	C0V72_13250	DNA sulfur modification protein DndD	Porphyrobacter sp. TH134	PKRO01000037.1	14131	16137	2067450	Bacteria	Proteobacteria	Alphaproteobacteria	Sphingomonadales	Erythrobacteraceae	Porphyrobacter	Porphyrobacter sp. TH134
PMB25764.1	CEN45_05330	DNA sulfur modification protein DndD	Fischerella thermalis CCMEE 5198	NMQF01000132.1	542	2524	2019667	Bacteria	Cyanobacteria	Unclassified	Nostocales	Hapalosiphonaceae	Fischerella	Fischerella thermalis
PNP09823.1	MC56_018445	DNA sulfur modification protein DndD	Enterobacter hormaechei	JTBO02000001.1	3813165	3815141	158836	Bacteria	Proteobacteria	Gammaproteobacteria	Enterobacterales	Enterobacteriaceae	Enterobacter	Enterobacter hormaechei
SOU42581.1	PCAR9_B0094	DNA sulfur modification protein DndD	Pseudoalteromonas carrageenovora IAM 12662	LT965929.1	100112	102067	1314868	Bacteria	Proteobacteria	Gammaproteobacteria	Alteromonadales	Pseudoalteromonadaceae	Pseudoalteromonas	Pseudoalteromonas carrageenovora
PNU18825.1	C2E25_15750	DNA sulfur modification protein DndD	Geothermobacter sp. HR-1	PPFX01000049.1	24538	26523	1969733	Bacteria	Proteobacteria	Deltaproteobacteria	Desulfuromonadales	Geobacteraceae	Geothermobacter	Geothermobacter sp. EPR-M
PPT08293.1	CKA32_003838	DNA sulfur modification protein DndD	Geitlerinema sp. FC II	NRIU01001429.1	7006	8973	2028210	Bacteria	Cyanobacteria	Unclassified	Oscillatoriales	Coleofasciculaceae	Geitlerinema	Geitlerinema sp. FC II
PQP85507.1	CPT76_35960	DNA sulfur modification protein DndD	Paenibacillus sp. AR247	PCZT01000081.1	415	2418	1631599	Bacteria	Firmicutes	Bacilli	Bacillales	Paenibacillaceae	Paenibacillus	Paenibacillus sp. AR247
PRD47617.1	C5745_09930	DNA sulfur modification protein DndD	Sphingobacterium haloxyli	PVBQ01000006.1	226890	228977	2100533	Bacteria	Bacteroidetes	Sphingobacteriia	Sphingobacteriales	Sphingobacteriaceae	Sphingobacterium	Sphingobacterium haloxyli
PRG86130.1	C6V04_28885	DNA sulfur modification protein DndD	Burkholderia multivorans	PVGW01000075.1	33472	35469	87883	Bacteria	Proteobacteria	Betaproteobacteria	Burkholderiales	Burkholderiaceae	Burkholderia	Burkholderia multivorans
PRH80009.1	C6N75_06255	DNA sulfur modification protein DndD	Streptomyces sp. ST5x	PVLV01000085.1	7087	9117	2100817	Bacteria	Actinobacteria	Actinobacteria	Streptomycetales	Streptomycetaceae	Streptomyces	Streptomyces sp. ST5x
AVL53633.1	CEP88_14140	DNA sulfur modification protein DndD	Roseobacter denitrificans	CP027407.1	2933317	2935269	2434	Bacteria	Proteobacteria	Alphaproteobacteria	Rhodobacterales	Rhodobacteraceae	Roseobacter	Roseobacter denitrificans
PRZ27988.1	BC624_101273	DNA sulfur modification protein DndD	Flavobacterium granuli	PVUB01000001.1	327426	329429	280093	Bacteria	Bacteroidetes	Flavobacteriia	Flavobacteriales	Flavobacteriaceae	Flavobacterium	Flavobacterium granuli
PSB02514.1	C7B64_12685	DNA sulfur modification protein DndD	Merismopedia glauca CCAP 1448/3	PVWJ01000057.1	9545	11551	1296344	Bacteria	Cyanobacteria	Unclassified	Synechococcales	Merismopediaceae	Merismopedia	Merismopedia glauca
PSB10965.1	C7B62_07515	DNA sulfur modification protein DndD	Pleurocapsa sp. CCALA 161	PVWF01000022.1	40211	42256	2107688	Bacteria	Cyanobacteria	Unclassified	Pleurocapsales	Hyellaceae	Pleurocapsa	Pleurocapsa sp. CCALA 161
PSB13851.1	C7B76_18400	DNA sulfur modification protein DndD	filamentous cyanobacterium CCP2	PVWD01000140.1	12582	14543	2107700	Bacteria	Cyanobacteria	Unclassified	Unclassified	Unclassified	Unclassified	filamentous cyanobacterium CCP2
PSB35000.1	C7B70_01715	DNA sulfur modification protein DndD	Chlorogloea sp. CCALA 695	PVWN01000002.1	65597	67618	2107693	Bacteria	Cyanobacteria	Unclassified	Chroococcales	Entophysalidaceae	Chlorogloea	Chlorogloea sp. CCALA 695
PSB41682.1	C7B67_26335	DNA sulfur modification protein DndD	filamentous cyanobacterium Phorm 6	PVWI01000327.1	2991	4988	2107706	Bacteria	Cyanobacteria	Unclassified	Unclassified	Unclassified	Unclassified	filamentous cyanobacterium Phorm 6
PSF35542.1	C7H19_16145	DNA sulfur modification protein DndD	Aphanothece hegewaldii CCALA 016	PXOH01000019.1	33479	35467	2107694	Bacteria	Cyanobacteria	Unclassified	Chroococcales	Aphanothecaceae	Aphanothece	Aphanothece hegewaldii
PSH04042.1	CXZ00_09550	DNA sulfur modification protein DndD	Acidobacteria bacterium	PJLO01000009.1	127587	129611	1978231	Bacteria	Acidobacteria	Unclassified	Unclassified	Unclassified	Unclassified	Acidobacteria bacterium
PSO97544.1	BRC53_07000	DNA sulfur modification protein DndD	Cyanobacteria bacterium SW_6_48_11	PXQC01000122.1	2644	4626	1919141	Bacteria	Cyanobacteria	Unclassified	Unclassified	Unclassified	Unclassified	Cyanobacteria bacterium SW_6_48_11
PTL33914.1	C7120_04845	DNA sulfur modification protein DndD	Prevotella sp. oral taxon 376	PYXG01000001.1	1125146	1127233	712466	Bacteria	Bacteroidetes	Bacteroidia	Bacteroidales	Prevotellaceae	Prevotella	Prevotella sp. oral taxon 376
PTT48189.1	DBR09_04755	DNA sulfur modification protein DndD	Aeromonas sp. HMWF016	QAIN01000030.1	48211	50229	2056852	Bacteria	Proteobacteria	Gammaproteobacteria	Aeromonadales	Aeromonadaceae	Aeromonas	Aeromonas sp. HMWF016
PUA28816.1	B0W54_10390	DNA sulfur modification protein DndD	Cellvibrio sp. 79	MVDH01000002.1	92016	93992	1954207	Bacteria	Proteobacteria	Gammaproteobacteria	Cellvibrionales	Cellvibrionaceae	Cellvibrio	Cellvibrio sp. 79
PVE41478.1	H663_016980	DNA sulfur modification protein DndD	Limnohabitans planktonicus II-D5	LFYT02000029.1	14578	16557	1293045	Bacteria	Proteobacteria	Betaproteobacteria	Burkholderiales	Comamonadaceae	Limnohabitans	Limnohabitans planktonicus
AWG98508.1	DCN13_08005	DNA sulfur modification protein DndD	Rhodococcus ruber	CP029146.1	1720476	1722449	1830	Bacteria	Actinobacteria	Actinobacteria	Corynebacteriales	Nocardiaceae	Rhodococcus	Rhodococcus ruber
PVY76118.1	C7414_110115	DNA sulfur modification protein DndD	Cupriavidus alkaliphilus	QEKP01000010.1	141672	143657	942866	Bacteria	Proteobacteria	Betaproteobacteria	Burkholderiales	Burkholderiaceae	Cupriavidus	Cupriavidus alkaliphilus
PVZ20858.1	LX19_02586	DNA sulfur modification protein DndD	Clostridium thermopalmarium DSM 5974	QEQN01000035.1	16739	18898	1121340	Bacteria	Firmicutes	Clostridia	Clostridiales	Clostridiaceae	Clostridium	Clostridium thermopalmarium
AWI52033.1	DEH84_00150	DNA sulfur modification protein DndD	Aquabacterium olei	CP029210.1	37599	39578	1296669	Bacteria	Proteobacteria	Betaproteobacteria	Burkholderiales	Unclassified	Aquabacterium	Aquabacterium olei
PWH25134.1	CDO09_06060	DNA sulfur modification protein DndD	Xanthomonas perforans	NISG01000005.1	388111	390189	442694	Bacteria	Proteobacteria	Gammaproteobacteria	Xanthomonadales	Xanthomonadaceae	Xanthomonas	Xanthomonas perforans
PWM30123.1	DBX48_00165	DNA sulfur modification protein DndD	Lactobacillus fermentum	QAKY01000003.1	10267	12279	1613	Bacteria	Firmicutes	Bacilli	Lactobacillales	Lactobacillaceae	Limosilactobacillus	Limosilactobacillus fermentum
PWU19853.1	C5B50_05335	DNA sulfur modification protein DndD	Verrucomicrobia bacterium	PSRM01000068.1	54496	56490	2026799	Bacteria	Verrucomicrobia	Unclassified	Unclassified	Unclassified	Unclassified	Verrucomicrobia bacterium
PWW23483.1	JD79_02657	DNA sulfur modification protein DndD	Geodermatophilus normandii	QGTX01000001.1	2682732	2684831	1137989	Bacteria	Actinobacteria	Actinobacteria	Geodermatophilales	Geodermatophilaceae	Geodermatophilus	Geodermatophilus normandii
PWX27171.1	CYK65_00040	DNA sulfur modification protein DndD	Clostridium perfringens	PJSU01000002.1	6068	8224	1502	Bacteria	Firmicutes	Clostridia	Clostridiales	Clostridiaceae	Clostridium	Clostridium perfringens
PXF61846.1	C4B59_01040	DNA sulfur modification protein DndD	ANME-2 cluster archaeon	PQXF01000002.1	16153	18174	2056317	Archaea	Euryarchaeota	Methanomicrobia	Methanosarcinales	Unclassified	Unclassified	ANME-2 cluster archaeon
PXX91369.1	CR158_07600	DNA sulfur modification protein DndD	Halomonas heilongjiangensis	PDOH01000018.1	239331	241325	1387883	Bacteria	Proteobacteria	Gammaproteobacteria	Oceanospirillales	Halomonadaceae	Halomonas	Halomonas heilongjiangensis
PXY90759.1	DKK77_10720	DNA sulfur modification protein DndD	Gilliamella apis	QGLN01000009.1	91082	93046	1970738	Bacteria	Proteobacteria	Gammaproteobacteria	Orbales	Orbaceae	Gilliamella	Gilliamella apis
PXZ03651.1	DKK70_15645	DNA sulfur modification protein DndD	Gilliamella apicola	QGLR01000018.1	128153	130144	1196095	Bacteria	Proteobacteria	Gammaproteobacteria	Orbales	Orbaceae	Gilliamella	Gilliamella apicola
PYD99993.1	CR195_003355	DNA sulfur modification protein DndD	Bacillus cereus	PHQW02000002.1	459837	461849	1396	Bacteria	Firmicutes	Bacilli	Bacillales	Bacillaceae	Bacillus	Bacillus cereus
PYE54096.1	DES52_10658	DNA sulfur modification protein DndD	Deinococcus yavapaiensis KR-236	QJSX01000006.1	62977	64920	694435	Bacteria	Deinococcus-Thermus	Deinococci	Deinococcales	Deinococcaceae	Deinococcus	Deinococcus yavapaiensis
PYP82208.1	DMF61_27045	DNA sulfur modification protein DndD	Blastocatellia bacterium AA13	QHVH01000085.1	2116	4170	2169413	Bacteria	Acidobacteria	Blastocatellia	Unclassified	Unclassified	Unclassified	Blastocatellia bacterium AA13
PZD93012.1	DNH61_24805	DNA sulfur modification protein DndD	Paenibacillus sp. SMB1	QKRB01000060.1	23543	25540	1803190	Bacteria	Firmicutes	Bacilli	Bacillales	Paenibacillaceae	Paenibacillus	Paenibacillus sambharensis
PZE18149.1	DNU06_05900	DNA sulfur modification protein DndD	Crocinitomix sp. SM1701	QKSB01000002.1	480452	482548	2219161	Bacteria	Bacteroidetes	Flavobacteriia	Flavobacteriales	Crocinitomicaceae	Putridiphycobacter	Putridiphycobacter roseus
PZG56069.1	C1I98_01965	DNA sulfur modification protein DndD	Sphaerisporangium sp. 7K107	POUA01000008.1	24735	26723	2666298	Bacteria	Actinobacteria	Actinobacteria	Streptosporangiales	Streptosporangiaceae	Desertiactinospora	Desertiactinospora gelatinilytica
PZO20992.1	DCF26_01555	DNA sulfur modification protein DndD	Burkholderiales bacterium	QBMB01000002.1	7529	9580	1891238	Bacteria	Proteobacteria	Betaproteobacteria	Burkholderiales	Unclassified	Unclassified	Burkholderiales bacterium
PZO42693.1	DCF19_06555	DNA sulfur modification protein DndD	Pseudanabaena frigida	QBML01000006.1	87646	89682	945775	Bacteria	Cyanobacteria	Unclassified	Synechococcales	Pseudanabaenaceae	Pseudanabaena	Pseudanabaena frigida
PZV08528.1	DCF21_20575	DNA sulfur modification protein DndD	Leptolyngbya sp.	QBMJ01000360.1	1213	3243	47254	Bacteria	Cyanobacteria	Unclassified	Synechococcales	Leptolyngbyaceae	Leptolyngbya	Leptolyngbya sp.
PZW40408.1	C8P66_12447	DNA sulfur modification protein DndD	Humitalea rosea	QKYU01000024.1	39353	41599	990373	Bacteria	Proteobacteria	Alphaproteobacteria	Rhodospirillales	Acetobacteraceae	Humitalea	Humitalea rosea
PZW40410.1	C8P66_12449	DNA sulfur modification protein DndD	Humitalea rosea	QKYU01000024.1	42383	44407	990373	Bacteria	Proteobacteria	Alphaproteobacteria	Rhodospirillales	Acetobacteraceae	Humitalea	Humitalea rosea
PZX19972.1	LX81_00437	DNA sulfur modification protein DndD	Hwanghaeicola aestuarii	QKZL01000001.1	426355	428406	568105	Bacteria	Proteobacteria	Alphaproteobacteria	Rhodobacterales	Rhodobacteraceae	Hwanghaeicola	Hwanghaeicola aestuarii
PZX54038.1	LV85_01377	DNA sulfur modification protein DndD	Algoriphagus chordae	QKZT01000005.1	72981	75119	237019	Bacteria	Bacteroidetes	Cytophagia	Cytophagales	Cyclobacteriaceae	Algoriphagus	Algoriphagus chordae
RAS14245.1	DFO50_11160	DNA sulfur modification protein DndD	Microvirgula sp. AG722	QLTJ01000011.1	55711	57735	2183901	Bacteria	Proteobacteria	Betaproteobacteria	Neisseriales	Chromobacteriaceae	Microvirgula	Microvirgula sp. AG722
RAU42044.1	DBY63_004870	DNA sulfur modification protein DndD	Pseudomonas sp. RIT 411	QBIZ02000002.1	465381	467375	2202160	Bacteria	Proteobacteria	Gammaproteobacteria	Pseudomonadales	Pseudomonadaceae	Pseudomonas	Pseudomonas sp. RIT 411
RBN49472.1	DR980_13605	DNA sulfur modification protein DndD	Flavobacterium psychrolimnae	QNUX01000013.1	105216	107312	249351	Bacteria	Bacteroidetes	Flavobacteriia	Flavobacteriales	Flavobacteriaceae	Flavobacterium	Flavobacterium psychrolimnae
AXE14543.1	DOE64_20815	DNA sulfur modification protein DndD	Salmonella enterica subsp. enterica	CP030024.1	4060797	4062797	117541	Bacteria	Proteobacteria	Gammaproteobacteria	Enterobacterales	Enterobacteriaceae	Salmonella	Salmonella enterica
RCK78234.1	OZSIB_1611	DNA sulfur modification protein DndD	Candidatus Ozemobacter sibiricus	QOQW01000025.1	21435	23432	2268124	Bacteria	Unclassified	Candidatus Ozemobacteria	Unclassified	Candidatus Ozemobacteraceae	Candidatus Ozemobacter	Candidatus Ozemobacter sibiricus
AXF12991.1	CUJ87_00055	DNA sulfur modification protein DndD	Paraburkholderia caledonica	CP024905.1	13059	15053	134536	Bacteria	Proteobacteria	Betaproteobacteria	Burkholderiales	Burkholderiaceae	Paraburkholderia	Paraburkholderia caledonica
RDB32481.1	DVG79_12365	DNA sulfur modification protein DndD	Exiguobacterium sp. RIT594	QPKF01000004.1	25096	27102	2282449	Bacteria	Firmicutes	Bacilli	Bacillales	Unclassified	Exiguobacterium	Exiguobacterium sp. RIT594
STP13109.1	NCTC12031_01281	DNA sulfur modification protein DndD	Helicobacter mustelae	UGIC01000003.1	1334350	1336341	217	Bacteria	Proteobacteria	Epsilonproteobacteria	Campylobacterales	Helicobacteraceae	Helicobacter	Helicobacter mustelae
STP13679.1	NCTC12221_01757	DNA sulfur modification protein DndD	Helicobacter cinaedi	UGHZ01000003.1	322310	324334	213	Bacteria	Proteobacteria	Epsilonproteobacteria	Campylobacterales	Helicobacteraceae	Helicobacter	Helicobacter cinaedi
STQ86908.1	NCTC12714_01719	DNA sulfur modification protein DndD	Helicobacter muridarum	UGJE01000002.1	1907625	1909625	216	Bacteria	Proteobacteria	Epsilonproteobacteria	Campylobacterales	Helicobacteraceae	Helicobacter	Helicobacter muridarum
AXI78537.1	C7M71_014960	DNA sulfur modification protein DndD	Streptacidiphilus sp. DSM 106435	CP031264.1	3379588	3381579	2126346	Bacteria	Actinobacteria	Actinobacteria	Streptomycetales	Streptomycetaceae	Streptacidiphilus	Streptacidiphilus bronchialis
RDL45326.1	DN730_06880	DNA sulfur modification protein DndD	Marinomonas sp. YLB-05	QKRA01000002.1	612464	614428	2213058	Bacteria	Proteobacteria	Gammaproteobacteria	Oceanospirillales	Oceanospirillaceae	Marinomonas	Marinomonas piezotolerans
RDU77187.1	C6N34_02985	DNA sulfur modification protein DndD	Cylindrospermopsis raciborskii Cr2010	PVMC01000031.1	44620	46674	2108055	Bacteria	Cyanobacteria	Unclassified	Nostocales	Aphanizomenonaceae	Cylindrospermopsis	Cylindrospermopsis raciborskii
STP07119.1	NCTC11613_00563	DNA sulfur modification protein DndD	Helicobacter fennelliae	UGIB01000001.1	575458	577464	215	Bacteria	Proteobacteria	Epsilonproteobacteria	Campylobacterales	Helicobacteraceae	Helicobacter	Helicobacter fennelliae
REG36109.1	ATI61_102483	DNA sulfur modification protein DndD	Archangium gephyra	QUMU01000002.1	622030	624030	48	Bacteria	Proteobacteria	Deltaproteobacteria	Myxococcales	Archangiaceae	Archangium	Archangium gephyra
AXR08257.1	D0Y50_18975	DNA sulfur modification protein DndD	Salinimonas sp. N102	CP031769.1	4338861	4340855	2303538	Bacteria	Proteobacteria	Gammaproteobacteria	Alteromonadales	Alteromonadaceae	Salinimonas	Salinimonas sediminis
AXR00469.1	D0N37_23475	DNA sulfur modification protein DndD	Pseudoalteromonas piscicida	CP031760.1	1058854	1060818	43662	Bacteria	Proteobacteria	Gammaproteobacteria	Alteromonadales	Pseudoalteromonadaceae	Pseudoalteromonas	Pseudoalteromonas piscicida
AXR79366.1	AArc1_3059	DNA sulfur modification protein DndD, ATPase	Natronolimnobius sp. AArc1	CP024047.1	3053225	3055162	2044521	Archaea	Euryarchaeota	Halobacteria	Natrialbales	Natrialbaceae	Natrarchaeobaculum	Natrarchaeobaculum sulfurireducens
RGA06199.1	DI270_004465	DNA sulfur modification protein DndD	Microbispora triticiradicis	QFZU02000022.1	23959	25953	2200763	Bacteria	Actinobacteria	Actinobacteria	Streptosporangiales	Streptosporangiaceae	Microbispora	Microbispora triticiradicis
RGP99029.1	D1166_15505	DNA sulfur modification protein DndD	Bacillus sp. ISO11	QXCO01000013.1	23045	25048	1826752	Bacteria	Firmicutes	Bacilli	Bacillales	Bacillaceae	Bacillus	Bacillus sp. ISO11
RGR75720.1	DWY23_15090	DNA sulfur modification protein DndD	[Ruminococcus] gnavus	QRUR01000023.1	1943	4099	33038	Bacteria	Firmicutes	Clostridia	Clostridiales	Lachnospiraceae	Mediterraneibacter	Ruminococcus gnavus
RGU13897.1	DWW93_13730	DNA sulfur modification protein DndD	Bacteroides faecis	QRXP01000022.1	91402	93516	674529	Bacteria	Bacteroidetes	Bacteroidia	Bacteroidales	Bacteroidaceae	Bacteroides	Bacteroides faecis
RGY84792.1	DXA21_19145	DNA sulfur modification protein DndD	Parabacteroides distasonis	QSDL01000063.1	8449	10590	823	Bacteria	Bacteroidetes	Bacteroidia	Bacteroidales	Tannerellaceae	Parabacteroides	Parabacteroides distasonis
RHB50485.1	DW881_04840	DNA sulfur modification protein DndD	Exiguobacterium sp. AM39-5BH	QSGS01000003.1	74247	76271	2292355	Bacteria	Firmicutes	Bacilli	Bacillales	Unclassified	Exiguobacterium	Exiguobacterium sp. AM39-5BH
RHE95826.1	DW707_12770	DNA sulfur modification protein DndD	Roseburia inulinivorans	QSKW01000022.1	10486	12504	360807	Bacteria	Firmicutes	Clostridia	Clostridiales	Lachnospiraceae	Roseburia	Roseburia inulinivorans
RHU10634.1	DW716_01040	DNA sulfur modification protein DndD	Absiella sp. AM27-20	QUJU01000001.1	221682	223634	2292277	Bacteria	Firmicutes	Erysipelotrichia	Erysipelotrichales	Erysipelotrichaceae	Absiella	Absiella sp. AM27-20
AXX85926.1	AMRN_0127	DNA phosphorothioation system protein DndD	Arcobacter marinus	CP032101.1	123572	125323	505249	Bacteria	Proteobacteria	Epsilonproteobacteria	Campylobacterales	Campylobacteraceae	Malaciobacter	Arcobacter marinus
RIH61290.1	D3C59_11335	DNA sulfur modification protein DndD	Streptomyces sp. SHP22-7	QXMM01000006.1	186695	188737	2315235	Bacteria	Actinobacteria	Actinobacteria	Streptomycetales	Streptomycetaceae	Streptomyces	Streptomyces sp. SHP22-7
RIJ93314.1	DB853_01445	DNA sulfur modification protein DndD	Candidatus Brocadia sp.	QEUJ01000003.1	44381	46465	2172549	Bacteria	Planctomycetes	Candidatus Brocadiae	Candidatus Brocadiales	Candidatus Brocadiaceae	Candidatus Brocadia	Candidatus Brocadia sp.
AYA76007.1	DOE78_11475	DNA sulfur modification protein DndD	Bacillus sp. Y1	CP030028.1	2324786	2326774	352858	Bacteria	Firmicutes	Bacilli	Bacillales	Bacillaceae	Bacillus	Bacillus sp. Y1
AYA76014.1	DOE78_11510	DNA sulfur modification protein DndD	Bacillus sp. Y1	CP030028.1	2338958	2340988	352858	Bacteria	Firmicutes	Bacilli	Bacillales	Bacillaceae	Bacillus	Bacillus sp. Y1
RJQ15772.1	C4573_06495	DNA sulfur modification protein DndD	Candidatus Woesearchaeota archaeon	QZIT01000006.1	251579	253573	2026803	Archaea	Candidatus Woesearchaeota	Unclassified	Unclassified	Unclassified	Unclassified	Candidatus Woesearchaeota archaeon
RJQ58934.1	C4530_09935	DNA sulfur modification protein DndD	Desulfobacteraceae bacterium	QZKK01000105.1	21997	24051	2049433	Bacteria	Proteobacteria	Deltaproteobacteria	Desulfobacterales	Desulfobacteraceae	Unclassified	Desulfobacteraceae bacterium
RKD81675.1	BKA52_5004	DNA sulfur modification protein DndD	Streptomyces sp. 2112.5	RAPL01000001.1	5555279	5557243	1907386	Bacteria	Actinobacteria	Actinobacteria	Streptomycetales	Streptomycetaceae	Streptomyces	Streptomyces sp. 2112.5
RKD95611.1	ATJ93_2472	DNA sulfur modification protein DndD	Halopiger aswanensis	RAPO01000002.1	1030241	1032214	148449	Archaea	Euryarchaeota	Halobacteria	Natrialbales	Natrialbaceae	Halopiger	Halopiger aswanensis
RKM83808.1	D7031_01860	DNA sulfur modification protein DndD	Alteromonas sp. BL110	RAZV01000007.1	70583	72553	1714845	Bacteria	Proteobacteria	Gammaproteobacteria	Alteromonadales	Alteromonadaceae	Alteromonas	Alteromonas sp. BL110
RKQ64204.1	C8E94_0054	DNA sulfur modification protein DndD	Edaphobacter dinghuensis	RBIF01000001.1	53991	56027	1560005	Bacteria	Acidobacteria	Acidobacteriia	Acidobacteriales	Acidobacteriaceae	Edaphobacter	Edaphobacter dinghuensis
RKU24491.1	C6499_16880	DNA sulfur modification protein DndD	Candidatus Poribacteria bacterium	PYJC01000136.1	54289	56313	2026781	Bacteria	Candidatus Poribacteria	Unclassified	Unclassified	Unclassified	Unclassified	Candidatus Poribacteria bacterium
RKU28221.1	C6497_09550	DNA sulfur modification protein DndD	Candidatus Poribacteria bacterium	PYJD01000025.1	11805	13817	2026781	Bacteria	Candidatus Poribacteria	Unclassified	Unclassified	Unclassified	Unclassified	Candidatus Poribacteria bacterium
RKW33148.1	D8B42_00860	DNA sulfur modification protein DndD	Kingella sp.	RBJZ01000042.1	2274	4331	2020713	Bacteria	Proteobacteria	Betaproteobacteria	Neisseriales	Neisseriaceae	Kingella	Kingella sp.
RKY41748.1	DRP81_08145	DNA sulfur modification protein DndD	Candidatus Omnitrophica bacterium	QNCN01000214.1	893	2884	2035772	Bacteria	Candidatus Omnitrophica	Unclassified	Unclassified	Unclassified	Unclassified	Candidatus Omnitrophica bacterium
RKZ53114.1	DRR00_05925	DNA sulfur modification protein DndD	Gammaproteobacteria bacterium	QNEL01000041.1	8802	10772	1913989	Bacteria	Proteobacteria	Gammaproteobacteria	Unclassified	Unclassified	Unclassified	Gammaproteobacteria bacterium
RKZ55011.1	DRR08_25455	DNA sulfur modification protein DndD	Gammaproteobacteria bacterium	QNEN01000416.1	2040	4109	1913989	Bacteria	Proteobacteria	Gammaproteobacteria	Unclassified	Unclassified	Unclassified	Gammaproteobacteria bacterium
RKZ64360.1	DRR08_00870	DNA sulfur modification protein DndD	Gammaproteobacteria bacterium	QNEN01000004.1	20794	22761	1913989	Bacteria	Proteobacteria	Gammaproteobacteria	Unclassified	Unclassified	Unclassified	Gammaproteobacteria bacterium
RKZ76946.1	DRR19_28310	DNA sulfur modification protein DndD	Gammaproteobacteria bacterium	QNER01000932.1	336	2309	1913989	Bacteria	Proteobacteria	Gammaproteobacteria	Unclassified	Unclassified	Unclassified	Gammaproteobacteria bacterium
RKZ77121.1	DRQ57_01330	DNA sulfur modification protein DndD	Gammaproteobacteria bacterium	QNES01000005.1	38804	40771	1913989	Bacteria	Proteobacteria	Gammaproteobacteria	Unclassified	Unclassified	Unclassified	Gammaproteobacteria bacterium
RLC86283.1	DRJ03_09205	DNA sulfur modification protein DndD	Chloroflexi bacterium	QMOB01000071.1	3194	5215	2026724	Bacteria	Chloroflexi	Unclassified	Unclassified	Unclassified	Unclassified	Chloroflexi bacterium
RLF60693.1	DRN25_02050	DNA sulfur modification protein DndD	Thermoplasmata archaeon	QMTP01000050.1	1528	3486	1906666	Archaea	Euryarchaeota	Thermoplasmata	Unclassified	Unclassified	Unclassified	Thermoplasmata archaeon
RLI77164.1	DRP05_10975	DNA sulfur modification protein DndD	Archaeoglobales archaeon	QMZC01000074.1	3558	5549	2250258	Archaea	Euryarchaeota	Archaeoglobi	Archaeoglobales	Unclassified	Unclassified	Archaeoglobales archaeon
AYK69289.1	D9C09_05695	DNA sulfur modification protein DndD	Bacillus subtilis subsp. subtilis	CP032852.1	1120278	1122272	135461	Bacteria	Firmicutes	Bacilli	Bacillales	Bacillaceae	Bacillus	Bacillus subtilis
RLQ20256.1	DWB85_18615	DNA sulfur modification protein DndD	Halioglobus sp. U0301	QRAN01000036.1	10603	12609	2283635	Bacteria	Proteobacteria	Gammaproteobacteria	Cellvibrionales	Halieaceae	Halioglobus	Halioglobus sediminis
DAC17227.1	D7I06_03555	DNA sulfur modification protein DndD	Marine Group II euryarchaeote	DQIY01000118.1	2256	4229	2163009	Archaea	Euryarchaeota	Candidatus Poseidoniia	Candidatus Poseidoniales	Unclassified	Unclassified	Candidatus Poseidoniales archaeon
RMB12945.1	ATH50_3101	DNA sulfur modification protein DndD	Haloplanus aerogenes	REFS01000006.1	211031	213004	660522	Archaea	Euryarchaeota	Halobacteria	Haloferacales	Haloferacaceae	Haloplanus	Haloplanus aerogenes
RMG08593.1	D6728_14150	DNA sulfur modification protein DndD	Cyanobacteria bacterium J055	RFHR01000293.1	1035	3029	2420338	Bacteria	Cyanobacteria	Unclassified	Unclassified	Unclassified	Unclassified	Cyanobacteria bacterium J055
RMG69579.1	D6722_10090	DNA sulfur modification protein DndD	Bacteroidetes bacterium	RFHL01000443.1	22781	24781	1898104	Bacteria	Bacteroidetes	Unclassified	Unclassified	Unclassified	Unclassified	Bacteroidetes bacterium
RMG70436.1	D6711_17310	DNA sulfur modification protein DndD	Chloroflexi bacterium	RFHA01000427.1	2802	4829	2026724	Bacteria	Chloroflexi	Unclassified	Unclassified	Unclassified	Unclassified	Chloroflexi bacterium
RMH74388.1	D6680_15055	DNA sulfur modification protein DndD	Cyanobacteria bacterium J007	RFFV01000193.1	36134	38128	2420339	Bacteria	Cyanobacteria	Unclassified	Unclassified	Unclassified	Unclassified	Cyanobacteria bacterium J007
RNJ72393.1	EB833_04985	DNA sulfur modification protein DndD	Thaumarchaeota archaeon S13	RHFA01000127.1	3218	5215	2478557	Archaea	Thaumarchaeota	Unclassified	Unclassified	Unclassified	Unclassified	Thaumarchaeota archaeon S13
ROR22457.1	EC845_1353	DNA sulfur modification protein DndD	Comamonas sp. BIGb0124	RJVF01000009.1	75149	77122	2485130	Bacteria	Proteobacteria	Betaproteobacteria	Burkholderiales	Comamonadaceae	Comamonas	Comamonas sp. BIGb0124
AYW35993.1	D8L92_00655	DNA sulfur modification protein DndD	Capnocytophaga canimorsus	CP032681.1	127887	129989	28188	Bacteria	Bacteroidetes	Flavobacteriia	Flavobacteriales	Flavobacteriaceae	Capnocytophaga	Capnocytophaga canimorsus
RQW79897.1	EHM14_07030	DNA sulfur modification protein DndD	Methanothrix sp.	RPOO01000074.1	8122	10122	90426	Archaea	Euryarchaeota	Methanomicrobia	Methanosarcinales	Methanotrichaceae	Methanothrix	Methanothrix sp.
RVU56017.1	EKO24_21465	DNA sulfur modification protein DndD	Methylobacter sp. KRF1	RYFG01000093.1	3524	5506	2497749	Bacteria	Proteobacteria	Gammaproteobacteria	Methylococcales	Methylococcaceae	Methylobacter	Candidatus Methylobacter oryzae
RVU83649.1	EOL70_15085	DNA sulfur modification protein DndD	Leucothrix sp. C3212	SADG01000011.1	49186	51204	2500160	Bacteria	Proteobacteria	Gammaproteobacteria	Thiotrichales	Thiotrichaceae	Leucothrix	Leucothrix sp. C3212
RWQ46780.1	EOS83_28765	DNA sulfur modification protein DndD	Mesorhizobium sp.	SASW01000057.1	9947	11965	1871066	Bacteria	Proteobacteria	Alphaproteobacteria	Rhizobiales	Phyllobacteriaceae	Mesorhizobium	Mesorhizobium sp.
RYZ91409.1	EOP04_00540	DNA sulfur modification protein DndD	Proteobacteria bacterium	SEDT01000003.1	13783	15846	1977087	Bacteria	Proteobacteria	Unclassified	Unclassified	Unclassified	Unclassified	Proteobacteria bacterium
RZD43273.1	CXT78_08370	DNA sulfur modification protein DndD	Thaumarchaeota archaeon	PSPK01000149.1	3817	5838	2026795	Archaea	Thaumarchaeota	Unclassified	Unclassified	Unclassified	Unclassified	Thaumarchaeota archaeon
RZJ90738.1	EOO20_07235	DNA sulfur modification protein DndD	Chryseobacterium sp.	SEAO01000120.1	2020	4161	1871047	Bacteria	Bacteroidetes	Flavobacteriia	Flavobacteriales	Weeksellaceae	Chryseobacterium	Chryseobacterium sp.
RZM79138.1	DYY88_10290	DNA sulfur modification protein DndD	Halomicronema excentricum str. Lakshadweep	QVFV01000002.1	742895	744865	2294035	Bacteria	Cyanobacteria	Unclassified	Synechococcales	Prochlorotrichaceae	Halomicronema	Halomicronema excentricum
RZU30369.1	BDD14_6157	DNA sulfur modification protein DndD	Edaphobacter modestus	SHKW01000006.1	14180	16156	388466	Bacteria	Acidobacteria	Acidobacteriia	Acidobacteriales	Acidobacteriaceae	Edaphobacter	Edaphobacter modestus
TAG40969.1	EAZ32_04730	DNA sulfur modification protein DndD	Cytophagia bacterium	REAB01000059.1	36695	38800	2026730	Bacteria	Bacteroidetes	Cytophagia	Unclassified	Unclassified	Unclassified	Cytophagia bacterium
TAN71075.1	EPN17_02675	DNA sulfur modification protein DndD	Methylobacter sp.	SCPZ01000027.1	58248	60230	2051955	Bacteria	Proteobacteria	Gammaproteobacteria	Methylococcales	Methylococcaceae	Methylobacter	Methylobacter sp.
VFJ61733.1	BECKDK2373C_GA0170839_10913	DNA sulfur modification protein DndD	Candidatus Kentron sp. DK	CAADEY010000091.1	2257	4335	2126562	Bacteria	Proteobacteria	Gammaproteobacteria	Unclassified	Unclassified	Candidatus Kentron	Candidatus Kentron sp. DK
VFJ55292.1	BECKFW1821B_GA0114236_102218	DNA sulfur modification protein DndD	Candidatus Kentron sp. FW	CAADFD010000022.1	21591	23660	2126338	Bacteria	Proteobacteria	Gammaproteobacteria	Unclassified	Unclassified	Candidatus Kentron	Candidatus Kentron sp. FW
VFJ88621.1	BECKLFY1418A_GA0070994_100511	DNA sulfur modification protein DndD	Candidatus Kentron sp. LFY	CAADFH010000005.1	9107	11083	2126342	Bacteria	Proteobacteria	Gammaproteobacteria	Unclassified	Unclassified	Candidatus Kentron	Candidatus Kentron sp. LFY
VFK11144.1	BECKFM1743B_GA0114221_101693	DNA sulfur modification protein DndD	Candidatus Kentron sp. FM	CAADFL010000169.1	2069	4141	2126340	Bacteria	Proteobacteria	Gammaproteobacteria	Unclassified	Unclassified	Candidatus Kentron	Candidatus Kentron sp. FM
VFK71321.1	BECKUNK1418H_GA0071006_106011	DNA sulfur modification protein DndD	Candidatus Kentron sp. UNK	CAADGD010000060.1	11446	13557	2126344	Bacteria	Proteobacteria	Gammaproteobacteria	Unclassified	Unclassified	Candidatus Kentron	Candidatus Kentron sp. UNK
TCK89120.1	EDC19_2535	DNA sulfur modification protein DndD	Natranaerovirga hydrolytica	SMGQ01000016.1	103126	105081	680378	Bacteria	Firmicutes	Clostridia	Clostridiales	Unclassified	Natranaerovirga	Natranaerovirga hydrolytica
TCL55732.1	EDC14_105415	DNA sulfur modification protein DndD	Hydrogenispora ethanolica	SLUN01000054.1	20224	22230	1082276	Bacteria	Firmicutes	Unclassified	Unclassified	Unclassified	Hydrogenispora	Hydrogenispora ethanolica
TCP80774.1	C8J31_11414	DNA sulfur modification protein DndD	Rhizobium sp. PP-CC-2G-626	SLXY01000014.1	16608	18644	2135646	Bacteria	Proteobacteria	Alphaproteobacteria	Rhizobiales	Rhizobiaceae	Rhizobium	Rhizobium sp. PP-CC-2G-626
TCS31156.1	EDC15_11784	DNA sulfur modification protein DndD	Acetobacter aceti NBRC 14818	SLZP01000017.1	71949	74027	887700	Bacteria	Proteobacteria	Alphaproteobacteria	Rhodospirillales	Acetobacteraceae	Acetobacter	Acetobacter aceti
TDN87066.1	DET49_11420	DNA sulfur modification protein DndD	Salegentibacter sp. 24	SNWE01000014.1	18040	20235	2183986	Bacteria	Bacteroidetes	Flavobacteriia	Flavobacteriales	Flavobacteriaceae	Salegentibacter	Salegentibacter sp. 24
TDT09825.1	EV588_102845	DNA sulfur modification protein DndD	Streptomyces sp. BK141	SOAR01000002.1	926829	928883	2512171	Bacteria	Actinobacteria	Actinobacteria	Streptomycetales	Streptomycetaceae	Streptomyces	Streptomyces sp. BK141
TDT72505.1	EV215_0315	DNA sulfur modification protein DndD	Hypnocyclicus thermotrophus	SOBG01000001.1	330915	332939	1627895	Bacteria	Fusobacteria	Fusobacteriia	Fusobacteriales	Fusobacteriaceae	Hypnocyclicus	Hypnocyclicus thermotrophus
TDV37462.1	C7405_103594	DNA sulfur modification protein DndD	Paraburkholderia caballeronis	SOCM01000003.1	664728	666803	416943	Bacteria	Proteobacteria	Betaproteobacteria	Burkholderiales	Burkholderiaceae	Paraburkholderia	Paraburkholderia caballeronis
TDX15382.1	EDF88_3832	DNA sulfur modification protein DndD	Buttiauxella sp. BIGb0552	SODY01000006.1	357974	360034	2485120	Bacteria	Proteobacteria	Gammaproteobacteria	Enterobacterales	Enterobacteriaceae	Buttiauxella	Buttiauxella sp. BIGb0552
TEA27924.1	O970_01470	DNA sulfur modification protein DndD	Candidatus Schmidhempelia bombi str. Bimp	AWGA01000013.1	19876	21843	1387197	Bacteria	Proteobacteria	Gammaproteobacteria	Orbales	Orbaceae	Candidatus Schmidhempelia	Candidatus Schmidhempelia bombi
TED70903.1	IPC1514_23215	DNA sulfur modification protein DndD	Pseudomonas aeruginosa	RWME01000007.1	331459	333510	287	Bacteria	Proteobacteria	Gammaproteobacteria	Pseudomonadales	Pseudomonadaceae	Pseudomonas	Pseudomonas aeruginosa
THD34466.1	E7773_14855	DNA sulfur modification protein DndD	Sphingomonas sp.	SSMY01000014.1	43336	45348	28214	Bacteria	Proteobacteria	Alphaproteobacteria	Sphingomonadales	Sphingomonadaceae	Sphingomonas	Sphingomonas sp.
QCC48523.1	DV707_13115	DNA sulfur modification protein DndD	Halobellus limi	CP031311.1	2643382	2645409	699433	Archaea	Euryarchaeota	Halobacteria	Haloferacales	Haloferacaceae	Halobellus	Halobellus limi
QCC51446.1	DV733_09410	DNA sulfur modification protein DndD	Halapricum salinum	CP031310.1	1871983	1874046	1457250	Archaea	Euryarchaeota	Halobacteria	Halobacteriales	Haloarculaceae	Halapricum	Halapricum salinum
THE64287.1	D8Y22_13730	DNA sulfur modification protein DndD	Natronolimnobius sp. XQ-INN 246	RBZW01000035.1	15639	17699	2419781	Archaea	Euryarchaeota	Halobacteria	Natrialbales	Natrialbaceae	Unclassified	Natrialbaceae archaeon XQ-INN 246
QCJ00893.1	CFBP5473_23110	DNA sulfur modification protein DndD	Agrobacterium larrymoorei	CP039694.1	37517	39511	160699	Bacteria	Proteobacteria	Alphaproteobacteria	Rhizobiales	Rhizobiaceae	Agrobacterium	Agrobacterium larrymoorei
QCP33642.1	AR1Y2_0188	DNA sulfur modification protein DndD	Anaerostipes rhamnosivorans	CP040058.1	206198	208132	1229621	Bacteria	Firmicutes	Clostridia	Clostridiales	Lachnospiraceae	Anaerostipes	Anaerostipes rhamnosivorans
TKV70609.1	D0C28_24500	DNA sulfur modification protein DndD	Rhizobium sp. AU243	QVNR01000004.1	109347	111353	2303425	Bacteria	Proteobacteria	Alphaproteobacteria	Rhizobiales	Rhizobiaceae	Rhizobium	Rhizobium sp. AU243

## Sheet: Fig. 2b-c
Assembly	Organism	Superkindom	Phylum	Class	Order	Family	Genus	Species	iscS, NFS1	dndB	dndC	dndD	dndE	dptF	dptG	dptH
GCF_000737575.1	Synechococcus sp. KORDI-49 (cyanobacteria)	Bacteria	Cyanobacteria	Cyanobacteriia	PCC-6307	Cyanobiaceae	Synechococcus_E	Synechococcus_E sp000737575	7	NA	NA	NA	1	NA	NA	NA
GCF_000012465.1	Prochlorococcus marinus str. NATL2A (cyanobacteria)	Bacteria	Cyanobacteria	Cyanobacteriia	PCC-6307	Cyanobiaceae	Prochlorococcus_B	Prochlorococcus_B marinus_B	6	NA	NA	NA	NA	NA	NA	NA
GCF_014279995.1	Synechococcus sp. BIOS-E4-1 (cyanobacteria)	Bacteria	Cyanobacteria	Cyanobacteriia	PCC-6307	Cyanobiaceae	Synechococcus_C	Synechococcus_C sp001631935	7	NA	NA	NA	1	NA	NA	NA
GCF_000316665.1	Rivularia sp. PCC 7116 (cyanobacteria)	Bacteria	Cyanobacteria	Cyanobacteriia	Cyanobacteriales	Nostocaceae	Rivularia	Rivularia sp000316665	11	2	1	2	2	NA	NA	1
GCF_003990665.1	Thermosynechococcus vulcanus NIES-2134 (cyanobacteria)	Bacteria	Cyanobacteria	Cyanobacteriia	Thermosynechococcales	Thermosynechococcaceae	Thermosynechococcus	Thermosynechococcus elongatus_A	9	NA	NA	NA	NA	NA	NA	NA
GCF_000025125.1	Candidatus Atelocyanobacterium thalassa isolate ALOHA (cyanobacteria)	Bacteria	Cyanobacteria	Cyanobacteriia	Cyanobacteriales	Microcystaceae	Atelocyanobacterium	Atelocyanobacterium thalassa	5	NA	NA	NA	NA	NA	NA	NA
GCF_000179235.2	Synechococcus sp. CB0101 (cyanobacteria)	Bacteria	Cyanobacteria	Cyanobacteriia	PCC-6307	Cyanobiaceae	Vulcanococcus	Vulcanococcus sp000179235	8	NA	NA	NA	NA	NA	NA	NA
GCF_002368075.1	Sphaerospermopsis kisseleviana NIES-73 (cyanobacteria)	Bacteria	Cyanobacteria	Cyanobacteriia	Cyanobacteriales	Nostocaceae	Sphaerospermopsis	Sphaerospermopsis kisseleviana_A	14	2	1	2	1	NA	NA	NA
GCF_014280115.1	Synechococcus sp. A15-44 (cyanobacteria)	Bacteria	Cyanobacteria	Cyanobacteriia	PCC-6307	Cyanobiaceae	Synechococcus_E	Synechococcus_E sp002724845	7	NA	NA	NA	NA	NA	NA	NA
GCF_000007925.1	Prochlorococcus marinus subsp. marinus str. CCMP1375 (cyanobacteria)	Bacteria	Cyanobacteria	Cyanobacteriia	PCC-6307	Cyanobiaceae	Prochlorococcus	Prochlorococcus marinus	7	NA	NA	NA	NA	NA	NA	NA
GCF_002368175.1	Calothrix sp. NIES-2098 (cyanobacteria)	Bacteria	Cyanobacteria	Cyanobacteriia	Cyanobacteriales	Nostocaceae	Aulosira	Aulosira sp002368175	16	1	1	2	1	NA	NA	NA
GCF_002142495.1	Leptolyngbya boryana dg5 (cyanobacteria)	Bacteria	Cyanobacteria	Cyanobacteriia	Leptolyngbyales	Leptolyngbyaceae	Leptolyngbya	Leptolyngbya boryana	14	NA	NA	NA	NA	NA	NA	NA
GCF_000063525.1	Synechococcus sp. RCC307 (cyanobacteria)	Bacteria	Cyanobacteria	Cyanobacteriia	PCC-6307	Cyanobiaceae	RCC307	RCC307 sp000063525	8	NA	NA	NA	NA	NA	NA	NA
GCF_014279955.1	Synechococcus sp. BMK-MC-1 (cyanobacteria)	Bacteria	Cyanobacteria	Cyanobacteriia	PCC-6307	Cyanobiaceae	Synechococcus_C	Synechococcus_C sp000063505	6	NA	NA	NA	1	NA	NA	NA
GCF_000316605.1	Leptolyngbya sp. PCC 7376 (cyanobacteria)	Bacteria	Cyanobacteria	Cyanobacteriia	Cyanobacteriales	Cyanobacteriaceae	Limnothrix	Limnothrix sp000316605	8	NA	NA	NA	NA	NA	NA	NA
GCF_014279775.1	Synechococcus sp. PROS-9-1 (cyanobacteria)	Bacteria	Cyanobacteria	Cyanobacteriia	PCC-6307	Cyanobiaceae	Synechococcus_C	Synechococcus_C sp002500205	6	NA	NA	NA	NA	NA	NA	NA
GCF_000332235.1	Geminocystis herdmanii PCC 6308 (cyanobacteria)	Bacteria	Cyanobacteria	Cyanobacteriia	Cyanobacteriales	Cyanobacteriaceae	Geminocystis	Geminocystis herdmanii	8	1	1	2	2	NA	NA	NA
GCF_008386235.1	Thermosynechococcus sp. CL-1 (cyanobacteria)	Bacteria	Cyanobacteria	Cyanobacteriia	Thermosynechococcales	Thermosynechococcaceae	Thermosynechococcus	Unclassified	8	NA	NA	NA	NA	NA	NA	NA
GCF_013393905.1	Nostoc sp. C052 (cyanobacteria)	Bacteria	Cyanobacteria	Cyanobacteriia	Cyanobacteriales	Nostocaceae	Nostoc	Unclassified	18	2	1	2	1	NA	NA	NA
GCF_002368235.1	Scytonema sp. HK-05 (cyanobacteria)	Bacteria	Cyanobacteria	Cyanobacteriia	Cyanobacteriales	Nostocaceae	Tolypothrix_B	Tolypothrix_B sp002368235	17	1	1	2	2	NA	NA	NA
GCF_000011345.1	Thermosynechococcus elongatus BP-1 (cyanobacteria)	Bacteria	Cyanobacteria	Cyanobacteriia	Thermosynechococcales	Thermosynechococcaceae	Thermosynechococcus	Thermosynechococcus elongatus_A	9	NA	NA	NA	NA	NA	NA	NA
GCF_000018065.1	Prochlorococcus marinus str. MIT 9215 (cyanobacteria)	Bacteria	Cyanobacteria	Cyanobacteriia	PCC-6307	Cyanobiaceae	Prochlorococcus_A	Prochlorococcus_A marinus_A	6	NA	NA	NA	NA	NA	NA	NA
GCF_000063505.1	Synechococcus sp. WH 7803 (cyanobacteria)	Bacteria	Cyanobacteria	Cyanobacteriia	PCC-6307	Cyanobiaceae	Synechococcus_C	Synechococcus_C sp000063505	6	NA	NA	NA	NA	NA	NA	NA
GCF_000009705.1	Nostoc sp. PCC 7120 = FACHB-418 (cyanobacteria)	Bacteria	Cyanobacteria	Cyanobacteriia	Cyanobacteriales	Nostocaceae	Trichormus	Trichormus sp000009705	12	1	1	2	1	NA	NA	NA
GCF_003967015.1	Pseudanabaena sp. ABRG5-3 (cyanobacteria)	Bacteria	Cyanobacteria	Cyanobacteriia	Pseudanabaenales	Pseudanabaenaceae	Pseudanabaena	Pseudanabaena sp003967015	11	NA	1	NA	NA	NA	NA	NA
GCF_001548455.1	Fischerella sp. NIES-3754 (cyanobacteria)	Bacteria	Cyanobacteria	Cyanobacteriia	Cyanobacteriales	Nostocaceae	Fischerella	Fischerella thermalis	13	1	1	2	1	NA	NA	NA
GCF_011769525.1	Tolypothrix sp. PCC 7910 (cyanobacteria)	Bacteria	Cyanobacteria	Cyanobacteriia	Cyanobacteriales	Nostocaceae	Aulosira	Unclassified	14	1	1	2	1	NA	NA	1
GCF_000317515.1	Microcoleus sp. PCC 7113 (cyanobacteria)	Bacteria	Cyanobacteria	Cyanobacteriia	Cyanobacteriales	Coleofasciculaceae	PCC7113	PCC7113 sp000317515	12	3	1	2	1	NA	NA	NA
GCF_003443655.1	Nostoc sphaeroides (cyanobacteria)	Bacteria	Cyanobacteria	Cyanobacteriia	Cyanobacteriales	Nostocaceae	Nostoc	Nostoc sphaeroides	13	1	1	2	1	NA	NA	NA
GCF_000015645.1	Prochlorococcus marinus str. AS9601 (cyanobacteria)	Bacteria	Cyanobacteria	Cyanobacteriia	PCC-6307	Cyanobiaceae	Prochlorococcus_A	Prochlorococcus_A marinus_O	6	NA	NA	NA	NA	NA	NA	NA
GCF_003015225.1	Synechocystis sp. IPPAS B-1465 (cyanobacteria)	Bacteria	Cyanobacteria	Cyanobacteriia	Cyanobacteriales	Microcystaceae	Synechocystis	Synechocystis sp000284455	10	NA	NA	NA	NA	NA	NA	NA
GCF_000312705.1	Anabaena sp. 90 (cyanobacteria)	Bacteria	Cyanobacteria	Cyanobacteriia	Cyanobacteriales	Nostocaceae	LE011-02	LE011-02 sp000312705	10	1	1	2	1	NA	NA	NA
GCF_010196425.1	Microcystis aeruginosa NIES-298 (cyanobacteria)	Bacteria	Cyanobacteria	Cyanobacteriia	Cyanobacteriales	Microcystaceae	Microcystis	Microcystis panniformis	9	NA	1	3	1	NA	NA	NA
GCF_008121535.1	Dolichospermum sp. UHCC 0315A (cyanobacteria)	Bacteria	Cyanobacteria	Cyanobacteriia	Cyanobacteriales	Nostocaceae	LE011-02	LE011-02 sp000312705	11	1	1	2	1	NA	NA	NA
GCF_002368115.1	Dolichospermum compactum NIES-806 (cyanobacteria)	Bacteria	Cyanobacteria	Cyanobacteriia	Cyanobacteriales	Nostocaceae	Dolichospermum_A	Dolichospermum_A compactum	11	1	1	2	1	NA	NA	NA
GCF_002368435.1	Scytonema sp. NIES-4073 (cyanobacteria)	Bacteria	Cyanobacteria	Cyanobacteriia	Cyanobacteriales	Nostocaceae	Tolypothrix_B	Tolypothrix_B sp002368435	17	2	1	2	1	NA	NA	1
GCF_003957805.1	Synechococcus elongatus UTEX 3055 (cyanobacteria)	Bacteria	Cyanobacteria	Cyanobacteriia	Synechococcales	Synechococcaceae	Synechococcus	Synechococcus elongatus	10	NA	NA	NA	NA	NA	NA	1
GCF_002355455.1	Stanieria sp. NIES-3757 (cyanobacteria)	Bacteria	Cyanobacteria	Cyanobacteriia	Cyanobacteriales	Xenococcaceae	Stanieria	Stanieria sp002355455	8	NA	1	3	1	NA	NA	NA
GCF_000316625.1	Nostoc sp. PCC 7107 (cyanobacteria)	Bacteria	Cyanobacteria	Cyanobacteriia	Cyanobacteriales	Nostocaceae	Anabaenopsis	Anabaenopsis sp000316625	15	1	1	2	1	NA	NA	NA
GCF_014280235.1	Cyanobium sp. NS01 (cyanobacteria)	Bacteria	Cyanobacteria	Cyanobacteriia	PCC-6307	Cyanobiaceae	Cyanobium_A	Unclassified	6	NA	NA	NA	NA	NA	NA	NA
GCF_001767235.1	Moorea producens PAL-8-15-08-1 (cyanobacteria)	Bacteria	Cyanobacteria	Cyanobacteriia	Cyanobacteriales	Coleofasciculaceae	Moorea	Moorea producens_A	8	1	1	2	2	NA	NA	NA
GCF_009792235.1	Microcystis aeruginosa FD4 (cyanobacteria)	Bacteria	Cyanobacteria	Cyanobacteriia	Cyanobacteriales	Microcystaceae	Microcystis	Microcystis viridis	9	NA	1	3	1	NA	NA	NA
GCF_900088535.1	Cyanobium sp. NIES-981 (cyanobacteria)	Bacteria	Cyanobacteria	Cyanobacteriia	PCC-6307	Cyanobiaceae	Cyanobium_A	Cyanobium_A sp900088535	7	NA	NA	NA	1	NA	NA	NA
GCF_013177315.1	Thermoleptolyngbya sp. PKUAC-SCTA183 (cyanobacteria)	Bacteria	Cyanobacteria	Cyanobacteriia	Elainellales	Elainellaceae	O-77	Unclassified	12	NA	1	NA	NA	NA	NA	NA
GCF_014304815.1	Synechococcus sp. MIT S9220 (cyanobacteria)	Bacteria	Cyanobacteria	Cyanobacteriia	PCC-6307	Cyanobiaceae	Synechococcus_C	Synechococcus_C sp001632165	7	NA	NA	NA	1	NA	NA	NA
GCF_014280175.1	Synechococcus sp. A15-28 (cyanobacteria)	Bacteria	Cyanobacteria	Cyanobacteriia	PCC-6307	Cyanobiaceae	Synechococcus_E	Synechococcus_E sp004212765	6	NA	NA	NA	NA	NA	NA	NA
GCF_000317615.1	Dactylococcopsis salina PCC 8305 (cyanobacteria)	Bacteria	Cyanobacteria	Cyanobacteriia	Cyanobacteriales	Rubidibacteraceae	Halothece	Halothece salina	8	NA	1	2	1	NA	NA	NA
GCF_014279875.1	Synechococcus sp. MEDNS5 (cyanobacteria)	Bacteria	Cyanobacteria	Cyanobacteriia	PCC-6307	Cyanobiaceae	Synechococcus_C	Synechococcus_C sp002172935	6	NA	NA	NA	1	NA	NA	NA
GCF_000012645.1	Prochlorococcus marinus str. MIT 9312 (cyanobacteria)	Bacteria	Cyanobacteria	Cyanobacteriia	PCC-6307	Cyanobiaceae	Prochlorococcus_A	Prochlorococcus_A marinus_L	6	NA	NA	NA	NA	NA	NA	NA
GCF_000973065.1	Limnospira indica PCC 8005 (cyanobacteria)	Bacteria	Cyanobacteria	Cyanobacteriia	Cyanobacteriales	Phormidiaceae	Arthrospira	Arthrospira maxima_A	10	2	1	2	1	NA	NA	NA
GCF_000195975.1	Synechococcus sp. WH 8102 (cyanobacteria)	Bacteria	Cyanobacteria	Cyanobacteriia	PCC-6307	Cyanobiaceae	Synechococcus_E	Synechococcus_E sp000195975	6	NA	NA	NA	NA	NA	NA	NA
GCF_014217875.1	Synechococcus sp. LTW-R (cyanobacteria)	Bacteria	Cyanobacteria	Cyanobacteriia	PCC-6307	Cyanobiaceae	Vulcanococcus	Unclassified	8	NA	NA	NA	NA	NA	NA	NA
GCF_007904085.1	Euhalothece natronophila Z-M001 (cyanobacteria)	Bacteria	Cyanobacteria	Cyanobacteriia	Cyanobacteriales	Rubidibacteraceae	Unclassified	Unclassified	11	NA	1	2	1	NA	NA	NA
GCF_001548095.1	Geminocystis sp. NIES-3708 (cyanobacteria)	Bacteria	Cyanobacteria	Cyanobacteriia	Cyanobacteriales	Cyanobacteriaceae	Geminocystis	Geminocystis sp001548095	7	1	1	2	2	NA	NA	NA
GCF_014279915.1	Synechococcus sp. BOUM118 (cyanobacteria)	Bacteria	Cyanobacteria	Cyanobacteriia	PCC-6307	Cyanobiaceae	Synechococcus_E	Synechococcus_E sp000195975	6	NA	NA	NA	NA	NA	NA	NA
GCF_000737595.1	Synechococcus sp. KORDI-52 (cyanobacteria)	Bacteria	Cyanobacteria	Cyanobacteriia	PCC-6307	Cyanobiaceae	Synechococcus_E	Synechococcus_E sp000737595	6	NA	NA	NA	NA	NA	NA	NA
GCF_002095975.1	Microcystis aeruginosa PCC 7806SL (cyanobacteria)	Bacteria	Cyanobacteria	Cyanobacteriia	Cyanobacteriales	Microcystaceae	Microcystis	Microcystis panniformis	9	2	1	3	1	NA	NA	NA
GCF_000019485.1	Synechococcus sp. PCC 7002 (cyanobacteria)	Bacteria	Cyanobacteria	Cyanobacteriia	Cyanobacteriales	Cyanobacteriaceae	Limnothrix	Limnothrix sp001693275	7	NA	NA	NA	NA	NA	NA	NA
GCF_000307915.1	Arthrospira platensis C1 (cyanobacteria)	Bacteria	Cyanobacteria	Cyanobacteriia	Cyanobacteriales	Phormidiaceae	Arthrospira	Arthrospira maxima_A	10	2	1	2	1	NA	NA	NA
GCF_002368135.1	Raphidiopsis curvata NIES-932 (cyanobacteria)	Bacteria	Cyanobacteria	Cyanobacteriia	Cyanobacteriales	Nostocaceae	Raphidiopsis	Raphidiopsis curvata	10	1	1	2	1	NA	NA	NA
GCF_002368315.1	Fischerella sp. NIES-4106 (cyanobacteria)	Bacteria	Cyanobacteria	Cyanobacteriia	Cyanobacteriales	Nostocaceae	Fischerella	Fischerella sp002368315	13	1	1	2	1	NA	NA	1
GCF_000270265.1	Synechocystis sp. PCC 6803 (cyanobacteria)	Bacteria	Cyanobacteria	Cyanobacteriia	Cyanobacteriales	Microcystaceae	Synechocystis	Synechocystis sp000284455	8	NA	NA	NA	NA	NA	NA	NA
GCF_014279535.1	Synechococcus sp. TAK9802 (cyanobacteria)	Bacteria	Cyanobacteria	Cyanobacteriia	PCC-6307	Cyanobiaceae	Synechococcus_E	Synechococcus_E sp002724845	7	NA	NA	NA	NA	NA	NA	NA
GCF_000024045.1	Rippkaea orientalis PCC 8802 (cyanobacteria)	Bacteria	Cyanobacteria	Cyanobacteriia	Cyanobacteriales	Microcystaceae	Rippkaea	Rippkaea orientalis	9	2	1	2	1	NA	NA	NA
GCF_000161795.2	Synechococcus sp. WH 8109 (cyanobacteria)	Bacteria	Cyanobacteria	Cyanobacteriia	PCC-6307	Cyanobiaceae	Synechococcus_E	Synechococcus_E sp000161795	7	NA	NA	NA	NA	NA	NA	NA
GCF_000317045.1	Geitlerinema sp. PCC 7407 (cyanobacteria)	Bacteria	Cyanobacteria	Cyanobacteriia	PCC-7407	PCC-7407	PCC-7407	PCC-7407 sp000317045	10	1	NA	NA	NA	NA	NA	1
GCF_002368195.1	Calothrix sp. NIES-2100 (cyanobacteria)	Bacteria	Cyanobacteria	Cyanobacteriia	Cyanobacteriales	Nostocaceae	Aulosira	Aulosira sp002368195	17	2	1	3	1	NA	NA	NA
GCF_013393945.1	Nostoc sp. TCL26-01 (cyanobacteria)	Bacteria	Cyanobacteria	Cyanobacteriia	Cyanobacteriales	Nostocaceae	Trichormus	Unclassified	15	2	1	2	1	NA	NA	NA
GCF_014279575.1	Synechococcus sp. RS9915 (cyanobacteria)	Bacteria	Cyanobacteria	Cyanobacteriia	PCC-6307	Cyanobiaceae	Synechococcus_E	Synechococcus_E sp000195975	6	NA	NA	NA	NA	NA	NA	NA
GCF_000018585.1	Prochlorococcus marinus str. MIT 9211 (cyanobacteria)	Bacteria	Cyanobacteria	Cyanobacteriia	PCC-6307	Cyanobiaceae	Prochlorococcus_D	Prochlorococcus_D marinus_B	7	NA	NA	NA	NA	NA	NA	NA
GCF_014279635.1	Synechococcus sp. RS9902 (cyanobacteria)	Bacteria	Cyanobacteria	Cyanobacteriia	PCC-6307	Cyanobiaceae	Synechococcus_E	Synechococcus_E sp002724845	7	NA	NA	NA	NA	NA	NA	NA
GCF_001854205.1	Moorea producens JHB (cyanobacteria)	Bacteria	Cyanobacteria	Cyanobacteriia	Cyanobacteriales	Coleofasciculaceae	Moorea	Moorea producens	8	1	1	2	1	NA	NA	1
GCF_000013225.1	Synechococcus sp. JA-2-3B'a(2-13) (cyanobacteria)	Bacteria	Cyanobacteria	Cyanobacteriia	PCC-7336	JA-3-3Ab	JA-3-3Ab	JA-3-3Ab sp000013225	9	NA	NA	NA	NA	NA	NA	NA
GCF_012516395.1	Dolichospermum flos-aquae CCAP 1403/13F (cyanobacteria)	Bacteria	Cyanobacteria	Cyanobacteriia	Cyanobacteriales	Nostocaceae	LE011-02	LE011-02 sp000312705	11	1	1	2	1	NA	NA	NA
GCF_014279815.1	Synechococcus sp. NOUM97013 (cyanobacteria)	Bacteria	Cyanobacteria	Cyanobacteriia	PCC-6307	Cyanobiaceae	Synechococcus_C	Unclassified	7	NA	NA	NA	1	NA	NA	NA
GCF_013393925.1	Nostoc sp. C057 (cyanobacteria)	Bacteria	Cyanobacteria	Cyanobacteriia	Cyanobacteriales	Nostocaceae	Nostoc	Nostoc sp003326245	15	2	1	2	1	NA	NA	NA
GCF_000011385.1	Gloeobacter violaceus PCC 7421 (cyanobacteria)	Bacteria	Cyanobacteria	Cyanobacteriia	Gloeobacterales	Gloeobacteraceae	Gloeobacter	Gloeobacter violaceus	9	NA	NA	NA	NA	NA	NA	NA
GCF_001693275.1	Synechococcus sp. PCC 7117 (cyanobacteria)	Bacteria	Cyanobacteria	Cyanobacteriia	Cyanobacteriales	Cyanobacteriaceae	Limnothrix	Limnothrix sp001693275	7	NA	1	1	NA	NA	NA	NA
GCF_014217855.1	Synechococcus sp. HK01-R (cyanobacteria)	Bacteria	Cyanobacteria	Cyanobacteriia	PCC-6307	Cyanobiaceae	Synechococcus_C	Synechococcus_C sp004332415	7	NA	NA	NA	NA	NA	NA	NA
GCF_000010065.1	Synechococcus elongatus PCC 6301 (cyanobacteria)	Bacteria	Cyanobacteria	Cyanobacteriia	Synechococcales	Synechococcaceae	Synechococcus	Synechococcus elongatus	9	NA	NA	NA	NA	NA	NA	NA
GCF_000317495.1	Crinalium epipsammum PCC 9333 (cyanobacteria)	Bacteria	Cyanobacteria	Cyanobacteriia	Cyanobacteriales	Chamaesiphonaceae	Crinalium	Crinalium epipsammum	9	3	1	2	1	NA	NA	NA
GCF_012516315.1	Limnospira fusiformis SAG 85.79 (cyanobacteria)	Bacteria	Cyanobacteria	Cyanobacteriia	Cyanobacteriales	Phormidiaceae	Arthrospira	Arthrospira maxima_A	10	3	1	2	1	NA	NA	NA
GCF_014489415.1	Cylindrospermopsis curvispora GIHE-G1 (cyanobacteria)	Bacteria	Cyanobacteria	Cyanobacteriia	Cyanobacteriales	Nostocaceae	Raphidiopsis	Raphidiopsis curvata	10	1	1	2	1	NA	NA	1
GCF_000317675.1	Cyanobacterium aponinum PCC 10605 (cyanobacteria)	Bacteria	Cyanobacteria	Cyanobacteriia	Cyanobacteriales	Cyanobacteriaceae	Geminocystis	Geminocystis aponina	9	NA	1	2	1	NA	NA	NA
GCF_002896875.1	Nostoc sp. CENA543 (cyanobacteria)	Bacteria	Cyanobacteria	Cyanobacteriia	Cyanobacteriales	Nostocaceae	Trichormus	Trichormus sp002896875	13	1	1	2	1	NA	NA	NA
GCF_014279655.1	Synechococcus sp. ROS8604 (cyanobacteria)	Bacteria	Cyanobacteria	Cyanobacteriia	PCC-6307	Cyanobiaceae	Synechococcus_C	Synechococcus_C sp000230675	6	NA	NA	NA	2	NA	NA	NA
GCF_000757845.1	Prochlorococcus sp. MIT 0604 (cyanobacteria)	Bacteria	Cyanobacteria	Cyanobacteriia	PCC-6307	Cyanobiaceae	Prochlorococcus_A	Prochlorococcus_A sp000757845	6	NA	NA	NA	NA	NA	NA	NA
GCF_000817325.1	Synechococcus sp. UTEX 2973 (cyanobacteria)	Bacteria	Cyanobacteria	Cyanobacteriia	Synechococcales	Synechococcaceae	Synechococcus	Synechococcus elongatus	10	NA	NA	NA	1	NA	NA	NA
GCF_014304795.1	Synechococcus sp. WH 8101 (cyanobacteria)	Bacteria	Cyanobacteria	Cyanobacteriia	PCC-6307	Cyanobiaceae	Synechococcus_C	Synechococcus_C sp004209775	7	NA	NA	NA	NA	NA	NA	NA
GCF_001548435.1	Leptolyngbya sp. NIES-3755 (cyanobacteria)	Bacteria	Cyanobacteria	Cyanobacteriia	Leptolyngbyales	Leptolyngbyaceae	Leptolyngbya	Leptolyngbya sp001548435	12	1	2	2	1	NA	NA	NA
GCF_014280215.1	Synechococcus sp. A15-127 (cyanobacteria)	Bacteria	Cyanobacteria	Cyanobacteriia	PCC-6307	Cyanobiaceae	Synechococcus_E	Synechococcus_E sp000737575	7	NA	NA	NA	1	NA	NA	NA
GCF_000284135.1	Synechocystis sp. PCC 6803 substr. GT-I (cyanobacteria)	Bacteria	Cyanobacteria	Cyanobacteriia	Cyanobacteriales	Microcystaceae	Synechocystis	Synechocystis sp000284455	8	NA	NA	NA	NA	NA	NA	NA
GCF_002754935.1	Synechococcus lividus PCC 6715 (cyanobacteria)	Bacteria	Cyanobacteria	Cyanobacteriia	Thermosynechococcales	Thermosynechococcaceae	Synechococcus_A	Synechococcus_A lividus	8	NA	NA	NA	NA	NA	NA	NA
GCF_014279855.1	Synechococcus sp. Minos11 (cyanobacteria)	Bacteria	Cyanobacteria	Cyanobacteriia	PCC-6307	Cyanobiaceae	RCC307	RCC307 sp000063525	8	NA	NA	NA	NA	NA	NA	NA
GCF_014280075.1	Synechococcus sp. A15-62 (cyanobacteria)	Bacteria	Cyanobacteria	Cyanobacteriia	PCC-6307	Cyanobiaceae	Synechococcus_E	Synechococcus_E sp000012625	7	NA	NA	NA	NA	NA	NA	NA
GCF_001548375.1	Nostoc sp. NIES-3756 (cyanobacteria)	Bacteria	Cyanobacteria	Cyanobacteriia	Cyanobacteriales	Nostocaceae	Trichormus	Trichormus sp001548375	14	2	1	2	1	NA	NA	NA
GCF_001040845.1	Synechococcus sp. WH 8020 (cyanobacteria)	Bacteria	Cyanobacteria	Cyanobacteriia	PCC-6307	Cyanobiaceae	Synechococcus_C	Synechococcus_C sp001040845	6	NA	NA	NA	1	NA	NA	NA
GCF_000340565.2	Nodularia spumigena CCY9414 (cyanobacteria)	Bacteria	Cyanobacteria	Cyanobacteriia	Cyanobacteriales	Nostocaceae	Nodularia	Nodularia spumigena	11	1	1	2	1	NA	NA	NA
GCF_009873495.1	Nostoc sp. ATCC 53789 (cyanobacteria)	Bacteria	Cyanobacteria	Cyanobacteriia	Cyanobacteriales	Nostocaceae	Nostoc	Nostoc sp003326245	14	1	1	2	1	NA	NA	NA
GCF_002368215.1	Nostoc sp. NIES-2111 (cyanobacteria)	Bacteria	Cyanobacteria	Cyanobacteriia	Cyanobacteriales	Nostocaceae	Trichormus	Trichormus sp001548375	13	1	1	2	1	NA	NA	NA
GCF_000021805.1	Rippkaea orientalis PCC 8801 (cyanobacteria)	Bacteria	Cyanobacteria	Cyanobacteriia	Cyanobacteriales	Microcystaceae	Rippkaea	Rippkaea orientalis	9	2	1	2	1	NA	NA	NA
GCF_000196515.1	'Nostoc azollae' 0708 (cyanobacteria)	Bacteria	Cyanobacteria	Cyanobacteriia	Cyanobacteriales	Nostocaceae	Trichormus_B	Trichormus_B azollae	9	NA	3	3	1	NA	NA	1
GCF_000734895.2	Calothrix sp. 336/3 (cyanobacteria)	Bacteria	Cyanobacteria	Cyanobacteriia	Cyanobacteriales	Nostocaceae	Calothrix	Calothrix sp000734895	13	2	1	2	1	NA	NA	NA
GCF_001989455.1	Prochlorococcus sp. RS04 (cyanobacteria)	Bacteria	Cyanobacteria	Cyanobacteriia	PCC-6307	Cyanobiaceae	Prochlorococcus_A	Prochlorococcus_A sp001989455	6	NA	NA	NA	NA	NA	NA	NA
GCF_000012505.1	Synechococcus sp. CC9902 (cyanobacteria)	Bacteria	Cyanobacteria	Cyanobacteriia	PCC-6307	Cyanobiaceae	Synechococcus_E	Synechococcus_E sp000012505	8	NA	NA	NA	NA	NA	NA	NA
GCF_000020025.1	Nostoc punctiforme PCC 73102 (cyanobacteria)	Bacteria	Cyanobacteria	Cyanobacteriia	Cyanobacteriales	Nostocaceae	Nostoc	Nostoc punctiforme	14	2	1	2	1	NA	NA	NA
GCF_000478825.2	Synechocystis sp. PCC 6714 (cyanobacteria)	Bacteria	Cyanobacteria	Cyanobacteriia	Cyanobacteriales	Microcystaceae	Synechocystis	Synechocystis sp000478825	8	NA	NA	NA	1	NA	NA	NA
GCF_001521855.1	Synechococcus sp. PCC 73109 (cyanobacteria)	Bacteria	Cyanobacteria	Cyanobacteriia	Cyanobacteriales	Cyanobacteriaceae	Limnothrix	Limnothrix sp001693275	8	NA	NA	NA	NA	NA	NA	NA
GCF_014280055.1	Synechococcus sp. A18-40 (cyanobacteria)	Bacteria	Cyanobacteria	Cyanobacteriia	PCC-6307	Cyanobiaceae	Synechococcus_E	Synechococcus_E sp000195975	6	NA	NA	NA	NA	NA	NA	NA
GCF_002368295.1	Tolypothrix tenuis PCC 7101 (cyanobacteria)	Bacteria	Cyanobacteria	Cyanobacteriia	Cyanobacteriales	Nostocaceae	Aulosira	Aulosira laxa_A	16	4	1	2	1	NA	NA	1
GCF_000332275.1	Synechococcus sp. PCC 7336 (cyanobacteria)	Bacteria	Cyanobacteria	Cyanobacteriia	PCC-7336	PCC-7336	PCC-7336	PCC-7336 sp000332275	10	NA	NA	NA	NA	NA	NA	NA
GCF_014279555.1	Synechococcus sp. SYN20 (cyanobacteria)	Bacteria	Cyanobacteria	Cyanobacteriia	PCC-6307	Cyanobiaceae	Synechococcus_C	Unclassified	6	NA	NA	NA	NA	NA	NA	NA
GCF_014279975.1	Synechococcus sp. BIOS-U3-1 (cyanobacteria)	Bacteria	Cyanobacteria	Cyanobacteriia	PCC-6307	Cyanobiaceae	Synechococcus_C	Unclassified	7	NA	NA	NA	1	NA	NA	NA
GCF_001989435.1	Prochlorococcus sp. RS01 (cyanobacteria)	Bacteria	Cyanobacteria	Cyanobacteriia	PCC-6307	Cyanobiaceae	Prochlorococcus_A	Prochlorococcus_A sp001989455	6	NA	NA	NA	NA	NA	NA	NA
GCF_000340785.1	Synechocystis sp. PCC 6803 (cyanobacteria)	Bacteria	Cyanobacteria	Cyanobacteriia	Cyanobacteriales	Microcystaceae	Synechocystis	Synechocystis sp000284455	10	NA	NA	NA	NA	NA	NA	NA
GCF_014279615.1	Synechococcus sp. RS9907 (cyanobacteria)	Bacteria	Cyanobacteria	Cyanobacteriia	PCC-6307	Cyanobiaceae	Synechococcus_E	Synechococcus_E sp002724845	7	NA	NA	NA	NA	NA	NA	NA
GCF_000018105.1	Acaryochloris marina MBIC11017 (cyanobacteria)	Bacteria	Cyanobacteria	Cyanobacteriia	Thermosynechococcales	Thermosynechococcaceae	Acaryochloris	Acaryochloris marina	10	NA	NA	NA	1	NA	NA	1
GCF_014023275.1	Nostoc edaphicum CCNP1411 (cyanobacteria)	Bacteria	Cyanobacteria	Cyanobacteriia	Cyanobacteriales	Nostocaceae	Nostoc	Unclassified	15	4	1	2	1	NA	NA	NA
GCF_000013205.1	Synechococcus sp. JA-3-3Ab (cyanobacteria)	Bacteria	Cyanobacteria	Cyanobacteriia	PCC-7336	JA-3-3Ab	JA-3-3Ab	JA-3-3Ab sp000013205	9	NA	NA	NA	NA	NA	NA	NA
GCF_000015665.1	Prochlorococcus marinus str. MIT 9515 (cyanobacteria)	Bacteria	Cyanobacteria	Cyanobacteriia	PCC-6307	Cyanobiaceae	Prochlorococcus_A	Prochlorococcus_A marinus_P	7	NA	NA	NA	NA	NA	NA	NA
GCF_000316685.1	Synechococcus sp. PCC 6312 (cyanobacteria)	Bacteria	Cyanobacteria	Cyanobacteriia	Thermosynechococcales	Thermosynechococcaceae	PCC-6312	PCC-6312 sp000316685	9	NA	NA	NA	NA	NA	NA	1
GCF_001611905.1	Arthrospira platensis YZ (cyanobacteria)	Bacteria	Cyanobacteria	Cyanobacteriia	Cyanobacteriales	Phormidiaceae	Arthrospira	Arthrospira platensis	10	2	1	2	1	NA	NA	NA
GCF_000316645.1	Nostoc sp. PCC 7524 (cyanobacteria)	Bacteria	Cyanobacteria	Cyanobacteriia	Cyanobacteriales	Nostocaceae	Trichormus	Trichormus sp000316645	14	1	1	2	1	NA	NA	1
GCF_002142475.1	Leptolyngbya boryana IAM M-101 (cyanobacteria)	Bacteria	Cyanobacteria	Cyanobacteriia	Leptolyngbyales	Leptolyngbyaceae	Leptolyngbya	Leptolyngbya boryana	14	NA	NA	NA	NA	NA	NA	NA
GCF_000022045.1	Cyanothece sp. PCC 7425 (cyanobacteria)	Bacteria	Cyanobacteria	Cyanobacteriia	Thermosynechococcales	Thermosynechococcaceae	Cyanothece	Cyanothece sp000022045	12	NA	NA	NA	1	NA	NA	NA
GCF_014280195.1	Synechococcus sp. A15-24 (cyanobacteria)	Bacteria	Cyanobacteria	Cyanobacteriia	PCC-6307	Cyanobiaceae	Synechococcus_E	Unclassified	6	NA	NA	NA	NA	NA	NA	NA
GCF_009498015.1	Anabaena sp. YBS01 (cyanobacteria)	Bacteria	Cyanobacteria	Cyanobacteriia	Cyanobacteriales	Nostocaceae	Trichormus	Trichormus variabilis_A	13	1	1	2	1	NA	NA	NA
GCF_000710505.1	Planktothrix agardhii NIVA-CYA 126/8 (cyanobacteria)	Bacteria	Cyanobacteria	Cyanobacteriia	Cyanobacteriales	Phormidiaceae	Planktothrix	Planktothrix agardhii	9	2	1	3	1	NA	NA	NA
GCF_005577135.1	Synechococcus sp. PCC 11901 (cyanobacteria)	Bacteria	Cyanobacteria	Cyanobacteriia	Cyanobacteriales	Cyanobacteriaceae	Limnothrix	Limnothrix sp001693275	14	1	NA	NA	NA	NA	NA	NA
GCF_002368455.1	Calothrix sp. NIES-4071 (cyanobacteria)	Bacteria	Cyanobacteria	Cyanobacteriia	Cyanobacteriales	Nostocaceae	Calothrix	Calothrix sp002368415	14	3	1	2	1	NA	NA	1
GCF_000981785.2	Microcystis aeruginosa NIES-2549 (cyanobacteria)	Bacteria	Cyanobacteria	Cyanobacteriia	Cyanobacteriales	Microcystaceae	Microcystis	Microcystis aeruginosa_C	8	1	1	3	1	NA	NA	1
GCF_014279795.1	Synechococcus sp. PROS-7-1 (cyanobacteria)	Bacteria	Cyanobacteria	Cyanobacteriia	PCC-6307	Cyanobiaceae	Synechococcus_C	Unclassified	6	NA	NA	NA	1	NA	NA	NA
GCF_001693295.1	Synechococcus sp. PCC 8807 (cyanobacteria)	Bacteria	Cyanobacteria	Cyanobacteriia	Cyanobacteriales	Cyanobacteriaceae	Limnothrix	Limnothrix sp001693275	7	NA	1	1	1	NA	NA	NA
GCF_003555505.1	Thermosynechococcus elongatus PKUAC-SCTE542 (cyanobacteria)	Bacteria	Cyanobacteria	Cyanobacteriia	Thermosynechococcales	Thermosynechococcaceae	Thermosynechococcus	Thermosynechococcus elongatus_B	9	NA	NA	NA	NA	NA	NA	NA
GCF_002368255.1	Leptolyngbya boryana NIES-2135 (cyanobacteria)	Bacteria	Cyanobacteria	Cyanobacteriia	Leptolyngbyales	Leptolyngbyaceae	Leptolyngbya	Leptolyngbya boryana	14	1	NA	NA	NA	NA	NA	NA
GCF_000012525.1	Synechococcus elongatus PCC 7942 = FACHB-805 (cyanobacteria)	Bacteria	Cyanobacteria	Cyanobacteriia	Synechococcales	Synechococcaceae	Synechococcus	Synechococcus elongatus	10	NA	NA	NA	1	NA	NA	NA
GCF_002368015.1	Trichormus variabilis NIES-23 (cyanobacteria)	Bacteria	Cyanobacteria	Cyanobacteriia	Cyanobacteriales	Nostocaceae	Trichormus	Trichormus sp000009705	12	1	1	2	1	NA	NA	NA
GCF_000757865.1	Prochlorococcus sp. MIT 0801 (cyanobacteria)	Bacteria	Cyanobacteria	Cyanobacteriia	PCC-6307	Cyanobiaceae	Prochlorococcus_B	Prochlorococcus_B sp000757865	7	NA	NA	NA	NA	NA	NA	NA
GCF_003574135.1	cyanobacterium endosymbiont of Rhopalodia gibberula (cyanobacteria)	Bacteria	Cyanobacteria	Cyanobacteriia	Cyanobacteriales	Microcystaceae	Rippkaea	Rippkaea sp003574135	9	NA	NA	NA	NA	NA	NA	NA
GCF_014279895.1	Synechococcus sp. M16.1 (cyanobacteria)	Bacteria	Cyanobacteria	Cyanobacteriia	PCC-6307	Cyanobiaceae	Synechococcus_E	Synechococcus_E sp002724845	7	NA	NA	NA	NA	NA	NA	NA
GCF_002368415.1	Calothrix sp. NIES-4105 (cyanobacteria)	Bacteria	Cyanobacteria	Cyanobacteriia	Cyanobacteriales	Nostocaceae	Calothrix	Calothrix sp002368415	14	3	1	2	1	NA	NA	1
GCF_002949735.1	Nostoc sp. 'Peltigera membranacea cyanobiont' N6 (cyanobacteria)	Bacteria	Cyanobacteria	Cyanobacteriia	Cyanobacteriales	Nostocaceae	Nostoc	Nostoc sp002949735	15	2	1	2	1	NA	NA	NA
GCF_000015685.1	Prochlorococcus marinus str. NATL1A (cyanobacteria)	Bacteria	Cyanobacteria	Cyanobacteriia	PCC-6307	Cyanobiaceae	Prochlorococcus_B	Prochlorococcus_B marinus_B	8	NA	NA	NA	NA	NA	NA	NA
GCF_002368035.1	Nostoc linckia NIES-25 (cyanobacteria)	Bacteria	Cyanobacteria	Cyanobacteriia	Cyanobacteriales	Nostocaceae	Nostoc	Nostoc linckia_B	14	2	1	2	1	NA	NA	NA
GCF_001693255.1	Synechococcus sp. PCC 7003 (cyanobacteria)	Bacteria	Cyanobacteria	Cyanobacteriia	Cyanobacteriales	Cyanobacteriaceae	Limnothrix	Limnothrix sp001693255	7	NA	NA	NA	NA	NA	NA	NA
GCF_002368335.1	Nostoc sp. NIES-4103 (cyanobacteria)	Bacteria	Cyanobacteria	Cyanobacteriia	Cyanobacteriales	Nostocaceae	Nostoc_C	Nostoc_C sp002368335	16	3	1	2	1	NA	NA	NA
GCF_000317145.1	Chamaesiphon minutus PCC 6605 (cyanobacteria)	Bacteria	Cyanobacteria	Cyanobacteriia	Cyanobacteriales	Chamaesiphonaceae	Chamaesiphon	Chamaesiphon minutus	12	1	1	2	1	NA	NA	1
GCF_001182765.1	Synechococcus sp. WH 8103 (cyanobacteria)	Bacteria	Cyanobacteria	Cyanobacteriia	PCC-6307	Cyanobiaceae	Synechococcus_E	Synechococcus_E sp000195975	6	NA	NA	NA	NA	NA	NA	NA
GCF_000505665.1	Thermosynechococcus sp. NK55a (cyanobacteria)	Bacteria	Cyanobacteria	Cyanobacteriia	Thermosynechococcales	Thermosynechococcaceae	Thermosynechococcus	Thermosynechococcus sp000505665	9	NA	NA	NA	NA	NA	NA	NA
GCF_002356215.1	Synechococcus sp. NIES-970 (cyanobacteria)	Bacteria	Cyanobacteria	Cyanobacteriia	Cyanobacteriales	Cyanobacteriaceae	Limnothrix	Limnothrix sp002356215	9	NA	NA	NA	NA	NA	NA	NA
GCF_000014265.1	Trichodesmium erythraeum IMS101 (cyanobacteria)	Bacteria	Cyanobacteria	Cyanobacteriia	Cyanobacteriales	Phormidiaceae	Trichodesmium	Trichodesmium erythraeum	10	1	1	2	1	NA	NA	NA
GCF_000317535.1	Cylindrospermum stagnale PCC 7417 (cyanobacteria)	Bacteria	Cyanobacteria	Cyanobacteriia	Cyanobacteriales	Nostocaceae	Cylindrospermum	Cylindrospermum stagnale	14	2	1	2	1	NA	NA	1
GCF_001548115.1	Geminocystis sp. NIES-3709 (cyanobacteria)	Bacteria	Cyanobacteria	Cyanobacteriia	Cyanobacteriales	Cyanobacteriaceae	Geminocystis	Geminocystis sp001548115	9	NA	1	3	2	NA	NA	1
GCF_000147335.1	Gloeothece verrucosa PCC 7822 (cyanobacteria)	Bacteria	Cyanobacteria	Cyanobacteriia	Cyanobacteriales	Microcystaceae	Gloeothece	Gloeothece verrucosa	11	6	1	2	2	NA	NA	NA
GCF_001704955.2	Microcystis aeruginosa NIES-2481 (cyanobacteria)	Bacteria	Cyanobacteria	Cyanobacteriia	Cyanobacteriales	Microcystaceae	Microcystis	Microcystis aeruginosa_C	8	NA	1	3	1	NA	NA	2
GCF_002368355.1	Chondrocystis sp. NIES-4102 (cyanobacteria)	Bacteria	Cyanobacteria	Cyanobacteriia	Cyanobacteriales	Xenococcaceae	Pleurocapsa	Pleurocapsa sp002368355	7	NA	1	3	2	NA	NA	NA
GCF_001989415.1	Prochlorococcus sp. RS50 (cyanobacteria)	Bacteria	Cyanobacteria	Cyanobacteriia	PCC-6307	Cyanobiaceae	Prochlorococcus_A	Prochlorococcus_A sp001989455	6	NA	NA	NA	NA	NA	NA	NA
GCF_000829235.1	cyanobacterium endosymbiont of Epithemia turgida isolate EtSB Lake Yunoko (cyanobacteria)	Bacteria	Cyanobacteria	Cyanobacteriia	Cyanobacteriales	Microcystaceae	Rippkaea	Rippkaea sp000829235	7	NA	NA	NA	NA	NA	NA	NA
GCF_002368055.1	Aulosira laxa NIES-50 (cyanobacteria)	Bacteria	Cyanobacteria	Cyanobacteriia	Cyanobacteriales	Nostocaceae	Aulosira	Aulosira laxa_A	16	4	1	2	1	NA	NA	1
GCF_002367975.1	Anabaenopsis circularis NIES-21 (cyanobacteria)	Bacteria	Cyanobacteria	Cyanobacteriia	Cyanobacteriales	Nostocaceae	Anabaenopsis	Anabaenopsis sp003990705	13	3	1	2	1	NA	NA	NA
GCF_002368155.1	Nostoc carneum NIES-2107 (cyanobacteria)	Bacteria	Cyanobacteria	Cyanobacteriia	Cyanobacteriales	Nostocaceae	Aulosira	Aulosira carnea	15	1	1	2	1	NA	NA	NA
GCF_003054475.1	Nodularia spumigena UHCC 0039 (cyanobacteria)	Bacteria	Cyanobacteria	Cyanobacteriia	Cyanobacteriales	Nostocaceae	Nodularia	Nodularia spumigena	11	1	1	2	1	NA	NA	NA
GCF_002813575.1	Nostoc flagelliforme CCNUN1 (cyanobacteria)	Bacteria	Cyanobacteria	Cyanobacteriia	Cyanobacteriales	Nostocaceae	Nostoc	Nostoc flagelliforme	14	1	1	2	1	NA	NA	3
GCF_010222815.1	Synechocystis sp. CACIAM 05 (cyanobacteria)	Bacteria	Cyanobacteria	Cyanobacteriia	Cyanobacteriales	Microcystaceae	Synechocystis	Synechocystis sp000284455	7	NA	NA	NA	NA	NA	NA	NA
GCF_014280015.1	Synechococcus sp. A18-46.1 (cyanobacteria)	Bacteria	Cyanobacteria	Cyanobacteriia	PCC-6307	Cyanobiaceae	Synechococcus_E	Synechococcus_E sp000195975	6	NA	NA	NA	NA	NA	NA	NA
GCF_000017845.1	Crocosphaera subtropica ATCC 51142 (cyanobacteria)	Bacteria	Cyanobacteria	Cyanobacteriia	Cyanobacteriales	Microcystaceae	Crocosphaera	Crocosphaera subtropica	10	2	1	2	2	NA	NA	1
GCF_014279835.1	Synechococcus sp. MVIR-18-1 (cyanobacteria)	Bacteria	Cyanobacteria	Cyanobacteriia	PCC-6307	Cyanobiaceae	Synechococcus_C	Unclassified	6	NA	NA	NA	NA	NA	NA	NA
GCF_012295525.1	Oxynema sp. AP17 (cyanobacteria)	Bacteria	Cyanobacteria	Cyanobacteriia	Cyanobacteriales	Oscillatoriaceae	J007	J007 sp003695985	8	2	1	2	1	NA	NA	NA
GCF_000284455.1	Synechocystis sp. PCC 6803 substr. PCC-P (cyanobacteria)	Bacteria	Cyanobacteria	Cyanobacteriia	Cyanobacteriales	Microcystaceae	Synechocystis	Synechocystis sp000284455	8	NA	NA	NA	NA	NA	NA	NA
GCF_000484535.1	Gloeobacter kilaueensis JS1 (cyanobacteria)	Bacteria	Cyanobacteria	Cyanobacteriia	Gloeobacterales	Gloeobacteraceae	Gloeobacter	Gloeobacter kilaueensis	12	NA	NA	NA	NA	NA	NA	NA
GCF_002075285.3	Halomicronema hongdechloris C2206 (cyanobacteria)	Bacteria	Cyanobacteria	Cyanobacteriia	Phormidesmiales	Phormidesmiaceae	Halomicronema_B	Halomicronema_B hongdechloris	8	NA	2	2	2	NA	NA	1
GCF_014280035.1	Synechococcus sp. A18-25c (cyanobacteria)	Bacteria	Cyanobacteria	Cyanobacteriia	PCC-6307	Cyanobiaceae	Synechococcus_C	Synechococcus_C sp002693285	7	NA	NA	NA	NA	NA	NA	NA
GCF_003945305.1	Microcystis viridis NIES-102 (cyanobacteria)	Bacteria	Cyanobacteria	Cyanobacteriia	Cyanobacteriales	Microcystaceae	Microcystis	Microcystis aeruginosa	10	1	1	3	1	NA	NA	NA
GCF_000316575.1	Calothrix sp. PCC 7507 (cyanobacteria)	Bacteria	Cyanobacteria	Cyanobacteriia	Cyanobacteriales	Nostocaceae	PCC-7507	PCC-7507 sp000316575	14	3	1	2	1	NA	NA	NA
GCF_014279755.1	Synechococcus sp. PROS-U-1 (cyanobacteria)	Bacteria	Cyanobacteria	Cyanobacteriia	PCC-6307	Cyanobiaceae	Synechococcus_E	Unclassified	7	NA	NA	NA	1	NA	NA	NA
GCF_000015965.1	Prochlorococcus marinus str. MIT 9301 (cyanobacteria)	Bacteria	Cyanobacteria	Cyanobacteriia	PCC-6307	Cyanobiaceae	Prochlorococcus_A	Prochlorococcus_A marinus_E	6	NA	NA	NA	NA	NA	NA	NA
GCF_002368275.1	Fremyella diplosiphon NIES-3275 (cyanobacteria)	Bacteria	Cyanobacteria	Cyanobacteriia	Cyanobacteriales	Nostocaceae	Aulosira	Aulosira diplosiphon	15	2	1	2	1	NA	NA	1
GCF_003019735.1	Microcystis sp. MC19 (cyanobacteria)	Bacteria	Cyanobacteria	Cyanobacteriia	Cyanobacteriales	Microcystaceae	Microcystis	Microcystis sp000297435	9	1	1	3	1	NA	NA	NA
GCF_000317065.1	Pseudanabaena sp. PCC 7367 (cyanobacteria)	Bacteria	Cyanobacteria	Cyanobacteriia	Pseudanabaenales	Pseudanabaenaceae	PCC-7367	PCC-7367 sp000317065	9	NA	NA	NA	NA	NA	NA	NA
GCF_000317025.1	Pleurocapsa sp. PCC 7327 (cyanobacteria)	Bacteria	Cyanobacteria	Cyanobacteriia	Cyanobacteriales	Microcystaceae	Hydrococcus	Hydrococcus minor	12	NA	1	4	1	NA	NA	NA
GCF_000317435.1	Calothrix sp. PCC 6303 (cyanobacteria)	Bacteria	Cyanobacteria	Cyanobacteriia	Cyanobacteriales	Nostocaceae	Calothrix	Calothrix parietina	11	1	1	2	1	NA	NA	2
GCF_014279595.1	Synechococcus sp. RS9909 (cyanobacteria)	Bacteria	Cyanobacteria	Cyanobacteriia	PCC-6307	Cyanobiaceae	Synechococcus_C	Synechococcus_C sp000153065	7	NA	NA	NA	NA	NA	NA	NA
GCF_000204075.1	Trichormus variabilis ATCC 29413 (cyanobacteria)	Bacteria	Cyanobacteria	Cyanobacteriia	Cyanobacteriales	Nostocaceae	Trichormus	Trichormus variabilis_A	13	1	1	2	1	NA	NA	NA
GCF_000210375.1	Arthrospira platensis NIES-39 (cyanobacteria)	Bacteria	Cyanobacteria	Cyanobacteriia	Cyanobacteriales	Phormidiaceae	Arthrospira	Arthrospira platensis	10	2	1	2	1	NA	NA	NA
GCF_000317085.1	Synechococcus sp. PCC 7502 (cyanobacteria)	Bacteria	Cyanobacteria	Cyanobacteriia	Pseudanabaenales	Pseudanabaenaceae	PCC-7502	PCC-7502 sp000317085	7	NA	NA	NA	NA	NA	NA	NA
GCF_000012625.1	Synechococcus sp. CC9605 (cyanobacteria)	Bacteria	Cyanobacteria	Cyanobacteriia	PCC-6307	Cyanobiaceae	Synechococcus_E	Synechococcus_E sp000012625	6	NA	NA	NA	1	NA	NA	NA
GCF_001885215.1	Synechococcus sp. SynAce01 (cyanobacteria)	Bacteria	Cyanobacteria	Cyanobacteriia	PCC-6307	Cyanobiaceae	WH-5701	WH-5701 sp001885215	7	NA	NA	NA	2	NA	NA	NA
GCF_001264245.1	Microcystis panniformis FACHB-1757 (cyanobacteria)	Bacteria	Cyanobacteria	Cyanobacteriia	Cyanobacteriales	Microcystaceae	Microcystis	Microcystis panniformis_A	9	1	1	3	1	NA	NA	NA
GCF_002949795.1	Nostoc sp. 'Lobaria pulmonaria (5183) cyanobiont' (cyanobacteria)	Bacteria	Cyanobacteria	Cyanobacteriia	Cyanobacteriales	Nostocaceae	Nostoc	Nostoc sp002949795	13	1	1	2	1	NA	NA	1
GCF_000011465.1	Prochlorococcus marinus subsp. pastoris str. CCMP1986 (cyanobacteria)	Bacteria	Cyanobacteria	Cyanobacteriia	PCC-6307	Cyanobiaceae	Prochlorococcus_A	Prochlorococcus_A pastoris	7	NA	NA	NA	NA	NA	NA	NA
GCF_009372195.1	Nostoc sphaeroides CCNUC1 (cyanobacteria)	Bacteria	Cyanobacteria	Cyanobacteriia	Cyanobacteriales	Nostocaceae	Nostoc	Nostoc sphaeroides	13	1	1	2	1	NA	NA	NA
GCF_000317635.1	Halothece sp. PCC 7418 (cyanobacteria)	Bacteria	Cyanobacteria	Cyanobacteriia	Cyanobacteriales	Rubidibacteraceae	Halothece	Halothece sp000317635	9	1	1	2	1	NA	NA	NA
GCF_000317475.1	Oscillatoria nigro-viridis PCC 7112 (cyanobacteria)	Bacteria	Cyanobacteria	Cyanobacteriia	Cyanobacteriales	Phormidiaceae	Microcoleus	Microcoleus sp000317475	10	3	1	2	1	NA	NA	NA
GCF_000014585.1	Synechococcus sp. CC9311 (cyanobacteria)	Bacteria	Cyanobacteria	Cyanobacteriia	PCC-6307	Cyanobiaceae	Synechococcus_C	Synechococcus_C sp000014585	6	NA	NA	NA	NA	NA	NA	NA
GCF_002367995.1	Calothrix brevissima NIES-22 (cyanobacteria)	Bacteria	Cyanobacteria	Cyanobacteriia	Cyanobacteriales	Nostocaceae	Aulosira	Aulosira brevissima	15	1	1	2	1	NA	NA	NA
GCF_004209775.1	Synechococcus sp. WH 8101 (cyanobacteria)	Bacteria	Cyanobacteria	Cyanobacteriia	PCC-6307	Cyanobiaceae	Synechococcus_C	Synechococcus_C sp004209775	7	NA	NA	NA	NA	NA	NA	NA
GCF_000317125.1	Chroococcidiopsis thermalis PCC 7203 (cyanobacteria)	Bacteria	Cyanobacteria	Cyanobacteriia	Cyanobacteriales	Chroococcidiopsidaceae	Chroococcidiopsis	Chroococcidiopsis thermalis	11	1	1	2	1	NA	NA	NA
GCF_013343235.1	Nostoc sp. TCL240-02 (cyanobacteria)	Bacteria	Cyanobacteria	Cyanobacteriia	Cyanobacteriales	Nostocaceae	Nostoc	Unclassified	13	1	1	2	1	NA	NA	NA
GCF_000009725.1	Synechocystis sp. PCC 6803 (cyanobacteria)	Bacteria	Cyanobacteria	Cyanobacteriia	Cyanobacteriales	Microcystaceae	Synechocystis	Synechocystis sp000284455	10	NA	NA	NA	NA	NA	NA	NA
GCF_000737535.1	Synechococcus sp. KORDI-100 (cyanobacteria)	Bacteria	Cyanobacteria	Cyanobacteriia	PCC-6307	Cyanobiaceae	Synechococcus_E	Synechococcus_E sp000737535	7	NA	NA	NA	NA	NA	NA	NA
GCF_000284215.1	Synechocystis sp. PCC 6803 substr. PCC-N (cyanobacteria)	Bacteria	Cyanobacteria	Cyanobacteriia	Cyanobacteriales	Microcystaceae	Synechocystis	Synechocystis sp000284455	8	NA	NA	NA	NA	NA	NA	NA
GCF_002368395.1	Calothrix sp. NIES-3974 (cyanobacteria)	Bacteria	Cyanobacteria	Cyanobacteriia	Cyanobacteriales	Nostocaceae	Calothrix	Calothrix sp002368395	12	1	2	2	1	NA	NA	NA
GCF_001318385.1	Synechocystis sp. PCC 6803 (cyanobacteria)	Bacteria	Cyanobacteria	Cyanobacteriia	Cyanobacteriales	Microcystaceae	Synechocystis	Synechocystis sp000284455	8	NA	NA	NA	NA	NA	NA	NA
GCF_014280095.1	Synechococcus sp. A15-60 (cyanobacteria)	Bacteria	Cyanobacteria	Cyanobacteriia	PCC-6307	Cyanobiaceae	Synechococcus_C	Synechococcus_C sp002693285	7	NA	NA	NA	NA	NA	NA	NA
GCF_002368095.1	Calothrix parasitica NIES-267 (cyanobacteria)	Bacteria	Cyanobacteria	Cyanobacteriia	Cyanobacteriales	Nostocaceae	Rivularia	Rivularia parasitica	10	1	1	2	2	NA	NA	2
GCF_001277295.1	Anabaena sp. WA102 (cyanobacteria)	Bacteria	Cyanobacteria	Cyanobacteriia	Cyanobacteriales	Nostocaceae	Aphanizomenon_A	Aphanizomenon_A sp001277295	13	2	1	2	1	NA	NA	NA
GCF_000021825.1	Gloeothece citriformis PCC 7424 (cyanobacteria)	Bacteria	Cyanobacteria	Cyanobacteriia	Cyanobacteriales	Microcystaceae	Gloeothece	Gloeothece citriformis	13	4	1	3	2	NA	NA	NA
GCF_009856605.1	Trichormus variabilis 0441 (cyanobacteria)	Bacteria	Cyanobacteria	Cyanobacteriia	Cyanobacteriales	Nostocaceae	Trichormus	Trichormus variabilis_A	13	1	1	2	1	NA	NA	NA
GCF_001548395.1	Leptolyngbya sp. O-77 (cyanobacteria)	Bacteria	Cyanobacteria	Cyanobacteriia	Elainellales	Elainellaceae	O-77	O-77 sp001548395	12	NA	1	2	1	NA	NA	NA
GCF_006968745.1	Brasilonema sennae CENA114 (cyanobacteria)	Bacteria	Cyanobacteria	Cyanobacteriia	Cyanobacteriales	Nostocaceae	Scytonema_A	Unclassified	14	1	1	2	1	NA	NA	NA
GCF_000316515.1	Cyanobium gracile PCC 6307 (cyanobacteria)	Bacteria	Cyanobacteria	Cyanobacteriia	PCC-6307	Cyanobiaceae	Cyanobium	Cyanobium gracile	10	NA	NA	NA	NA	NA	NA	NA
GCF_000317555.1	Gloeocapsa sp. PCC 7428 (cyanobacteria)	Bacteria	Cyanobacteria	Cyanobacteriia	Cyanobacteriales	Chroococcidiopsidaceae	Chroogloeocystis	Chroogloeocystis sp000317555	9	2	1	2	1	NA	NA	NA
GCA_013288645.1	Candidatus Melainabacteria bacterium (bacteria)	Bacteria	Cyanobacteria	Vampirovibrionia	Obscuribacterales	Obscuribacteraceae	PSRH01	Unclassified	4	NA	NA	NA	1	NA	NA	NA
GCA_003175915.1	Candidatus Melainabacteria bacterium (bacteria)	Bacteria	Cyanobacteria	Vampirovibrionia	Obscuribacterales	Obscuribacteraceae	PSRH01	PSRH01 sp003175915	3	NA	NA	NA	2	NA	NA	NA
GCF_900755955.1	Candidatus Gastranaerophilales bacterium (bacteria)	Bacteria	Cyanobacteria	Vampirovibrionia	Gastranaerophilales	Gastranaerophilaceae	UMGS951	UMGS951 sp900547155	2	NA	NA	NA	NA	NA	NA	NA
GCA_002102995.1	Candidatus Gastranaerophilales bacterium HUM_11 (bacteria)	Bacteria	Cyanobacteria	Vampirovibrionia	Gastranaerophilales	Gastranaerophilaceae	CAG-196	CAG-196 sp002102975	2	NA	NA	NA	NA	NA	NA	NA
GCA_003149345.1	Vampirovibrio chlorellavorus (bacteria)	Bacteria	Cyanobacteria	Vampirovibrionia	Vampirovibrionales	Vampirovibrionaceae	Vampirovibrio	Vampirovibrio chlorellavorus_A	6	NA	NA	NA	NA	NA	NA	NA
GCA_002102875.1	Candidatus Gastranaerophilales bacterium HUM_13 (bacteria)	Bacteria	Cyanobacteria	Vampirovibrionia	Gastranaerophilales	Gastranaerophilaceae	CAG-196	CAG-196 sp002102975	2	NA	NA	NA	NA	NA	NA	NA
GCA_003963305.1	Candidatus Melainabacteria bacterium (bacteria)	Bacteria	Cyanobacteria	Vampirovibrionia	Obscuribacterales	Obscuribacteraceae	PALSA-1081	PALSA-1081 sp003963305	12	NA	NA	NA	1	NA	NA	NA
GCA_001899385.1	Candidatus Caenarcanum bioreactoricola (bacteria)	Bacteria	Cyanobacteria	Vampirovibrionia	Caenarcaniphilales	Caenarcanaceae	Caenarcanum	Caenarcanum bioreactoricola	3	NA	NA	NA	NA	NA	NA	NA
GCA_002102745.1	Candidatus Gastranaerophilales bacterium HUM_10 (bacteria)	Bacteria	Cyanobacteria	Vampirovibrionia	Gastranaerophilales	Gastranaerophilaceae	CAG-196	CAG-196 sp002102975	2	NA	NA	NA	NA	NA	NA	NA
GCF_903826385.1	Vampirovibrio chlorellavorus (bacteria)	Bacteria	Cyanobacteria	Vampirovibrionia	Vampirovibrionales	Vampirovibrionaceae	Unclassified	Unclassified	5	NA	NA	NA	NA	NA	NA	NA
GCA_001899365.1	Candidatus Gastranaerophilales bacterium Zag_1 (bacteria)	Bacteria	Cyanobacteria	Vampirovibrionia	Gastranaerophilales	Gastranaerophilaceae	Zag1	Zag1 sp001917115	2	NA	NA	NA	NA	NA	NA	NA
GCF_900752845.1	Candidatus Gastranaerophilales bacterium (bacteria)	Bacteria	Cyanobacteria	Vampirovibrionia	Gastranaerophilales	Gastranaerophilaceae	Zag1	Unclassified	3	NA	NA	NA	NA	NA	NA	NA
GCA_001917115.1	Candidatus Melainabacteria bacterium 35_41 (bacteria)	Bacteria	Cyanobacteria	Vampirovibrionia	Gastranaerophilales	Gastranaerophilaceae	Zag1	Zag1 sp001917115	2	NA	NA	NA	NA	NA	NA	NA
GCF_900767775.1	Candidatus Gastranaerophilales bacterium (bacteria)	Bacteria	Cyanobacteria	Vampirovibrionia	Gastranaerophilales	Gastranaerophilaceae	CAG-484	CAG-484 sp900321895	2	NA	NA	NA	NA	NA	NA	NA
GCF_903839075.1	Vampirovibrio chlorellavorus (bacteria)	Bacteria	Cyanobacteria	Vampirovibrionia	Vampirovibrionales	Vampirovibrionaceae	Unclassified	Unclassified	5	NA	NA	NA	NA	NA	NA	NA
GCF_900769645.1	Candidatus Gastranaerophilales bacterium (bacteria)	Bacteria	Cyanobacteria	Vampirovibrionia	Gastranaerophilales	Gastranaerophilaceae	Zag1	Unclassified	2	NA	NA	NA	NA	NA	NA	NA
GCA_002103055.1	Candidatus Gastranaerophilales bacterium HUM_2 (bacteria)	Bacteria	Cyanobacteria	Vampirovibrionia	Gastranaerophilales	Gastranaerophilaceae	Zag1	Zag1 sp001765415	2	NA	NA	NA	NA	NA	NA	NA
GCF_900767135.1	Candidatus Gastranaerophilales bacterium (bacteria)	Bacteria	Cyanobacteria	Vampirovibrionia	Gastranaerophilales	Gastranaerophilaceae	Zag1	Unclassified	2	NA	NA	NA	NA	NA	NA	NA
GCA_900753695.1	Candidatus Gastranaerophilales bacterium (bacteria)	Bacteria	Cyanobacteria	Vampirovibrionia	Gastranaerophilales	Gastranaerophilaceae	QAMI01	QAMI01 sp900554095	4	NA	NA	NA	NA	NA	NA	NA
GCA_001899395.1	Candidatus Gastranaerophilales bacterium Zag_111 (bacteria)	Bacteria	Cyanobacteria	Vampirovibrionia	Gastranaerophilales	Gastranaerophilaceae	Zag111	Zag111 sp001899395	2	NA	NA	NA	NA	NA	NA	NA
GCF_900769685.1	Candidatus Gastranaerophilales bacterium (bacteria)	Bacteria	Cyanobacteria	Vampirovibrionia	Gastranaerophilales	Gastranaerophilaceae	Zag1	Zag1 sp900556295	2	NA	NA	NA	NA	NA	NA	NA
GCA_003258725.1	Candidatus Melainabacteria bacterium (bacteria)	Bacteria	Cyanobacteria	Vampirovibrionia	Gastranaerophilales	Gastranaerophilaceae	UBA6984	UBA6984 sp003258725	4	NA	NA	NA	NA	NA	NA	NA
GCA_003232135.1	Candidatus Gastranaerophilales bacterium (bacteria)	Bacteria	Cyanobacteria	Vampirovibrionia	Gastranaerophilales	UBA9579	GWF2-37-15	Unclassified	3	NA	NA	NA	NA	NA	NA	NA
GCF_900766355.1	Candidatus Gastranaerophilales bacterium (bacteria)	Bacteria	Cyanobacteria	Vampirovibrionia	Gastranaerophilales	Gastranaerophilaceae	UMGS1585	Unclassified	3	NA	NA	NA	NA	NA	NA	NA
GCF_900548405.1	Candidatus Gastranaerophilales bacterium (bacteria)	Bacteria	Cyanobacteria	Vampirovibrionia	Gastranaerophilales	Gastranaerophilaceae	Zag1	Zag1 sp001917115	2	NA	NA	NA	NA	NA	NA	NA
GCA_001786505.1	Candidatus Melainabacteria bacterium RIFCSPLOWO2_12_FULL_35_11 (bacteria)	Bacteria	Cyanobacteria	Vampirovibrionia	2-02-FULL-35-15	2-02-FULL-35-15	2-02-FULL-35-15	2-02-FULL-35-15 sp001784585	5	NA	NA	NA	NA	NA	NA	NA
GCA_002102975.1	Candidatus Gastranaerophilales bacterium HUM_3 (bacteria)	Bacteria	Cyanobacteria	Vampirovibrionia	Gastranaerophilales	Gastranaerophilaceae	CAG-196	CAG-196 sp002102975	2	NA	NA	NA	NA	NA	NA	NA
GCF_900767725.1	Candidatus Gastranaerophilales bacterium (bacteria)	Bacteria	Cyanobacteria	Vampirovibrionia	Gastranaerophilales	Gastranaerophilaceae	UBA6984	UBA6984 sp900550295	3	NA	NA	NA	NA	NA	NA	NA
GCF_900766695.1	Candidatus Gastranaerophilales bacterium (bacteria)	Bacteria	Cyanobacteria	Vampirovibrionia	Gastranaerophilales	Gastranaerophilaceae	Zag111	Zag111 sp003258735	2	NA	NA	NA	NA	NA	NA	NA
GCA_003242885.1	Candidatus Melainabacteria bacterium (bacteria)	Bacteria	Cyanobacteria	Vampirovibrionia	Obscuribacterales	Obscuribacteraceae	QKMZ01	QKMZ01 sp003242885	11	NA	NA	NA	1	NA	NA	NA
GCF_900755835.1	Candidatus Gastranaerophilales bacterium (bacteria)	Bacteria	Cyanobacteria	Vampirovibrionia	Gastranaerophilales	Gastranaerophilaceae	UMGS951	UMGS951 sp900547585	3	NA	NA	NA	NA	NA	NA	NA
GCA_003258795.1	Candidatus Melainabacteria bacterium (bacteria)	Bacteria	Cyanobacteria	Vampirovibrionia	Gastranaerophilales	Gastranaerophilaceae	QHMH01	QHMH01 sp003258795	2	NA	NA	NA	NA	NA	NA	NA
GCF_900770525.1	Candidatus Gastranaerophilales bacterium (bacteria)	Bacteria	Cyanobacteria	Vampirovibrionia	Gastranaerophilales	Gastranaerophilaceae	Unclassified	Unclassified	2	NA	NA	NA	NA	NA	NA	NA
GCA_002102645.1	Candidatus Gastranaerophilales bacterium HUM_20 (bacteria)	Bacteria	Cyanobacteria	Vampirovibrionia	Gastranaerophilales	Gastranaerophilaceae	Zag1	Zag1 sp001917115	2	NA	NA	NA	NA	NA	NA	NA
GCA_002102815.1	Candidatus Gastranaerophilales bacterium HUM_15 (bacteria)	Bacteria	Cyanobacteria	Vampirovibrionia	Gastranaerophilales	Gastranaerophilaceae	CAG-196	CAG-196 sp002102975	2	NA	NA	NA	NA	NA	NA	NA
GCA_001899315.1	Candidatus Obscuribacter phosphatis (bacteria)	Bacteria	Cyanobacteria	Vampirovibrionia	Obscuribacterales	Obscuribacteraceae	Obscuribacter	Obscuribacter phosphatis	8	NA	NA	NA	1	NA	NA	NA
GCA_002102725.1	Candidatus Gastranaerophilales bacterium HUM_8 (bacteria)	Bacteria	Cyanobacteria	Vampirovibrionia	Gastranaerophilales	Gastranaerophilaceae	CAG-196	CAG-196 sp002102975	2	NA	NA	NA	NA	NA	NA	NA
GCA_005110385.1	Candidatus Melainabacteria bacterium (bacteria)	Bacteria	Cyanobacteria	Vampirovibrionia	Caenarcaniphilales	LMEP-6097	LMEP-6097	LMEP-6097 sp005110385	3	NA	NA	NA	NA	NA	NA	NA
GCA_002102895.1	Candidatus Gastranaerophilales bacterium HUM_23 (bacteria)	Bacteria	Cyanobacteria	Vampirovibrionia	Gastranaerophilales	Gastranaerophilaceae	CAG-196	CAG-196 sp002102975	2	NA	NA	NA	NA	NA	NA	NA
GCF_900772385.1	Candidatus Gastranaerophilales bacterium (bacteria)	Bacteria	Cyanobacteria	Vampirovibrionia	Gastranaerophilales	Gastranaerophilaceae	CAG-196	CAG-196 sp900553895	2	NA	NA	NA	NA	NA	NA	NA
GCF_900768495.1	Candidatus Gastranaerophilales bacterium (bacteria)	Bacteria	Cyanobacteria	Vampirovibrionia	Gastranaerophilales	Gastranaerophilaceae	QHMH01	QHMH01 sp003258795	2	NA	NA	NA	NA	NA	NA	NA
GCA_002103105.1	Candidatus Gastranaerophilales bacterium HUM_1 (bacteria)	Bacteria	Cyanobacteria	Vampirovibrionia	Gastranaerophilales	Gastranaerophilaceae	Zag111	Zag111 sp002103105	2	NA	NA	NA	NA	NA	NA	NA
GCA_015664545.1	Candidatus Obscuribacterales bacterium (bacteria)	Bacteria	Cyanobacteria	Vampirovibrionia	Obscuribacterales	Obscuribacteraceae	QKMZ01	Unclassified	8	NA	NA	NA	1	NA	NA	NA
GCA_002102955.1	Candidatus Gastranaerophilales bacterium HUM_19 (bacteria)	Bacteria	Cyanobacteria	Vampirovibrionia	Gastranaerophilales	Gastranaerophilaceae	CAG-196	CAG-196 sp002102975	2	NA	NA	NA	NA	NA	NA	NA
GCA_900770975.1	Candidatus Gastranaerophilales bacterium (bacteria)	Bacteria	Cyanobacteria	Vampirovibrionia	Gastranaerophilales	Gastranaerophilaceae	Zag1	Unclassified	3	NA	NA	1	NA	NA	NA	NA
GCA_001784565.1	Candidatus Melainabacteria bacterium GWF2_37_15 (bacteria)	Bacteria	Cyanobacteria	Vampirovibrionia	Gastranaerophilales	UBA9579	GWF2-37-15	GWF2-37-15 sp001784565	3	NA	NA	NA	NA	NA	NA	NA
GCA_002103085.1	Candidatus Gastranaerophilales bacterium HUM_5 (bacteria)	Bacteria	Cyanobacteria	Vampirovibrionia	Gastranaerophilales	Gastranaerophilaceae	CAG-196	CAG-196 sp002102975	2	NA	NA	NA	NA	NA	NA	NA
GCA_002103035.1	Candidatus Gastranaerophilales bacterium HUM_22 (bacteria)	Bacteria	Cyanobacteria	Vampirovibrionia	Gastranaerophilales	Gastranaerophilaceae	CAG-196	CAG-196 sp002102975	2	NA	NA	NA	NA	NA	NA	NA
GCA_002102885.1	Candidatus Gastranaerophilales bacterium HUM_16 (bacteria)	Bacteria	Cyanobacteria	Vampirovibrionia	Gastranaerophilales	Gastranaerophilaceae	CAG-196	CAG-196 sp002102975	2	NA	NA	NA	NA	NA	NA	NA
GCF_002933735.1	Candidatus Gastranaerophilus sp. (ex Termes propinquus) (bacteria)	Bacteria	Cyanobacteria	Vampirovibrionia	Gastranaerophilales	Unclassified	Unclassified	Unclassified	1	NA	NA	NA	NA	NA	NA	NA
GCA_002102715.1	Candidatus Gastranaerophilales bacterium HUM_18 (bacteria)	Bacteria	Cyanobacteria	Vampirovibrionia	Gastranaerophilales	Gastranaerophilaceae	CAG-196	CAG-196 sp002102975	2	NA	NA	NA	NA	NA	NA	NA
GCF_902168245.1	Candidatus Melainabacteria bacterium (bacteria)	Bacteria	Cyanobacteria	Vampirovibrionia	Vampirovibrionales	Vampirovibrionaceae	Unclassified	Unclassified	4	1	NA	NA	NA	NA	NA	NA
GCF_903835245.1	Vampirovibrio chlorellavorus (bacteria)	Bacteria	Cyanobacteria	Vampirovibrionia	Vampirovibrionales	Vampirovibrionaceae	Unclassified	Unclassified	5	NA	NA	NA	NA	NA	NA	NA
GCA_001784585.1	Candidatus Melainabacteria bacterium RIFCSPLOWO2_02_FULL_35_15 (bacteria)	Bacteria	Cyanobacteria	Vampirovibrionia	2-02-FULL-35-15	2-02-FULL-35-15	2-02-FULL-35-15	2-02-FULL-35-15 sp001784585	5	NA	NA	NA	NA	NA	NA	NA
GCF_900771885.1	Candidatus Gastranaerophilales bacterium (bacteria)	Bacteria	Cyanobacteria	Vampirovibrionia	Gastranaerophilales	Gastranaerophilaceae	CAG-196	CAG-196 sp900549855	3	NA	NA	NA	NA	NA	NA	NA
GCA_002102825.1	Candidatus Gastranaerophilales bacterium HUM_12 (bacteria)	Bacteria	Cyanobacteria	Vampirovibrionia	Gastranaerophilales	Gastranaerophilaceae	Zag111	Zag111 sp002102825	2	NA	NA	NA	NA	NA	NA	NA
GCA_003153555.1	Candidatus Melainabacteria bacterium (bacteria)	Bacteria	Cyanobacteria	Vampirovibrionia	Obscuribacterales	Obscuribacteraceae	PALSA-1081	PALSA-1081 sp003153555	12	NA	NA	NA	1	NA	NA	NA
GCA_001917285.1	Candidatus Melainabacteria bacterium LEY3_CP_29_8 (bacteria)	Bacteria	Cyanobacteria	Vampirovibrionia	Gastranaerophilales	Gastranaerophilaceae	UMGS1477	Unclassified	NA	NA	NA	NA	NA	NA	NA	NA
GCA_003149375.1	Vampirovibrio chlorellavorus (bacteria)	Bacteria	Cyanobacteria	Vampirovibrionia	Vampirovibrionales	Vampirovibrionaceae	Vampirovibrio	Vampirovibrio chlorellavorus_B	5	NA	NA	NA	NA	NA	NA	NA
GCA_001784615.1	Candidatus Melainabacteria bacterium RIFOXYA2_FULL_32_9 (bacteria)	Bacteria	Cyanobacteria	Vampirovibrionia	Gastranaerophilales	UBA9579	UBA9579	UBA9579 sp001784615	3	NA	NA	NA	NA	NA	NA	NA
GCA_002102805.1	Candidatus Gastranaerophilales bacterium HUM_6 (bacteria)	Bacteria	Cyanobacteria	Vampirovibrionia	Gastranaerophilales	Gastranaerophilaceae	Zag111	Zag111 sp002102825	2	NA	NA	NA	NA	NA	NA	NA
GCA_001899425.1	Candidatus Gastranaerophilales bacterium MH_37 (bacteria)	Bacteria	Cyanobacteria	Vampirovibrionia	Gastranaerophilales	Gastranaerophilaceae	Zag1	Zag1 sp001917115	2	NA	NA	NA	NA	NA	NA	NA
GCF_900771775.1	Candidatus Gastranaerophilales bacterium (bacteria)	Bacteria	Cyanobacteria	Vampirovibrionia	Gastranaerophilales	Gastranaerophilaceae	Zag111	Zag111 sp004558955	2	NA	NA	NA	NA	NA	NA	NA
GCA_001765415.1	Candidatus Melainabacteria bacterium MEL.A1 (bacteria)	Bacteria	Cyanobacteria	Vampirovibrionia	Gastranaerophilales	Gastranaerophilaceae	Zag1	Zag1 sp001765415	2	NA	NA	NA	NA	NA	NA	NA
GCA_003150395.1	Candidatus Gastranaerophilales bacterium (bacteria)	Bacteria	Cyanobacteria	Vampirovibrionia	Gastranaerophilales	Gastranaerophilaceae	QAMI01	QAMI01 sp003150395	2	NA	NA	NA	NA	NA	NA	NA
GCA_002102905.1	Candidatus Gastranaerophilales bacterium HUM_17 (bacteria)	Bacteria	Cyanobacteria	Vampirovibrionia	Gastranaerophilales	Gastranaerophilaceae	CAG-196	CAG-196 sp002102975	2	NA	NA	NA	NA	NA	NA	NA
GCF_900552525.1	Candidatus Gastranaerophilales bacterium (bacteria)	Bacteria	Cyanobacteria	Vampirovibrionia	Gastranaerophilales	Gastranaerophilaceae	CAG-196	CAG-196 sp002102975	2	NA	NA	NA	NA	NA	NA	NA
GCF_903866275.1	Vampirovibrio chlorellavorus (bacteria)	Bacteria	Cyanobacteria	Vampirovibrionia	Vampirovibrionales	Vampirovibrionaceae	Unclassified	Unclassified	5	NA	NA	NA	NA	NA	NA	NA
GCF_900548375.1	Candidatus Gastranaerophilales bacterium (bacteria)	Bacteria	Cyanobacteria	Vampirovibrionia	Gastranaerophilales	Gastranaerophilaceae	Zag1	Zag1 sp001765415	2	NA	NA	NA	NA	NA	NA	NA
GCA_002102735.1	Candidatus Gastranaerophilales bacterium HUM_7 (bacteria)	Bacteria	Cyanobacteria	Vampirovibrionia	Gastranaerophilales	Gastranaerophilaceae	Zag111	Zag111 sp002102825	2	NA	NA	NA	NA	NA	NA	NA
GCA_012515355.1	Candidatus Gastranaerophilales bacterium (bacteria)	Bacteria	Cyanobacteria	Vampirovibrionia	Gastranaerophilales	UBA9579	Unclassified	Unclassified	2	NA	NA	NA	NA	NA	NA	NA
GCA_005110395.1	Candidatus Melainabacteria bacterium (bacteria)	Bacteria	Cyanobacteria	Vampirovibrionia	Caenarcaniphilales	Caenarcanaceae	LMEP-10873	LMEP-10873 sp005110395	4	NA	NA	NA	NA	NA	NA	NA
GCA_001786525.1	Candidatus Melainabacteria bacterium GWF2_32_7 (bacteria)	Bacteria	Cyanobacteria	Vampirovibrionia	Gastranaerophilales	UBA9579	UBA9579	UBA9579 sp001784615	3	NA	NA	NA	NA	NA	NA	NA
GCA_013216135.1	Candidatus Caenarcaniphilales bacterium (bacteria)	Bacteria	Cyanobacteria	Vampirovibrionia	Caenarcaniphilales	LMEP-6097	LMEP-6097	Unclassified	5	NA	NA	NA	NA	NA	NA	NA
GCA_012965515.1	Candidatus Melainabacteria bacterium (bacteria)	Bacteria	Cyanobacteria	Vampirovibrionia	Obscuribacterales	Obscuribacteraceae	QKMZ01	Unclassified	10	1	NA	NA	1	NA	NA	NA
GCA_004769115.1	Candidatus Melainabacteria bacterium WWTP_8 (bacteria)	Bacteria	Cyanobacteria	Vampirovibrionia	Obscuribacterales	Obscuribacteraceae	Obscuribacter	Obscuribacter phosphatis	6	NA	NA	NA	1	NA	NA	NA
GCF_900768915.1	Candidatus Gastranaerophilales bacterium (bacteria)	Bacteria	Cyanobacteria	Vampirovibrionia	Gastranaerophilales	Gastranaerophilaceae	UBA2883	Unclassified	3	NA	NA	NA	NA	NA	NA	NA
GCA_001786555.1	Candidatus Melainabacteria bacterium RIFOXYA12_FULL_32_12 (bacteria)	Bacteria	Cyanobacteria	Vampirovibrionia	Gastranaerophilales	UBA9579	UBA9579	UBA9579 sp001784615	4	NA	NA	NA	NA	NA	NA	NA
GCF_900769015.1	Candidatus Gastranaerophilales bacterium (bacteria)	Bacteria	Cyanobacteria	Vampirovibrionia	Gastranaerophilales	Gastranaerophilaceae	UBA6984	UBA6984 sp003258725	3	NA	NA	NA	NA	NA	NA	NA
GCA_003232635.1	Candidatus Gastranaerophilales bacterium (bacteria)	Bacteria	Cyanobacteria	Vampirovibrionia	Gastranaerophilales	UBA9579	Unclassified	Unclassified	NA	NA	NA	NA	NA	NA	NA	NA
GCF_900754375.1	Candidatus Gastranaerophilales bacterium (bacteria)	Bacteria	Cyanobacteria	Vampirovibrionia	Gastranaerophilales	Gastranaerophilaceae	QAMI01	QAMI01 sp900551915	2	NA	NA	NA	NA	NA	NA	NA
GCA_001899335.1	Candidatus Gastranaerophilus phascolarctosicola (bacteria)	Bacteria	Cyanobacteria	Vampirovibrionia	Gastranaerophilales	Gastranaerophilaceae	Gastranaerophilus	Gastranaerophilus phascolarctosicola	2	NA	NA	NA	NA	NA	NA	NA
GCA_900772105.1	Candidatus Gastranaerophilales bacterium (bacteria)	Bacteria	Cyanobacteria	Vampirovibrionia	Gastranaerophilales	Gastranaerophilaceae	UBA6984	Unclassified	3	NA	NA	NA	NA	NA	NA	NA
GCF_900769355.1	Candidatus Gastranaerophilales bacterium (bacteria)	Bacteria	Cyanobacteria	Vampirovibrionia	Gastranaerophilales	Gastranaerophilaceae	Zag1	Unclassified	2	NA	NA	NA	NA	NA	NA	NA
GCA_003258785.1	Candidatus Melainabacteria bacterium (bacteria)	Bacteria	Cyanobacteria	Vampirovibrionia	Gastranaerophilales	Gastranaerophilaceae	UBA6984	UBA6984 sp003258725	3	NA	NA	NA	NA	NA	NA	NA
GCA_002103135.1	Candidatus Gastranaerophilales bacterium HUM_21 (bacteria)	Bacteria	Cyanobacteria	Vampirovibrionia	Gastranaerophilales	Gastranaerophilaceae	CAG-306	CAG-306 sp000980375	2	NA	NA	NA	NA	NA	NA	NA
GCA_002102795.1	Candidatus Gastranaerophilales bacterium HUM_14 (bacteria)	Bacteria	Cyanobacteria	Vampirovibrionia	Gastranaerophilales	Gastranaerophilaceae	Zag111	Zag111 sp002102825	2	NA	NA	NA	NA	NA	NA	NA
GCA_001784555.1	Candidatus Melainabacteria bacterium RIFCSPHIGHO2_02_FULL_34_12 (bacteria)	Bacteria	Cyanobacteria	Vampirovibrionia	2-02-FULL-35-15	2-02-FULL-35-15	2-02-FULL-34-12	2-02-FULL-34-12 sp001784555	7	NA	NA	NA	NA	NA	NA	NA
GCA_900753275.1	Candidatus Gastranaerophilales bacterium (bacteria)	Bacteria	Cyanobacteria	Vampirovibrionia	Gastranaerophilales	Gastranaerophilaceae	CAG-484	Unclassified	2	NA	NA	NA	NA	NA	NA	NA
GCA_004769095.1	Candidatus Melainabacteria bacterium WWTP_15 (bacteria)	Bacteria	Cyanobacteria	Vampirovibrionia	Obscuribacterales	Obscuribacteraceae	Obscuribacter	Obscuribacter phosphatis	7	NA	NA	NA	1	NA	NA	NA
GCF_900772315.1	Candidatus Gastranaerophilales bacterium (bacteria)	Bacteria	Cyanobacteria	Vampirovibrionia	Gastranaerophilales	Gastranaerophilaceae	Zag111	Zag111 sp002103105	2	NA	NA	NA	NA	NA	NA	NA
GCA_004769085.1	Candidatus Melainabacteria bacterium SSGW_16 (bacteria)	Bacteria	Cyanobacteria	Vampirovibrionia	2-02-FULL-35-15	2-02-FULL-35-15	SSGW-16	SSGW-16 sp004769085	5	NA	NA	NA	NA	NA	NA	NA
GCF_900753735.1	Candidatus Gastranaerophilales bacterium (bacteria)	Bacteria	Cyanobacteria	Vampirovibrionia	Gastranaerophilales	Gastranaerophilaceae	RUG841	RUG841 sp900313795	3	NA	NA	NA	NA	NA	NA	NA
GCA_900753705.1	Candidatus Gastranaerophilales bacterium (bacteria)	Bacteria	Cyanobacteria	Vampirovibrionia	Gastranaerophilales	Gastranaerophilaceae	UMGS1477	UMGS1477 sp900552205	3	NA	NA	NA	NA	NA	NA	NA
GCA_900768855.1	Candidatus Gastranaerophilales bacterium (bacteria)	Bacteria	Cyanobacteria	Vampirovibrionia	Gastranaerophilales	Gastranaerophilaceae	CAG-196	Unclassified	2	NA	NA	NA	NA	NA	NA	NA
GCA_001784535.1	Candidatus Melainabacteria bacterium GWA2_34_9 (bacteria)	Bacteria	Cyanobacteria	Vampirovibrionia	Gastranaerophilales	UBA9579	UBA9971	UBA9971 sp001784535	4	NA	NA	NA	NA	NA	NA	NA
GCA_002103075.1	Candidatus Gastranaerophilales bacterium HUM_9 (bacteria)	Bacteria	Cyanobacteria	Vampirovibrionia	Gastranaerophilales	Gastranaerophilaceae	UBA2883	UBA2883 sp002103075	3	NA	NA	NA	NA	NA	NA	NA
GCA_002633155.1	Candidatus Melainabacteria bacterium Zag15 (bacteria)	Bacteria	Cyanobacteria	Vampirovibrionia	Gastranaerophilales	Gastranaerophilaceae	Zag1	Zag1 sp001917115	2	NA	NA	NA	NA	NA	NA	NA
GCA_002102985.1	Candidatus Gastranaerophilales bacterium HUM_4 (bacteria)	Bacteria	Cyanobacteria	Vampirovibrionia	Gastranaerophilales	Gastranaerophilaceae	CAG-196	CAG-196 sp002102975	2	NA	NA	NA	NA	NA	NA	NA
GCA_003151275.1	Candidatus Melainabacteria bacterium (bacteria)	Bacteria	Cyanobacteria	Vampirovibrionia	Obscuribacterales	Obscuribacteraceae	PALSA-1081	PALSA-1081 sp003151275	10	NA	NA	NA	NA	NA	NA	NA
GCF_900766705.1	Candidatus Gastranaerophilales bacterium (bacteria)	Bacteria	Cyanobacteria	Vampirovibrionia	Gastranaerophilales	Gastranaerophilaceae	UMGS1585	UMGS1585 sp900553205	3	NA	NA	NA	NA	NA	NA	NA
GCF_900772035.1	Candidatus Gastranaerophilales bacterium (bacteria)	Bacteria	Cyanobacteria	Vampirovibrionia	Gastranaerophilales	Gastranaerophilaceae	RUG841	Unclassified	2	NA	NA	NA	NA	NA	NA	NA
GCA_900759315.1	Candidatus Gastranaerophilales bacterium (bacteria)	Bacteria	Cyanobacteria	Vampirovibrionia	Gastranaerophilales	Gastranaerophilaceae	CAG-484	Unclassified	5	1	NA	1	2	NA	NA	1
GCA_001858525.1	Vampirovibrio chlorellavorus (bacteria)	Bacteria	Cyanobacteria	Vampirovibrionia	Vampirovibrionales	Vampirovibrionaceae	Vampirovibrio	Vampirovibrio chlorellavorus_C	5	NA	NA	NA	NA	NA	NA	NA
GCA_003258735.1	Candidatus Melainabacteria bacterium (bacteria)	Bacteria	Cyanobacteria	Vampirovibrionia	Gastranaerophilales	Gastranaerophilaceae	Zag111	Zag111 sp003258735	2	NA	NA	NA	NA	NA	NA	NA
GCF_900761525.1	Candidatus Gastranaerophilales bacterium (bacteria)	Bacteria	Cyanobacteria	Vampirovibrionia	Gastranaerophilales	Gastranaerophilaceae	UMGS1477	Unclassified	3	NA	NA	NA	NA	NA	NA	NA
GCA_002083815.1	Candidatus Sericytochromatia bacterium GL2-53 LSPB_72 (bacteria)	Bacteria	Cyanobacteria	Sericytochromatia	UBA7694	UBA7694	UBA7694	UBA7694 sp002482705	6	NA	NA	NA	NA	NA	NA	NA
GCA_015272195.1	Candidatus Sericytochromatia bacterium (bacteria)	Bacteria	Cyanobacteria	Sericytochromatia	UBA7694	Unclassified	Unclassified	Unclassified	6	NA	NA	NA	NA	NA	NA	NA
GCA_002083825.1	Candidatus Sericytochromatia bacterium S15B-MN24 CBMW_12 (bacteria)	Bacteria	Cyanobacteria	Sericytochromatia	S15B-MN24	UBA4093	UBA4093	UBA4093 sp002083825	5	NA	NA	NA	NA	NA	NA	NA
GCA_014377495.1	Candidatus Sericytochromatia bacterium (bacteria)	Bacteria	Cyanobacteria	Sericytochromatia	Unclassified	Unclassified	Unclassified	Unclassified	10	NA	NA	NA	NA	NA	NA	NA
GCA_014377055.1	Candidatus Sericytochromatia bacterium (bacteria)	Bacteria	Cyanobacteria	Sericytochromatia	Unclassified	Unclassified	Unclassified	Unclassified	6	NA	NA	NA	NA	NA	NA	NA
GCA_002083785.1	Candidatus Sericytochromatia bacterium S15B-MN24 RAAC_196 (bacteria)	Bacteria	Cyanobacteria	Sericytochromatia	S15B-MN24	UBA8530	UBA8530	UBA8530 sp003503675	7	NA	NA	NA	NA	NA	NA	NA

## Sheet: Fig. 3
Taxa_level	Taxa	Number_of_genomes	Dnd_type	Number_of_genomes_with_dnd	Percentage_of_genomes_with_dnd	Number_of_genomes_with_prophage	Percentage_of_genomes_with_prophage	Number_of_genomes_with_dnd_or_prophage	Number_of_genomes_with_dnd_and_prophage	Number_of_genomes_without_dnd_or_prophage	Kendall_coefficient_between_the_number_of_dnd_and_prophage	Kendall_coefficient_p_value_between_the_number_of_dnd_and_prophage
genus	Acinetobacter	412	dndB	14	0.0522388	264	0.985075	268	10	144	-0.0798854	0.1352
genus	Acinetobacter	412	dndC	3	0.0113636	264	1	264	3	148	-0.0183904	0.734198
genus	Acinetobacter	412	dndD	58	0.212454	264	0.967033	273	49	139	-0.0354166	0.500151
genus	Acinetobacter	412	dndE	5	0.0188679	264	0.996226	265	4	147	-0.0829608	0.123819
genus	Acinetobacter	412	dndF	3	0.0113636	264	1	264	3	148	-0.0183904	0.734198
genus	Acinetobacter	412	dndG	3	0.0113636	264	1	264	3	148	-0.0183904	0.734198
genus	Acinetobacter	412	dndH	8	0.0300752	264	0.992481	266	6	146	-0.148113	0.00591482
genus	Acinetobacter	412	dndCD	3	0.0113636	264	1	264	3	148	-0.0183904	0.734198
genus	Acinetobacter	412	dndBCDE	3	0.0113636	264	1	264	3	148	-0.0183904	0.734198
genus	Acinetobacter	412	dndFGH	3	0.0113636	264	1	264	3	148	-0.0183904	0.734198
genus	Aeromonas	104	dndB	12	0.166667	70	0.972222	72	10	32	0.0463578	0.665926
genus	Aeromonas	104	dndC	17	0.236111	70	0.972222	72	15	32	0.0803766	0.440574
genus	Aeromonas	104	dndD	12	0.164384	70	0.958904	73	9	31	-0.166163	0.112871
genus	Aeromonas	104	dndE	6	0.0857143	70	1	70	6	34	0.0551003	0.614872
genus	Aeromonas	104	dndF	6	0.0857143	70	1	70	6	34	0.109003	0.319578
genus	Aeromonas	104	dndG	5	0.0714286	70	1	70	5	34	0.11588	0.289997
genus	Aeromonas	104	dndH	7	0.0972222	70	0.972222	72	5	32	-0.0434715	0.685577
genus	Aeromonas	104	dndCD	5	0.0714286	70	1	70	5	34	0.11588	0.289997
genus	Aeromonas	104	dndBCDE	3	0.0428571	70	1	70	3	34	0.135762	0.215098
genus	Aeromonas	104	dndFGH	4	0.0571429	70	1	70	4	34	0.190693	0.0816395
genus	Bacillus	885	dndB	71	0.12656	526	0.937611	561	36	324	-0.358885	1.49166e-22
genus	Bacillus	885	dndC	131	0.229825	526	0.922807	570	87	315	-0.114933	0.00129852
genus	Bacillus	885	dndD	507	0.679625	526	0.705094	746	287	139	-0.232928	2.05392e-14
genus	Bacillus	885	dndE	327	0.499237	526	0.803053	655	198	230	-0.252184	9.69385e-15
genus	Bacillus	885	dndF	55	0.0998185	526	0.954628	551	30	334	-0.245712	6.79093e-11
genus	Bacillus	885	dndG	47	0.0860806	526	0.96337	546	27	339	-0.218468	8.1988e-09
genus	Bacillus	885	dndH	781	0.935329	526	0.62994	835	472	50	0.0406926	0.162977
genus	Bacillus	885	dndCD	25	0.0466418	526	0.981343	536	15	349	-0.142827	0.000198233
genus	Bacillus	885	dndBCDE	24	0.0448598	526	0.983178	535	15	350	-0.132557	0.000561599
genus	Bacillus	885	dndFGH	23	0.0430712	526	0.985019	534	15	351	-0.121849	0.00154028
genus	Bifidobacterium	166	dndB	0	0	132	1	132	0	34	nan	nan
genus	Bifidobacterium	166	dndC	0	0	132	1	132	0	34	nan	nan
genus	Bifidobacterium	166	dndD	3	0.0225564	132	0.992481	133	2	33	-0.0535695	0.518517
genus	Bifidobacterium	166	dndE	4	0.0298507	132	0.985075	134	2	32	-0.224701	0.00643952
genus	Bifidobacterium	166	dndF	0	0	132	1	132	0	34	nan	nan
genus	Bifidobacterium	166	dndG	0	0	132	1	132	0	34	nan	nan
genus	Bifidobacterium	166	dndH	6	0.0447761	132	0.985075	134	4	32	-0.237149	0.00403458
genus	Bifidobacterium	166	dndCD	0	0	132	1	132	0	34	nan	nan
genus	Bifidobacterium	166	dndBCDE	0	0	132	1	132	0	34	nan	nan
genus	Bifidobacterium	166	dndFGH	0	0	132	1	132	0	34	nan	nan
genus	Bordetella	756	dndB	3	0.00505051	593	0.998316	594	2	162	0.067154	0.0976436
genus	Bordetella	756	dndC	1	0.0016835	593	0.998316	594	0	162	-0.116511	0.00405572
genus	Bordetella	756	dndD	5	0.00841751	593	0.998316	594	4	162	-0.042231	0.297575
genus	Bordetella	756	dndE	756	1	593	0.784392	756	593	0	-0.0405088	0.244582
genus	Bordetella	756	dndF	0	0	593	1	593	0	163	nan	nan
genus	Bordetella	756	dndG	0	0	593	1	593	0	163	nan	nan
genus	Bordetella	756	dndH	1	0.0016835	593	0.998316	594	0	162	-0.116511	0.00405572
genus	Bordetella	756	dndCD	1	0.0016835	593	0.998316	594	0	162	-0.116511	0.00405572
genus	Bordetella	756	dndBCDE	0	0	593	1	593	0	163	nan	nan
genus	Bordetella	756	dndFGH	0	0	593	1	593	0	163	nan	nan
genus	Brucella	192	dndB	0	0	123	1	123	0	69	nan	nan
genus	Brucella	192	dndC	0	0	123	1	123	0	69	nan	nan
genus	Brucella	192	dndD	0	0	123	1	123	0	69	nan	nan
genus	Brucella	192	dndE	0	0	123	1	123	0	69	nan	nan
genus	Brucella	192	dndF	0	0	123	1	123	0	69	nan	nan
genus	Brucella	192	dndG	0	0	123	1	123	0	69	nan	nan
genus	Brucella	192	dndH	2	0.016	123	0.984	125	0	67	-0.365799	3.03547e-05
genus	Brucella	192	dndCD	0	0	123	1	123	0	69	nan	nan
genus	Brucella	192	dndBCDE	0	0	123	1	123	0	69	nan	nan
genus	Brucella	192	dndFGH	0	0	123	1	123	0	69	nan	nan
genus	Burkholderia	335	dndB	11	0.040146	270	0.985401	274	7	61	-0.187214	0.000547448
genus	Burkholderia	335	dndC	39	0.141818	270	0.981818	275	34	60	0.0016079	0.976008
genus	Burkholderia	335	dndD	12	0.043956	270	0.989011	273	9	62	-0.137745	0.0107618
genus	Burkholderia	335	dndE	334	0.997015	270	0.80597	335	269	0	0.0822742	0.0791563
genus	Burkholderia	335	dndF	0	0	270	1	270	0	65	nan	nan
genus	Burkholderia	335	dndG	0	0	270	1	270	0	65	nan	nan
genus	Burkholderia	335	dndH	42	0.150538	270	0.967742	279	33	56	-0.129403	0.0156256
genus	Burkholderia	335	dndCD	6	0.021978	270	0.989011	273	3	62	-0.157214	0.00378672
genus	Burkholderia	335	dndBCDE	3	0.0110701	270	0.99631	271	2	64	-0.104514	0.0554631
genus	Burkholderia	335	dndFGH	0	0	270	1	270	0	65	nan	nan
genus	Campylobacter	358	dndB	0	0	232	1	232	0	126	nan	nan
genus	Campylobacter	358	dndC	1	0.00431034	232	1	232	1	126	-0.0540237	0.382272
genus	Campylobacter	358	dndD	191	0.658621	232	0.8	290	133	68	-0.0572071	0.263128
genus	Campylobacter	358	dndE	0	0	232	1	232	0	126	nan	nan
genus	Campylobacter	358	dndF	0	0	232	1	232	0	126	nan	nan
genus	Campylobacter	358	dndG	0	0	232	1	232	0	126	nan	nan
genus	Campylobacter	358	dndH	287	0.867069	232	0.700906	331	188	27	-0.177071	0.000439336
genus	Campylobacter	358	dndCD	1	0.00431034	232	1	232	1	126	-0.0540237	0.382272
genus	Campylobacter	358	dndBCDE	0	0	232	1	232	0	126	nan	nan
genus	Campylobacter	358	dndFGH	0	0	232	1	232	0	126	nan	nan
genus	Citrobacter	219	dndB	28	0.148936	183	0.973404	188	23	31	-0.00489726	0.936754
genus	Citrobacter	219	dndC	83	0.425641	183	0.938462	195	71	24	0.109052	0.0705656
genus	Citrobacter	219	dndD	100	0.510204	183	0.933673	196	87	23	0.0110295	0.853976
genus	Citrobacter	219	dndE	16	0.0860215	183	0.983871	186	13	33	-0.163514	0.00960918
genus	Citrobacter	219	dndF	4	0.0216216	183	0.989189	185	2	34	-0.119224	0.059814
genus	Citrobacter	219	dndG	3	0.0163043	183	0.994565	184	2	35	-0.0751966	0.236695
genus	Citrobacter	219	dndH	5	0.027027	183	0.989189	185	3	34	-0.130155	0.0399041
genus	Citrobacter	219	dndCD	9	0.0483871	183	0.983871	186	6	33	-0.20862	0.000953386
genus	Citrobacter	219	dndBCDE	9	0.0483871	183	0.983871	186	6	33	-0.20862	0.000953386
genus	Citrobacter	219	dndFGH	3	0.0163043	183	0.994565	184	2	35	-0.0751966	0.236695
genus	Clostridium	154	dndB	11	0.0723684	151	0.993421	152	10	2	-0.0999848	0.161042
genus	Clostridium	154	dndC	11	0.0723684	151	0.993421	152	10	2	-0.102892	0.15042
genus	Clostridium	154	dndD	147	0.954545	151	0.980519	154	144	0	0.113059	0.0742074
genus	Clostridium	154	dndE	49	0.322368	151	0.993421	152	48	2	-0.0438617	0.528405
genus	Clostridium	154	dndF	11	0.0723684	151	0.993421	152	10	2	-0.0855709	0.23171
genus	Clostridium	154	dndG	11	0.0723684	151	0.993421	152	10	2	-0.0855709	0.23171
genus	Clostridium	154	dndH	105	0.686275	151	0.986928	153	103	1	0.0221468	0.748947
genus	Clostridium	154	dndCD	11	0.0723684	151	0.993421	152	10	2	-0.102892	0.15042
genus	Clostridium	154	dndBCDE	11	0.0723684	151	0.993421	152	10	2	-0.102892	0.15042
genus	Clostridium	154	dndFGH	10	0.0657895	151	0.993421	152	9	2	-0.0897011	0.209954
genus	Corynebacterium	286	dndB	0	0	117	1	117	0	169	nan	nan
genus	Corynebacterium	286	dndC	0	0	117	1	117	0	169	nan	nan
genus	Corynebacterium	286	dndD	18	0.15	117	0.975	120	15	166	-0.10797	0.211594
genus	Corynebacterium	286	dndE	0	0	117	1	117	0	169	nan	nan
genus	Corynebacterium	286	dndF	0	0	117	1	117	0	169	nan	nan
genus	Corynebacterium	286	dndG	0	0	117	1	117	0	169	nan	nan
genus	Corynebacterium	286	dndH	2	0.0169492	117	0.991525	118	1	168	-0.0772274	0.377889
genus	Corynebacterium	286	dndCD	0	0	117	1	117	0	169	nan	nan
genus	Corynebacterium	286	dndBCDE	0	0	117	1	117	0	169	nan	nan
genus	Corynebacterium	286	dndFGH	0	0	117	1	117	0	169	nan	nan
genus	Enterobacter	225	dndB	24	0.130435	179	0.972826	184	19	41	-0.102059	0.108533
genus	Enterobacter	225	dndC	58	0.305263	179	0.942105	190	47	35	-0.0688765	0.264902
genus	Enterobacter	225	dndD	29	0.157609	179	0.972826	184	24	41	-0.0815117	0.199906
genus	Enterobacter	225	dndE	146	0.708738	179	0.868932	206	119	19	-0.0912802	0.122875
genus	Enterobacter	225	dndF	6	0.0331492	179	0.98895	181	4	44	-0.166107	0.0100612
genus	Enterobacter	225	dndG	6	0.0331492	179	0.98895	181	4	44	-0.166107	0.0100612
genus	Enterobacter	225	dndH	8	0.0441989	179	0.98895	181	6	44	-0.190778	0.00304577
genus	Enterobacter	225	dndCD	12	0.0659341	179	0.983516	182	9	43	-0.198182	0.00206365
genus	Enterobacter	225	dndBCDE	8	0.0441989	179	0.98895	181	6	44	-0.183834	0.00439414
genus	Enterobacter	225	dndFGH	6	0.0331492	179	0.98895	181	4	44	-0.166107	0.0100612
genus	Enterococcus	276	dndB	2	0.00749064	267	1	267	2	9	-0.0372709	0.500368
genus	Enterococcus	276	dndC	0	0	267	1	267	0	9	nan	nan
genus	Enterococcus	276	dndD	272	0.989091	267	0.970909	275	264	1	0.240018	4.77485e-06
genus	Enterococcus	276	dndE	203	0.740876	267	0.974453	274	196	2	-0.207837	2.8684e-05
genus	Enterococcus	276	dndF	0	0	267	1	267	0	9	nan	nan
genus	Enterococcus	276	dndG	0	0	267	1	267	0	9	nan	nan
genus	Enterococcus	276	dndH	36	0.134328	267	0.996269	268	35	8	0.0418753	0.446172
genus	Enterococcus	276	dndCD	0	0	267	1	267	0	9	nan	nan
genus	Enterococcus	276	dndBCDE	0	0	267	1	267	0	9	nan	nan
genus	Enterococcus	276	dndFGH	0	0	267	1	267	0	9	nan	nan
genus	Escherichia	1588	dndB	125	0.102124	1187	0.969771	1224	88	364	-0.206375	1.20969e-17
genus	Escherichia	1588	dndC	132	0.108374	1187	0.974548	1218	101	370	-0.172115	1.17597e-12
genus	Escherichia	1588	dndD	722	0.529714	1187	0.870873	1363	546	225	-0.00288958	0.898473
genus	Escherichia	1588	dndE	41	0.0341667	1187	0.989167	1200	28	388	-0.152545	4.76629e-10
genus	Escherichia	1588	dndF	47	0.0391341	1187	0.988343	1201	33	387	-0.150965	7.04798e-10
genus	Escherichia	1588	dndG	45	0.0374688	1187	0.988343	1201	31	387	-0.1543	2.90504e-10
genus	Escherichia	1588	dndH	52	0.0432973	1187	0.988343	1201	38	387	-0.156314	1.70208e-10
genus	Escherichia	1588	dndCD	44	0.0366667	1187	0.989167	1200	31	388	-0.152536	4.77711e-10
genus	Escherichia	1588	dndBCDE	41	0.0341667	1187	0.989167	1200	28	388	-0.152545	4.76629e-10
genus	Escherichia	1588	dndFGH	41	0.0341667	1187	0.989167	1200	28	388	-0.152545	4.76629e-10
genus	Helicobacter	282	dndB	0	0	70	1	70	0	212	nan	nan
genus	Helicobacter	282	dndC	11	0.150685	70	0.958904	73	8	209	0.0569444	0.612795
genus	Helicobacter	282	dndD	145	0.828571	70	0.4	175	40	107	-0.28183	5.67667e-05
genus	Helicobacter	282	dndE	0	0	70	1	70	0	212	nan	nan
genus	Helicobacter	282	dndF	0	0	70	1	70	0	212	nan	nan
genus	Helicobacter	282	dndG	0	0	70	1	70	0	212	nan	nan
genus	Helicobacter	282	dndH	96	0.635762	70	0.463576	151	15	131	-0.712896	7.64479e-21
genus	Helicobacter	282	dndCD	11	0.150685	70	0.958904	73	8	209	0.0699625	0.540036
genus	Helicobacter	282	dndBCDE	0	0	70	1	70	0	212	nan	nan
genus	Helicobacter	282	dndFGH	0	0	70	1	70	0	212	nan	nan
genus	Klebsiella	880	dndB	152	0.368039	317	0.767554	413	56	467	-0.43909	1.23321e-26
genus	Klebsiella	880	dndC	85	0.23416	317	0.873278	363	39	517	-0.363245	8.25338e-16
genus	Klebsiella	880	dndD	795	0.957831	317	0.381928	830	282	50	-0.0624142	0.047265
genus	Klebsiella	880	dndE	102	0.272727	317	0.847594	374	45	506	-0.325804	2.78633e-14
genus	Klebsiella	880	dndF	12	0.0368098	317	0.972393	326	3	554	-0.232034	1.47326e-06
genus	Klebsiella	880	dndG	11	0.0338462	317	0.975385	325	3	555	-0.21818	6.21172e-06
genus	Klebsiella	880	dndH	13	0.0398773	317	0.972393	326	4	554	-0.204418	2.2176e-05
genus	Klebsiella	880	dndCD	17	0.0518293	317	0.966463	328	6	552	-0.272163	1.44481e-08
genus	Klebsiella	880	dndBCDE	12	0.0368098	317	0.972393	326	3	554	-0.232034	1.47326e-06
genus	Klebsiella	880	dndFGH	11	0.0338462	317	0.975385	325	3	555	-0.21818	6.21172e-06
genus	Lactobacillus	127	dndB	0	0	70	1	70	0	57	nan	nan
genus	Lactobacillus	127	dndC	0	0	70	1	70	0	57	nan	nan
genus	Lactobacillus	127	dndD	64	0.680851	70	0.744681	94	40	33	-0.310811	0.000987604
genus	Lactobacillus	127	dndE	0	0	70	1	70	0	57	nan	nan
genus	Lactobacillus	127	dndF	0	0	70	1	70	0	57	nan	nan
genus	Lactobacillus	127	dndG	0	0	70	1	70	0	57	nan	nan
genus	Lactobacillus	127	dndH	31	0.397436	70	0.897436	78	23	49	-0.247055	0.0179028
genus	Lactobacillus	127	dndCD	0	0	70	1	70	0	57	nan	nan
genus	Lactobacillus	127	dndBCDE	0	0	70	1	70	0	57	nan	nan
genus	Lactobacillus	127	dndFGH	0	0	70	1	70	0	57	nan	nan
genus	Legionella	128	dndD	31	0.775	14	0.35	40	5	88	-0.602811	9.21055e-05
genus	Listeria	299	dndB	0	0	183	1	183	0	116	nan	nan
genus	Listeria	299	dndC	0	0	183	1	183	0	116	nan	nan
genus	Listeria	299	dndD	37	0.192708	183	0.953125	192	28	107	0.0111264	0.864748
genus	Listeria	299	dndE	291	0.983108	183	0.618243	296	178	3	-0.110457	0.0357227
genus	Listeria	299	dndF	0	0	183	1	183	0	116	nan	nan
genus	Listeria	299	dndG	0	0	183	1	183	0	116	nan	nan
genus	Listeria	299	dndH	228	0.829091	183	0.665455	275	136	24	-0.120307	0.0262867
genus	Listeria	299	dndCD	0	0	183	1	183	0	116	nan	nan
genus	Listeria	299	dndBCDE	0	0	183	1	183	0	116	nan	nan
genus	Listeria	299	dndFGH	0	0	183	1	183	0	116	nan	nan
genus	Mycobacterium	529	dndB	4	0.114286	33	0.942857	35	2	494	-0.426902	0.00804118
genus	Mycobacterium	529	dndC	2	0.0588235	33	0.970588	34	1	495	-0.31711	0.0540506
genus	Mycobacterium	529	dndD	2	0.0588235	33	0.970588	34	1	495	-0.308106	0.0593856
genus	Mycobacterium	529	dndE	30	0.588235	33	0.647059	51	12	478	-0.368982	0.00316689
genus	Mycobacterium	529	dndF	0	0	33	1	33	0	496	nan	nan
genus	Mycobacterium	529	dndG	0	0	33	1	33	0	496	nan	nan
genus	Mycobacterium	529	dndH	17	0.386364	33	0.75	44	6	485	-0.393588	0.00467825
genus	Mycobacterium	529	dndCD	2	0.0588235	33	0.970588	34	1	495	-0.31711	0.0540506
genus	Mycobacterium	529	dndBCDE	2	0.0588235	33	0.970588	34	1	495	-0.31711	0.0540506
genus	Mycobacterium	529	dndFGH	0	0	33	1	33	0	496	nan	nan
genus	Mycoplasma	310	dndB	0	0	69	1	69	0	241	nan	nan
genus	Mycoplasma	310	dndC	1	0.0142857	69	0.985714	70	0	240	-0.255983	0.0302994
genus	Mycoplasma	310	dndD	122	0.877698	69	0.496403	139	52	171	0.0377592	0.594414
genus	Mycoplasma	310	dndE	0	0	69	1	69	0	241	nan	nan
genus	Mycoplasma	310	dndF	0	0	69	1	69	0	241	nan	nan
genus	Mycoplasma	310	dndG	0	0	69	1	69	0	241	nan	nan
genus	Mycoplasma	310	dndH	0	0	69	1	69	0	241	nan	nan
genus	Mycoplasma	310	dndCD	0	0	69	1	69	0	241	nan	nan
genus	Mycoplasma	310	dndBCDE	0	0	69	1	69	0	241	nan	nan
genus	Mycoplasma	310	dndFGH	0	0	69	1	69	0	241	nan	nan
genus	Neisseria	234	dndB	0	0	219	1	219	0	15	nan	nan
genus	Neisseria	234	dndC	12	0.0545455	219	0.995455	220	11	14	0.0202223	0.744716
genus	Neisseria	234	dndD	15	0.0681818	219	0.995455	220	14	14	-0.0348651	0.572457
genus	Neisseria	234	dndE	0	0	219	1	219	0	15	nan	nan
genus	Neisseria	234	dndF	0	0	219	1	219	0	15	nan	nan
genus	Neisseria	234	dndG	0	0	219	1	219	0	15	nan	nan
genus	Neisseria	234	dndH	217	0.93133	219	0.939914	233	203	1	0.0148765	0.802467
genus	Neisseria	234	dndCD	11	0.05	219	0.995455	220	10	14	-0.00633711	0.918726
genus	Neisseria	234	dndBCDE	0	0	219	1	219	0	15	nan	nan
genus	Neisseria	234	dndFGH	0	0	219	1	219	0	15	nan	nan
genus	Paenibacillus	106	dndB	35	0.538462	49	0.753846	65	19	41	-0.29856	0.00351575
genus	Paenibacillus	106	dndC	7	0.132075	49	0.924528	53	3	53	-0.339431	0.00558698
genus	Paenibacillus	106	dndD	77	0.855556	49	0.544444	90	36	16	-0.39633	1.93947e-05
genus	Paenibacillus	106	dndE	70	0.823529	49	0.576471	85	34	21	-0.270616	0.00225942
genus	Paenibacillus	106	dndF	9	0.163636	49	0.890909	55	3	51	-0.438744	0.000254407
genus	Paenibacillus	106	dndG	2	0.0392157	49	0.960784	51	0	55	-0.304492	0.0151577
genus	Paenibacillus	106	dndH	11	0.2	49	0.890909	55	5	51	-0.20718	0.0816394
genus	Paenibacillus	106	dndCD	2	0.0392157	49	0.960784	51	0	55	-0.304492	0.0151577
genus	Paenibacillus	106	dndBCDE	2	0.0392157	49	0.960784	51	0	55	-0.304492	0.0151577
genus	Paenibacillus	106	dndFGH	2	0.0392157	49	0.960784	51	0	55	-0.304492	0.0151577
genus	Pseudomonas	870	dndB	34	0.0592334	568	0.989547	574	28	296	-0.0717291	0.0514985
genus	Pseudomonas	870	dndC	99	0.168081	568	0.964346	589	78	281	-0.0214747	0.550512
genus	Pseudomonas	870	dndD	77	0.129848	568	0.957841	593	52	277	-0.184963	2.54342e-07
genus	Pseudomonas	870	dndE	230	0.353846	568	0.873846	650	148	220	-0.317168	7.73058e-22
genus	Pseudomonas	870	dndF	1	0.00176056	568	1	568	1	302	0.0522346	0.159008
genus	Pseudomonas	870	dndG	1	0.00176056	568	1	568	1	302	0.0522346	0.159008
genus	Pseudomonas	870	dndH	328	0.468571	568	0.811429	700	196	170	-0.377814	2.84342e-30
genus	Pseudomonas	870	dndCD	21	0.0366492	568	0.991274	573	16	297	-0.112161	0.00235366
genus	Pseudomonas	870	dndBCDE	7	0.0122592	568	0.994746	571	4	299	-0.0457214	0.216068
genus	Pseudomonas	870	dndFGH	1	0.00176056	568	1	568	1	302	0.0522346	0.159008
genus	Salmonella	1090	dndB	173	0.32397	485	0.90824	534	124	556	-0.0265681	0.506075
genus	Salmonella	1090	dndC	160	0.291439	485	0.883424	549	96	541	-0.269433	6.46933e-12
genus	Salmonella	1090	dndD	91	0.176015	485	0.938104	517	59	573	-0.10846	0.00849845
genus	Salmonella	1090	dndE	76	0.145315	485	0.927342	523	38	567	-0.32498	1.90166e-15
genus	Salmonella	1090	dndF	24	0.0480962	485	0.971944	499	10	591	-0.255147	1.93988e-09
genus	Salmonella	1090	dndG	24	0.0480962	485	0.971944	499	10	591	-0.255147	1.93988e-09
genus	Salmonella	1090	dndH	30	0.0596421	485	0.964215	503	12	587	-0.282634	2.04566e-11
genus	Salmonella	1090	dndCD	42	0.0826772	485	0.954724	508	19	582	-0.275905	4.71652e-11
genus	Salmonella	1090	dndBCDE	39	0.0769231	485	0.956607	507	17	583	-0.280052	2.57969e-11
genus	Salmonella	1090	dndFGH	24	0.0480962	485	0.971944	499	10	591	-0.255147	1.93988e-09
genus	Serratia	131	dndB	7	0.057377	122	1	122	7	9	-0.0148587	0.852868
genus	Serratia	131	dndC	5	0.0409836	122	1	122	5	9	-0.0514246	0.522412
genus	Serratia	131	dndD	9	0.0737705	122	1	122	9	9	-0.0164854	0.837533
genus	Serratia	131	dndE	22	0.180328	122	1	122	22	9	0.0663884	0.407128
genus	Serratia	131	dndF	5	0.0409836	122	1	122	5	9	-0.0514246	0.522412
genus	Serratia	131	dndG	5	0.0409836	122	1	122	5	9	-0.0514246	0.522412
genus	Serratia	131	dndH	8	0.0655738	122	1	122	8	9	-0.0836461	0.298149
genus	Serratia	131	dndCD	5	0.0409836	122	1	122	5	9	-0.0514246	0.522412
genus	Serratia	131	dndBCDE	5	0.0409836	122	1	122	5	9	-0.0514246	0.522412
genus	Serratia	131	dndFGH	5	0.0409836	122	1	122	5	9	-0.0514246	0.522412
genus	Staphylococcus	875	dndB	0	0	344	1	344	0	531	nan	nan
genus	Staphylococcus	875	dndC	0	0	344	1	344	0	531	nan	nan
genus	Staphylococcus	875	dndD	873	0.998856	344	0.393593	874	343	1	0.0822271	0.00521526
genus	Staphylococcus	875	dndE	0	0	344	1	344	0	531	nan	nan
genus	Staphylococcus	875	dndF	9	0.0257143	344	0.982857	350	3	525	-0.219731	4.045e-06
genus	Staphylococcus	875	dndG	8	0.0229226	344	0.985673	349	3	526	-0.204489	1.86156e-05
genus	Staphylococcus	875	dndH	745	0.93947	344	0.433796	793	296	82	-0.170472	1.70861e-07
genus	Staphylococcus	875	dndCD	0	0	344	1	344	0	531	nan	nan
genus	Staphylococcus	875	dndBCDE	0	0	344	1	344	0	531	nan	nan
genus	Staphylococcus	875	dndFGH	0	0	344	1	344	0	531	nan	nan
genus	Streptococcus	828	dndB	2	0.0108696	182	0.98913	184	0	644	-0.171319	0.0110337
genus	Streptococcus	828	dndC	0	0	182	1	182	0	646	nan	nan
genus	Streptococcus	828	dndD	260	0.682415	182	0.47769	381	61	447	-0.533112	8.37536e-31
genus	Streptococcus	828	dndE	9	0.0471204	182	0.95288	191	0	637	-0.346081	1.39101e-07
genus	Streptococcus	828	dndF	0	0	182	1	182	0	646	nan	nan
genus	Streptococcus	828	dndG	0	0	182	1	182	0	646	nan	nan
genus	Streptococcus	828	dndH	486	0.886861	182	0.332117	548	120	280	-0.262022	2.00708e-11
genus	Streptococcus	828	dndCD	0	0	182	1	182	0	646	nan	nan
genus	Streptococcus	828	dndBCDE	0	0	182	1	182	0	646	nan	nan
genus	Streptococcus	828	dndFGH	0	0	182	1	182	0	646	nan	nan
genus	Streptomyces	281	dndB	34	0.395349	59	0.686047	86	7	195	-0.697399	8.73559e-12
genus	Streptomyces	281	dndC	10	0.149254	59	0.880597	67	2	214	-0.639823	7.25902e-08
genus	Streptomyces	281	dndD	80	0.625	59	0.460938	128	11	153	-0.759872	3.31779e-19
genus	Streptomyces	281	dndE	147	0.849711	59	0.34104	173	33	108	-0.314281	3.02197e-06
genus	Streptomyces	281	dndF	0	0	59	1	59	0	222	nan	nan
genus	Streptomyces	281	dndG	0	0	59	1	59	0	222	nan	nan
genus	Streptomyces	281	dndH	21	0.276316	59	0.776316	76	4	205	-0.626021	1.11142e-08
genus	Streptomyces	281	dndCD	9	0.136364	59	0.893939	66	2	215	-0.612573	3.24758e-07
genus	Streptomyces	281	dndBCDE	9	0.136364	59	0.893939	66	2	215	-0.612573	3.24758e-07
genus	Streptomyces	281	dndFGH	0	0	59	1	59	0	222	nan	nan
genus	Vibrio	355	dndB	60	0.264317	204	0.898678	227	37	128	-0.284802	1.77114e-06
genus	Vibrio	355	dndC	38	0.173516	204	0.931507	219	23	136	-0.248005	5.49312e-05
genus	Vibrio	355	dndD	126	0.490272	204	0.793774	257	73	98	-0.345834	2.33823e-10
genus	Vibrio	355	dndE	108	0.444444	204	0.839506	243	69	112	-0.318673	1.0249e-08
genus	Vibrio	355	dndF	30	0.136986	204	0.931507	219	15	136	-0.319378	2.68451e-07
genus	Vibrio	355	dndG	27	0.124424	204	0.940092	217	14	138	-0.305748	9.81752e-07
genus	Vibrio	355	dndH	41	0.18552	204	0.923077	221	24	134	-0.306744	6.34109e-07
genus	Vibrio	355	dndCD	27	0.123853	204	0.93578	218	13	137	-0.343173	3.81911e-08
genus	Vibrio	355	dndBCDE	27	0.123853	204	0.93578	218	13	137	-0.343173	3.81911e-08
genus	Vibrio	355	dndFGH	26	0.119816	204	0.940092	217	13	138	-0.330765	1.26313e-07
genus	Xanthomonas	273	dndB	7	0.0526316	128	0.962406	133	2	140	-0.270492	0.00107356
genus	Xanthomonas	273	dndC	15	0.111111	128	0.948148	135	8	138	-0.340259	3.20238e-05
genus	Xanthomonas	273	dndD	36	0.241611	128	0.85906	149	15	124	-0.438107	7.96774e-09
genus	Xanthomonas	273	dndE	262	0.977612	128	0.477612	268	122	5	-0.100128	0.0751604
genus	Xanthomonas	273	dndF	0	0	128	1	128	0	145	nan	nan
genus	Xanthomonas	273	dndG	0	0	128	1	128	0	145	nan	nan
genus	Xanthomonas	273	dndH	2	0.0155039	128	0.992248	129	1	144	-0.163736	0.0531728
genus	Xanthomonas	273	dndCD	9	0.0666667	128	0.948148	135	2	138	-0.338083	3.59648e-05
genus	Xanthomonas	273	dndBCDE	1	0.0078125	128	1	128	1	145	0.164592	0.0534611
genus	Xanthomonas	273	dndFGH	0	0	128	1	128	0	145	nan	nan
genus	Yersinia	139	dndB	3	0.0215827	139	1	139	3	0	0.0568106	0.450432
genus	Yersinia	139	dndC	3	0.0215827	139	1	139	3	0	0.0568106	0.450432
genus	Yersinia	139	dndD	52	0.374101	139	1	139	52	0	-0.14602	0.0524057
genus	Yersinia	139	dndE	42	0.302158	139	1	139	42	0	0.305282	3.59576e-05
genus	Yersinia	139	dndF	3	0.0215827	139	1	139	3	0	0.0568106	0.450432
genus	Yersinia	139	dndG	3	0.0215827	139	1	139	3	0	0.0568106	0.450432
genus	Yersinia	139	dndH	3	0.0215827	139	1	139	3	0	0.0568106	0.450432
genus	Yersinia	139	dndCD	3	0.0215827	139	1	139	3	0	0.0568106	0.450432
genus	Yersinia	139	dndBCDE	3	0.0215827	139	1	139	3	0	0.0568106	0.450432
genus	Yersinia	139	dndFGH	3	0.0215827	139	1	139	3	0	0.0568106	0.450432

## Sheet: Fig .4d-e
	pSW2Dnd			avg	sd	pSW2DndΔE			avg	sd
fpsA	3.61817	5.13213	4.1772	4.30917	0.765561	0.922202	1.08436	0.993437	1	0.0812784
fpsB	4.45085	3.68143	5.38107	4.50445	0.851085	0.997802	0.858731	1.15939	1.00531	0.150472
	pSW2Dnd			avg	sd	pSW2DndΔE			avg	sd
RF DNA	17.1571	22.0591	19.1467	19.4543	2.46547	11.5666	17.0201	13.5058	14.0308	2.76443
ssDNA	4.52186	7.50341	5.66359	5.89629	1.50434	0.870529	-0.928083	0.247841	0.0634289	0.913377

## Sheet: Fig. 5a-d
	pSW2Dnd-IG			avg	sd	pSW2DndΔE-IG			avg	sd
fpsA	0.918167	1.13213	1.7772	1.27583	0.447181	0.822202	1.18436	1.39344	1.13333	0.289016
fpsB	1.45084	0.68143	1.38107	1.17111	0.425511	0.997802	1.35873	1.15939	1.17198	0.180794
	pSW2Dnd-IG			avg	sd	pSW2DndΔE-IG			avg	sd
RF DNA	7.15708	12.0591	11.1467	10.121	2.60704	11.5666	12.0201	10.5058	11.3642	0.777178
ssDNA	0.521855	-0.503408	1.66359	0.56068	1.08402	0.870529	-0.928083	0.247841	0.0634289	0.913377
	pSW2DndΔR			avg	sd	pSW2DndΔEΔR			avg	sd
fpsA	6.61817	5.13213	4.1772	5.30917	1.23008	5.9222	4.08436	3.99344	4.66667	1.08828
fpsB	5.45085	3.68143	5.38107	4.83778	1.00204	3.9978	5.85873	4.15939	4.67198	1.03093
	pSW2DndΔR			avg	sd	pSW2DndΔEΔR			avg	sd
RF DNA	7.15708	5.05914	8.14673	6.78765	1.5766	3.35954	5.56651	4.04732	4.32446	1.12929
ssDNA	44.5219	27.5034	35.6636	35.8963	8.51161	17.8705	18.9281	25.2478	20.6821	3.9892

## Sheet: Fig. 5f
Normal DNA
0.449nM		0.899nM		1.798nM		3.596nM		7.19nM		7.19nM		14.358nM		28.77nM		57.54 nM		3.596nM fitted curve		7.19nM fitted curve		14.358nM fitted curve		28.77nM fitted curve		57.54nM fitted curve
X（time/s）	Y（Relative response/RU）	X	Y	X	Y	X	Y	X	Y	X	Y	X	Y	X	Y	X	Y	X	Y
Run 1; Ch 4; Cy 7; RefSub; FpsR; conc=0.449_X	Run 1; Ch 4; Cy 7; RefSub; FpsR; conc=0.449_Y	Run 1; Ch 4; Cy 8; RefSub; FpsR; conc=0.899_X	Run 1; Ch 4; Cy 8; RefSub; FpsR; conc=0.899_Y	Run 1; Ch 4; Cy 9; RefSub; FpsR; conc=1.798_X	Run 1; Ch 4; Cy 9; RefSub; FpsR; conc=1.798_Y	Run 1; Ch 4; Cy 10; RefSub; FpsR; conc=3.596_X	Run 1; Ch 4; Cy 10; RefSub; FpsR; conc=3.596_Y	Run 1; Ch 4; Cy 11; RefSub; FpsR; conc=7.19_X	Run 1; Ch 4; Cy 11; RefSub; FpsR; conc=7.19_Y	Run 1; Ch 4; Cy 12; RefSub; FpsR; conc=7.19_X	Run 1; Ch 4; Cy 12; RefSub; FpsR; conc=7.19_Y	Run 1; Ch 4; Cy 13; RefSub; FpsR; conc=14.385_X	Run 1; Ch 4; Cy 13; RefSub; FpsR; conc=14.385_Y	Run 1; Ch 4; Cy 14; RefSub; FpsR; conc=28.77_X	Run 1; Ch 4; Cy 14; RefSub; FpsR; conc=28.77_Y	Run 1; Ch 4; Cy 15; RefSub; FpsR; conc=57.54_X	Run 1; Ch 4; Cy 15; RefSub; FpsR; conc=57.54_Y	Run 1; Ch 4; Cy 10; RefSub; FpsR; conc=3.596 fitted curve_X	Run 1; Ch 4; Cy 10; RefSub; FpsR; conc=3.596 fitted curve_Y	Run 1; Ch 4; Cy 11; RefSub; FpsR; conc=7.19 fitted curve_X	Run 1; Ch 4; Cy 11; RefSub; FpsR; conc=7.19 fitted curve_Y	Run 1; Ch 4; Cy 13; RefSub; FpsR; conc=14.385 fitted curve_X	Run 1; Ch 4; Cy 13; RefSub; FpsR; conc=14.385 fitted curve_Y	Run 1; Ch 4; Cy 14; RefSub; FpsR; conc=28.77 fitted curve_X	Run 1; Ch 4; Cy 14; RefSub; FpsR; conc=28.77 fitted curve_Y	Run 1; Ch 4; Cy 15; RefSub; FpsR; conc=57.54 fitted curve_X	Run 1; Ch 4; Cy 15; RefSub; FpsR; conc=57.54 fitted curve_Y
-37.5	0.1471	-37.5	0.1475	-37.5	0.0366	-37.5	0.0313	-37.5	0.1589	-37.5	0.1234	-37.5	-0.0136	-37.5	0.1265	-37.5	0.2044	-37.5	0	-37.5	0	-37.5	0	-37.5	0	-37.5	0
-37.4	0.1494	-37.4	0.113801	-37.4	0.00550137	-37.4	0.0208014	-37.4	0.1384	-37.4	0.0822997	-37.4	-0.0171986	-37.4	0.0756014	-37.4	0.1585	-37.45	0	-37.45	0	-37.45	0	-37.45	0	-37.45	0
-37.3	0.12225	-37.3	0.0707501	-37.3	-0.0104488	-37.3	0.00315125	-37.3	0.0950501	-37.3	0.0472501	-37.3	-0.0269499	-37.3	0.0260501	-37.3	0.11085	-37.4	0	-37.4	0	-37.4	0	-37.4	0	-37.4	0
-37.2	0.1198	-37.2	0.0637005	-37.2	-0.0109995	-37.2	-0.00279952	-37.2	0.0751005	-37.2	0.0554005	-37.2	-0.0134995	-37.2	0.0218005	-37.2	0.1017	-37.35	0	-37.35	0	-37.35	0	-37.35	0	-37.35	0
-37.1	0.11775	-37.1	0.05725	-37.1	-0.0122498	-37.1	0.0107502	-37.1	0.07645	-37.1	0.03675	-37.1	0.0091502	-37.1	0.0053502	-37.1	0.08645	-37.3	0	-37.3	0	-37.3	0	-37.3	0	-37.3	0
-37	0.11765	-37	0.0449501	-37	-0.0149499	-37	0.0248501	-37	0.0572501	-37	0.0239501	-37	0.0167501	-37	0.00575005	-37	0.0856501	-37.25	0	-37.25	0	-37.25	0	-37.25	0	-37.25	0
-36.9	0.11845	-36.9	0.0547502	-36.9	-0.0209498	-36.9	0.0246502	-36.9	0.0441499	-36.9	0.0103499	-36.9	0.0272502	-36.9	0.00265016	-36.9	0.0751499	-37.2	0	-37.2	0	-37.2	0	-37.2	0	-37.2	0
-36.8	0.117	-36.8	0.0589	-36.8	-0.00879984	-36.8	0.0379002	-36.8	0.0361	-36.8	0.000300041	-36.8	0.0426	-36.8	0.0194	-36.8	0.0794	-37.15	0	-37.15	0	-37.15	0	-37.15	0	-37.15	0
-36.7	0.12205	-36.7	0.0625501	-36.7	-0.000749867	-36.7	0.0420501	-36.7	0.0297501	-36.7	-0.00904987	-36.7	0.0534501	-36.7	0.0227501	-36.7	0.10105	-37.1	0	-37.1	0	-37.1	0	-37.1	0	-37.1	0
-36.6	0.1355	-36.6	0.0574	-36.6	-0.00339978	-36.6	0.0434002	-36.6	0.0257	-36.6	-0.00220002	-36.6	0.0528002	-36.6	0.0276002	-36.6	0.0945	-37.05	0	-37.05	0	-37.05	0	-37.05	0	-37.05	0
-36.5	0.14725	-36.5	0.06135	-36.5	-0.00395004	-36.5	0.04185	-36.5	0.02585	-36.5	0.01135	-36.5	0.05425	-36.5	0.03315	-36.5	0.09055	-37	0	-37	0	-37	0	-37	0	-37	0
-36.4	0.15225	-36.4	0.0634502	-36.4	-0.00664982	-36.4	0.0410502	-36.4	0.0172498	-36.4	0.0110498	-36.4	0.0555502	-36.4	0.0316502	-36.4	0.0933498	-36.95	0	-36.95	0	-36.95	0	-36.95	0	-36.95	0
-36.3	0.14955	-36.3	0.06315	-36.3	-0.00664972	-36.3	0.0314503	-36.3	0.00795004	-36.3	0.00605004	-36.3	0.04875	-36.3	0.02655	-36.3	0.10065	-36.9	0	-36.9	0	-36.9	0	-36.9	0	-36.9	0
-36.2	0.1461	-36.2	0.0641001	-36.2	-0.00219991	-36.2	0.0251001	-36.2	0.00170009	-36.2	0.00610009	-36.2	0.0493001	-36.2	0.0254001	-36.2	0.1007	-36.85	0	-36.85	0	-36.85	0	-36.85	0	-36.85	0
-36.1	0.1433	-36.1	0.0583999	-36.1	-0.00599986	-36.1	0.0208001	-36.1	0.0015999	-36.1	0.0046999	-36.1	0.0484001	-36.1	0.0187001	-36.1	0.0954999	-36.8	0	-36.8	0	-36.8	0	-36.8	0	-36.8	0
-36	0.14325	-36	0.05615	-36	-0.00334999	-36	0.02455	-36	0.00135001	-36	0.01055	-36	0.05485	-36	0.02175	-36	0.09965	-36.75	0	-36.75	0	-36.75	0	-36.75	0	-36.75	0
-35.9	0.14205	-35.9	0.0588502	-35.9	-0.00814982	-35.9	0.0248502	-35.9	-0.000750182	-35.9	0.00684982	-35.9	0.0575502	-35.9	0.0237502	-35.9	0.0970498	-36.7	0	-36.7	0	-36.7	0	-36.7	0	-36.7	0
-35.8	0.15115	-35.8	0.05395	-35.8	-0.0122498	-35.8	0.0228502	-35.8	0.00254996	-35.8	0.00774996	-35.8	0.06085	-35.8	0.02645	-35.8	0.09425	-36.65	0	-36.65	0	-36.65	0	-36.65	0	-36.65	0
-35.7	0.164	-35.7	0.0525001	-35.7	-0.00919991	-35.7	0.0190001	-35.7	0.00420009	-35.7	0.0130001	-35.7	0.0571001	-35.7	0.0252001	-35.7	0.0949997	-36.6	0	-36.6	0	-36.6	0	-36.6	0	-36.6	0
-35.6	0.16695	-35.6	0.0468497	-35.6	-0.0186498	-35.6	0.00965018	-35.6	-0.0079503	-35.6	0.0103497	-35.6	0.0533502	-35.6	0.0213502	-35.6	0.0942497	-36.55	0	-36.55	0	-36.55	0	-36.55	0	-36.55	0
-35.5	0.17805	-35.5	0.04185	-35.5	-0.02065	-35.5	0.00715003	-35.5	-0.01275	-35.5	0.00385003	-35.5	0.05135	-35.5	0.02045	-35.5	0.08865	-36.5	0	-36.5	0	-36.5	0	-36.5	0	-36.5	0
-35.4	0.1784	-35.4	0.0437001	-35.4	-0.0173999	-35.4	0.0137001	-35.4	-0.0122002	-35.4	-0.00680017	-35.4	0.0527001	-35.4	0.0245001	-35.4	0.0852998	-36.45	0	-36.45	0	-36.45	0	-36.45	0	-36.45	0
-35.3	0.17665	-35.3	0.04465	-35.3	-0.0209496	-35.3	0.0112504	-35.3	-0.02085	-35.3	-0.01365	-35.3	0.04535	-35.3	0.03315	-35.3	0.08195	-36.4	0	-36.4	0	-36.4	0	-36.4	0	-36.4	0
-35.2	0.1802	-35.2	0.0551	-35.2	-0.0155	-35.2	0.018	-35.2	-0.0205	-35.2	-0.0165	-35.2	0.0581	-35.2	0.0489	-35.2	0.0830999	-36.35	0	-36.35	0	-36.35	0	-36.35	0	-36.35	0
-35.1	0.17965	-35.1	0.0544498	-35.1	-0.0159498	-35.1	0.0255502	-35.1	-0.0324502	-35.1	-0.0209502	-35.1	0.0655502	-35.1	0.0540502	-35.1	0.0840498	-36.3	0	-36.3	0	-36.3	0	-36.3	0	-36.3	0
-35	0.1756	-35	0.0505	-35	-0.0173	-35	0.0309	-35	-0.0336	-35	-0.0198	-35	0.0709	-35	0.0505	-35	0.0935	-36.25	0	-36.25	0	-36.25	0	-36.25	0	-36.25	0
-34.9	0.176	-34.9	0.0527001	-34.9	-0.0187999	-34.9	0.0396001	-34.9	-0.0326002	-34.9	-0.0183002	-34.9	0.0726001	-34.9	0.0543001	-34.9	0.1036	-36.2	0	-36.2	0	-36.2	0	-36.2	0	-36.2	0
-34.8	0.17565	-34.8	0.05335	-34.8	-0.0186498	-34.8	0.0416502	-34.8	-0.03195	-34.8	-0.01875	-34.8	0.07255	-34.8	0.05855	-34.8	0.10415	-36.15	0	-36.15	0	-36.15	0	-36.15	0	-36.15	0
-34.7	0.1727	-34.7	0.0544	-34.7	-0.0121	-34.7	0.0406	-34.7	-0.0308	-34.7	-0.0154	-34.7	0.078	-34.7	0.0632	-34.7	0.1056	-36.1	0	-36.1	0	-36.1	0	-36.1	0	-36.1	0
-34.6	0.16705	-34.6	0.0540499	-34.6	-0.0157499	-34.6	0.0365501	-34.6	-0.0380501	-34.6	-0.0161501	-34.6	0.0749501	-34.6	0.0636501	-34.6	0.10015	-36.05	0	-36.05	0	-36.05	0	-36.05	0	-36.05	0
-34.5	0.15945	-34.5	0.05315	-34.5	-0.01445	-34.5	0.03415	-34.5	-0.04125	-34.5	-0.02225	-34.5	0.07245	-34.5	0.06495	-34.5	0.10195	-36	0	-36	0	-36	0	-36	0	-36	0
-34.4	0.1547	-34.4	0.0482001	-34.4	-0.0165999	-34.4	0.0309001	-34.4	-0.0435003	-34.4	-0.0264003	-34.4	0.0709001	-34.4	0.0632001	-34.4	0.1031	-35.95	0	-35.95	0	-35.95	0	-35.95	0	-35.95	0
-34.3	0.14375	-34.3	0.04155	-34.3	-0.0216496	-34.3	0.0234504	-34.3	-0.05275	-34.3	-0.02515	-34.3	0.06715	-34.3	0.05805	-34.3	0.09525	-35.9	0	-35.9	0	-35.9	0	-35.9	0	-35.9	0
-34.2	0.135	-34.2	0.0420002	-34.2	-0.0259998	-34.2	0.0225002	-34.2	-0.0554998	-34.2	-0.0242998	-34.2	0.0666002	-34.2	0.0486002	-34.2	0.0941999	-35.85	0	-35.85	0	-35.85	0	-35.85	0	-35.85	0
-34.1	0.1237	-34.1	0.0442999	-34.1	-0.0331999	-34.1	0.0203001	-34.1	-0.0541001	-34.1	-0.0238001	-34.1	0.0612001	-34.1	0.0480001	-34.1	0.0896999	-35.8	0	-35.8	0	-35.8	0	-35.8	0	-35.8	0
-34	0.1224	-34	0.0446	-34	-0.0367	-34	0.0171	-34	-0.0523	-34	-0.0152	-34	0.052	-34	0.0455	-34	0.0937	-35.75	0	-35.75	0	-35.75	0	-35.75	0	-35.75	0
-33.9	0.11795	-33.9	0.0462502	-33.9	-0.0340498	-33.9	0.0153502	-33.9	-0.04805	-33.9	-0.01045	-33.9	0.0502502	-33.9	0.0512502	-33.9	0.10175	-35.7	0	-35.7	0	-35.7	0	-35.7	0	-35.7	0
-33.8	0.1168	-33.8	0.0486	-33.8	-0.0309998	-33.8	0.0110002	-33.8	-0.0392	-33.8	-4.1e-09	-33.8	0.046	-33.8	0.0509	-33.8	0.1	-35.65	0	-35.65	0	-35.65	0	-35.65	0	-35.65	0
-33.7	0.12325	-33.7	0.05015	-33.7	-0.02375	-33.7	0.01065	-33.7	-0.03165	-33.7	0.01165	-33.7	0.05495	-33.7	0.05585	-33.7	0.0970499	-35.6	0	-35.6	0	-35.6	0	-35.6	0	-35.6	0
-33.6	0.1263	-33.6	0.0463	-33.6	-0.0175999	-33.6	0.00480007	-33.6	-0.035	-33.6	0.0163	-33.6	0.0550001	-33.6	0.0577001	-33.6	0.0962	-35.55	0	-35.55	0	-35.55	0	-35.55	0	-35.55	0
-33.5	0.1232	-33.5	0.0446	-33.5	-0.0188	-33.5	0.0026	-33.5	-0.0301	-33.5	0.0213	-33.5	0.0581	-33.5	0.0553	-33.5	0.0949	-35.5	0	-35.5	0	-35.5	0	-35.5	0	-35.5	0
-33.4	0.12805	-33.4	0.0398501	-33.4	-0.0200499	-33.4	0.00265011	-33.4	-0.0282501	-33.4	0.0228499	-33.4	0.0584501	-33.4	0.0627501	-33.4	0.0891499	-35.45	0	-35.45	0	-35.45	0	-35.45	0	-35.45	0
-33.3	0.1313	-33.3	0.0398	-33.3	-0.0224998	-33.3	0.00150017	-33.3	-0.0254	-33.3	0.0247	-33.3	0.0564	-33.3	0.0603	-33.3	0.0911	-35.4	0	-35.4	0	-35.4	0	-35.4	0	-35.4	0
-33.2	0.13355	-33.2	0.04125	-33.2	-0.02175	-33.2	0.00115001	-33.2	-0.02065	-33.2	0.02405	-33.2	0.05885	-33.2	0.06005	-33.2	0.0866499	-35.35	0	-35.35	0	-35.35	0	-35.35	0	-35.35	0
-33.1	0.13365	-33.1	0.0453499	-33.1	-0.01915	-33.1	0.00155	-33.1	-0.0145501	-33.1	0.0290499	-33.1	0.06015	-33.1	0.05885	-33.1	0.0894499	-35.3	0	-35.3	0	-35.3	0	-35.3	0	-35.3	0
-33	0.136	-33	0.0473	-33	-0.0154	-33	0.00450002	-33	-0.0118	-33	0.0319	-33	0.0609	-33	0.0606	-33	0.092	-35.25	0	-35.25	0	-35.25	0	-35.25	0	-35.25	0
-32.9	0.1372	-32.9	0.0464001	-32.9	-0.0156999	-32.9	0.00230007	-32.9	-0.0105001	-32.9	0.0341999	-32.9	0.0612001	-32.9	0.0601001	-32.9	0.0940999	-35.2	0	-35.2	0	-35.2	0	-35.2	0	-35.2	0
-32.8	0.1371	-32.8	0.0432	-32.8	-0.0152998	-32.8	0.00160018	-32.8	-0.0089	-32.8	0.0364	-32.8	0.0599	-32.8	0.0576	-32.8	0.0903	-35.15	0	-35.15	0	-35.15	0	-35.15	0	-35.15	0
-32.7	0.13965	-32.7	0.04845	-32.7	-0.01235	-32.7	0.00415002	-32.7	-0.00414998	-32.7	0.04305	-32.7	0.05875	-32.7	0.05975	-32.7	0.09485	-35.1	0	-35.1	0	-35.1	0	-35.1	0	-35.1	0
-32.6	0.142	-32.6	0.0466999	-32.6	-0.0141	-32.6	0.00550004	-32.6	-0.00110014	-32.6	0.0480999	-32.6	0.0615	-32.6	0.0609	-32.6	0.0984999	-35.05	0	-35.05	0	-35.05	0	-35.05	0	-35.05	0
-32.5	0.13915	-32.5	0.03975	-32.5	-0.01995	-32.5	-5.00277e-05	-32.5	-0.00345003	-32.5	0.04625	-32.5	0.05985	-32.5	0.05715	-32.5	0.10045	-35	0	-35	0	-35	0	-35	0	-35	0
-32.4	0.1331	-32.4	0.0379001	-32.4	-0.0226999	-32.4	-0.00469987	-32.4	-0.00560011	-32.4	0.0439999	-32.4	0.0584001	-32.4	0.0570001	-32.4	0.0997999	-34.95	0	-34.95	0	-34.95	0	-34.95	0	-34.95	0
-32.3	0.13055	-32.3	0.03685	-32.3	-0.0233498	-32.3	-0.0083498	-32.3	-0.00344998	-32.3	0.04165	-32.3	0.05835	-32.3	0.05665	-32.3	0.09795	-34.9	0	-34.9	0	-34.9	0	-34.9	0	-34.9	0
-32.2	0.1261	-32.2	0.0359001	-32.2	-0.0231999	-32.2	-0.00759993	-32.2	-0.00399993	-32.2	0.0405001	-32.2	0.0547001	-32.2	0.0558001	-32.2	0.0974999	-34.85	0	-34.85	0	-34.85	0	-34.85	0	-34.85	0
-32.1	0.12155	-32.1	0.0344498	-32.1	-0.0227499	-32.1	-0.00464992	-32.1	0.000249845	-32.1	0.0422498	-32.1	0.0570501	-32.1	0.0560501	-32.1	0.0986498	-34.8	0	-34.8	0	-34.8	0	-34.8	0	-34.8	0
-32	0.1154	-32	0.0322001	-32	-0.0218999	-32	-0.00539995	-32	-0.000199946	-32	0.0405001	-32	0.0574001	-32	0.0586001	-32	0.0945999	-34.75	0	-34.75	0	-34.75	0	-34.75	0	-34.75	0
-31.9	0.11385	-31.9	0.0322499	-31.9	-0.02025	-31.9	-0.00244997	-31.9	0.00214991	-31.9	0.0433499	-31.9	0.05975	-31.9	0.06075	-31.9	0.0952499	-34.7	0	-34.7	0	-34.7	0	-34.7	0	-34.7	0
-31.8	0.11145	-31.8	0.0266499	-31.8	-0.02535	-31.8	-0.00184995	-31.8	0.000649929	-31.8	0.0399499	-31.8	0.05555	-31.8	0.05685	-31.8	0.0939499	-34.65	0	-34.65	0	-34.65	0	-34.65	0	-34.65	0
-31.7	0.10765	-31.7	0.02375	-31.7	-0.02625	-31.7	-0.000849974	-31.7	0.00304991	-31.7	0.0416499	-31.7	0.05275	-31.7	0.05815	-31.7	0.0945499	-34.6	0	-34.6	0	-34.6	0	-34.6	0	-34.6	0
-31.6	0.10385	-31.6	0.0210501	-31.6	-0.0299498	-31.6	-0.00324982	-31.6	0.00414994	-31.6	0.0404499	-31.6	0.0502501	-31.6	0.0578501	-31.6	0.0941499	-34.55	0	-34.55	0	-34.55	0	-34.55	0	-34.55	0
-31.5	0.10395	-31.5	0.01515	-31.5	-0.0314498	-31.5	-0.00864985	-31.5	0.00425003	-31.5	0.03955	-31.5	0.04635	-31.5	0.05945	-31.5	0.09395	-34.5	0	-34.5	0	-34.5	0	-34.5	0	-34.5	0
-31.4	0.1028	-31.4	0.0131	-31.4	-0.0334999	-31.4	-0.00719987	-31.4	0.00240001	-31.4	0.0385	-31.4	0.0436001	-31.4	0.0609001	-31.4	0.0939999	-34.45	0	-34.45	0	-34.45	0	-34.45	0	-34.45	0
-31.3	0.1052	-31.3	0.012	-31.3	-0.0322	-31.3	-0.00909997	-31.3	0.00399997	-31.3	0.0374	-31.3	0.0459	-31.3	0.0642	-31.3	0.0957	-34.4	0	-34.4	0	-34.4	0	-34.4	0	-34.4	0
-31.2	0.10525	-31.2	0.01675	-31.2	-0.03415	-31.2	-0.00894998	-31.2	0.00874996	-31.2	0.03735	-31.2	0.04675	-31.2	0.06645	-31.2	0.09685	-34.35	0	-34.35	0	-34.35	0	-34.35	0	-34.35	0
-31.1	0.1032	-31.1	0.0208	-31.1	-0.0352999	-31.1	-0.00679991	-31.1	0.00889991	-31.1	0.0376999	-31.1	0.0502	-31.1	0.0694	-31.1	0.0974999	-34.3	0	-34.3	0	-34.3	0	-34.3	0	-34.3	0
-31	0.0997999	-31	0.0196001	-31	-0.0388998	-31	-0.0117998	-31	0.00950006	-31	0.0383001	-31	0.0482001	-31	0.0663001	-31	0.0964999	-34.25	0	-34.25	0	-34.25	0	-34.25	0	-34.25	0
-30.9	0.10105	-30.9	0.01545	-30.9	-0.0387499	-30.9	-0.0122499	-30.9	0.00815001	-30.9	0.03955	-30.9	0.0479501	-30.9	0.0654501	-30.9	0.09665	-34.2	0	-34.2	0	-34.2	0	-34.2	0	-34.2	0
-30.8	0.10025	-30.8	0.01365	-30.8	-0.03545	-30.8	-0.01055	-30.8	0.00814995	-30.8	0.04065	-30.8	0.05295	-30.8	0.06725	-30.8	0.09905	-34.15	0	-34.15	0	-34.15	0	-34.15	0	-34.15	0
-30.7	0.0963499	-30.7	0.01235	-30.7	-0.03325	-30.7	-0.01105	-30.7	0.00554992	-30.7	0.0377499	-30.7	0.05205	-30.7	0.06965	-30.7	0.0957499	-34.1	0	-34.1	0	-34.1	0	-34.1	0	-34.1	0
-30.6	0.0959999	-30.6	0.0143	-30.6	-0.0336999	-30.6	-0.0103999	-30.6	0.00559992	-30.6	0.0383999	-30.6	0.0519	-30.6	0.0693	-30.6	0.0955999	-34.05	0	-34.05	0	-34.05	0	-34.05	0	-34.05	0
-30.5	0.0910999	-30.5	0.0138001	-30.5	-0.0383998	-30.5	-0.0105998	-30.5	0.0059001	-30.5	0.0337001	-30.5	0.0487001	-30.5	0.0656001	-30.5	0.0948999	-34	0	-34	0	-34	0	-34	0	-34	0
-30.4	0.0907499	-30.4	0.01345	-30.4	-0.03925	-30.4	-0.01005	-30.4	0.01075	-30.4	0.03505	-30.4	0.04975	-30.4	0.06515	-30.4	0.0958499	-33.95	0	-33.95	0	-33.95	0	-33.95	0	-33.95	0
-30.3	0.08605	-30.3	0.01045	-30.3	-0.04025	-30.3	-0.00794997	-30.3	0.01085	-30.3	0.03385	-30.3	0.04755	-30.3	0.06595	-30.3	0.09605	-33.9	0	-33.9	0	-33.9	0	-33.9	0	-33.9	0
-30.2	0.085	-30.2	0.00920002	-30.2	-0.0412	-30.2	-0.00739998	-30.2	0.00869996	-30.2	0.0368	-30.2	0.0462	-30.2	0.0676	-30.2	0.0957	-33.85	0	-33.85	0	-33.85	0	-33.85	0	-33.85	0
-30.1	0.0902499	-30.1	0.01265	-30.1	-0.04095	-30.1	-0.00834995	-30.1	0.0101499	-30.1	0.0406499	-30.1	0.04515	-30.1	0.06875	-30.1	0.0986499	-33.8	0	-33.8	0	-33.8	0	-33.8	0	-33.8	0
-30	0.08755	-30	0.01255	-30	-0.0381499	-30	-0.0094499	-30	0.01155	-30	0.04135	-30	0.04785	-30	0.06645	-30	0.09705	-33.75	0	-33.75	0	-33.75	0	-33.75	0	-33.75	0
-29.9	0.0867998	-29.9	0.0113	-29.9	-0.0431999	-29.9	-0.00739992	-29.9	0.0125	-29.9	0.042	-29.9	0.0484001	-29.9	0.0659001	-29.9	0.0951998	-33.7	0	-33.7	0	-33.7	0	-33.7	0	-33.7	0
-29.8	0.0845999	-29.8	0.00939993	-29.8	-0.0459999	-29.8	-0.00749995	-29.8	0.00819993	-29.8	0.0371999	-29.8	0.0444001	-29.8	0.0643001	-29.8	0.0937999	-33.65	0	-33.65	0	-33.65	0	-33.65	0	-33.65	0
-29.7	0.0833	-29.7	0.00630002	-29.7	-0.0494	-29.7	-0.00619998	-29.7	0.00439996	-29.7	0.0353	-29.7	0.0427	-29.7	0.0618	-29.7	0.0916	-33.6	0	-33.6	0	-33.6	0	-33.6	0	-33.6	0
-29.6	0.0820999	-29.6	0.00499999	-29.6	-0.0490999	-29.6	-0.00659995	-29.6	0.00269993	-29.6	0.0351999	-29.6	0.0443	-29.6	0.0645	-29.6	0.0884999	-33.55	0	-33.55	0	-33.55	0	-33.55	0	-33.55	0
-29.5	0.0784499	-29.5	0.00305004	-29.5	-0.0499499	-29.5	-0.0089499	-29.5	0.00245004	-29.5	0.03585	-29.5	0.04225	-29.5	0.06535	-29.5	0.0853499	-33.5	0	-33.5	0	-33.5	0	-33.5	0	-33.5	0
-29.4	0.0748499	-29.4	-0.00104995	-29.4	-0.0510499	-29.4	-0.00944989	-29.4	0.00295005	-29.4	0.03295	-29.4	0.0424501	-29.4	0.0636501	-29.4	0.0822499	-33.45	0	-33.45	0	-33.45	0	-33.45	0	-33.45	0
-29.3	0.0728499	-29.3	4.99308e-05	-29.3	-0.04825	-29.3	-0.00874995	-29.3	0.00324993	-29.3	0.0342499	-29.3	0.03965	-29.3	0.06265	-29.3	0.0800499	-33.4	0	-33.4	0	-33.4	0	-33.4	0	-33.4	0
-29.2	0.07285	-29.2	0.000449989	-29.2	-0.05105	-29.2	-0.01025	-29.2	0.00574999	-29.2	0.03625	-29.2	0.03805	-29.2	0.05955	-29.2	0.07795	-33.35	0	-33.35	0	-33.35	0	-33.35	0	-33.35	0
-29.1	0.0720499	-29.1	0.00335006	-29.1	-0.0484499	-29.1	-0.0115499	-29.1	0.00874994	-29.1	0.0384499	-29.1	0.0418501	-29.1	0.0597501	-29.1	0.0777499	-33.3	0	-33.3	0	-33.3	0	-33.3	0	-33.3	0
-29	0.0716499	-29	0.00665	-29	-0.0461499	-29	-0.0104499	-29	0.01175	-29	0.03745	-29	0.04555	-29	0.06205	-29	0.0791499	-33.25	0	-33.25	0	-33.25	0	-33.25	0	-33.25	0
-28.9	0.0684999	-28.9	0.00759997	-28.9	-0.0463	-28.9	-0.00969997	-28.9	0.0134	-28.9	0.0387	-28.9	0.0455	-28.9	0.0666	-28.9	0.0790999	-33.2	0	-33.2	0	-33.2	0	-33.2	0	-33.2	0
-28.8	0.06855	-28.8	0.00674998	-28.8	-0.04795	-28.8	-0.01015	-28.8	0.01315	-28.8	0.03915	-28.8	0.04285	-28.8	0.06725	-28.8	0.07475	-33.15	0	-33.15	0	-33.15	0	-33.15	0	-33.15	0
-28.7	0.0683	-28.7	0.00760001	-28.7	-0.0465	-28.7	-0.00959999	-28.7	0.0144	-28.7	0.0413	-28.7	0.0429	-28.7	0.0658	-28.7	0.0733	-33.1	0	-33.1	0	-33.1	0	-33.1	0	-33.1	0
-28.6	0.0638499	-28.6	0.00805003	-28.6	-0.0464498	-28.6	-0.0109498	-28.6	0.0130499	-28.6	0.0428499	-28.6	0.04065	-28.6	0.06475	-28.6	0.0739499	-33.05	0	-33.05	0	-33.05	0	-33.05	0	-33.05	0
-28.5	0.0631499	-28.5	0.00315006	-28.5	-0.0500499	-28.5	-0.0116499	-28.5	0.0101501	-28.5	0.0438501	-28.5	0.0415501	-28.5	0.0637501	-28.5	0.0735499	-33	0	-33	0	-33	0	-33	0	-33	0
-28.4	0.0631499	-28.4	0.00364998	-28.4	-0.05325	-28.4	-0.01185	-28.4	0.00874998	-28.4	0.04395	-28.4	0.04135	-28.4	0.06955	-28.4	0.0750499	-32.95	0	-32.95	0	-32.95	0	-32.95	0	-32.95	0
-28.3	0.0641	-28.3	0.00119996	-28.3	-0.0541	-28.3	-0.014	-28.3	0.00789996	-28.3	0.0447	-28.3	0.0434	-28.3	0.0663	-28.3	0.0757	-32.9	0	-32.9	0	-32.9	0	-32.9	0	-32.9	0
-28.2	0.06135	-28.2	-0.00144998	-28.2	-0.05595	-28.2	-0.01495	-28.2	0.00844996	-28.2	0.04245	-28.2	0.04045	-28.2	0.06655	-28.2	0.07315	-32.85	0	-32.85	0	-32.85	0	-32.85	0	-32.85	0
-28.1	0.0617499	-28.1	-0.000650006	-28.1	-0.0563499	-28.1	-0.0156499	-28.1	0.00844993	-28.1	0.0423499	-28.1	0.03895	-28.1	0.07065	-28.1	0.0716499	-32.8	0	-32.8	0	-32.8	0	-32.8	0	-32.8	0
-28	0.0631	-28	-0.00319997	-28	-0.0582998	-28	-0.0179998	-28	0.00790003	-28	0.0383	-28	0.0341	-28	0.0666	-28	0.0702	-32.75	0	-32.75	0	-32.75	0	-32.75	0	-32.75	0
-27.9	0.0627999	-27.9	-0.00590003	-27.9	-0.0609	-27.9	-0.0159	-27.9	0.00849997	-27.9	0.0403	-27.9	0.0348	-27.9	0.0678	-27.9	0.0716999	-32.7	0	-32.7	0	-32.7	0	-32.7	0	-32.7	0
-27.8	0.06415	-27.8	-0.00825004	-27.8	-0.06415	-27.8	-0.01475	-27.8	0.00704996	-27.8	0.03965	-27.8	0.03055	-27.8	0.06855	-27.8	0.06885	-32.65	0	-32.65	0	-32.65	0	-32.65	0	-32.65	0
-27.7	0.0663	-27.7	-0.00729997	-27.7	-0.0664	-27.7	-0.0151	-27.7	0.00939997	-27.7	0.0413	-27.7	0.0317	-27.7	0.0677	-27.7	0.07	-32.6	0	-32.6	0	-32.6	0	-32.6	0	-32.6	0
-27.6	0.0659499	-27.6	-0.00814994	-27.6	-0.0653499	-27.6	-0.0157499	-27.6	0.00584994	-27.6	0.0404499	-27.6	0.0312501	-27.6	0.0687501	-27.6	0.0642499	-32.55	0	-32.55	0	-32.55	0	-32.55	0	-32.55	0
-27.5	0.06525	-27.5	-0.01015	-27.5	-0.0669498	-27.5	-0.0147498	-27.5	0.00315004	-27.5	0.03785	-27.5	0.02685	-27.5	0.07075	-27.5	0.06195	-32.5	0	-32.5	0	-32.5	0	-32.5	0	-32.5	0
-27.4	0.0682999	-27.4	-0.0102	-27.4	-0.0690999	-27.4	-0.0156999	-27.4	0.00289997	-27.4	0.0392	-27.4	0.0233001	-27.4	0.0641001	-27.4	0.0580999	-32.45	0	-32.45	0	-32.45	0	-32.45	0	-32.45	0
-27.3	0.06635	-27.3	-0.00905004	-27.3	-0.06865	-27.3	-0.01665	-27.3	0.00274996	-27.3	0.03965	-27.3	0.02055	-27.3	0.06305	-27.3	0.05595	-32.4	0	-32.4	0	-32.4	0	-32.4	0	-32.4	0
-27.2	0.0656	-27.2	-0.00909998	-27.2	-0.0678	-27.2	-0.0163	-27.2	0.00189996	-27.2	0.0375	-27.2	0.0229	-27.2	0.0655	-27.2	0.0557	-32.35	0	-32.35	0	-32.35	0	-32.35	0	-32.35	0
-27.1	0.0634999	-27.1	-0.00779997	-27.1	-0.0665999	-27.1	-0.0162999	-27.1	-0.00420009	-27.1	0.0369999	-27.1	0.0199	-27.1	0.0678	-27.1	0.0521999	-32.3	0	-32.3	0	-32.3	0	-32.3	0	-32.3	0
-27	0.06325	-27	-0.01265	-27	-0.0686498	-27	-0.0200498	-27	-0.00674996	-27	0.03335	-27	0.01385	-27	0.06575	-27	0.04415	-32.25	0	-32.25	0	-32.25	0	-32.25	0	-32.25	0
-26.9	0.0625999	-26.9	-0.0135	-26.9	-0.0693	-26.9	-0.0226	-26.9	-0.00460004	-26.9	0.0347	-26.9	0.0128	-26.9	0.0674	-26.9	0.0411999	-32.2	0	-32.2	0	-32.2	0	-32.2	0	-32.2	0
-26.8	0.0578	-26.8	-0.0177	-26.8	-0.0719	-26.8	-0.0243	-26.8	-0.00430003	-26.8	0.0335	-26.8	0.012	-26.8	0.0686	-26.8	0.036	-32.15	0	-32.15	0	-32.15	0	-32.15	0	-32.15	0
-26.7	0.0566499	-26.7	-0.02015	-26.7	-0.07605	-26.7	-0.02405	-26.7	-0.00595009	-26.7	0.0305499	-26.7	0.01115	-26.7	0.07105	-26.7	0.0332499	-32.1	0	-32.1	0	-32.1	0	-32.1	0	-32.1	0
-26.6	0.0546	-26.6	-0.0216	-26.6	-0.0781999	-26.6	-0.0263999	-26.6	-0.00680003	-26.6	0.0293	-26.6	0.0119	-26.6	0.0749	-26.6	0.0326	-32.05	0	-32.05	0	-32.05	0	-32.05	0	-32.05	0
-26.5	0.0551	-26.5	-0.023	-26.5	-0.0765998	-26.5	-0.0266998	-26.5	-0.00959997	-26.5	0.0262	-26.5	0.0114	-26.5	0.0779	-26.5	0.0306	-32	0	-32	0	-32	0	-32	0	-32	0
-26.4	0.0567	-26.4	-0.0188	-26.4	-0.0726	-26.4	-0.0229	-26.4	-0.00759999	-26.4	0.0261	-26.4	0.0108	-26.4	0.0817	-26.4	0.0306	-31.95	0	-31.95	0	-31.95	0	-31.95	0	-31.95	0
-26.3	0.05755	-26.3	-0.02075	-26.3	-0.07115	-26.3	-0.02095	-26.3	-0.00585003	-26.3	0.02605	-26.3	0.00925003	-26.3	0.07935	-26.3	0.03105	-31.9	0	-31.9	0	-31.9	0	-31.9	0	-31.9	0
-26.2	0.0594	-26.2	-0.0177	-26.2	-0.069	-26.2	-0.0151	-26.2	-0.00430001	-26.2	0.0272	-26.2	0.0122	-26.2	0.0833	-26.2	0.0319	-31.85	0	-31.85	0	-31.85	0	-31.85	0	-31.85	0
-26.1	0.0610999	-26.1	-0.0168	-26.1	-0.0704999	-26.1	-0.0151999	-26.1	-0.00280006	-26.1	0.0277999	-26.1	0.0149	-26.1	0.0865	-26.1	0.0326999	-31.8	0	-31.8	0	-31.8	0	-31.8	0	-31.8	0
-26	0.0614	-26	-0.0186	-26	-0.0730999	-26	-0.0184999	-26	-0.00399998	-26	0.0224	-26	0.0123	-26	0.0868	-26	0.0288	-31.75	0	-31.75	0	-31.75	0	-31.75	0	-31.75	0
-25.9	0.0616499	-25.9	-0.01665	-25.9	-0.0718499	-25.9	-0.0168499	-25.9	-0.00564999	-25.9	0.02555	-25.9	0.00895007	-25.9	0.0858501	-25.9	0.0288499	-31.7	0	-31.7	0	-31.7	0	-31.7	0	-31.7	0
-25.8	0.05985	-25.8	-0.01565	-25.8	-0.07055	-25.8	-0.01735	-25.8	-0.00275005	-25.8	0.02525	-25.8	0.01005	-25.8	0.08645	-25.8	0.02825	-31.65	0	-31.65	0	-31.65	0	-31.65	0	-31.65	0
-25.7	0.05825	-25.7	-0.01295	-25.7	-0.06805	-25.7	-0.01705	-25.7	-0.00175004	-25.7	0.02815	-25.7	0.01405	-25.7	0.08815	-25.7	0.02705	-31.6	0	-31.6	0	-31.6	0	-31.6	0	-31.6	0
-25.6	0.0573	-25.6	-0.0137	-25.6	-0.0660999	-25.6	-0.0153999	-25.6	-0.00370003	-25.6	0.0296	-25.6	0.0158	-25.6	0.0897	-25.6	0.0238	-31.55	0	-31.55	0	-31.55	0	-31.55	0	-31.55	0
-25.5	0.0588	-25.5	-0.0124	-25.5	-0.0657999	-25.5	-0.0122999	-25.5	-0.00229999	-25.5	0.0303	-25.5	0.0179	-25.5	0.0907	-25.5	0.023	-31.5	0	-31.5	0	-31.5	0	-31.5	0	-31.5	0
-25.4	0.0567999	-25.4	-0.00730004	-25.4	-0.0649	-25.4	-0.00449998	-25.4	-0.00280004	-25.4	0.0301	-25.4	0.0193	-25.4	0.0903	-25.4	0.0200999	-31.45	0	-31.45	0	-31.45	0	-31.45	0	-31.45	0
-25.3	0.0561999	-25.3	-0.00650007	-25.3	-0.0630999	-25.3	-0.00559995	-25.3	-0.00230007	-25.3	0.0279999	-25.3	0.0203001	-25.3	0.0888001	-25.3	0.0166999	-31.4	0	-31.4	0	-31.4	0	-31.4	0	-31.4	0
-25.2	0.0550999	-25.2	-0.0075	-25.2	-0.0686	-25.2	-0.0058	-25.2	-0.00530006	-25.2	0.0270999	-25.2	0.0163	-25.2	0.0828	-25.2	0.0130999	-31.35	0	-31.35	0	-31.35	0	-31.35	0	-31.35	0
-25.1	0.0543	-25.1	-0.00999998	-25.1	-0.0698999	-25.1	-0.00699986	-25.1	-0.00849998	-25.1	0.0292	-25.1	0.0109	-25.1	0.0827	-25.1	0.00990002	-31.3	0	-31.3	0	-31.3	0	-31.3	0	-31.3	0
-25	0.0568	-25	-0.0109	-25	-0.0658999	-25	-0.0055999	-25	-0.00809996	-25	0.0341	-25	0.00710004	-25	0.0827	-25	0.00909998	-31.25	0	-31.25	0	-31.25	0	-31.25	0	-31.25	0
-24.9	0.05865	-24.9	-0.00555003	-24.9	-0.06275	-24.9	-0.00305003	-24.9	-0.00625003	-24.9	0.03475	-24.9	0.00534997	-24.9	0.08595	-24.9	0.01105	-31.2	0	-31.2	0	-31.2	0	-31.2	0	-31.2	0
-24.8	0.0573499	-24.8	-0.00045005	-24.8	-0.05965	-24.8	-0.00154999	-24.8	-0.00355005	-24.8	0.0342499	-24.8	0.00765001	-24.8	0.08615	-24.8	0.00684995	-31.15	0	-31.15	0	-31.15	0	-31.15	0	-31.15	0
-24.7	0.06215	-24.7	0.00134998	-24.7	-0.05985	-24.7	0.00134998	-24.7	-0.00185002	-24.7	0.03495	-24.7	0.00854998	-24.7	0.08765	-24.7	0.00514998	-31.1	0	-31.1	0	-31.1	0	-31.1	0	-31.1	0
-24.6	0.0652	-24.6	0.0049	-24.6	-0.0617	-24.6	0.0024	-24.6	0.000400004	-24.6	0.0364	-24.6	0.0104	-24.6	0.0888	-24.6	0.005	-31.05	0	-31.05	0	-31.05	0	-31.05	0	-31.05	0
-24.5	0.06385	-24.5	0.00425002	-24.5	-0.0606499	-24.5	0.00535008	-24.5	0.00105002	-24.5	0.03725	-24.5	0.01065	-24.5	0.08965	-24.5	0.00604996	-31	0	-31	0	-31	0	-31	0	-31	0
-24.4	0.06785	-24.4	0.00425001	-24.4	-0.05835	-24.4	0.00834995	-24.4	0.00245001	-24.4	0.03675	-24.4	0.01355	-24.4	0.09245	-24.4	0.00845001	-30.95	0	-30.95	0	-30.95	0	-30.95	0	-30.95	0
-24.3	0.06995	-24.3	0.00434996	-24.3	-0.05295	-24.3	0.01225	-24.3	0.00334996	-24.3	0.03525	-24.3	0.01575	-24.3	0.09395	-24.3	0.00884996	-30.9	0	-30.9	0	-30.9	0	-30.9	0	-30.9	0
-24.2	0.07085	-24.2	0.00415004	-24.2	-0.05395	-24.2	0.01165	-24.2	0.00394998	-24.2	0.03405	-24.2	0.01445	-24.2	0.09335	-24.2	0.00674998	-30.85	0	-30.85	0	-30.85	0	-30.85	0	-30.85	0
-24.1	0.07135	-24.1	0.00445004	-24.1	-0.0530499	-24.1	0.0127501	-24.1	0.00544998	-24.1	0.03485	-24.1	0.01475	-24.1	0.08855	-24.1	0.00384998	-30.8	0	-30.8	0	-30.8	0	-30.8	0	-30.8	0
-24	0.0672	-24	0.00130006	-24	-0.0545999	-24	0.0148001	-24	0.00410006	-24	0.0334001	-24	0.0146001	-24	0.0852001	-24	-0.0023	-30.75	0	-30.75	0	-30.75	0	-30.75	0	-30.75	0
-23.9	0.0688499	-23.9	0.00324998	-23.9	-0.05685	-23.9	0.01855	-23.9	0.00604998	-23.9	0.03105	-23.9	0.01145	-23.9	0.08455	-23.9	-0.00285008	-30.7	0	-30.7	0	-30.7	0	-30.7	0	-30.7	0
-23.8	0.069	-23.8	0.000799987	-23.8	-0.0562	-23.8	0.0181	-23.8	0.00549999	-23.8	0.0314	-23.8	0.0117	-23.8	0.0869	-23.8	-0.00200001	-30.65	0	-30.65	0	-30.65	0	-30.65	0	-30.65	0
-23.7	0.06735	-23.7	-0.00194999	-23.7	-0.05575	-23.7	0.01845	-23.7	0.00695001	-23.7	0.03375	-23.7	0.01475	-23.7	0.08625	-23.7	0.00135001	-30.6	0	-30.6	0	-30.6	0	-30.6	0	-30.6	0
-23.6	0.06495	-23.6	-0.000549963	-23.6	-0.05375	-23.6	0.02075	-23.6	0.01075	-23.6	0.03265	-23.6	0.01845	-23.6	0.08605	-23.6	0.00314998	-30.55	0	-30.55	0	-30.55	0	-30.55	0	-30.55	0
-23.5	0.06255	-23.5	-0.00244995	-23.5	-0.0542499	-23.5	0.0232501	-23.5	0.00975005	-23.5	0.03235	-23.5	0.02005	-23.5	0.08565	-23.5	0.00684999	-30.5	0	-30.5	0	-30.5	0	-30.5	0	-30.5	0
-23.4	0.0639	-23.4	-0.00109995	-23.4	-0.0564	-23.4	0.0231	-23.4	0.00800005	-23.4	0.03	-23.4	0.0191	-23.4	0.087	-23.4	0.00469999	-30.45	0	-30.45	0	-30.45	0	-30.45	0	-30.45	0
-23.3	0.0621	-23.3	-0.000800014	-23.3	-0.0579	-23.3	0.0208	-23.3	0.00539999	-23.3	0.0302	-23.3	0.0193	-23.3	0.0885	-23.3	0.00109999	-30.4	0	-30.4	0	-30.4	0	-30.4	0	-30.4	0
-23.2	0.06245	-23.2	-0.00164998	-23.2	-0.06025	-23.2	0.02175	-23.2	0.00655002	-23.2	0.02975	-23.2	0.02235	-23.2	0.08875	-23.2	0.00445002	-30.35	0	-30.35	0	-30.35	0	-30.35	0	-30.35	0
-23.1	0.06255	-23.1	-0.00244997	-23.1	-0.05565	-23.1	0.02535	-23.1	0.00964997	-23.1	0.03155	-23.1	0.02655	-23.1	0.09095	-23.1	0.00934997	-30.3	0	-30.3	0	-30.3	0	-30.3	0	-30.3	0
-23	0.0597499	-23	-0.00525	-23	-0.0557499	-23	0.0239501	-23	0.00815	-23	0.02945	-23	0.02645	-23	0.08915	-23	0.00774995	-30.25	0	-30.25	0	-30.25	0	-30.25	0	-30.25	0
-22.9	0.0569999	-22.9	-0.01	-22.9	-0.0571999	-22.9	0.0248001	-22.9	0.0061	-22.9	0.0282	-22.9	0.0225001	-22.9	0.0878001	-22.9	0.00489988	-30.2	0	-30.2	0	-30.2	0	-30.2	0	-30.2	0
-22.8	0.05865	-22.8	-0.00925002	-22.8	-0.05575	-22.8	0.02495	-22.8	0.00684998	-22.8	0.02835	-22.8	0.02155	-22.8	0.08555	-22.8	0.00694998	-30.15	0	-30.15	0	-30.15	0	-30.15	0	-30.15	0
-22.7	0.0570499	-22.7	-0.0100499	-22.7	-0.0574499	-22.7	0.0272501	-22.7	0.0100499	-22.7	0.0286499	-22.7	0.0220501	-22.7	0.0857501	-22.7	0.0078499	-30.1	0	-30.1	0	-30.1	0	-30.1	0	-30.1	0
-22.6	0.0571	-22.6	-0.0127	-22.6	-0.0583998	-22.6	0.0273002	-22.6	0.0113	-22.6	0.0266	-22.6	0.0233	-22.6	0.0838	-22.6	0.00439999	-30.05	0	-30.05	0	-30.05	0	-30.05	0	-30.05	0
-22.5	0.06125	-22.5	-0.00554998	-22.5	-0.05585	-22.5	0.02765	-22.5	0.01525	-22.5	0.02515	-22.5	0.02735	-22.5	0.08635	-22.5	0.00545002	-30	0	-30	0	-30	0	-30	0	-30	0
-22.4	0.0591	-22.4	-0.00569995	-22.4	-0.0553	-22.4	0.0277	-22.4	0.0156	-22.4	0.0199	-22.4	0.0241	-22.4	0.0827	-22.4	0.00139999	-29.95	0	-29.95	0	-29.95	0	-29.95	0	-29.95	0
-22.3	0.0601499	-22.3	-0.00805006	-22.3	-0.05325	-22.3	0.03125	-22.3	0.0179499	-22.3	0.0208499	-22.3	0.02545	-22.3	0.08025	-22.3	0.00324994	-29.9	0	-29.9	0	-29.9	0	-29.9	0	-29.9	0
-22.2	0.06045	-22.2	-0.00545001	-22.2	-0.05345	-22.2	0.03175	-22.2	0.01495	-22.2	0.02255	-22.2	0.02715	-22.2	0.08015	-22.2	0.00404999	-29.85	0	-29.85	0	-29.85	0	-29.85	0	-29.85	0
-22.1	0.0558	-22.1	-0.000999989	-22.1	-0.0501999	-22.1	0.0325001	-22.1	0.018	-22.1	0.0217	-22.1	0.0258	-22.1	0.0805	-22.1	0.00379995	-29.8	0	-29.8	0	-29.8	0	-29.8	0	-29.8	0
-22	0.0527	-22	0.00219997	-22	-0.0457	-22	0.0354	-22	0.0196	-22	0.0203	-22	0.0278	-22	0.0801	-22	0.00569997	-29.75	0	-29.75	0	-29.75	0	-29.75	0	-29.75	0
-21.9	0.0477498	-21.9	-0.000550062	-21.9	-0.0464499	-21.9	0.0344501	-21.9	0.0238499	-21.9	0.0168499	-21.9	0.0295501	-21.9	0.0787501	-21.9	0.00944982	-29.7	0	-29.7	0	-29.7	0	-29.7	0	-29.7	0
-21.8	0.0376499	-21.8	-0.00495009	-21.8	-0.0559499	-21.8	0.0331501	-21.8	0.0264499	-21.8	0.0103499	-21.8	0.0286501	-21.8	0.0730501	-21.8	0.00734991	-29.65	0	-29.65	0	-29.65	0	-29.65	0	-29.65	0
-21.7	0.0349999	-21.7	-0.0046999	-21.7	-0.0658999	-21.7	0.0244001	-21.7	0.0301999	-21.7	0.00139995	-21.7	0.0256001	-21.7	0.0595001	-21.7	-0.00180005	-29.6	0	-29.6	0	-29.6	0	-29.6	0	-29.6	0
-21.6	0.0329999	-21.6	-0.00219991	-21.6	-0.0761998	-21.6	0.0332002	-21.6	0.0353999	-21.6	-0.00710006	-21.6	0.0223001	-21.6	0.0466001	-21.6	-0.00120006	-29.55	0	-29.55	0	-29.55	0	-29.55	0	-29.55	0
-21.5	0.03525	-21.5	0.0017501	-21.5	-0.0791497	-21.5	0.0354503	-21.5	0.0322501	-21.5	-0.0187499	-21.5	0.0166501	-21.5	0.0357501	-21.5	-0.00455002	-29.5	0	-29.5	0	-29.5	0	-29.5	0	-29.5	0
-21.4	0.0319999	-21.4	0.00690006	-21.4	-0.0814998	-21.4	0.0319002	-21.4	0.0240001	-21.4	-0.0220999	-21.4	0.0146002	-21.4	0.0311002	-21.4	-0.00570015	-29.45	0	-29.45	0	-29.45	0	-29.45	0	-29.45	0
-21.3	0.0318999	-21.3	0.00859992	-21.3	-0.0863999	-21.3	0.0293001	-21.3	0.0213999	-21.3	-0.0219001	-21.3	0.0100001	-21.3	0.0253001	-21.3	-0.00680008	-29.4	0	-29.4	0	-29.4	0	-29.4	0	-29.4	0
-21.2	0.0274999	-21.2	0.00380012	-21.2	-0.0892999	-21.2	0.0237001	-21.2	0.0177999	-21.2	-0.0221001	-21.2	0.00450012	-21.2	0.0179001	-21.2	-0.0148001	-29.35	0	-29.35	0	-29.35	0	-29.35	0	-29.35	0
-21.1	0.0227499	-21.1	0.000150082	-21.1	-0.0904497	-21.1	0.0184503	-21.1	0.0154499	-21.1	-0.0238501	-21.1	0.00405008	-21.1	0.0168501	-21.1	-0.0258501	-29.3	0	-29.3	0	-29.3	0	-29.3	0	-29.3	0
-21	0.0220999	-21	-0.00179994	-21	-0.0856998	-21	0.0191002	-21	0.0165001	-21	-0.0269999	-21	0.00270006	-21	0.0114001	-21	-0.0289001	-29.25	0	-29.25	0	-29.25	0	-29.25	0	-29.25	0
-20.9	0.01835	-20.9	-0.00204999	-20.9	-0.0813499	-20.9	0.0207501	-20.9	0.01265	-20.9	-0.02955	-20.9	0.00445007	-20.9	0.00955007	-20.9	-0.02735	-29.2	0	-29.2	0	-29.2	0	-29.2	0	-29.2	0
-20.8	0.0149	-20.8	9.99713e-05	-20.8	-0.0789999	-20.8	0.0221001	-20.8	0.0139	-20.8	-0.0247	-20.8	0.0112001	-20.8	0.00970006	-20.8	-0.0264	-29.15	0	-29.15	0	-29.15	0	-29.15	0	-29.15	0
-20.7	0.0204499	-20.7	0.00485002	-20.7	-0.07495	-20.7	0.01795	-20.7	0.0143499	-20.7	-0.0205501	-20.7	0.01505	-20.7	0.00765002	-20.7	-0.0238501	-29.1	0	-29.1	0	-29.1	0	-29.1	0	-29.1	0
-20.6	0.0215	-20.6	0.00540005	-20.6	-0.0731998	-20.6	0.0175002	-20.6	0.00859996	-20.6	-0.0156	-20.6	0.0102001	-20.6	0.00420005	-20.6	-0.0253	-29.05	0	-29.05	0	-29.05	0	-29.05	0	-29.05	0
-20.5	0.02355	-20.5	0.00814998	-20.5	-0.07015	-20.5	0.02335	-20.5	0.01045	-20.5	-0.00715002	-20.5	0.01335	-20.5	0.01145	-20.5	-0.02215	-29	0	-29	0	-29	0	-29	0	-29	0
-20.4	0.0267998	-20.4	0.00679996	-20.4	-0.0626999	-20.4	0.0231001	-20.4	0.0136	-20.4	0.00209996	-20.4	0.0161001	-20.4	0.0169001	-20.4	-0.0150002	-28.95	0	-28.95	0	-28.95	0	-28.95	0	-28.95	0
-20.3	0.0238499	-20.3	0.00434993	-20.3	-0.05585	-20.3	0.02325	-20.3	0.0154499	-20.3	0.00574993	-20.3	0.01795	-20.3	0.01815	-20.3	-0.0144501	-28.9	0	-28.9	0	-28.9	0	-28.9	0	-28.9	0
-20.2	0.02655	-20.2	0.00355005	-20.2	-0.05445	-20.2	0.02415	-20.2	0.01255	-20.2	0.00654999	-20.2	0.02145	-20.2	0.02205	-20.2	-0.01375	-28.85	0	-28.85	0	-28.85	0	-28.85	0	-28.85	0
-20.1	0.027	-20.1	0.00160004	-20.1	-0.0511999	-20.1	0.0293001	-20.1	0.0116	-20.1	0.0126	-20.1	0.0278	-20.1	0.0277	-20.1	-0.00800002	-28.8	0	-28.8	0	-28.8	0	-28.8	0	-28.8	0
-20	0.02275	-20	0.00315	-20	-0.04275	-20	0.02975	-20	0.02025	-20	0.02075	-20	0.03615	-20	0.03305	-20	-0.00205	-28.75	0	-28.75	0	-28.75	0	-28.75	0	-28.75	0
-19.9	0.0218999	-19.9	0.00189995	-19.9	-0.0317	-19.9	0.0367	-19.9	0.0287999	-19.9	0.0294999	-19.9	0.0393	-19.9	0.0456	-19.9	0.00879992	-28.7	0	-28.7	0	-28.7	0	-28.7	0	-28.7	0
-19.8	0.0233499	-19.8	0.00204988	-19.8	-0.02375	-19.8	0.04165	-19.8	0.0296499	-19.8	0.0276499	-19.8	0.04595	-19.8	0.04585	-19.8	0.0101499	-28.65	0	-28.65	0	-28.65	0	-28.65	0	-28.65	0
-19.7	0.0168999	-19.7	-0.00679994	-19.7	-0.0215999	-19.7	0.0421001	-19.7	0.0298999	-19.7	0.0210999	-19.7	0.0465001	-19.7	0.0495001	-19.7	0.0108999	-28.6	0	-28.6	0	-28.6	0	-28.6	0	-28.6	0
-19.6	0.0119999	-19.6	-0.0147999	-19.6	-0.0204998	-19.6	0.0419002	-19.6	0.0254999	-19.6	0.0139999	-19.6	0.0340001	-19.6	0.0510001	-19.6	0.0157999	-28.55	0	-28.55	0	-28.55	0	-28.55	0	-28.55	0
-19.5	0.00689989	-19.5	-0.0183999	-19.5	-0.0208998	-19.5	0.0404002	-19.5	0.0329001	-19.5	0.00870007	-19.5	0.0307001	-19.5	0.0458001	-19.5	0.0139999	-28.5	0	-28.5	0	-28.5	0	-28.5	0	-28.5	0
-19.4	0.00634987	-19.4	-0.02005	-19.4	-0.0237499	-19.4	0.0389501	-19.4	0.03065	-19.4	0.00734999	-19.4	0.0329501	-19.4	0.0450501	-19.4	0.0120499	-28.45	0	-28.45	0	-28.45	0	-28.45	0	-28.45	0
-19.3	0.00969995	-19.3	-0.0219	-19.3	-0.0171	-19.3	0.0388	-19.3	0.0344	-19.3	0.0134	-19.3	0.0334	-19.3	0.0477	-19.3	0.0136	-28.4	0	-28.4	0	-28.4	0	-28.4	0	-28.4	0
-19.2	0.0168999	-19.2	-0.0155	-19.2	-0.0123	-19.2	0.0467	-19.2	0.0447999	-19.2	0.0204999	-19.2	0.0383	-19.2	0.0548	-19.2	0.0272999	-28.35	0	-28.35	0	-28.35	0	-28.35	0	-28.35	0
-19.1	0.0194999	-19.1	-0.0141999	-19.1	-0.00819985	-19.1	0.0480001	-19.1	0.0499999	-19.1	0.0196999	-19.1	0.0443001	-19.1	0.0535001	-19.1	0.0317999	-28.3	0	-28.3	0	-28.3	0	-28.3	0	-28.3	0
-19	0.02075	-19	-0.0128499	-19	-0.0113498	-19	0.0423502	-19	0.0482501	-19	0.0215501	-19	0.0475501	-19	0.0544501	-19	0.02995	-28.25	0	-28.25	0	-28.25	0	-28.25	0	-28.25	0
-18.9	0.0280999	-18.9	-0.00749997	-18.9	-0.00849985	-18.9	0.0400001	-18.9	0.0475	-18.9	0.0287	-18.9	0.0507001	-18.9	0.0567001	-18.9	0.0294999	-28.2	0	-28.2	0	-28.2	0	-28.2	0	-28.2	0
-18.8	0.03005	-18.8	-0.00855005	-18.8	-0.0056499	-18.8	0.0316501	-18.8	0.04595	-18.8	0.03535	-18.8	0.0477501	-18.8	0.0577501	-18.8	0.02865	-28.15	0	-28.15	0	-28.15	0	-28.15	0	-28.15	0
-18.7	0.0330999	-18.7	-0.00339991	-18.7	-0.00139991	-18.7	0.0247001	-18.7	0.0479999	-18.7	0.0400999	-18.7	0.0512001	-18.7	0.0535001	-18.7	0.0301999	-28.1	0	-28.1	0	-28.1	0	-28.1	0	-28.1	0
-18.6	0.0296999	-18.6	-0.00229991	-18.6	-0.00169967	-18.6	0.0215003	-18.6	0.0392999	-18.6	0.0428999	-18.6	0.0449001	-18.6	0.0445001	-18.6	0.0253999	-28.05	0	-28.05	0	-28.05	0	-28.05	0	-28.05	0
-18.5	0.0263499	-18.5	-0.00764989	-18.5	-0.00534971	-18.5	0.0169503	-18.5	0.0360501	-18.5	0.0419501	-18.5	0.0419501	-18.5	0.0398501	-18.5	0.0237499	-28	0	-28	0	-28	0	-28	0	-28	0
-18.4	0.0239998	-18.4	-0.00790007	-18.4	-0.0104999	-18.4	0.0110001	-18.4	0.0352999	-18.4	0.0363999	-18.4	0.0398001	-18.4	0.0357001	-18.4	0.0233998	-27.95	0	-27.95	0	-27.95	0	-27.95	0	-27.95	0
-18.3	0.0250499	-18.3	-0.0107501	-18.3	-0.00845	-18.3	0.01165	-18.3	0.0405499	-18.3	0.0353499	-18.3	0.03485	-18.3	0.03715	-18.3	0.0206499	-27.9	0	-27.9	0	-27.9	0	-27.9	0	-27.9	0
-18.2	0.02135	-18.2	-0.0126499	-18.2	-0.00734993	-18.2	0.0144501	-18.2	0.04115	-18.2	0.03245	-18.2	0.0373501	-18.2	0.0362501	-18.2	0.01995	-27.85	0	-27.85	0	-27.85	0	-27.85	0	-27.85	0
-18.1	0.0298499	-18.1	-0.0145499	-18.1	-0.00744981	-18.1	0.0160502	-18.1	0.0434499	-18.1	0.0335499	-18.1	0.0377501	-18.1	0.0345501	-18.1	0.0225499	-27.8	0	-27.8	0	-27.8	0	-27.8	0	-27.8	0
-18	0.0341	-18	-0.0121999	-18	-0.0115997	-18	0.00970026	-18	0.0470001	-18	0.0408001	-18	0.0347001	-18	0.0346001	-18	0.0283	-27.75	0	-27.75	0	-27.75	0	-27.75	0	-27.75	0
-17.9	0.0355501	-17.9	-0.00704993	-17.9	-0.00504991	-17.9	0.0133501	-17.9	0.0496501	-17.9	0.0538501	-17.9	0.0432501	-17.9	0.0378501	-17.9	0.0330501	-27.7	0	-27.7	0	-27.7	0	-27.7	0	-27.7	0
-17.8	0.0468001	-17.8	0.00160007	-17.8	0.0062	-17.8	0.0224	-17.8	0.0576001	-17.8	0.0667001	-17.8	0.0489	-17.8	0.0434	-17.8	0.0387001	-27.65	0	-27.65	0	-27.65	0	-27.65	0	-27.65	0
-17.7	0.0644	-17.7	0.0149999	-17.7	0.0241999	-17.7	0.0313999	-17.7	0.0595	-17.7	0.0864	-17.7	0.0490999	-17.7	0.0511999	-17.7	0.0549	-27.6	0	-27.6	0	-27.6	0	-27.6	0	-27.6	0
-17.6	0.06935	-17.6	0.02235	-17.6	0.03085	-17.6	0.03305	-17.6	0.05465	-17.6	0.09865	-17.6	0.04155	-17.6	0.04545	-17.6	0.06345	-27.55	0	-27.55	0	-27.55	0	-27.55	0	-27.55	0
-17.5	0.0728499	-17.5	0.02405	-17.5	0.0343499	-17.5	0.0329499	-17.5	0.05785	-17.5	0.09685	-17.5	0.04265	-17.5	0.04765	-17.5	0.0645499	-27.5	0	-27.5	0	-27.5	0	-27.5	0	-27.5	0
-17.4	0.0674999	-17.4	0.0215001	-17.4	0.0298002	-17.4	0.0266002	-17.4	0.0531001	-17.4	0.0791001	-17.4	0.0395002	-17.4	0.0392002	-17.4	0.0551999	-27.45	0	-27.45	0	-27.45	0	-27.45	0	-27.45	0
-17.3	0.0644999	-17.3	0.0239999	-17.3	0.0250001	-17.3	0.0222001	-17.3	0.0469999	-17.3	0.0729999	-17.3	0.0389001	-17.3	0.0394001	-17.3	0.0611999	-27.4	0	-27.4	0	-27.4	0	-27.4	0	-27.4	0
-17.2	0.0564999	-17.2	0.0233001	-17.2	0.0131001	-17.2	0.0130001	-17.2	0.0383999	-17.2	0.0620999	-17.2	0.0284001	-17.2	0.0267001	-17.2	0.0485999	-27.35	0	-27.35	0	-27.35	0	-27.35	0	-27.35	0
-17.1	0.0538999	-17.1	0.0247	-17.1	0.00820012	-17.1	0.0138001	-17.1	0.0391999	-17.1	0.0606999	-17.1	0.0244	-17.1	0.0269	-17.1	0.0457999	-27.3	0	-27.3	0	-27.3	0	-27.3	0	-27.3	0
-17	0.0563499	-17	0.02895	-17	0.00515008	-17	0.0152501	-17	0.04375	-17	0.05995	-17	0.02085	-17	0.02765	-17	0.0454499	-27.25	0	-27.25	0	-27.25	0	-27.25	0	-27.25	0
-16.9	0.0518999	-16.9	0.0245	-16.9	0.0043001	-16.9	0.0126001	-16.9	0.0426	-16.9	0.0596	-16.9	0.0176001	-16.9	0.0242001	-16.9	0.0396999	-27.2	0	-27.2	0	-27.2	0	-27.2	0	-27.2	0
-16.8	0.05405	-16.8	0.02205	-16.8	0.00335005	-16.8	0.01325	-16.8	0.04355	-16.8	0.05675	-16.8	0.01665	-16.8	0.02165	-16.8	0.04145	-27.15	0	-27.15	0	-27.15	0	-27.15	0	-27.15	0
-16.7	0.0577	-16.7	0.0262001	-16.7	0.00520007	-16.7	0.00860007	-16.7	0.0449	-16.7	0.0548	-16.7	0.0171001	-16.7	0.0211001	-16.7	0.0453	-27.1	0	-27.1	0	-27.1	0	-27.1	0	-27.1	0
-16.6	0.0669001	-16.6	0.034	-16.6	0.0103	-16.6	0.00890001	-16.6	0.0525001	-16.6	0.0542001	-16.6	0.0177	-16.6	0.0257	-16.6	0.0501001	-27.05	0	-27.05	0	-27.05	0	-27.05	0	-27.05	0
-16.5	0.0734501	-16.5	0.0364501	-16.5	0.0142501	-16.5	0.0104501	-16.5	0.0529501	-16.5	0.0525501	-16.5	0.0180501	-16.5	0.0222501	-16.5	0.0572501	-27	0	-27	0	-27	0	-27	0	-27	0
-16.4	0.0799001	-16.4	0.0411001	-16.4	0.0277001	-16.4	0.0190001	-16.4	0.0593001	-16.4	0.0535001	-16.4	0.0220001	-16.4	0.0269001	-16.4	0.0657001	-26.95	0	-26.95	0	-26.95	0	-26.95	0	-26.95	0
-16.3	0.09015	-16.3	0.04465	-16.3	0.0296501	-16.3	0.0164501	-16.3	0.06175	-16.3	0.05155	-16.3	0.0206501	-16.3	0.0268501	-16.3	0.06915	-26.9	0	-26.9	0	-26.9	0	-26.9	0	-26.9	0
-16.2	0.0968999	-16.2	0.0467001	-16.2	0.0316001	-16.2	0.0134001	-16.2	0.0660999	-16.2	0.0484999	-16.2	0.0230001	-16.2	0.0278001	-16.2	0.0675999	-26.85	0	-26.85	0	-26.85	0	-26.85	0	-26.85	0
-16.1	0.09875	-16.1	0.0498501	-16.1	0.0257502	-16.1	0.00945018	-16.1	0.06285	-16.1	0.04555	-16.1	0.0216501	-16.1	0.0276501	-16.1	0.06365	-26.8	0	-26.8	0	-26.8	0	-26.8	0	-26.8	0
-16	0.10465	-16	0.05645	-16	0.03035	-16	0.01375	-16	0.06365	-16	0.05275	-16	0.02465	-16	0.03135	-16	0.07355	-26.75	0	-26.75	0	-26.75	0	-26.75	0	-26.75	0
-15.9	0.1059	-15.9	0.0607001	-15.9	0.0313002	-15.9	0.00860019	-15.9	0.0617001	-15.9	0.0529001	-15.9	0.0241002	-15.9	0.0297002	-15.9	0.0712	-26.7	0	-26.7	0	-26.7	0	-26.7	0	-26.7	0
-15.8	0.10855	-15.8	0.06455	-15.8	0.0330501	-15.8	0.0036501	-15.8	0.05605	-15.8	0.04965	-15.8	0.0242501	-15.8	0.0258501	-15.8	0.07205	-26.65	0	-26.65	0	-26.65	0	-26.65	0	-26.65	0
-15.7	0.11035	-15.7	0.07095	-15.7	0.03745	-15.7	0.00845003	-15.7	0.05295	-15.7	0.05155	-15.7	0.02175	-15.7	0.03145	-15.7	0.07485	-26.6	0	-26.6	0	-26.6	0	-26.6	0	-26.6	0
-15.6	0.10665	-15.6	0.07565	-15.6	0.04025	-15.6	0.01035	-15.6	0.04785	-15.6	0.05015	-15.6	0.02335	-15.6	0.03085	-15.6	0.08295	-26.55	0	-26.55	0	-26.55	0	-26.55	0	-26.55	0
-15.5	0.11735	-15.5	0.0700498	-15.5	0.0492497	-15.5	0.0137497	-15.5	0.0564498	-15.5	0.0582498	-15.5	0.0331498	-15.5	0.0395498	-15.5	0.09025	-26.5	0	-26.5	0	-26.5	0	-26.5	0	-26.5	0
-15.4	0.1068	-15.4	0.0704	-15.4	0.0437999	-15.4	0.0143999	-15.4	0.0569	-15.4	0.0545	-15.4	0.0336999	-15.4	0.0444999	-15.4	0.0866	-26.45	0	-26.45	0	-26.45	0	-26.45	0	-26.45	0
-15.3	0.10325	-15.3	0.06015	-15.3	0.0483499	-15.3	0.0249499	-15.3	0.05515	-15.3	0.05835	-15.3	0.0285499	-15.3	0.0559499	-15.3	0.08905	-26.4	0	-26.4	0	-26.4	0	-26.4	0	-26.4	0
-15.2	0.1009	-15.2	0.0609999	-15.2	0.0411999	-15.2	0.0271999	-15.2	0.066	-15.2	0.061	-15.2	0.0395999	-15.2	0.0449999	-15.2	0.0887	-26.35	0	-26.35	0	-26.35	0	-26.35	0	-26.35	0
-15.1	0.0857	-15.1	0.0686	-15.1	0.031	-15.1	0.0211	-15.1	0.0631	-15.1	0.0578	-15.1	0.0426	-15.1	0.0557	-15.1	0.0872	-26.3	0	-26.3	0	-26.3	0	-26.3	0	-26.3	0
-15	0.0756999	-15	0.0665	-15	0.0316	-15	0.0275	-15	0.0609	-15	0.0562	-15	0.0316	-15	0.0466	-15	0.0815999	-26.25	0	-26.25	0	-26.25	0	-26.25	0	-26.25	0
-14.9	0.0650999	-14.9	0.0694	-14.9	0.0264001	-14.9	0.0301001	-14.9	0.0598	-14.9	0.0507	-14.9	0.0264001	-14.9	0.0526001	-14.9	0.0748999	-26.2	0	-26.2	0	-26.2	0	-26.2	0	-26.2	0
-14.8	0.06065	-14.8	0.07155	-14.8	0.02825	-14.8	0.02865	-14.8	0.05695	-14.8	0.05005	-14.8	0.02365	-14.8	0.05605	-14.8	0.06695	-26.15	0	-26.15	0	-26.15	0	-26.15	0	-26.15	0
-14.7	0.0609	-14.7	0.0715	-14.7	0.0232	-14.7	0.0226	-14.7	0.0569	-14.7	0.0507	-14.7	0.0287	-14.7	0.0566	-14.7	0.0656	-26.1	0	-26.1	0	-26.1	0	-26.1	0	-26.1	0
-14.6	0.0637	-14.6	0.0731	-14.6	0.0205001	-14.6	0.0211001	-14.6	0.0502	-14.6	0.0489	-14.6	0.028	-14.6	0.0587	-14.6	0.0616	-26.05	0	-26.05	0	-26.05	0	-26.05	0	-26.05	0
-14.5	0.0678	-14.5	0.0806	-14.5	0.0224	-14.5	0.025	-14.5	0.0508	-14.5	0.0494	-14.5	0.0272	-14.5	0.061	-14.5	0.0664	-26	0	-26	0	-26	0	-26	0	-26	0
-14.4	0.0722999	-14.4	0.0873	-14.4	0.029	-14.4	0.0277	-14.4	0.0536	-14.4	0.0551	-14.4	0.0273	-14.4	0.0636	-14.4	0.0695999	-25.95	0	-25.95	0	-25.95	0	-25.95	0	-25.95	0
-14.3	0.0741999	-14.3	0.0892999	-14.3	0.035	-14.3	0.0334	-14.3	0.0510999	-14.3	0.0562999	-14.3	0.0203	-14.3	0.0648	-14.3	0.0673999	-25.9	0	-25.9	0	-25.9	0	-25.9	0	-25.9	0
-14.2	0.06925	-14.2	0.0823501	-14.2	0.0363501	-14.2	0.0358501	-14.2	0.03885	-14.2	0.04855	-14.2	0.0136501	-14.2	0.0611501	-14.2	0.05735	-25.85	0	-25.85	0	-25.85	0	-25.85	0	-25.85	0
-14.1	0.0711	-14.1	0.0755	-14.1	0.0382001	-14.1	0.0323001	-14.1	0.0327	-14.1	0.0436	-14.1	0.0131	-14.1	0.0549	-14.1	0.0517	-25.8	0	-25.8	0	-25.8	0	-25.8	0	-25.8	0
-14	0.0701499	-14	0.06815	-14	0.0351501	-14	0.0316501	-14	0.02975	-14	0.03575	-14	0.01655	-14	0.05195	-14	0.0452499	-25.75	0	-25.75	0	-25.75	0	-25.75	0	-25.75	0
-13.9	0.0674999	-13.9	0.0625	-13.9	0.029	-13.9	0.03	-13.9	0.0229	-13.9	0.0316	-13.9	0.0166	-13.9	0.0559	-13.9	0.0383999	-25.7	0	-25.7	0	-25.7	0	-25.7	0	-25.7	0
-13.8	0.06415	-13.8	0.05545	-13.8	0.02855	-13.8	0.02475	-13.8	0.01915	-13.8	0.02685	-13.8	0.01965	-13.8	0.06185	-13.8	0.03705	-25.65	0	-25.65	0	-25.65	0	-25.65	0	-25.65	0
-13.7	0.05545	-13.7	0.0465501	-13.7	0.0267501	-13.7	0.0199501	-13.7	0.01355	-13.7	0.02245	-13.7	0.0215501	-13.7	0.0629501	-13.7	0.03655	-25.6	0	-25.6	0	-25.6	0	-25.6	0	-25.6	0
-13.6	0.0471	-13.6	0.0461	-13.6	0.0257	-13.6	0.0225	-13.6	0.0127	-13.6	0.0254	-13.6	0.0183	-13.6	0.0679	-13.6	0.0423	-25.55	0	-25.55	0	-25.55	0	-25.55	0	-25.55	0
-13.5	0.04675	-13.5	0.0450499	-13.5	0.0330499	-13.5	0.0306499	-13.5	0.0186499	-13.5	0.0306499	-13.5	0.0257499	-13.5	0.0697499	-13.5	0.05065	-25.5	0	-25.5	0	-25.5	0	-25.5	0	-25.5	0
-13.4	0.0389499	-13.4	0.05035	-13.4	0.0349501	-13.4	0.0335501	-13.4	0.02195	-13.4	0.02875	-13.4	0.0258501	-13.4	0.0696501	-13.4	0.0534499	-25.45	0	-25.45	0	-25.45	0	-25.45	0	-25.45	0
-13.3	0.0379	-13.3	0.0464	-13.3	0.0396001	-13.3	0.0305001	-13.3	0.0233	-13.3	0.0286	-13.3	0.0283001	-13.3	0.0764001	-13.3	0.0567	-25.4	0	-25.4	0	-25.4	0	-25.4	0	-25.4	0
-13.2	0.0336501	-13.2	0.0502501	-13.2	0.0439501	-13.2	0.0327501	-13.2	0.0284501	-13.2	0.0183501	-13.2	0.0329501	-13.2	0.0779501	-13.2	0.0550501	-25.35	0	-25.35	0	-25.35	0	-25.35	0	-25.35	0
-13.1	0.03135	-13.1	0.0551501	-13.1	0.0524501	-13.1	0.0306501	-13.1	0.03955	-13.1	0.00565005	-13.1	0.0449501	-13.1	0.0832501	-13.1	0.05685	-25.3	0	-25.3	0	-25.3	0	-25.3	0	-25.3	0
-13	0.02935	-13	0.0539501	-13	0.0552501	-13	0.0304501	-13	0.0427501	-13	0.00465008	-13	0.0457501	-13	0.0792501	-13	0.04215	-25.25	0	-25.25	0	-25.25	0	-25.25	0	-25.25	0
-12.9	0.025	-12.9	0.0431001	-12.9	0.0468002	-12.9	0.0276002	-12.9	0.0368001	-12.9	0.00290007	-12.9	0.0395002	-12.9	0.0754002	-12.9	0.0262	-25.2	0	-25.2	0	-25.2	0	-25.2	0	-25.2	0
-12.8	0.02535	-12.8	0.03765	-12.8	0.03985	-12.8	0.02425	-12.8	0.03485	-12.8	0.00864999	-12.8	0.03265	-12.8	0.07295	-12.8	0.02205	-25.15	0	-25.15	0	-25.15	0	-25.15	0	-25.15	0
-12.7	0.0257499	-12.7	0.03165	-12.7	0.03445	-12.7	0.02665	-12.7	0.0261499	-12.7	0.0128499	-12.7	0.02685	-12.7	0.07045	-12.7	0.0220499	-25.1	0	-25.1	0	-25.1	0	-25.1	0	-25.1	0
-12.6	0.0259	-12.6	0.0227	-12.6	0.0302	-12.6	0.0278	-12.6	0.023	-12.6	0.0149	-12.6	0.0217	-12.6	0.0692	-12.6	0.0213	-25.05	0	-25.05	0	-25.05	0	-25.05	0	-25.05	0
-12.5	0.0234	-12.5	0.0188999	-12.5	0.0251999	-12.5	0.0294999	-12.5	0.0230999	-12.5	0.0245999	-12.5	0.0214999	-12.5	0.0695999	-12.5	0.0264	-25	0	-25	0	-25	0	-25	0	-25	0
-12.4	0.0246999	-12.4	0.0216999	-12.4	0.0177999	-12.4	0.0329999	-12.4	0.0251999	-12.4	0.0281999	-12.4	0.0270999	-12.4	0.0718999	-12.4	0.0282999	-24.95	0	-24.95	0	-24.95	0	-24.95	0	-24.95	0
-12.3	0.0298499	-12.3	0.0233499	-12.3	0.01505	-12.3	0.03635	-12.3	0.0218499	-12.3	0.0291499	-12.3	0.02535	-12.3	0.07885	-12.3	0.0302499	-24.9	0	-24.9	0	-24.9	0	-24.9	0	-24.9	0
-12.2	0.0229999	-12.2	0.0189	-12.2	0.0102	-12.2	0.0356	-12.2	0.0172999	-12.2	0.0327999	-12.2	0.0222	-12.2	0.0796	-12.2	0.0261999	-24.85	0	-24.85	0	-24.85	0	-24.85	0	-24.85	0
-12.1	0.0175	-12.1	0.0141001	-12.1	-0.000699829	-12.1	0.0311002	-12.1	0.0116	-12.1	0.0294	-12.1	0.0280001	-12.1	0.0791001	-12.1	0.0274	-24.8	0	-24.8	0	-24.8	0	-24.8	0	-24.8	0
-12	0.01565	-12	0.0135501	-12	-0.00254982	-12	0.0332502	-12	0.0119501	-12	0.0223501	-12	0.0320501	-12	0.0811501	-12	0.02935	-24.75	0	-24.75	0	-24.75	0	-24.75	0	-24.75	0
-11.9	0.0158	-11.9	0.0171001	-11.9	-0.00379986	-11.9	0.0348001	-11.9	0.00780006	-11.9	0.0202001	-11.9	0.0375001	-11.9	0.0816001	-11.9	0.0297	-24.7	0	-24.7	0	-24.7	0	-24.7	0	-24.7	0
-11.8	0.0179	-11.8	0.0244	-11.8	0.00170001	-11.8	0.0401	-11.8	0.0107	-11.8	0.0207	-11.8	0.0441	-11.8	0.0863	-11.8	0.0357	-24.65	0	-24.65	0	-24.65	0	-24.65	0	-24.65	0
-11.7	0.0231	-11.7	0.0237	-11.7	0.00820002	-11.7	0.0397	-11.7	0.0094	-11.7	0.0261	-11.7	0.0429	-11.7	0.0846	-11.7	0.0342	-24.6	0	-24.6	0	-24.6	0	-24.6	0	-24.6	0
-11.6	0.02555	-11.6	0.02385	-11.6	0.01605	-11.6	0.04075	-11.6	0.01325	-11.6	0.02845	-11.6	0.04015	-11.6	0.08505	-11.6	0.03395	-24.55	0	-24.55	0	-24.55	0	-24.55	0	-24.55	0
-11.5	0.0260499	-11.5	0.02415	-11.5	0.0206501	-11.5	0.0363501	-11.5	0.01375	-11.5	0.02695	-11.5	0.03795	-11.5	0.08365	-11.5	0.0272499	-24.5	0	-24.5	0	-24.5	0	-24.5	0	-24.5	0
-11.4	0.02515	-11.4	0.02115	-11.4	0.0199501	-11.4	0.0337501	-11.4	0.01255	-11.4	0.02365	-11.4	0.0341501	-11.4	0.0727501	-11.4	0.02485	-24.45	0	-24.45	0	-24.45	0	-24.45	0	-24.45	0
-11.3	0.0256499	-11.3	0.0209499	-11.3	0.01675	-11.3	0.03395	-11.3	0.0162499	-11.3	0.0218499	-11.3	0.03385	-11.3	0.07075	-11.3	0.0216499	-24.4	0	-24.4	0	-24.4	0	-24.4	0	-24.4	0
-11.2	0.0259499	-11.2	0.02455	-11.2	0.01175	-11.2	0.03485	-11.2	0.0167499	-11.2	0.0212499	-11.2	0.03255	-11.2	0.06305	-11.2	0.0182499	-24.35	0	-24.35	0	-24.35	0	-24.35	0	-24.35	0
-11.1	0.0237999	-11.1	0.0258	-11.1	0.00930008	-11.1	0.0374001	-11.1	0.0146999	-11.1	0.0184999	-11.1	0.0289	-11.1	0.06	-11.1	0.0173999	-24.3	0	-24.3	0	-24.3	0	-24.3	0	-24.3	0
-11	0.0247499	-11	0.01995	-11	0.00425006	-11	0.0369501	-11	0.01445	-11	0.01795	-11	0.02535	-11	0.05375	-11	0.0169499	-24.25	0	-24.25	0	-24.25	0	-24.25	0	-24.25	0
-10.9	0.0264999	-10.9	0.0193	-10.9	0.00360001	-10.9	0.0349	-10.9	0.019	-10.9	0.022	-10.9	0.0225	-10.9	0.0508	-10.9	0.0149999	-24.2	0	-24.2	0	-24.2	0	-24.2	0	-24.2	0
-10.8	0.02535	-10.8	0.01425	-10.8	0.00125001	-10.8	0.03595	-10.8	0.02215	-10.8	0.02665	-10.8	0.02605	-10.8	0.05175	-10.8	0.01795	-24.15	0	-24.15	0	-24.15	0	-24.15	0	-24.15	0
-10.7	0.0335999	-10.7	0.017	-10.7	9.99998e-05	-10.7	0.0403	-10.7	0.0291999	-10.7	0.0292999	-10.7	0.0279	-10.7	0.0548	-10.7	0.0244999	-24.1	0	-24.1	0	-24.1	0	-24.1	0	-24.1	0
-10.6	0.03235	-10.6	0.01555	-10.6	-0.00214997	-10.6	0.03915	-10.6	0.02925	-10.6	0.03305	-10.6	0.02725	-10.6	0.05735	-10.6	0.02435	-24.05	0	-24.05	0	-24.05	0	-24.05	0	-24.05	0
-10.5	0.0302	-10.5	0.0129	-10.5	-0.0035	-10.5	0.0433	-10.5	0.0301	-10.5	0.0402	-10.5	0.0267	-10.5	0.0582	-10.5	0.0266	-24	0	-24	0	-24	0	-24	0	-24	0
-10.4	0.0328999	-10.4	0.0105999	-10.4	-0.00609997	-10.4	0.046	-10.4	0.0254999	-10.4	0.0405999	-10.4	0.0241	-10.4	0.0557	-10.4	0.0284999	-23.95	0	-23.95	0	-23.95	0	-23.95	0	-23.95	0
-10.3	0.03155	-10.3	0.00524997	-10.3	-0.01105	-10.3	0.03885	-10.3	0.02475	-10.3	0.04175	-10.3	0.01635	-10.3	0.04705	-10.3	0.02875	-23.9	0	-23.9	0	-23.9	0	-23.9	0	-23.9	0
-10.2	0.0308	-10.2	-0.00109997	-10.2	-0.00989997	-10.2	0.0367	-10.2	0.0279	-10.2	0.0378	-10.2	0.00890003	-10.2	0.0432	-10.2	0.0285	-23.85	0	-23.85	0	-23.85	0	-23.85	0	-23.85	0
-10.1	0.02575	-10.1	-0.00314998	-10.1	-0.0108499	-10.1	0.0371501	-10.1	0.02735	-10.1	0.03445	-10.1	0.00765002	-10.1	0.04215	-10.1	0.03295	-23.8	0	-23.8	0	-23.8	0	-23.8	0	-23.8	0
-10	0.0254	-10	-0.000400008	-10	-0.00899999	-10	0.041	-10	0.0311	-10	0.0365	-10	0.00459999	-10	0.0417	-10	0.0337	-23.75	0	-23.75	0	-23.75	0	-23.75	0	-23.75	0
-9.9	0.02855	-9.9	0.00404996	-9.9	-0.01035	-9.9	0.04425	-9.9	0.03185	-9.9	0.04125	-9.9	0.00274995	-9.9	0.04005	-9.9	0.03705	-23.7	0	-23.7	0	-23.7	0	-23.7	0	-23.7	0
-9.8	0.02705	-9.8	0.000349969	-9.8	-0.01235	-9.8	0.04295	-9.8	0.03065	-9.8	0.04155	-9.8	0.00155003	-9.8	0.03785	-9.8	0.03945	-23.65	0	-23.65	0	-23.65	0	-23.65	0	-23.65	0
-9.7	0.0209	-9.7	-0.00929992	-9.7	-0.0164999	-9.7	0.0377001	-9.7	0.0301	-9.7	0.0391	-9.7	-0.00289992	-9.7	0.0284001	-9.7	0.0376	-23.6	0	-23.6	0	-23.6	0	-23.6	0	-23.6	0
-9.6	0.01765	-9.6	-0.00994996	-9.6	-0.0213499	-9.6	0.0347501	-9.6	0.02815	-9.6	0.04055	-9.6	-0.00454996	-9.6	0.02755	-9.6	0.03555	-23.55	0	-23.55	0	-23.55	0	-23.55	0	-23.55	0
-9.5	0.0131499	-9.5	-0.0146499	-9.5	-0.0246499	-9.5	0.0301501	-9.5	0.0253501	-9.5	0.0392501	-9.5	-0.00464994	-9.5	0.0231501	-9.5	0.0333499	-23.5	0	-23.5	0	-23.5	0	-23.5	0	-23.5	0
-9.4	0.00999987	-9.4	-0.0225	-9.4	-0.0307999	-9.4	0.0205001	-9.4	0.0248	-9.4	0.0397	-9.4	-0.0110999	-9.4	0.0185001	-9.4	0.0265999	-23.45	0	-23.45	0	-23.45	0	-23.45	0	-23.45	0
-9.3	0.0122499	-9.3	-0.0217501	-9.3	-0.03205	-9.3	0.02165	-9.3	0.0261499	-9.3	0.0379499	-9.3	-0.01515	-9.3	0.01555	-9.3	0.0282499	-23.4	0	-23.4	0	-23.4	0	-23.4	0	-23.4	0
-9.2	0.00834994	-9.2	-0.02475	-9.2	-0.03255	-9.2	0.02165	-9.2	0.0251499	-9.2	0.0380499	-9.2	-0.02065	-9.2	0.01195	-9.2	0.0284499	-23.35	0	-23.35	0	-23.35	0	-23.35	0	-23.35	0
-9.1	0.0112999	-9.1	-0.0229001	-9.1	-0.0333	-9.1	0.019	-9.1	0.0290999	-9.1	0.0365999	-9.1	-0.0227001	-9.1	0.0134999	-9.1	0.0306999	-23.3	0	-23.3	0	-23.3	0	-23.3	0	-23.3	0
-9	0.00930001	-9	-0.0213	-9	-0.0298	-9	0.0173	-9	0.0315	-9	0.0366	-9	-0.0199	-9	0.0124	-9	0.0253	-23.25	0	-23.25	0	-23.25	0	-23.25	0	-23.25	0
-8.9	0.01055	-8.9	-0.01345	-8.9	-0.0250501	-8.9	0.0210499	-8.9	0.03495	-8.9	0.04215	-8.9	-0.0144501	-8.9	0.0171499	-8.9	0.03135	-23.2	0	-23.2	0	-23.2	0	-23.2	0	-23.2	0
-8.8	0.01375	-8.8	-0.01035	-8.8	-0.01355	-8.8	0.02375	-8.8	0.03555	-8.8	0.04845	-8.8	-0.01415	-8.8	0.02135	-8.8	0.03695	-23.15	0	-23.15	0	-23.15	0	-23.15	0	-23.15	0
-8.7	0.0146	-8.7	-0.0142	-8.7	-0.0056	-8.7	0.0233	-8.7	0.033	-8.7	0.0458	-8.7	-0.0056	-8.7	0.0296	-8.7	0.0306	-23.1	0	-23.1	0	-23.1	0	-23.1	0	-23.1	0
-8.6	0.0234501	-8.6	-0.01155	-8.6	-0.00174989	-8.6	0.0230501	-8.6	0.0350501	-8.6	0.0481501	-8.6	-0.00404995	-8.6	0.02675	-8.6	0.0356501	-23.05	0	-23.05	0	-23.05	0	-23.05	0	-23.05	0
-8.5	0.024	-8.5	-0.00639995	-8.5	0.00640006	-8.5	0.0234001	-8.5	0.0425001	-8.5	0.0490001	-8.5	0.00570005	-8.5	0.0335001	-8.5	0.0316	-23	0	-23	0	-23	0	-23	0	-23	0
-8.4	0.0220001	-8.4	-0.00729995	-8.4	0.0119	-8.4	0.0268	-8.4	0.0420001	-8.4	0.0499001	-8.4	0.0146	-8.4	0.0338	-8.4	0.0297001	-22.95	0	-22.95	0	-22.95	0	-22.95	0	-22.95	0
-8.3	0.0227501	-8.3	-0.00274994	-8.3	0.01395	-8.3	0.02665	-8.3	0.0387501	-8.3	0.0547501	-8.3	0.02115	-8.3	0.02825	-8.3	0.0284501	-22.9	0	-22.9	0	-22.9	0	-22.9	0	-22.9	0
-8.2	0.0189	-8.2	0.00100006	-8.2	0.0120001	-8.2	0.0248001	-8.2	0.043	-8.2	0.0527	-8.2	0.0236001	-8.2	0.0298001	-8.2	0.0317	-22.85	0	-22.85	0	-22.85	0	-22.85	0	-22.85	0
-8.1	0.0129	-8.1	0.00100008	-8.1	0.0100002	-8.1	0.0225002	-8.1	0.0385	-8.1	0.0485	-8.1	0.0207001	-8.1	0.0306001	-8.1	0.0287	-22.8	0	-22.8	0	-22.8	0	-22.8	0	-22.8	0
-8	0.00759998	-8	-0.00429988	-8	0.00350024	-8	0.0165002	-8	0.0285001	-8	0.0415001	-8	0.0130001	-8	0.0247001	-8	0.0226	-22.75	0	-22.75	0	-22.75	0	-22.75	0	-22.75	0
-7.9	0.00449996	-7.9	-0.00630001	-7.9	0.00220003	-7.9	0.0147	-7.9	0.0237	-7.9	0.035	-7.9	0.00720003	-7.9	0.0211	-7.9	0.0203	-22.7	0	-22.7	0	-22.7	0	-22.7	0	-22.7	0
-7.8	0.00274993	-7.8	-0.00905007	-7.8	-0.00234997	-7.8	0.01005	-7.8	0.0163499	-7.8	0.0262499	-7.8	0.00155003	-7.8	0.02125	-7.8	0.0192499	-22.65	0	-22.65	0	-22.65	0	-22.65	0	-22.65	0
-7.7	-4.38122e-08	-7.7	-0.013	-7.7	-0.0115	-7.7	0.0085	-7.7	0.0101	-7.7	0.0192	-7.7	-0.000600001	-7.7	0.014	-7.7	0.0207	-22.6	0	-22.6	0	-22.6	0	-22.6	0	-22.6	0
-7.6	-0.00265002	-7.6	-0.01965	-7.6	-0.01435	-7.6	0.00315005	-7.6	0.00804998	-7.6	0.01295	-7.6	-0.00305	-7.6	0.00685	-7.6	0.01735	-22.55	0	-22.55	0	-22.55	0	-22.55	0	-22.55	0
-7.5	-0.000750021	-7.5	-0.01635	-7.5	-0.01475	-7.5	-5.00006e-05	-7.5	0.00724999	-7.5	0.01065	-7.5	-0.00445001	-7.5	0.00494999	-7.5	0.01585	-22.5	0	-22.5	0	-22.5	0	-22.5	0	-22.5	0
-7.4	-0.00415002	-7.4	-0.01755	-7.4	-0.01465	-7.4	-0.00254995	-7.4	0.00855001	-7.4	0.01265	-7.4	-0.00624995	-7.4	-0.000649952	-7.4	0.01285	-22.45	0	-22.45	0	-22.45	0	-22.45	0	-22.45	0
-7.3	-0.00220001	-7.3	-0.0157	-7.3	-0.0168	-7.3	-0.00379999	-7.3	0.00929999	-7.3	0.0104	-7.3	-0.00499999	-7.3	0.00190001	-7.3	0.0128	-22.4	0	-22.4	0	-22.4	0	-22.4	0	-22.4	0
-7.2	-0.00344999	-7.2	-0.01495	-7.2	-0.01925	-7.2	-0.00584998	-7.2	0.00885001	-7.2	0.00845001	-7.2	-0.00764998	-7.2	0.000650022	-7.2	0.00995001	-22.35	0	-22.35	0	-22.35	0	-22.35	0	-22.35	0
-7.1	-0.00185001	-7.1	-0.01745	-7.1	-0.01525	-7.1	-0.00744998	-7.1	0.00914999	-7.1	0.00884999	-7.1	-0.00684998	-7.1	-0.000449982	-7.1	0.01065	-22.3	0	-22.3	0	-22.3	0	-22.3	0	-22.3	0
-7	-0.00445002	-7	-0.01555	-7	-0.01475	-7	-0.01025	-7	0.00835002	-7	0.01165	-7	-0.00384998	-7	-0.00544998	-7	0.00814998	-22.25	0	-22.25	0	-22.25	0	-22.25	0	-22.25	0
-6.9	-0.00330001	-6.9	-0.0146	-6.9	-0.0147	-6.9	-0.00250003	-6.9	0.00989998	-6.9	0.0115	-6.9	-0.00670003	-6.9	-0.00820003	-6.9	0.00529999	-22.2	0	-22.2	0	-22.2	0	-22.2	0	-22.2	0
-6.8	-0.00129997	-6.8	-0.0128	-6.8	-0.0137	-6.8	-0.000200024	-6.8	0.0132	-6.8	0.0111	-6.8	-0.00170002	-6.8	-0.00780002	-6.8	0.00580003	-22.15	0	-22.15	0	-22.15	0	-22.15	0	-22.15	0
-6.7	0.00109998	-6.7	-0.0108	-6.7	-0.0106	-6.7	0.0026	-6.7	0.0117	-6.7	0.011	-6.7	0.000499999	-6.7	-0.0057	-6.7	0.00689998	-22.1	0	-22.1	0	-22.1	0	-22.1	0	-22.1	0
-6.6	0.00115001	-6.6	-0.01055	-6.6	-0.01225	-6.6	0.00134998	-6.6	0.01425	-6.6	0.01375	-6.6	0.00184998	-6.6	-0.00335002	-6.6	0.00515001	-22.05	0	-22.05	0	-22.05	0	-22.05	0	-22.05	0
-6.5	0.00509998	-6.5	-0.00729999	-6.5	-0.00929999	-6.5	0.000500008	-6.5	0.0181	-6.5	0.0125	-6.5	0.00440001	-6.5	-0.00219999	-6.5	0.00609998	-22	0	-22	0	-22	0	-22	0	-22	0
-6.4	0.0011	-6.4	-0.0108	-6.4	-0.00949991	-6.4	0.000200092	-6.4	0.0151	-6.4	0.0103	-6.4	0.00580009	-6.4	-0.00419991	-6.4	0.0034	-21.95	0	-21.95	0	-21.95	0	-21.95	0	-21.95	0
-6.3	-0.000450002	-6.3	-0.00875	-6.3	-0.00674999	-6.3	0.00405001	-6.3	0.01695	-6.3	0.00855	-6.3	0.00835001	-6.3	-0.00554999	-6.3	0.00415	-21.9	0	-21.9	0	-21.9	0	-21.9	0	-21.9	0
-6.2	0.00225001	-6.2	-0.00704999	-6.2	-0.00604999	-6.2	0.00295001	-6.2	0.01395	-6.2	0.00955001	-6.2	0.00805001	-6.2	-0.00464999	-6.2	0.00445001	-21.85	0	-21.85	0	-21.85	0	-21.85	0	-21.85	0
-6.1	0.00459998	-6.1	-0.00500001	-6.1	-0.0032	-6.1	0.0037	-6.1	0.015	-6.1	0.0123	-6.1	0.00569999	-6.1	-0.00240001	-6.1	0.00779998	-21.8	0	-21.8	0	-21.8	0	-21.8	0	-21.8	0
-6	0.00515003	-6	-0.00854997	-6	-0.00464992	-6	0.00345008	-6	0.01225	-6	0.00935003	-6	0.00405003	-6	-0.00444997	-6	0.00844997	-21.75	0	-21.75	0	-21.75	0	-21.75	0	-21.75	0
-5.9	-0.000149998	-5.9	-0.0105499	-5.9	-0.00594991	-5.9	0.000650093	-5.9	0.00595005	-5.9	0.00545005	-5.9	0.00175009	-5.9	-0.00364991	-5.9	0.00305	-21.7	0	-21.7	0	-21.7	0	-21.7	0	-21.7	0
-5.8	0.00095	-5.8	-0.00975	-5.8	-0.00584997	-5.8	-0.00154997	-5.8	0.00375	-5.8	0.00535	-5.8	0.00225002	-5.8	-0.00424998	-5.8	0.00395	-21.65	0	-21.65	0	-21.65	0	-21.65	0	-21.65	0
-5.7	0.00254993	-5.7	-0.00795	-5.7	-0.00565	-5.7	-0.00145	-5.7	0.00285	-5.7	0.00565	-5.7	0.00455	-5.7	-0.00225	-5.7	0.00354997	-21.6	0	-21.6	0	-21.6	0	-21.6	0	-21.6	0
-5.6	0.00259993	-5.6	-0.00780007	-5.6	-0.00909998	-5.6	-0.00349998	-5.6	-0.000800071	-5.6	0.00529993	-5.6	0.00230002	-5.6	1.72367e-08	-5.6	0.00109993	-21.55	0	-21.55	0	-21.55	0	-21.55	0	-21.55	0
-5.5	0.0026	-5.5	-0.0097	-5.5	-0.0102	-5.5	-9.99999e-05	-5.5	-0.0038	-5.5	0.0063	-5.5	0.0009	-5.5	0.0008	-5.5	-0.002	-21.5	0	-21.5	0	-21.5	0	-21.5	0	-21.5	0
-5.4	9.99829e-05	-5.4	-0.00839998	-5.4	-0.0121	-5.4	-0.000799981	-5.4	-0.00430002	-5.4	0.00429998	-5.4	-0.00159998	-5.4	0.00170002	-5.4	-0.00140002	-21.45	0	-21.45	0	-21.45	0	-21.45	0	-21.45	0
-5.3	0.0003	-5.3	-0.0079	-5.3	-0.0076	-5.3	0.0018	-5.3	-0.0043	-5.3	0.0052	-5.3	0.0019	-5.3	0.0009	-5.3	-0.001	-21.4	0	-21.4	0	-21.4	0	-21.4	0	-21.4	0
-5.2	0.00109997	-5.2	-0.00430001	-5.2	-0.00270001	-5.2	0.00289999	-5.2	-0.00150001	-5.2	0.00499999	-5.2	0.00609999	-5.2	0.00169999	-5.2	0.00169997	-21.35	0	-21.35	0	-21.35	0	-21.35	0	-21.35	0
-5.1	-0.00464997	-5.1	-0.00294997	-5.1	-0.00384994	-5.1	0.000350065	-5.1	-0.00494997	-5.1	0.000250032	-5.1	0.00605006	-5.1	-0.000249935	-5.1	-0.000949968	-21.3	0	-21.3	0	-21.3	0	-21.3	0	-21.3	0
-5	-0.00435	-5	0.00055	-5	0.00055	-5	0.00445	-5	-0.00165	-5	0.00175	-5	0.00715	-5	0.00375	-5	-0.00175	-21.25	0	-21.25	0	-21.25	0	-21.25	0	-21.25	0
-4.9	-0.00474997	-4.9	0.00125007	-4.9	0.00205007	-4.9	0.00215007	-4.9	-0.00204997	-4.9	-0.00384997	-4.9	0.00335007	-4.9	-0.00194993	-4.9	-0.000449969	-21.2	0	-21.2	0	-21.2	0	-21.2	0	-21.2	0
-4.8	0.00195	-4.8	0.00705	-4.8	0.00434996	-4.8	0.000249962	-4.8	-0.00045	-4.8	-0.00295	-4.8	0.00295	-4.8	0.00055	-4.8	0.00095	-21.15	0	-21.15	0	-21.15	0	-21.15	0	-21.15	0
-4.7	0.00544997	-4.7	0.00475002	-4.7	0.00375002	-4.7	-0.00184998	-4.7	0.00105002	-4.7	-0.00444998	-4.7	0.00115002	-4.7	-0.00254998	-4.7	0.000949969	-21.1	0	-21.1	0	-21.1	0	-21.1	0	-21.1	0
-4.6	0.00544996	-4.6	0.00844996	-4.6	0.00434998	-4.6	-0.00225002	-4.6	-0.000250044	-4.6	-0.00565004	-4.6	0.00394998	-4.6	-0.00315002	-4.6	0.00264996	-21.05	0	-21.05	0	-21.05	0	-21.05	0	-21.05	0
-4.5	0.0037	-4.5	0.0081	-4.5	0.0033	-4.5	-0.0039	-4.5	0.0016	-4.5	-0.0056	-4.5	0.0023	-4.5	-0.0042	-4.5	-0.0006	-21	0	-21	0	-21	0	-21	0	-21	0
-4.4	0.0048	-4.4	0.00760002	-4.4	-0.00399998	-4.4	-0.00489998	-4.4	0.001	-4.4	-0.0068	-4.4	0.000500019	-4.4	-0.00259998	-4.4	-0.0033	-20.95	0	-20.95	0	-20.95	0	-20.95	0	-20.95	0
-4.3	0.00455	-4.3	0.01095	-4.3	-0.00514996	-4.3	-0.00144996	-4.3	-0.00015	-4.3	-0.01065	-4.3	-0.00065	-4.3	-0.00235	-4.3	-0.00045	-20.9	0	-20.9	0	-20.9	0	-20.9	0	-20.9	0
-4.2	0.0058	-4.2	0.0132	-4.2	-0.00259995	-4.2	0.00430005	-4.2	-0.00119995	-4.2	-0.00919995	-4.2	0.00100005	-4.2	-0.00169995	-4.2	-0.0018	-20.85	0	-20.85	0	-20.85	0	-20.85	0	-20.85	0
-4.1	0.00715001	-4.1	0.01375	-4.1	0.000649943	-4.1	0.00694994	-4.1	0.00155001	-4.1	-0.00434999	-4.1	-0.00145006	-4.1	-5.00573e-05	-4.1	-0.000649988	-20.8	0	-20.8	0	-20.8	0	-20.8	0	-20.8	0
-4	0.0076	-4	0.0141	-4	0.0051	-4	0.0072	-4	-0.0019	-4	-0.004	-4	-0.0025	-4	0.0016	-4	-0.002	-20.75	0	-20.75	0	-20.75	0	-20.75	0	-20.75	0
-3.9	0.01015	-3.9	0.01515	-3.9	0.00255002	-3.9	0.00965002	-3.9	-0.00235002	-3.9	-0.00245002	-3.9	-0.000849979	-3.9	-0.00154998	-3.9	-0.00135002	-20.7	0	-20.7	0	-20.7	0	-20.7	0	-20.7	0
-3.8	0.00885	-3.8	0.01795	-3.8	0.00265	-3.8	0.01035	-3.8	-0.00085	-3.8	-0.00285	-3.8	-0.00095	-3.8	-0.00135	-3.8	0.00165	-20.65	0	-20.65	0	-20.65	0	-20.65	0	-20.65	0
-3.7	0.0135	-3.7	0.0205	-3.7	0.00389995	-3.7	0.0142	-3.7	-4.77048e-08	-3.7	0.00179995	-3.7	0.00169995	-3.7	-0.000200048	-3.7	0.00579999	-20.6	0	-20.6	0	-20.6	0	-20.6	0	-20.6	0
-3.6	0.01675	-3.6	0.01925	-3.6	0.0037501	-3.6	0.0180501	-3.6	-0.00204997	-3.6	0.00395003	-3.6	0.0022501	-3.6	0.0018501	-3.6	0.00955003	-20.55	0	-20.55	0	-20.55	0	-20.55	0	-20.55	0
-3.5	0.0177	-3.5	0.019	-3.5	0.0074	-3.5	0.019	-3.5	-0.0053	-3.5	0.0053	-3.5	-0.0033	-3.5	-0.0017	-3.5	0.0045	-20.5	0	-20.5	0	-20.5	0	-20.5	0	-20.5	0
-3.4	0.01575	-3.4	0.0192501	-3.4	0.00735006	-3.4	0.0189501	-3.4	-0.00705004	-3.4	0.00444996	-3.4	-0.0102499	-3.4	-0.00554994	-3.4	0.00214996	-20.45	0	-20.45	0	-20.45	0	-20.45	0	-20.45	0
-3.3	0.0088	-3.3	0.0231	-3.3	0.00530001	-3.3	0.0216	-3.3	-0.0076	-3.3	0.0066	-3.3	-0.0139	-3.3	-0.0064	-3.3	0.0032	-20.4	0	-20.4	0	-20.4	0	-20.4	0	-20.4	0
-3.2	0.0082999	-3.2	0.0267999	-3.2	0.00329994	-3.2	0.0190999	-3.2	-0.00880006	-3.2	0.00649994	-3.2	-0.00960006	-3.2	-0.00460006	-3.2	0.0042999	-20.35	0	-20.35	0	-20.35	0	-20.35	0	-20.35	0
-3.1	0.0126998	-3.1	0.0228998	-3.1	-0.00130003	-3.1	0.0192	-3.1	-0.0131002	-3.1	0.00599979	-3.1	-0.00530003	-3.1	-0.00690003	-3.1	0.00149979	-20.3	0	-20.3	0	-20.3	0	-20.3	0	-20.3	0
-3	0.0076	-3	0.0146	-3	-0.0158	-3	0.0098	-3	-0.0157	-3	0.0023	-3	-0.0163	-3	-0.0093	-3	-0.007	-20.25	0	-20.25	0	-20.25	0	-20.25	0	-20.25	0
-2.9	0.00624991	-2.9	0.0102501	-2.9	-0.0189499	-2.9	0.00625005	-2.9	-0.00785009	-2.9	0.000749906	-2.9	-0.0210499	-2.9	-0.0120499	-2.9	-0.0110501	-20.2	0	-20.2	0	-20.2	0	-20.2	0	-20.2	0
-2.8	0.01	-2.8	0.0073	-2.8	-0.0171	-2.8	0.00530003	-2.8	-0.0053	-2.8	0.0041	-2.8	-0.0159	-2.8	-0.0101	-2.8	-0.0108	-20.15	0	-20.15	0	-20.15	0	-20.15	0	-20.15	0
-2.7	0.0106	-2.7	0.00760005	-2.7	-0.015	-2.7	0.00480005	-2.7	-0.00289995	-2.7	0.00330005	-2.7	-0.0179	-2.7	-0.012	-2.7	-0.0164	-20.1	0	-20.1	0	-20.1	0	-20.1	0	-20.1	0
-2.6	0.01405	-2.6	0.01145	-2.6	-0.0104501	-2.6	0.0105499	-2.6	0.00105001	-2.6	0.00795001	-2.6	-0.0183501	-2.6	-0.0106501	-2.6	-0.01765	-20.05	0	-20.05	0	-20.05	0	-20.05	0	-20.05	0
-2.5	0.0134	-2.5	0.0154	-2.5	-0.0043	-2.5	0.0093	-2.5	0.0048	-2.5	0.0118	-2.5	-0.0167	-2.5	-0.0111	-2.5	-0.0195	-20	0	-20	0	-20	0	-20	0	-20	0
-2.4	0.01365	-2.4	0.01955	-2.4	-0.000649978	-2.4	0.01085	-2.4	0.00615001	-2.4	0.01635	-2.4	-0.02185	-2.4	-0.01275	-2.4	-0.02255	-19.95	0	-19.95	0	-19.95	0	-19.95	0	-19.95	0
[truncated: 5,404 more rows]

## Sheet: Fig. 5g
	pSW2Dnd			avg	sd	pSW2DndΔE			avg	sd
[truncated: 3 more rows]

## Sheet: Fig. 6b
Days	28°C		20°C				Days
[truncated: 4 more rows]

[truncated: 18 more sheets: Fig. 6d, Fig. 6e, Fig. S4, Fig. S7, Fig. S8, Fig. S10, Fig. S11, Fig. S12, Fig. S13, Fig. S15, Fig. S16, Fig. S17, Fig. S19, Fig. S20, Fig. S21, Fig. S22, Fig. S23, Fig. S24]
